# Supplementary material for: Do transportation network companies decrease or increase congestion?
Source: Sci Adv. 2019 May 8;5(5):eaau2670. doi: 10.1126/sciadv.aau2670 (PMC6506243; doi:10.1126/sciadv.aau2670)
Supplement: Data S1 [file aau2670_Data_S1.zip]

Archive with 3 entries (3 files):
- cmp_roadway_segments.zip
- ReadMe.txt
- sfcta_cmp_data_export.csv
