# Supplementary material for: Do transportation network companies decrease or increase congestion?
Source: Sci Adv. 2019 May 8;5(5):eaau2670. doi: 10.1126/sciadv.aau2670 (PMC6506243; doi:10.1126/sciadv.aau2670)
Supplement: Data S1 [file aau2670_Data_S1.zip › sfcta_cmp_data_export.csv]

cmp_segid	cmp_name	cmp_from	cmp_to	direction	length	cls_hcm85	year	period	auto_speed	los_hcm85	transit_speed	transit_sd	transit_cv	atspd_ratio
1	1st St	Market	Harrison	S	0.481558021952	3	1991	PM	1.2	F
1	1st St	Market	Harrison	S	0.481558021952	3	1993	AM	15.1	C
1	1st St	Market	Harrison	S	0.481558021952	3	1993	PM	15.5	C
1	1st St	Market	Harrison	S	0.481558021952	3	2001	AM	12.5	D
1	1st St	Market	Harrison	S	0.481558021952	3	2001	PM	2.1	F
1	1st St	Market	Harrison	S	0.481558021952	3	2004	AM	11.2	D
1	1st St	Market	Harrison	S	0.481558021952	3	2004	PM	2.6	F
1	1st St	Market	Harrison	S	0.481558021952	3	2006	AM	20.8	B
1	1st St	Market	Harrison	S	0.481558021952	3	2006	PM	4.2	F
1	1st St	Market	Harrison	S	0.481558021952	3	2007	AM	16.2947891131	C
1	1st St	Market	Harrison	S	0.481558021952	3	2007	PM	12.8210225493	D
1	1st St	Market	Harrison	S	0.481558021952	3	2009	AM	14.2281165029	C
1	1st St	Market	Harrison	S	0.481558021952	3	2009	PM	13.124766186	C
1	1st St	Market	Harrison	S	0.481558021952	3	2011	AM	13.7893034901	C
1	1st St	Market	Harrison	S	0.481558021952	3	2011	PM	18.2315513158	C
1	1st St	Market	Harrison	S	0.481558021952	3	2013	AM	18.5	C
1	1st St	Market	Harrison	S	0.481558021952	3	2013	PM	13.2	C
1	1st St	Market	Harrison	S	0.481558021952	3	2015	AM	11.8	D
1	1st St	Market	Harrison	S	0.481558021952	3	2015	PM	4.8	F
1	1st St	Market	Harrison	S	0.481558021952	3	2017	AM	12.8	D
1	1st St	Market	Harrison	S	0.481558021952	3	2017	PM	4.3	F
2	2nd St	Brannan	Market	N	0.721663762149	3	2006	AM	10.1	D
2	2nd St	Brannan	Market	N	0.721663762149	3	2006	PM	9.5	D
2	2nd St	Brannan	Market	N	0.721663762149	3	2007	AM	10.8301032578	D
2	2nd St	Brannan	Market	N	0.721663762149	3	2007	PM	11.7943275171	D
2	2nd St	Brannan	Market	N	0.721663762149	3	2009	AM	12.1739709851	D	9.03014026716			1.3481486028930470
2	2nd St	Brannan	Market	N	0.721663762149	3	2009	PM	10.3657779506	D	7.32959166651			1.4142367572756869
2	2nd St	Brannan	Market	N	0.721663762149	3	2011	AM	13.902576875	C	7.25	2.04	28.13793103448275862100	1.9175968103448276
2	2nd St	Brannan	Market	N	0.721663762149	3	2011	PM	13.3099370523	C	6.33	2.58	40.75829383886255924200	2.1026756796682464
2	2nd St	Brannan	Market	N	0.721663762149	3	2013	AM	11.1483870968	D	6.7	2.4	35.82089552238805970100	1.6639383726567164
2	2nd St	Brannan	Market	N	0.721663762149	3	2013	PM	3.13043478261	F	6.5	1.8	27.69230769230769230800	0.48160535117076923077
2	2nd St	Brannan	Market	N	0.721663762149	3	2015	AM	9.6987839102	D	7.2	2.7	37.50000000000000000000	1.3470533208611111
2	2nd St	Brannan	Market	N	0.721663762149	3	2015	PM	5.26294416244	F	5.7	2.5	43.85964912280701754400	0.92332353727017543860
2	2nd St	Brannan	Market	N	0.721663762149	3	2017	AM	9.6	D	7.8	0.925910331	11.87064526923076923100	1.2307692307692308
2	2nd St	Brannan	Market	N	0.721663762149	3	2017	PM	6.6	F	6.5	1.490711985	22.93403053846153846200	1.01538461538461538462
3	2nd St	Market	Brannan	S	0.721663762241	3	2006	AM	14.3	C
3	2nd St	Market	Brannan	S	0.721663762241	3	2006	PM	13.4	C
3	2nd St	Market	Brannan	S	0.721663762241	3	2007	AM	18.6026398093	C
3	2nd St	Market	Brannan	S	0.721663762241	3	2007	PM	11.9281911374	D
3	2nd St	Market	Brannan	S	0.721663762241	3	2009	AM	16.345455825	C	9.07522043796			1.8011084068690965
3	2nd St	Market	Brannan	S	0.721663762241	3	2009	PM	10.6089718258	D	7.40334688516			1.4329967230180273
3	2nd St	Market	Brannan	S	0.721663762241	3	2011	AM	20.7845255581	B	7.69	1.85	24.05721716514954486300	2.7027991623016905
3	2nd St	Market	Brannan	S	0.721663762241	3	2011	PM	12.2075219936	D	6.75	2.68	39.70370370370370370400	1.8085217768296296
3	2nd St	Market	Brannan	S	0.721663762241	3	2013	AM	9.56457564576	D	9.3	1.9	20.43010752688172043000	1.02844899416774193548
3	2nd St	Market	Brannan	S	0.721663762241	3	2013	PM	6.02440441604	F	7.1	1.3	18.30985915492957746500	0.84850766423098591549
3	2nd St	Market	Brannan	S	0.721663762241	3	2015	AM	11.8627002288	D	7.5	1.5	20.00000000000000000000	1.5816933638400000
3	2nd St	Market	Brannan	S	0.721663762241	3	2015	PM	6.9490616622	F	4.6	1.5	32.60869565217391304300	1.5106655787391304
3	2nd St	Market	Brannan	S	0.721663762241	3	2017	AM	10.6	D	8.2	0.934210114	11.39280626829268292700	1.2926829268292683
3	2nd St	Market	Brannan	S	0.721663762241	3	2017	PM	11.1	D	6.4	1.197178054	18.70590709375000000000	1.7343750000000000
4	3rd St	Jamestown	Evans	N	1.62369965920	3	1993	AM	25.4	B
4	3rd St	Jamestown	Evans	N	1.62369965920	3	1993	PM	18.5	C
4	3rd St	Jamestown	Evans	N	1.62369965920	3	2001	AM	23.5	B
4	3rd St	Jamestown	Evans	N	1.62369965920	3	2001	PM	20.2	B
4	3rd St	Jamestown	Evans	N	1.62369965920	3	2006	AM	17.9	C
4	3rd St	Jamestown	Evans	N	1.62369965920	3	2006	PM	12.5	D
4	3rd St	Jamestown	Evans	N	1.62369965920	3	2007	AM	20.4973342759	B
4	3rd St	Jamestown	Evans	N	1.62369965920	3	2007	PM	21.6335010601	B
4	3rd St	Jamestown	Evans	N	1.62369965920	3	2009	AM	24.5690582712	B
4	3rd St	Jamestown	Evans	N	1.62369965920	3	2009	PM	22.0653766142	B
4	3rd St	Jamestown	Evans	N	1.62369965920	3	2011	AM	23.9394940098	B	5.72	2.6	45.45454545454545454500	4.1852262254895105
4	3rd St	Jamestown	Evans	N	1.62369965920	3	2011	PM	24.0308762291	B	5.41	2.55	47.13493530499075785600	4.4419364563955638
4	3rd St	Jamestown	Evans	N	1.62369965920	3	2013	AM	18.1	C
4	3rd St	Jamestown	Evans	N	1.62369965920	3	2013	PM	17.8	C
4	3rd St	Jamestown	Evans	N	1.62369965920	3	2015	AM	17.1	C
4	3rd St	Jamestown	Evans	N	1.62369965920	3	2015	PM	17.8	C
4	3rd St	Jamestown	Evans	N	1.62369965920	3	2017	AM	15.3	C
4	3rd St	Jamestown	Evans	N	1.62369965920	3	2017	PM	16.0	C
5	3rd St	Evans	Terry Francois	N	2.35998926098	3	1991	AM	10.3	D
5	3rd St	Evans	Terry Francois	N	2.35998926098	3	1991	PM	10.3	D
5	3rd St	Evans	Terry Francois	N	2.35998926098	3	1993	AM	24.0	B
5	3rd St	Evans	Terry Francois	N	2.35998926098	3	1993	PM	18.5	C
5	3rd St	Evans	Terry Francois	N	2.35998926098	3	2001	AM	23.6	B
5	3rd St	Evans	Terry Francois	N	2.35998926098	3	2001	PM	20.5	B
5	3rd St	Evans	Terry Francois	N	2.35998926098	3	2006	AM	24.7	B
5	3rd St	Evans	Terry Francois	N	2.35998926098	3	2006	PM	24.0	B
5	3rd St	Evans	Terry Francois	N	2.35998926098	3	2007	AM	23.0870110973	B
5	3rd St	Evans	Terry Francois	N	2.35998926098	3	2007	PM	26.0600179015	A
5	3rd St	Evans	Terry Francois	N	2.35998926098	3	2009	AM	28.3533842632	A
5	3rd St	Evans	Terry Francois	N	2.35998926098	3	2009	PM	30.054451938	A
5	3rd St	Evans	Terry Francois	N	2.35998926098	3	2011	AM	27.6396369664	A	7.73	3.07	39.71539456662354463100	3.5756322078137128
5	3rd St	Evans	Terry Francois	N	2.35998926098	3	2011	PM	30.0303422783	A	8.25	3.21	38.90909090909090909100	3.6400414882787879
5	3rd St	Evans	Terry Francois	N	2.35998926098	3	2013	AM	20.9	B
5	3rd St	Evans	Terry Francois	N	2.35998926098	3	2013	PM	20.4	B
5	3rd St	Evans	Terry Francois	N	2.35998926098	3	2015	AM	17.5	C
5	3rd St	Evans	Terry Francois	N	2.35998926098	3	2015	PM	14.1	C
5	3rd St	Evans	Terry Francois	N	2.35998926098	3	2017	AM	16.2	C
5	3rd St	Evans	Terry Francois	N	2.35998926098	3	2017	PM	13.8	C
6	3rd St	Terry Francois	Market	N	1.04889791085	3	1991	AM	12.1	D
6	3rd St	Terry Francois	Market	N	1.04889791085	3	1991	PM	12.1	D
6	3rd St	Terry Francois	Market	N	1.04889791085	3	1993	AM	12.1	D
6	3rd St	Terry Francois	Market	N	1.04889791085	3	1993	PM	8.8	D
6	3rd St	Terry Francois	Market	N	1.04889791085	3	1995	AM	15.3	C
6	3rd St	Terry Francois	Market	N	1.04889791085	3	1995	PM	11.6	D
6	3rd St	Terry Francois	Market	N	1.04889791085	3	1997	PM	10.2	D
6	3rd St	Terry Francois	Market	N	1.04889791085	3	1999	AM	10.8	D
6	3rd St	Terry Francois	Market	N	1.04889791085	3	1999	PM	11.7	D
6	3rd St	Terry Francois	Market	N	1.04889791085	3	2001	AM	9.2	D
6	3rd St	Terry Francois	Market	N	1.04889791085	3	2001	PM	11.6	D
6	3rd St	Terry Francois	Market	N	1.04889791085	3	2004	AM	6.2	F
6	3rd St	Terry Francois	Market	N	1.04889791085	3	2004	PM	7.3	E
6	3rd St	Terry Francois	Market	N	1.04889791085	3	2006	AM	8.1	E
6	3rd St	Terry Francois	Market	N	1.04889791085	3	2006	PM	12.7	D
6	3rd St	Terry Francois	Market	N	1.04889791085	3	2007	AM	9.66992251316	D
6	3rd St	Terry Francois	Market	N	1.04889791085	3	2007	PM	11.3371610222	D
6	3rd St	Terry Francois	Market	N	1.04889791085	3	2009	AM	20.0058491013	B
6	3rd St	Terry Francois	Market	N	1.04889791085	3	2009	PM	16.0847733217	C
6	3rd St	Terry Francois	Market	N	1.04889791085	3	2011	AM	15.1456804902	C	6.01	2.47	41.09816971713810316100	2.5200799484525790
6	3rd St	Terry Francois	Market	N	1.04889791085	3	2011	PM	12.8645397681	D	5.6	2.02	36.07142857142857142900	2.2972392443035714
6	3rd St	Terry Francois	Market	N	1.04889791085	3	2013	AM	13.6	C	7.4	0.5	6.75675675675675675700	1.8378378378378378
6	3rd St	Terry Francois	Market	N	1.04889791085	3	2013	PM	12.8	D	6.6	1.0	15.15151515151515151500	1.9393939393939394
6	3rd St	Terry Francois	Market	N	1.04889791085	3	2015	AM	12.1	D	7.7	0.6	7.79220779220779220800	1.5714285714285714
6	3rd St	Terry Francois	Market	N	1.04889791085	3	2015	PM	9.7	D	7.1	1.3	18.30985915492957746500	1.3661971830985915
6	3rd St	Terry Francois	Market	N	1.04889791085	3	2017	AM	10.6	D	7.7	0.440958552	5.72673444155844155800	1.3766233766233766
6	3rd St	Terry Francois	Market	N	1.04889791085	3	2017	PM	8.8	E	6.6	0.580961565	8.80244795454545454500	1.3333333333333333
7	3rd St	Terry Francois	Evans	S	2.36056503215	3	1991	AM	10.3	D
7	3rd St	Terry Francois	Evans	S	2.36056503215	3	1991	PM	10.3	D
7	3rd St	Terry Francois	Evans	S	2.36056503215	3	1993	AM	24.1	B
7	3rd St	Terry Francois	Evans	S	2.36056503215	3	1993	PM	17.0	C
7	3rd St	Terry Francois	Evans	S	2.36056503215	3	2001	AM	23.8	B
7	3rd St	Terry Francois	Evans	S	2.36056503215	3	2001	PM	20.2	B
7	3rd St	Terry Francois	Evans	S	2.36056503215	3	2006	AM	20.2	B
7	3rd St	Terry Francois	Evans	S	2.36056503215	3	2006	PM	21.8	B
7	3rd St	Terry Francois	Evans	S	2.36056503215	3	2007	AM	28.8752929025	A
7	3rd St	Terry Francois	Evans	S	2.36056503215	3	2007	PM	30.7311789105	A
7	3rd St	Terry Francois	Evans	S	2.36056503215	3	2009	AM	28.6016067197	A
7	3rd St	Terry Francois	Evans	S	2.36056503215	3	2009	PM	27.8395916888	A
7	3rd St	Terry Francois	Evans	S	2.36056503215	3	2011	AM	27.3242253971	A	8.65	2.82	32.60115606936416185000	3.1588699881040462
7	3rd St	Terry Francois	Evans	S	2.36056503215	3	2011	PM	29.4718400981	A	8.06	2.91	36.10421836228287841200	3.6565558434367246
7	3rd St	Terry Francois	Evans	S	2.36056503215	3	2013	AM	21.7	B
7	3rd St	Terry Francois	Evans	S	2.36056503215	3	2013	PM	20.5	B
7	3rd St	Terry Francois	Evans	S	2.36056503215	3	2015	AM	18.7	C
7	3rd St	Terry Francois	Evans	S	2.36056503215	3	2015	PM	16.6	C
7	3rd St	Terry Francois	Evans	S	2.36056503215	3	2017	AM	17.5	C
7	3rd St	Terry Francois	Evans	S	2.36056503215	3	2017	PM	17.9	C
8	3rd St	Evans	Jamestown	S	1.62369966050	3	1993	AM	22.3	C
8	3rd St	Evans	Jamestown	S	1.62369966050	3	1993	PM	17.6	C
8	3rd St	Evans	Jamestown	S	1.62369966050	3	2001	AM	20.9	B
8	3rd St	Evans	Jamestown	S	1.62369966050	3	2001	PM	18.1	C
8	3rd St	Evans	Jamestown	S	1.62369966050	3	2006	AM	23.7	B
8	3rd St	Evans	Jamestown	S	1.62369966050	3	2006	PM	15.8	C
8	3rd St	Evans	Jamestown	S	1.62369966050	3	2007	AM	21.9017070811	B
8	3rd St	Evans	Jamestown	S	1.62369966050	3	2007	PM	22.2307780389	B
8	3rd St	Evans	Jamestown	S	1.62369966050	3	2009	AM	23.2272711564	B
8	3rd St	Evans	Jamestown	S	1.62369966050	3	2009	PM	22.3259806365	B
8	3rd St	Evans	Jamestown	S	1.62369966050	3	2011	AM	25.4334211839	A	5.87	3.43	58.43270868824531516200	4.3327804401873935
8	3rd St	Evans	Jamestown	S	1.62369966050	3	2011	PM	22.676027492	B	4.96	2.71	54.63709677419354838700	4.5717797362903226
8	3rd St	Evans	Jamestown	S	1.62369966050	3	2013	AM	19.2	B
8	3rd St	Evans	Jamestown	S	1.62369966050	3	2013	PM	18.7	C
8	3rd St	Evans	Jamestown	S	1.62369966050	3	2015	AM	18.4	C
8	3rd St	Evans	Jamestown	S	1.62369966050	3	2015	PM	17.5	C
8	3rd St	Evans	Jamestown	S	1.62369966050	3	2017	AM	15.9	C
8	3rd St	Evans	Jamestown	S	1.62369966050	3	2017	PM	15.6	C
9	4th St/Stockton	O'Farrell	Harrison	S	0.564055637017	3	1991	PM	4.7	F
9	4th St/Stockton	O'Farrell	Harrison	S	0.564055637017	3	1993	AM	11.6	D
9	4th St/Stockton	O'Farrell	Harrison	S	0.564055637017	3	1993	PM	8.4	E
9	4th St/Stockton	O'Farrell	Harrison	S	0.564055637017	3	1995	AM	8.1	E
9	4th St/Stockton	O'Farrell	Harrison	S	0.564055637017	3	1995	PM	10.5	D
9	4th St/Stockton	O'Farrell	Harrison	S	0.564055637017	3	1997	AM	14.6	C
9	4th St/Stockton	O'Farrell	Harrison	S	0.564055637017	3	1997	PM	10.5	D
9	4th St/Stockton	O'Farrell	Harrison	S	0.564055637017	3	1999	PM	5.9	F
9	4th St/Stockton	O'Farrell	Harrison	S	0.564055637017	3	2001	PM	10.5	D
9	4th St/Stockton	O'Farrell	Harrison	S	0.564055637017	3	2004	PM	9.8	D
9	4th St/Stockton	O'Farrell	Harrison	S	0.564055637017	3	2006	AM	11.3	D	6.2			1.8225806451612903
9	4th St/Stockton	O'Farrell	Harrison	S	0.564055637017	3	2006	PM	8.9	E	5.1			1.7450980392156863
9	4th St/Stockton	O'Farrell	Harrison	S	0.564055637017	3	2007	AM	9.35235265662	D	5.1			1.8337946385529412
9	4th St/Stockton	O'Farrell	Harrison	S	0.564055637017	3	2007	PM	9.14560431744	D
9	4th St/Stockton	O'Farrell	Harrison	S	0.564055637017	3	2009	AM	13.3519052723	C	5.58			2.3928145649283154
9	4th St/Stockton	O'Farrell	Harrison	S	0.564055637017	3	2009	PM	8.46184077196	E	4.82			1.7555686248879668
9	4th St/Stockton	O'Farrell	Harrison	S	0.564055637017	3	2011	AM	17.0068222265	C	5.58	1.6	28.67383512544802867400	3.0478176033154122
9	4th St/Stockton	O'Farrell	Harrison	S	0.564055637017	3	2011	PM	15.1038164495	C	4.57	1.69	36.98030634573304157500	3.3049926585339168
9	4th St/Stockton	O'Farrell	Harrison	S	0.564055637017	3	2013	AM	13.6	C
9	4th St/Stockton	O'Farrell	Harrison	S	0.564055637017	3	2013	PM	11.5	D
9	4th St/Stockton	O'Farrell	Harrison	S	0.564055637017	3	2015	AM	13.9	C
9	4th St/Stockton	O'Farrell	Harrison	S	0.564055637017	3	2015	PM	9.8	D
9	4th St/Stockton	O'Farrell	Harrison	S	0.564055637017	3	2017	AM	11.0	D
9	4th St/Stockton	O'Farrell	Harrison	S	0.564055637017	3	2017	PM	9.8	D
10	4th St/Stockton	Harrison	Channel	S	0.596754541754	3	2007	AM	16.0291256173	C	7.3			2.1957706325068493
10	4th St/Stockton	Harrison	Channel	S	0.596754541754	3	2007	PM	14.0516331622	C
10	4th St/Stockton	Harrison	Channel	S	0.596754541754	3	2009	AM	13.8051327077	C
10	4th St/Stockton	Harrison	Channel	S	0.596754541754	3	2009	PM	14.2590764877	C	7.33			1.9453037500272851
10	4th St/Stockton	Harrison	Channel	S	0.596754541754	3	2011	AM	16.7818232561	C	7.88	1.76	22.33502538071065989800	2.1296730020431472
10	4th St/Stockton	Harrison	Channel	S	0.596754541754	3	2011	PM	14.8529256496	C	6.51	1.71	26.26728110599078341000	2.2815553993241167
10	4th St/Stockton	Harrison	Channel	S	0.596754541754	3	2013	AM	12.8	D	8.1	2.1	25.92592592592592592600	1.5802469135802469
10	4th St/Stockton	Harrison	Channel	S	0.596754541754	3	2013	PM	12.6	D	7.4	3.4	45.94594594594594594600	1.7027027027027027
10	4th St/Stockton	Harrison	Channel	S	0.596754541754	3	2015	AM	11.4	D
10	4th St/Stockton	Harrison	Channel	S	0.596754541754	3	2015	PM	8.7	E
10	4th St/Stockton	Harrison	Channel	S	0.596754541754	3	2017	AM	7.6	E
10	4th St/Stockton	Harrison	Channel	S	0.596754541754	3	2017	PM	7.3	E
11	5th St	Brannan	Market	N	0.722305536750	3	1991	AM	7.9	E
11	5th St	Brannan	Market	N	0.722305536750	3	1991	PM	7.9	E
11	5th St	Brannan	Market	N	0.722305536750	3	1993	AM	10.5	D
11	5th St	Brannan	Market	N	0.722305536750	3	1993	PM	12.7	D
11	5th St	Brannan	Market	N	0.722305536750	3	1995	AM	10.7	D
11	5th St	Brannan	Market	N	0.722305536750	3	1995	PM	7.7	E
11	5th St	Brannan	Market	N	0.722305536750	3	1997	AM	12.1	D
11	5th St	Brannan	Market	N	0.722305536750	3	1997	PM	11.3	D
11	5th St	Brannan	Market	N	0.722305536750	3	1999	AM	10.5	D
11	5th St	Brannan	Market	N	0.722305536750	3	1999	PM	7.6	E
11	5th St	Brannan	Market	N	0.722305536750	3	2001	AM	11.8	D
11	5th St	Brannan	Market	N	0.722305536750	3	2001	PM	16.5	C
11	5th St	Brannan	Market	N	0.722305536750	3	2004	AM	8.6	E
11	5th St	Brannan	Market	N	0.722305536750	3	2006	AM	10.9	D
11	5th St	Brannan	Market	N	0.722305536750	3	2006	PM	9.8	D
11	5th St	Brannan	Market	N	0.722305536750	3	2007	AM	11.7879548478	D
11	5th St	Brannan	Market	N	0.722305536750	3	2007	PM	9.49824048688	D
11	5th St	Brannan	Market	N	0.722305536750	3	2009	AM	14.6538274575	C	7.58329127561			1.9323835686795831
11	5th St	Brannan	Market	N	0.722305536750	3	2009	PM	15.6156425254	C	6.7895049341			2.2999677703997384
11	5th St	Brannan	Market	N	0.722305536750	3	2011	AM	16.3099536183	C	7.7	2.22	28.83116883116883116900	2.1181757945844156
11	5th St	Brannan	Market	N	0.722305536750	3	2011	PM	15.6773082631	C	6.27	2.16	34.44976076555023923400	2.5003681440350877
11	5th St	Brannan	Market	N	0.722305536750	3	2013	AM	9.54696132597	D	6.5	2.0	30.76923076923076923100	1.4687632809184615
11	5th St	Brannan	Market	N	0.722305536750	3	2013	PM	4.03738317757	F	4.7	1.9	40.42553191489361702100	0.85901769735531914894
11	5th St	Brannan	Market	N	0.722305536750	3	2015	AM	10.0077220077	D	5.5	0.7	12.72727272727272727300	1.8195858195818182
11	5th St	Brannan	Market	N	0.722305536750	3	2015	PM	6.4962406015	F	3.8	1.7	44.73684210526315789500	1.7095370003947368
11	5th St	Brannan	Market	N	0.722305536750	3	2017	AM	8.7	E	5.5	0.559082373	10.16513405454545454500	1.5818181818181818
11	5th St	Brannan	Market	N	0.722305536750	3	2017	PM	3.5	F	2.8	0.630592625	22.52116517857142857100	1.2500000000000000
12	5th St	Market	Brannan	S	0.722304002247	3	1991	AM	7.9	E
12	5th St	Market	Brannan	S	0.722304002247	3	1991	PM	7.9	E
12	5th St	Market	Brannan	S	0.722304002247	3	1993	AM	11.6	C
12	5th St	Market	Brannan	S	0.722304002247	3	1993	PM	13.5	C
12	5th St	Market	Brannan	S	0.722304002247	3	2001	AM	9.9	D
12	5th St	Market	Brannan	S	0.722304002247	3	2001	PM	5.2	F
12	5th St	Market	Brannan	S	0.722304002247	3	2004	AM	10.6	D
12	5th St	Market	Brannan	S	0.722304002247	3	2004	PM	6.3	F
12	5th St	Market	Brannan	S	0.722304002247	3	2006	AM	11.8	D
12	5th St	Market	Brannan	S	0.722304002247	3	2006	PM	9.3	D
12	5th St	Market	Brannan	S	0.722304002247	3	2007	AM	11.3937987558	D
12	5th St	Market	Brannan	S	0.722304002247	3	2007	PM	11.2322566002	D
12	5th St	Market	Brannan	S	0.722304002247	3	2009	AM	19.2590331811	B	7.19431582499			2.6769791109534408
12	5th St	Market	Brannan	S	0.722304002247	3	2009	PM	13.1242626893	C	6.26380656845			2.0952535085302998
12	5th St	Market	Brannan	S	0.722304002247	3	2011	AM	16.0513315404	C	6.25	2.1	33.60000000000000000000	2.5682130464640000
12	5th St	Market	Brannan	S	0.722304002247	3	2011	PM	13.7764291809	C	5.2	1.52	29.23076923076923076900	2.6493133040192308
12	5th St	Market	Brannan	S	0.722304002247	3	2013	AM	11.6888387824	D	7.1	0.5	7.04225352112676056300	1.6463153214647887
12	5th St	Market	Brannan	S	0.722304002247	3	2013	PM	5.4	F	5.5	0.5	9.09090909090909090900	0.98181818181818181818
12	5th St	Market	Brannan	S	0.722304002247	3	2015	AM	10.755186722	D	5.9	0.4	6.77966101694915254200	1.8229130037288136
12	5th St	Market	Brannan	S	0.722304002247	3	2015	PM	6.68471953578	F	4.2	0.4	9.52380952380952381000	1.5915998894714286
12	5th St	Market	Brannan	S	0.722304002247	3	2017	AM	11.4	D	6.4	0.478667742	7.47918346875000000000	1.7812500000000000
12	5th St	Market	Brannan	S	0.722304002247	3	2017	PM	7.0	E	4.6	0.508136413	11.04644376086956521700	1.5217391304347826
13	6th St	Brannan	Market	N	0.722782725809	3	1993	AM	13.8	C
13	6th St	Brannan	Market	N	0.722782725809	3	1993	PM	12.7	D
13	6th St	Brannan	Market	N	0.722782725809	3	1995	PM	7.6	E
13	6th St	Brannan	Market	N	0.722782725809	3	1997	PM	11.2	D
13	6th St	Brannan	Market	N	0.722782725809	3	1999	PM	9.0	D
13	6th St	Brannan	Market	N	0.722782725809	3	2001	AM	4.7	F
13	6th St	Brannan	Market	N	0.722782725809	3	2001	PM	6.4	F
13	6th St	Brannan	Market	N	0.722782725809	3	2004	AM	5.5	F
13	6th St	Brannan	Market	N	0.722782725809	3	2004	PM	6.6	F
13	6th St	Brannan	Market	N	0.722782725809	3	2006	AM	12.6	D
13	6th St	Brannan	Market	N	0.722782725809	3	2006	PM	12.7	D
13	6th St	Brannan	Market	N	0.722782725809	3	2007	AM	10.2971379528	D
13	6th St	Brannan	Market	N	0.722782725809	3	2007	PM	11.7347370054	D
13	6th St	Brannan	Market	N	0.722782725809	3	2009	AM	11.1987308218	D
13	6th St	Brannan	Market	N	0.722782725809	3	2009	PM	11.057355449	D
13	6th St	Brannan	Market	N	0.722782725809	3	2011	AM	15.6711785933	C
13	6th St	Brannan	Market	N	0.722782725809	3	2011	PM	11.0278413411	D
13	6th St	Brannan	Market	N	0.722782725809	3	2013	AM	13.6	C
13	6th St	Brannan	Market	N	0.722782725809	3	2013	PM	12.1	D
13	6th St	Brannan	Market	N	0.722782725809	3	2015	AM	10.6	D
13	6th St	Brannan	Market	N	0.722782725809	3	2015	PM	7.5	E
13	6th St	Brannan	Market	N	0.722782725809	3	2017	AM	10.4	D
13	6th St	Brannan	Market	N	0.722782725809	3	2017	PM	7.6	E
14	6th St	Market	Brannan	S	0.722780496169	3	1991	PM	6.7	F
14	6th St	Market	Brannan	S	0.722780496169	3	1993	AM	22.4	B
14	6th St	Market	Brannan	S	0.722780496169	3	1993	PM	11.5	D
14	6th St	Market	Brannan	S	0.722780496169	3	1995	PM	12.0	D
14	6th St	Market	Brannan	S	0.722780496169	3	1997	PM	9.4	D
14	6th St	Market	Brannan	S	0.722780496169	3	1999	PM	9.5	D
14	6th St	Market	Brannan	S	0.722780496169	3	2001	AM	10.0	D
14	6th St	Market	Brannan	S	0.722780496169	3	2001	PM	6.8	F
14	6th St	Market	Brannan	S	0.722780496169	3	2004	AM	8.3	E
14	6th St	Market	Brannan	S	0.722780496169	3	2004	PM	4.4	F
14	6th St	Market	Brannan	S	0.722780496169	3	2006	AM	13.6	C
14	6th St	Market	Brannan	S	0.722780496169	3	2006	PM	12.9	D
14	6th St	Market	Brannan	S	0.722780496169	3	2007	AM	14.1839244121	C
14	6th St	Market	Brannan	S	0.722780496169	3	2007	PM	10.903277411	D
14	6th St	Market	Brannan	S	0.722780496169	3	2009	AM	15.0591869493	C
14	6th St	Market	Brannan	S	0.722780496169	3	2009	PM	12.3091272777	D
14	6th St	Market	Brannan	S	0.722780496169	3	2011	AM	16.5175299425	C
14	6th St	Market	Brannan	S	0.722780496169	3	2011	PM	9.55387670361	D
14	6th St	Market	Brannan	S	0.722780496169	3	2013	AM	17.5	C
14	6th St	Market	Brannan	S	0.722780496169	3	2013	PM	11.8	D
14	6th St	Market	Brannan	S	0.722780496169	3	2015	AM	14.6	C
14	6th St	Market	Brannan	S	0.722780496169	3	2015	PM	11.0	D
14	6th St	Market	Brannan	S	0.722780496169	3	2017	AM	12.3	D
14	6th St	Market	Brannan	S	0.722780496169	3	2017	PM	10.4	D
15	7th St	Brannan	Market	N	0.722734761560	3	1991	AM	8.9	E
15	7th St	Brannan	Market	N	0.722734761560	3	1991	PM	8.9	E
15	7th St	Brannan	Market	N	0.722734761560	3	1993	AM	13.9	C
15	7th St	Brannan	Market	N	0.722734761560	3	1993	PM	16.8	C
15	7th St	Brannan	Market	N	0.722734761560	3	1999	AM	14.2	C
15	7th St	Brannan	Market	N	0.722734761560	3	1999	PM	13.7	C
15	7th St	Brannan	Market	N	0.722734761560	3	2004	AM	6.8	F
15	7th St	Brannan	Market	N	0.722734761560	3	2004	PM	10.4	D
15	7th St	Brannan	Market	N	0.722734761560	3	2006	AM	13.4	C
15	7th St	Brannan	Market	N	0.722734761560	3	2006	PM	15.4	C
15	7th St	Brannan	Market	N	0.722734761560	3	2007	AM	19.0534948585	B
15	7th St	Brannan	Market	N	0.722734761560	3	2007	PM	14.8798382438	C
15	7th St	Brannan	Market	N	0.722734761560	3	2009	AM	18.8837815067	C	7.77224707695			2.4296424598625099
15	7th St	Brannan	Market	N	0.722734761560	3	2009	PM	16.3860406426	C	7.68012804211			2.1335634709155423
15	7th St	Brannan	Market	N	0.722734761560	3	2011	AM	19.2801094016	B	7.02	2.33	33.19088319088319088300	2.7464543307122507
15	7th St	Brannan	Market	N	0.722734761560	3	2011	PM	20.9438130302	B	7.4	2.47	33.37837837837837837800	2.8302450040810811
15	7th St	Brannan	Market	N	0.722734761560	3	2013	AM	15.4	C	5.8	1.3	22.41379310344827586200	2.6551724137931034
15	7th St	Brannan	Market	N	0.722734761560	3	2013	PM	13.7	C	6.2	1.0	16.12903225806451612900	2.2096774193548387
15	7th St	Brannan	Market	N	0.722734761560	3	2015	AM	10.8	D	6.6	1.4	21.21212121212121212100	1.6363636363636364
15	7th St	Brannan	Market	N	0.722734761560	3	2015	PM	8.3	E	4.7	0.9	19.14893617021276595700	1.7659574468085106
15	7th St	Brannan	Market	N	0.722734761560	3	2017	AM	8.6	E	6.2	1.237710832	19.96307793548387096800	1.3870967741935484
15	7th St	Brannan	Market	N	0.722734761560	3	2017	PM	8.3	E	5.5	1.198093724	21.78352225454545454500	1.5090909090909091
16	8th St	Market	Bryant	S	0.602907603633	3	1993	AM	17.1	C
16	8th St	Market	Bryant	S	0.602907603633	3	1993	PM	15.8	C
16	8th St	Market	Bryant	S	0.602907603633	3	1999	AM	17.7	C
16	8th St	Market	Bryant	S	0.602907603633	3	1999	PM	15.7	C
16	8th St	Market	Bryant	S	0.602907603633	3	2004	AM	15.9	C
16	8th St	Market	Bryant	S	0.602907603633	3	2004	PM	13.0	C
16	8th St	Market	Bryant	S	0.602907603633	3	2006	AM	16.6	C
16	8th St	Market	Bryant	S	0.602907603633	3	2006	PM	15.9	C
16	8th St	Market	Bryant	S	0.602907603633	3	2007	AM	18.736450278	C
16	8th St	Market	Bryant	S	0.602907603633	3	2007	PM	21.1911882019	B
16	8th St	Market	Bryant	S	0.602907603633	3	2009	AM	14.9876079463	C	7.85218043664			1.9087192490336221
16	8th St	Market	Bryant	S	0.602907603633	3	2009	PM	17.0051238446	C	7.98213551324			2.1303977884606862
16	8th St	Market	Bryant	S	0.602907603633	3	2011	AM	17.9112731589	C	7.15	2.15	30.06993006993006993000	2.5050731690769231
16	8th St	Market	Bryant	S	0.602907603633	3	2011	PM	23.7543442452	B	6.96	2.14	30.74712643678160919500	3.4129804950000000
16	8th St	Market	Bryant	S	0.602907603633	3	2013	AM	15.9	C	6.7	1.3	19.40298507462686567200	2.3731343283582090
16	8th St	Market	Bryant	S	0.602907603633	3	2013	PM	15.9	C	7.2	1.6	22.22222222222222222200	2.2083333333333333
16	8th St	Market	Bryant	S	0.602907603633	3	2015	AM	13.5	C	6.7	1.5	22.38805970149253731300	2.0149253731343284
16	8th St	Market	Bryant	S	0.602907603633	3	2015	PM	8.4	E	5.7	1.3	22.80701754385964912300	1.4736842105263158
16	8th St	Market	Bryant	S	0.602907603633	3	2017	AM	12.0	D	6.8	1.287182285	18.92915125000000000000	1.7647058823529412
16	8th St	Market	Bryant	S	0.602907603633	3	2017	PM	8.4	E	6.1	1.164024218	19.08236422950819672100	1.3770491803278689
17	9th St	Brannan	Market	N	0.722619010047	3	1991	AM	9.9	D
17	9th St	Brannan	Market	N	0.722619010047	3	1991	PM	9.9	D
17	9th St	Brannan	Market	N	0.722619010047	3	1993	AM	12.5	D
17	9th St	Brannan	Market	N	0.722619010047	3	1993	PM	12.4	D
17	9th St	Brannan	Market	N	0.722619010047	3	1995	AM	13.3	C
17	9th St	Brannan	Market	N	0.722619010047	3	1995	PM	9.7	D
17	9th St	Brannan	Market	N	0.722619010047	3	1997	PM	13.8	C
17	9th St	Brannan	Market	N	0.722619010047	3	1999	PM	11.2	D
17	9th St	Brannan	Market	N	0.722619010047	3	2001	AM	10.3	D
17	9th St	Brannan	Market	N	0.722619010047	3	2001	PM	9.1	D
17	9th St	Brannan	Market	N	0.722619010047	3	2004	AM	9.6	D
17	9th St	Brannan	Market	N	0.722619010047	3	2004	PM	11.8	D
17	9th St	Brannan	Market	N	0.722619010047	3	2006	AM	14.2	C
17	9th St	Brannan	Market	N	0.722619010047	3	2006	PM	13.3	C
17	9th St	Brannan	Market	N	0.722619010047	3	2007	AM	13.0328204811	C
17	9th St	Brannan	Market	N	0.722619010047	3	2007	PM	11.1551739696	D
17	9th St	Brannan	Market	N	0.722619010047	3	2009	AM	11.3964520671	D
17	9th St	Brannan	Market	N	0.722619010047	3	2009	PM	14.6298839702	C
17	9th St	Brannan	Market	N	0.722619010047	3	2011	AM	13.8253724869	C
17	9th St	Brannan	Market	N	0.722619010047	3	2011	PM	13.4268008026	C
17	9th St	Brannan	Market	N	0.722619010047	3	2013	AM	14.4	C
17	9th St	Brannan	Market	N	0.722619010047	3	2013	PM	12.9	D
17	9th St	Brannan	Market	N	0.722619010047	3	2015	AM	10.2	D
17	9th St	Brannan	Market	N	0.722619010047	3	2015	PM	8.7	E
17	9th St	Brannan	Market	N	0.722619010047	3	2017	AM	9.1	D
17	9th St	Brannan	Market	N	0.722619010047	3	2017	PM	7.7	E
18	10th St	Market	Brannan	S	0.726749459703	3	1991	AM	12.1	D
18	10th St	Market	Brannan	S	0.726749459703	3	1991	PM	12.1	D
18	10th St	Market	Brannan	S	0.726749459703	3	1993	AM	20.5	B
18	10th St	Market	Brannan	S	0.726749459703	3	1993	PM	20.5	B
18	10th St	Market	Brannan	S	0.726749459703	3	2001	AM	16.3	C
18	10th St	Market	Brannan	S	0.726749459703	3	2001	PM	13.7	C
18	10th St	Market	Brannan	S	0.726749459703	3	2004	AM	9.7	D
18	10th St	Market	Brannan	S	0.726749459703	3	2006	AM	17.0	C
18	10th St	Market	Brannan	S	0.726749459703	3	2006	PM	16.4	C
18	10th St	Market	Brannan	S	0.726749459703	3	2007	AM	26.085167202	A
18	10th St	Market	Brannan	S	0.726749459703	3	2007	PM	20.8665021437	B
18	10th St	Market	Brannan	S	0.726749459703	3	2009	AM	21.8512736704	B
18	10th St	Market	Brannan	S	0.726749459703	3	2009	PM	16.3283454896	C
18	10th St	Market	Brannan	S	0.726749459703	3	2011	AM	21.3758956968	B	7.63	1.79	23.46002621231979030100	2.8015590690432503
18	10th St	Market	Brannan	S	0.726749459703	3	2011	PM	20.4055512446	B	7.69	1.73	22.49674902470741222400	2.6535177171131339
18	10th St	Market	Brannan	S	0.726749459703	3	2013	AM	23.8	B
18	10th St	Market	Brannan	S	0.726749459703	3	2013	PM	20.5	B
18	10th St	Market	Brannan	S	0.726749459703	3	2015	AM	18.1	C
18	10th St	Market	Brannan	S	0.726749459703	3	2015	PM	13.4	C
18	10th St	Market	Brannan	S	0.726749459703	3	2017	AM	16.5	C
18	10th St	Market	Brannan	S	0.726749459703	3	2017	PM	13.7	C
19	16th St	Market	Mission	E	0.735953916712	3	2006	AM	19.0	B	5.8			3.2758620689655172
19	16th St	Market	Mission	E	0.735953916712	3	2006	PM	11.0	D	5.5			2.0000000000000000
19	16th St	Market	Mission	E	0.735953916712	3	2007	AM	18.4594313119	C	6.1			3.0261362806393443
19	16th St	Market	Mission	E	0.735953916712	3	2007	PM	10.4632091736	D	8.1			1.2917542189629630
19	16th St	Market	Mission	E	0.735953916712	3	2009	AM	12.1477981864	D	7.634614196			1.5911476172253197
19	16th St	Market	Mission	E	0.735953916712	3	2009	PM	10.7314462036	D	7.11876266958			1.5074875651435567
19	16th St	Market	Mission	E	0.735953916712	3	2011	AM	13.6916458134	C	6.52	2.32	35.58282208588957055200	2.0999456769018405
19	16th St	Market	Mission	E	0.735953916712	3	2011	PM	11.8907756785	D	6.09	1.58	25.94417077175697865400	1.9525083215927750
19	16th St	Market	Mission	E	0.735953916712	3	2013	AM	16.3	C	6.3	1.0	15.87301587301587301600	2.5873015873015873
19	16th St	Market	Mission	E	0.735953916712	3	2013	PM	14.9	C	6.1	0.5	8.19672131147540983600	2.4426229508196721
19	16th St	Market	Mission	E	0.735953916712	3	2015	AM	13.1	C	5.9	0.7	11.86440677966101694900	2.2203389830508475
19	16th St	Market	Mission	E	0.735953916712	3	2015	PM	13.5	C	6.0	0.6	10.00000000000000000000	2.2500000000000000
19	16th St	Market	Mission	E	0.735953916712	3	2017	AM	9.3	D	5.3	0.529039735	9.98188179245283018900	1.7547169811320755
19	16th St	Market	Mission	E	0.735953916712	3	2017	PM	9.2	D	5.8	0.563050747	9.70777150000000000000	1.5862068965517241
20	16th St	Mission	Potrero	E	0.666427034121	3	2006	AM	15.9	C	7.0			2.2714285714285714
20	16th St	Mission	Potrero	E	0.666427034121	3	2006	PM	13.1	C	6.5			2.0153846153846154
20	16th St	Mission	Potrero	E	0.666427034121	3	2007	AM	13.631355128	C	6.5			2.0971315581538462
20	16th St	Mission	Potrero	E	0.666427034121	3	2007	PM	9.75802644748	D	6.3			1.5488930869015873
20	16th St	Mission	Potrero	E	0.666427034121	3	2009	AM	14.1122327269	C	7.80713246304			1.8076076963865005
20	16th St	Mission	Potrero	E	0.666427034121	3	2009	PM	12.7746773168	D	8.05307069867			1.5863113332545055
20	16th St	Mission	Potrero	E	0.666427034121	3	2011	AM	13.6134631999	C	7.4	1.86	25.13513513513513513500	1.8396571891756757
20	16th St	Mission	Potrero	E	0.666427034121	3	2011	PM	11.687557566	D	7.29	2.12	29.08093278463648834000	1.6032314905349794
20	16th St	Mission	Potrero	E	0.666427034121	3	2013	AM	14.7	C	6.4	0.8	12.50000000000000000000	2.2968750000000000
20	16th St	Mission	Potrero	E	0.666427034121	3	2013	PM	14.8	C	6.2	0.9	14.51612903225806451600	2.3870967741935484
20	16th St	Mission	Potrero	E	0.666427034121	3	2015	AM	13.3	C	7.3	1.6	21.91780821917808219200	1.8219178082191781
20	16th St	Mission	Potrero	E	0.666427034121	3	2015	PM	11.9	D	6.3	1.1	17.46031746031746031700	1.8888888888888889
20	16th St	Mission	Potrero	E	0.666427034121	3	2017	AM	10.2	D	6.1	0.628839086	10.30883747540983606600	1.6721311475409836
20	16th St	Mission	Potrero	E	0.666427034121	3	2017	PM	7.9	E	5.7	0.435402301	7.63863685964912280700	1.3859649122807018
21	16th St	Potrero	Mission	W	0.666427034121	3	2006	AM	13.4	C	7.7			1.7402597402597403
21	16th St	Potrero	Mission	W	0.666427034121	3	2006	PM	11.2	D	5.9			1.8983050847457627
21	16th St	Potrero	Mission	W	0.666427034121	3	2007	AM	11.5032050709	D	6.8			1.6916478045441176
21	16th St	Potrero	Mission	W	0.666427034121	3	2007	PM	13.5939398162	C	10.0			1.3593939816200000
21	16th St	Potrero	Mission	W	0.666427034121	3	2009	AM	13.4815492382	C	8.69443174465			1.5505957875275388
21	16th St	Potrero	Mission	W	0.666427034121	3	2009	PM	15.231397183	C	6.87476246715			2.2155525017454639
21	16th St	Potrero	Mission	W	0.666427034121	3	2011	AM	12.1290559094	D	8.4	2.29	27.26190476190476190500	1.4439352273095238
21	16th St	Potrero	Mission	W	0.666427034121	3	2011	PM	13.3694587922	C	6.82	1.84	26.97947214076246334300	1.9603312012023460
21	16th St	Potrero	Mission	W	0.666427034121	3	2013	AM	14.1	C	7.6	0.6	7.89473684210526315800	1.8552631578947368
21	16th St	Potrero	Mission	W	0.666427034121	3	2013	PM	12.5	D	6.0	0.8	13.33333333333333333300	2.0833333333333333
21	16th St	Potrero	Mission	W	0.666427034121	3	2015	AM	13.0	C	8.0	0.6	7.50000000000000000000	1.6250000000000000
21	16th St	Potrero	Mission	W	0.666427034121	3	2015	PM	11.1	D	6.1	0.8	13.11475409836065573800	1.8196721311475410
21	16th St	Potrero	Mission	W	0.666427034121	3	2017	AM	11.8	D	7.7	0.33647641	4.36982350649350649400	1.5324675324675325
21	16th St	Potrero	Mission	W	0.666427034121	3	2017	PM	9.5	D	5.5	0.654596618	11.90175669090909090900	1.7272727272727273
22	16th St	Mission	Market	W	0.736030323322	3	2006	AM	12.9	D	7.0			1.8428571428571429
22	16th St	Mission	Market	W	0.736030323322	3	2006	PM	10.6	D	5.9			1.7966101694915254
22	16th St	Mission	Market	W	0.736030323322	3	2007	AM	13.6900482304	C	7.2			1.9013955875555556
22	16th St	Mission	Market	W	0.736030323322	3	2007	PM	14.0889602579	C	10.2			1.3812706135196078
22	16th St	Mission	Market	W	0.736030323322	3	2009	AM	13.407925281	C	7.70194299049			1.7408497177342757
22	16th St	Mission	Market	W	0.736030323322	3	2009	PM	12.3312753313	D	6.39541754741			1.9281423362723031
22	16th St	Mission	Market	W	0.736030323322	3	2011	AM	12.6818567115	D	6.37	1.92	30.14128728414442700200	1.9908723251962323
22	16th St	Mission	Market	W	0.736030323322	3	2011	PM	8.35963065245	E	6.05	1.78	29.42148760330578512400	1.3817571326363636
22	16th St	Mission	Market	W	0.736030323322	3	2013	AM	16.0	C	6.3	0.7	11.11111111111111111100	2.5396825396825397
22	16th St	Mission	Market	W	0.736030323322	3	2013	PM	17.0	C	6.6	1.0	15.15151515151515151500	2.5757575757575758
22	16th St	Mission	Market	W	0.736030323322	3	2015	AM	13.3	C	6.4	0.7	10.93750000000000000000	2.0781250000000000
22	16th St	Mission	Market	W	0.736030323322	3	2015	PM	11.7	D	6.0	0.6	10.00000000000000000000	1.9500000000000000
22	16th St	Mission	Market	W	0.736030323322	3	2017	AM	10.5	D	6.0	0.63268665	10.54477750000000000000	1.7500000000000000
22	16th St	Mission	Market	W	0.736030323322	3	2017	PM	10.1	D	5.1	0.522719135	10.24939480392156862700	1.9803921568627451
23	19th Ave/Park Presidio	Junipero Serra	Sloat	N	1.24888872158	3	1993	AM	19.2	B
23	19th Ave/Park Presidio	Junipero Serra	Sloat	N	1.24888872158	3	1993	PM	17.5	C
23	19th Ave/Park Presidio	Junipero Serra	Sloat	N	1.24888872158	3	1999	AM	23.1	B
23	19th Ave/Park Presidio	Junipero Serra	Sloat	N	1.24888872158	3	1999	PM	21.5	B
23	19th Ave/Park Presidio	Junipero Serra	Sloat	N	1.24888872158	3	2006	AM	22.1	B
23	19th Ave/Park Presidio	Junipero Serra	Sloat	N	1.24888872158	3	2006	PM	14.8	C
23	19th Ave/Park Presidio	Junipero Serra	Sloat	N	1.24888872158	3	2007	AM	16.3575179336	C
23	19th Ave/Park Presidio	Junipero Serra	Sloat	N	1.24888872158	3	2007	PM	16.008636402	C
23	19th Ave/Park Presidio	Junipero Serra	Sloat	N	1.24888872158	3	2009	AM	18.2079411163	C	12.6140066159			1.4434700782024980
23	19th Ave/Park Presidio	Junipero Serra	Sloat	N	1.24888872158	3	2009	PM	13.460035695	C	10.415097888			1.2923580594003151
23	19th Ave/Park Presidio	Junipero Serra	Sloat	N	1.24888872158	3	2011	AM	16.9432820411	C	9.81	2.51	25.58613659531090723800	1.7271439389500510
23	19th Ave/Park Presidio	Junipero Serra	Sloat	N	1.24888872158	3	2011	PM	23.1987355314	B	8.42	2.39	28.38479809976247030900	2.7551942436342043
23	19th Ave/Park Presidio	Junipero Serra	Sloat	N	1.24888872158	3	2013	AM	15.7	C	9.8	1.4	14.28571428571428571400	1.6020408163265306
23	19th Ave/Park Presidio	Junipero Serra	Sloat	N	1.24888872158	3	2013	PM	16.9	C	10.0	1.3	13.00000000000000000000	1.6900000000000000
23	19th Ave/Park Presidio	Junipero Serra	Sloat	N	1.24888872158	3	2015	AM	17.6	C	12.2	2.6	21.31147540983606557400	1.4426229508196721
23	19th Ave/Park Presidio	Junipero Serra	Sloat	N	1.24888872158	3	2015	PM	15.2	C	9.5	1.1	11.57894736842105263200	1.6000000000000000
23	19th Ave/Park Presidio	Junipero Serra	Sloat	N	1.24888872158	3	2017	AM	17.8	C	12.3	0.846458049	6.88177275609756097600	1.4471544715447154
23	19th Ave/Park Presidio	Junipero Serra	Sloat	N	1.24888872158	3	2017	PM	17.0	C	11.5	1.038790146	9.03295779130434782600	1.4782608695652174
24	19th Ave/Park Presidio	Sloat	Lincoln	N	2.12907723919	3	1991	AM	11.1	D
24	19th Ave/Park Presidio	Sloat	Lincoln	N	2.12907723919	3	1991	PM	11.1	D
24	19th Ave/Park Presidio	Sloat	Lincoln	N	2.12907723919	3	1993	AM	19.2	B
24	19th Ave/Park Presidio	Sloat	Lincoln	N	2.12907723919	3	1993	PM	21.0	B
24	19th Ave/Park Presidio	Sloat	Lincoln	N	2.12907723919	3	1999	AM	15.0	C
24	19th Ave/Park Presidio	Sloat	Lincoln	N	2.12907723919	3	1999	PM	18.6	B
24	19th Ave/Park Presidio	Sloat	Lincoln	N	2.12907723919	3	2006	AM	17.9	C
24	19th Ave/Park Presidio	Sloat	Lincoln	N	2.12907723919	3	2006	PM	21.6	B
24	19th Ave/Park Presidio	Sloat	Lincoln	N	2.12907723919	3	2007	AM	18.5507041437	C
24	19th Ave/Park Presidio	Sloat	Lincoln	N	2.12907723919	3	2007	PM	23.9920946195	B
24	19th Ave/Park Presidio	Sloat	Lincoln	N	2.12907723919	3	2009	AM	13.7932953629	C	11.9323439514			1.1559585793939218
24	19th Ave/Park Presidio	Sloat	Lincoln	N	2.12907723919	3	2009	PM	22.9607852838	B	13.7374793983			1.6713972496760487
24	19th Ave/Park Presidio	Sloat	Lincoln	N	2.12907723919	3	2011	AM	15.3623544614	C	10.27	2.81	27.36124634858812074000	1.4958475619668939
24	19th Ave/Park Presidio	Sloat	Lincoln	N	2.12907723919	3	2011	PM	21.3871576486	B	11.68	2.46	21.06164383561643835600	1.8310922644349315
24	19th Ave/Park Presidio	Sloat	Lincoln	N	2.12907723919	3	2013	AM	17.0	C	9.8	0.8	8.16326530612244898000	1.7346938775510204
24	19th Ave/Park Presidio	Sloat	Lincoln	N	2.12907723919	3	2013	PM	17.4	C	9.0	2.0	22.22222222222222222200	1.9333333333333333
24	19th Ave/Park Presidio	Sloat	Lincoln	N	2.12907723919	3	2015	AM	13.1	C	7.9	2.3	29.11392405063291139200	1.6582278481012658
24	19th Ave/Park Presidio	Sloat	Lincoln	N	2.12907723919	3	2015	PM	19.5	B	10.0	2.0	20.00000000000000000000	1.9500000000000000
24	19th Ave/Park Presidio	Sloat	Lincoln	N	2.12907723919	3	2017	AM	13.4	C	8.4	0.749268649	8.91986486904761904800	1.5952380952380952
24	19th Ave/Park Presidio	Sloat	Lincoln	N	2.12907723919	3	2017	PM	18.9	C	10.4	0.90003631	8.65419528846153846200	1.8173076923076923
25	19th Ave/Park Presidio	Lincoln	Lake	N	1.84601264148	3	1993	AM	21.9	B
25	19th Ave/Park Presidio	Lincoln	Lake	N	1.84601264148	3	1993	PM	25.4	A
25	19th Ave/Park Presidio	Lincoln	Lake	N	1.84601264148	3	1999	AM	19.7	B
25	19th Ave/Park Presidio	Lincoln	Lake	N	1.84601264148	3	1999	PM	19.8	B
25	19th Ave/Park Presidio	Lincoln	Lake	N	1.84601264148	3	2006	AM	19.9	B
25	19th Ave/Park Presidio	Lincoln	Lake	N	1.84601264148	3	2006	PM	27.2	A
25	19th Ave/Park Presidio	Lincoln	Lake	N	1.84601264148	3	2007	AM	20.4172548653	B
25	19th Ave/Park Presidio	Lincoln	Lake	N	1.84601264148	3	2007	PM	27.1959693747	A
25	19th Ave/Park Presidio	Lincoln	Lake	N	1.84601264148	3	2009	AM	19.9184840024	B	11.69			1.7038908470829769
25	19th Ave/Park Presidio	Lincoln	Lake	N	1.84601264148	3	2009	PM	28.4949371507	A	13.25			2.1505612943924528
25	19th Ave/Park Presidio	Lincoln	Lake	N	1.84601264148	3	2011	AM	22.1381636103	B	13.64	2.35	17.22873900293255132000	1.6230325227492669
25	19th Ave/Park Presidio	Lincoln	Lake	N	1.84601264148	3	2011	PM	29.3259419506	A	14.64	2.57	17.55464480874316939900	2.0031381113797814
25	19th Ave/Park Presidio	Lincoln	Lake	N	1.84601264148	3	2013	AM	24.5	B	12.1	0.5	4.13223140495867768600	2.0247933884297521
25	19th Ave/Park Presidio	Lincoln	Lake	N	1.84601264148	3	2013	PM	28.1	A	13.3	1.2	9.02255639097744360900	2.1127819548872180
25	19th Ave/Park Presidio	Lincoln	Lake	N	1.84601264148	3	2015	AM	21.7	B	12.5	1.6	12.80000000000000000000	1.7360000000000000
25	19th Ave/Park Presidio	Lincoln	Lake	N	1.84601264148	3	2015	PM	22.9	B	13.1	2.2	16.79389312977099236600	1.7480916030534351
25	19th Ave/Park Presidio	Lincoln	Lake	N	1.84601264148	3	2017	AM	19.9	B	11.8	0.933489962	7.91093188135593220300	1.6864406779661017
25	19th Ave/Park Presidio	Lincoln	Lake	N	1.84601264148	3	2017	PM	19.3	B	11.6	1.765102897	15.21640428448275862100	1.6637931034482759
26	19th Ave/Park Presidio	Lake	US-101	N	1.18461024485	1	1993	AM	38.8	A
26	19th Ave/Park Presidio	Lake	US-101	N	1.18461024485	1	1993	PM	35.9	A
26	19th Ave/Park Presidio	Lake	US-101	N	1.18461024485	1	2001	AM	28.6	B
26	19th Ave/Park Presidio	Lake	US-101	N	1.18461024485	1	2001	PM	15.6	E
26	19th Ave/Park Presidio	Lake	US-101	N	1.18461024485	1	2006	AM	34.7	B
26	19th Ave/Park Presidio	Lake	US-101	N	1.18461024485	1	2006	PM	34.7	B
26	19th Ave/Park Presidio	Lake	US-101	N	1.18461024485	1	2007	AM	44.0456555214	A
26	19th Ave/Park Presidio	Lake	US-101	N	1.18461024485	1	2007	PM	44.2089828195	A
26	19th Ave/Park Presidio	Lake	US-101	N	1.18461024485	1	2009	AM	45.2718933928	A	26.4374863061			1.7124129302094156
26	19th Ave/Park Presidio	Lake	US-101	N	1.18461024485	1	2009	PM	46.0144281367	A	26.7026800918			1.7232138488911588
26	19th Ave/Park Presidio	Lake	US-101	N	1.18461024485	1	2011	AM	43.5508994721	A
26	19th Ave/Park Presidio	Lake	US-101	N	1.18461024485	1	2011	PM	42.9742701057	A
26	19th Ave/Park Presidio	Lake	US-101	N	1.18461024485	1	2013	AM	49.6	A	19.3	0.8	4.14507772020725388600	2.5699481865284974
26	19th Ave/Park Presidio	Lake	US-101	N	1.18461024485	1	2013	PM	44.6	A	18.9	1.8	9.52380952380952381000	2.3597883597883598
26	19th Ave/Park Presidio	Lake	US-101	N	1.18461024485	1	2015	AM	37.4	A	19.9	3.3	16.58291457286432160800	1.8793969849246231
26	19th Ave/Park Presidio	Lake	US-101	N	1.18461024485	1	2015	PM	17.7	D	11.3	4.8	42.47787610619469026500	1.5663716814159292
26	19th Ave/Park Presidio	Lake	US-101	N	1.18461024485	1	2017	AM	45.2	A	23.8	1.547531519	6.50223327310924369700	1.8991596638655462
26	19th Ave/Park Presidio	Lake	US-101	N	1.18461024485	1	2017	PM	40.8	A	23.2	2.317847773	9.99072315948275862100	1.7586206896551724
27	19th Ave/Park Presidio	US-101	Lake	S	1.25908915215	1	1993	AM	38.3	A
27	19th Ave/Park Presidio	US-101	Lake	S	1.25908915215	1	1993	PM	36.4	A
27	19th Ave/Park Presidio	US-101	Lake	S	1.25908915215	1	2001	AM	47.2	A
27	19th Ave/Park Presidio	US-101	Lake	S	1.25908915215	1	2001	PM	34.5	B
27	19th Ave/Park Presidio	US-101	Lake	S	1.25908915215	1	2006	AM	42.2	A
27	19th Ave/Park Presidio	US-101	Lake	S	1.25908915215	1	2006	PM	35.4	A
27	19th Ave/Park Presidio	US-101	Lake	S	1.25908915215	1	2007	AM	40.2781441245	A
27	19th Ave/Park Presidio	US-101	Lake	S	1.25908915215	1	2007	PM	42.6700012196	A
27	19th Ave/Park Presidio	US-101	Lake	S	1.25908915215	1	2009	AM	40.6902218235	A	26.2545559072			1.5498347017304220
27	19th Ave/Park Presidio	US-101	Lake	S	1.25908915215	1	2009	PM	35.2093454769	A	24.9700774143			1.4100615265508196
27	19th Ave/Park Presidio	US-101	Lake	S	1.25908915215	1	2011	AM	24.3725071336	C	18.18	4.2	23.10231023102310231000	1.3406219545434543
27	19th Ave/Park Presidio	US-101	Lake	S	1.25908915215	1	2011	PM	30.8854151893	B	18.06	4.48	24.80620155038759689900	1.7101558798062016
27	19th Ave/Park Presidio	US-101	Lake	S	1.25908915215	1	2013	AM	42.9	A	17.3	3.5	20.23121387283236994200	2.4797687861271676
27	19th Ave/Park Presidio	US-101	Lake	S	1.25908915215	1	2013	PM	42.9	A	19.0	1.7	8.94736842105263157900	2.2578947368421053
27	19th Ave/Park Presidio	US-101	Lake	S	1.25908915215	1	2015	AM	39.7	A	17.9	3.4	18.99441340782122905000	2.2178770949720670
27	19th Ave/Park Presidio	US-101	Lake	S	1.25908915215	1	2015	PM	38.0	A	18.8	3.6	19.14893617021276595700	2.0212765957446809
27	19th Ave/Park Presidio	US-101	Lake	S	1.25908915215	1	2017	AM	32.1	B	21.3	3.376466543	15.85195560093896713600	1.5070422535211268
27	19th Ave/Park Presidio	US-101	Lake	S	1.25908915215	1	2017	PM	22.8	C	16.3	4.931905596	30.25708954601226993900	1.3987730061349693
28	19th Ave/Park Presidio	Lake	Lincoln	S	1.84601372457	3	1993	AM	20.9	B
28	19th Ave/Park Presidio	Lake	Lincoln	S	1.84601372457	3	1993	PM	26.4	A
28	19th Ave/Park Presidio	Lake	Lincoln	S	1.84601372457	3	1999	AM	22.0	B
28	19th Ave/Park Presidio	Lake	Lincoln	S	1.84601372457	3	1999	PM	20.3	B
28	19th Ave/Park Presidio	Lake	Lincoln	S	1.84601372457	3	2006	AM	25.1	A
28	19th Ave/Park Presidio	Lake	Lincoln	S	1.84601372457	3	2006	PM	24.1	B
28	19th Ave/Park Presidio	Lake	Lincoln	S	1.84601372457	3	2007	AM	26.0905548537	A
28	19th Ave/Park Presidio	Lake	Lincoln	S	1.84601372457	3	2007	PM	15.7555554355	C
28	19th Ave/Park Presidio	Lake	Lincoln	S	1.84601372457	3	2009	AM	26.3225586449	A	13.33			1.9746855697599400
28	19th Ave/Park Presidio	Lake	Lincoln	S	1.84601372457	3	2009	PM	19.7732057278	B	11.23			1.7607485064826358
28	19th Ave/Park Presidio	Lake	Lincoln	S	1.84601372457	3	2011	AM	28.0520733622	A	15.63	2.71	17.33845169545745361500	1.7947583725015995
28	19th Ave/Park Presidio	Lake	Lincoln	S	1.84601372457	3	2011	PM	24.5691018809	B	13.32	2.79	20.94594594594594594600	1.8445271682357357
28	19th Ave/Park Presidio	Lake	Lincoln	S	1.84601372457	3	2013	AM	26.4	A	14.5	1.5	10.34482758620689655200	1.8206896551724138
28	19th Ave/Park Presidio	Lake	Lincoln	S	1.84601372457	3	2013	PM	19.0	B	9.9	2.2	22.22222222222222222200	1.9191919191919192
28	19th Ave/Park Presidio	Lake	Lincoln	S	1.84601372457	3	2015	AM	22.8	B	13.4	1.7	12.68656716417910447800	1.7014925373134328
28	19th Ave/Park Presidio	Lake	Lincoln	S	1.84601372457	3	2015	PM	16.4	C	10.0	1.8	18.00000000000000000000	1.6400000000000000
28	19th Ave/Park Presidio	Lake	Lincoln	S	1.84601372457	3	2017	AM	22.0	B	11.7	0.737547699	6.30382648717948717900	1.8803418803418803
28	19th Ave/Park Presidio	Lake	Lincoln	S	1.84601372457	3	2017	PM	13.6	C	8.0	1.428754657	17.85943321250000000000	1.7000000000000000
29	19th Ave/Park Presidio	Lincoln	Sloat	S	2.12907397694	3	1991	AM	11.1	D
29	19th Ave/Park Presidio	Lincoln	Sloat	S	2.12907397694	3	1991	PM	11.1	D
29	19th Ave/Park Presidio	Lincoln	Sloat	S	2.12907397694	3	1993	AM	17.2	C
29	19th Ave/Park Presidio	Lincoln	Sloat	S	2.12907397694	3	1993	PM	21.9	B
29	19th Ave/Park Presidio	Lincoln	Sloat	S	2.12907397694	3	1999	AM	18.4	C
29	19th Ave/Park Presidio	Lincoln	Sloat	S	2.12907397694	3	1999	PM	17.5	C
29	19th Ave/Park Presidio	Lincoln	Sloat	S	2.12907397694	3	2006	AM	21.8	B
29	19th Ave/Park Presidio	Lincoln	Sloat	S	2.12907397694	3	2006	PM	20.5	B
29	19th Ave/Park Presidio	Lincoln	Sloat	S	2.12907397694	3	2007	AM	22.2313717699	B
29	19th Ave/Park Presidio	Lincoln	Sloat	S	2.12907397694	3	2007	PM	24.2512831351	B
29	19th Ave/Park Presidio	Lincoln	Sloat	S	2.12907397694	3	2009	AM	19.1600199632	B	11.0288024595			1.7372711165658720
29	19th Ave/Park Presidio	Lincoln	Sloat	S	2.12907397694	3	2009	PM	23.5678169931	B	10.8960142114			2.1629759778068272
29	19th Ave/Park Presidio	Lincoln	Sloat	S	2.12907397694	3	2011	AM	19.3240434813	B	10.51	2.08	19.79067554709800190300	1.8386340134443387
29	19th Ave/Park Presidio	Lincoln	Sloat	S	2.12907397694	3	2011	PM	27.724535081	A	10.66	2.7	25.32833020637898686700	2.6008006642589118
29	19th Ave/Park Presidio	Lincoln	Sloat	S	2.12907397694	3	2013	AM	17.8	C	11.0	1.4	12.72727272727272727300	1.6181818181818182
29	19th Ave/Park Presidio	Lincoln	Sloat	S	2.12907397694	3	2013	PM	20.2	B	11.3	1.0	8.84955752212389380500	1.7876106194690265
29	19th Ave/Park Presidio	Lincoln	Sloat	S	2.12907397694	3	2015	AM	17.4	C	11.0	1.4	12.72727272727272727300	1.5818181818181818
29	19th Ave/Park Presidio	Lincoln	Sloat	S	2.12907397694	3	2015	PM	19.8	B	11.1	1.1	9.90990990990990991000	1.7837837837837838
29	19th Ave/Park Presidio	Lincoln	Sloat	S	2.12907397694	3	2017	AM	18.1	C	10.3	0.432455251	4.19859466990291262100	1.7572815533980583
29	19th Ave/Park Presidio	Lincoln	Sloat	S	2.12907397694	3	2017	PM	20.5	B	10.3	0.47873062	4.64787009708737864100	1.9902912621359223
30	19th Ave/Park Presidio	Sloat	Junipero Serra	S	1.24888872158	3	1993	AM	20.2	B
30	19th Ave/Park Presidio	Sloat	Junipero Serra	S	1.24888872158	3	1993	PM	18.4	C
30	19th Ave/Park Presidio	Sloat	Junipero Serra	S	1.24888872158	3	1999	AM	21.2	B
30	19th Ave/Park Presidio	Sloat	Junipero Serra	S	1.24888872158	3	1999	PM	11.9	D
30	19th Ave/Park Presidio	Sloat	Junipero Serra	S	1.24888872158	3	2004	PM	11.9	D
30	19th Ave/Park Presidio	Sloat	Junipero Serra	S	1.24888872158	3	2006	AM	20.2	B
30	19th Ave/Park Presidio	Sloat	Junipero Serra	S	1.24888872158	3	2006	PM	9.9	D
30	19th Ave/Park Presidio	Sloat	Junipero Serra	S	1.24888872158	3	2007	AM	17.2366418772	C
30	19th Ave/Park Presidio	Sloat	Junipero Serra	S	1.24888872158	3	2007	PM	16.8884923007	C
30	19th Ave/Park Presidio	Sloat	Junipero Serra	S	1.24888872158	3	2009	AM	21.552551331	B	12.9675427238			1.6620381972170788
30	19th Ave/Park Presidio	Sloat	Junipero Serra	S	1.24888872158	3	2009	PM	12.1263919917	D	11.9687089055			1.0131746111836290
30	19th Ave/Park Presidio	Sloat	Junipero Serra	S	1.24888872158	3	2011	AM	23.6406929126	B	13.41	3.41	25.42878448918717375100	1.7629152060104400
30	19th Ave/Park Presidio	Sloat	Junipero Serra	S	1.24888872158	3	2011	PM	17.65375043	C	11.52	3.07	26.64930555555555555600	1.5324436137152778
30	19th Ave/Park Presidio	Sloat	Junipero Serra	S	1.24888872158	3	2013	AM	23.8	B	11.1	1.6	14.41441441441441441400	2.1441441441441441
30	19th Ave/Park Presidio	Sloat	Junipero Serra	S	1.24888872158	3	2013	PM	18.2	C	9.0	1.8	20.00000000000000000000	2.0222222222222222
30	19th Ave/Park Presidio	Sloat	Junipero Serra	S	1.24888872158	3	2015	AM	23.2	B	13.9	2.2	15.82733812949640287800	1.6690647482014388
30	19th Ave/Park Presidio	Sloat	Junipero Serra	S	1.24888872158	3	2015	PM	15.8	C	9.4	1.1	11.70212765957446808500	1.6808510638297872
30	19th Ave/Park Presidio	Sloat	Junipero Serra	S	1.24888872158	3	2017	AM	24.9	B	11.8	1.686964123	14.29630612711864406800	2.1101694915254237
30	19th Ave/Park Presidio	Sloat	Junipero Serra	S	1.24888872158	3	2017	PM	16.6	C	9.1	0.974058956	10.70394457142857142900	1.8241758241758242
31	Alemany	Junipero Serra	Lyell	E	2.94945429357	3	1993	AM	25.6	B
31	Alemany	Junipero Serra	Lyell	E	2.94945429357	3	1993	PM	29.5	B
31	Alemany	Junipero Serra	Lyell	E	2.94945429357	3	2001	AM	20.0	C
31	Alemany	Junipero Serra	Lyell	E	2.94945429357	3	2001	PM	20.8	B
31	Alemany	Junipero Serra	Lyell	E	2.94945429357	3	2006	AM	20.9	B
31	Alemany	Junipero Serra	Lyell	E	2.94945429357	3	2006	PM	20.4	B
31	Alemany	Junipero Serra	Lyell	E	2.94945429357	3	2007	AM	21.530573012	B
31	Alemany	Junipero Serra	Lyell	E	2.94945429357	3	2007	PM	18.5731261002	C
31	Alemany	Junipero Serra	Lyell	E	2.94945429357	3	2009	AM	28.280073537	A
31	Alemany	Junipero Serra	Lyell	E	2.94945429357	3	2009	PM	22.4049811191	B
31	Alemany	Junipero Serra	Lyell	E	2.94945429357	3	2011	AM	23.2222381999	B	8.37	2.86	34.16965352449223417000	2.7744609557825568
31	Alemany	Junipero Serra	Lyell	E	2.94945429357	3	2011	PM	22.0102317631	B	5.58	2.68	48.02867383512544802900	3.9444859790501792
31	Alemany	Junipero Serra	Lyell	E	2.94945429357	3	2013	AM	23.0	B
31	Alemany	Junipero Serra	Lyell	E	2.94945429357	3	2013	PM	24.3	B
31	Alemany	Junipero Serra	Lyell	E	2.94945429357	3	2015	AM	20.0	B
31	Alemany	Junipero Serra	Lyell	E	2.94945429357	3	2015	PM	19.9	B
31	Alemany	Junipero Serra	Lyell	E	2.94945429357	3	2017	AM	16.5	C
31	Alemany	Junipero Serra	Lyell	E	2.94945429357	3	2017	PM	16.8	C
32	Alemany	Lyell	Bay Shore	E	1.59170419230	3	1993	AM	28.5	A
32	Alemany	Lyell	Bay Shore	E	1.59170419230	3	1993	PM	32.9	A
32	Alemany	Lyell	Bay Shore	E	1.59170419230	3	2001	AM	19.0	C
32	Alemany	Lyell	Bay Shore	E	1.59170419230	3	2001	PM	12.7	D
32	Alemany	Lyell	Bay Shore	E	1.59170419230	3	2004	PM	14.7	C
32	Alemany	Lyell	Bay Shore	E	1.59170419230	3	2006	AM	23.7	B
32	Alemany	Lyell	Bay Shore	E	1.59170419230	3	2006	PM	32.1	A
32	Alemany	Lyell	Bay Shore	E	1.59170419230	3	2007	AM	28.5036555152	A
32	Alemany	Lyell	Bay Shore	E	1.59170419230	3	2007	PM	23.7088196342	B
32	Alemany	Lyell	Bay Shore	E	1.59170419230	3	2009	AM	26.1152789511	A
32	Alemany	Lyell	Bay Shore	E	1.59170419230	3	2009	PM	29.899612847	A
32	Alemany	Lyell	Bay Shore	E	1.59170419230	3	2011	AM	28.4512554876	A	9.94	2.55	25.65392354124748490900	2.8622993448289738
32	Alemany	Lyell	Bay Shore	E	1.59170419230	3	2011	PM	30.2389657228	A	8.79	1.89	21.50170648464163822500	3.4401553723321957
32	Alemany	Lyell	Bay Shore	E	1.59170419230	3	2013	AM	29.7	A
32	Alemany	Lyell	Bay Shore	E	1.59170419230	3	2013	PM	33.0	A
32	Alemany	Lyell	Bay Shore	E	1.59170419230	3	2015	AM	22.3	B
32	Alemany	Lyell	Bay Shore	E	1.59170419230	3	2015	PM	29.2	A
32	Alemany	Lyell	Bay Shore	E	1.59170419230	3	2017	AM	21.3	B
32	Alemany	Lyell	Bay Shore	E	1.59170419230	3	2017	PM	26.4	A
33	Alemany	Bay Shore	Lyell	W	1.56629050264	3	1991	PM	4.6	F
33	Alemany	Bay Shore	Lyell	W	1.56629050264	3	1993	AM	35.4	A
33	Alemany	Bay Shore	Lyell	W	1.56629050264	3	1993	PM	30.8	A
33	Alemany	Bay Shore	Lyell	W	1.56629050264	3	2001	AM	28.4	A
33	Alemany	Bay Shore	Lyell	W	1.56629050264	3	2001	PM	23.3	B
33	Alemany	Bay Shore	Lyell	W	1.56629050264	3	2006	AM	37.5	A
33	Alemany	Bay Shore	Lyell	W	1.56629050264	3	2006	PM	32.4	A
33	Alemany	Bay Shore	Lyell	W	1.56629050264	3	2007	AM	25.396537034	A
33	Alemany	Bay Shore	Lyell	W	1.56629050264	3	2007	PM	23.3604976407	B
33	Alemany	Bay Shore	Lyell	W	1.56629050264	3	2009	AM	30.6649086782	A
33	Alemany	Bay Shore	Lyell	W	1.56629050264	3	2009	PM	31.3769083176	A
33	Alemany	Bay Shore	Lyell	W	1.56629050264	3	2011	AM	28.1330138412	A	15.14	3.05	20.14531043593130779400	1.8581911387846764
33	Alemany	Bay Shore	Lyell	W	1.56629050264	3	2011	PM	24.7405757702	B	13.22	3.74	28.29046898638426626300	1.8714505121180030
33	Alemany	Bay Shore	Lyell	W	1.56629050264	3	2013	AM	29.8	A
33	Alemany	Bay Shore	Lyell	W	1.56629050264	3	2013	PM	31.2	A
33	Alemany	Bay Shore	Lyell	W	1.56629050264	3	2015	AM	31.2	A
33	Alemany	Bay Shore	Lyell	W	1.56629050264	3	2015	PM	27.6	A
33	Alemany	Bay Shore	Lyell	W	1.56629050264	3	2017	AM	28.2	A
33	Alemany	Bay Shore	Lyell	W	1.56629050264	3	2017	PM	24.4	B
34	Alemany	Lyell	Junipero Serra	W	3.02655519968	3	1993	AM	25.6	B
34	Alemany	Lyell	Junipero Serra	W	3.02655519968	3	1993	PM	22.1	C
34	Alemany	Lyell	Junipero Serra	W	3.02655519968	3	2001	AM	15.1	C
34	Alemany	Lyell	Junipero Serra	W	3.02655519968	3	2001	PM	23.9	B
34	Alemany	Lyell	Junipero Serra	W	3.02655519968	3	2006	AM	19.1	B
34	Alemany	Lyell	Junipero Serra	W	3.02655519968	3	2006	PM	19.5	B
34	Alemany	Lyell	Junipero Serra	W	3.02655519968	3	2007	AM	21.3681389256	B
34	Alemany	Lyell	Junipero Serra	W	3.02655519968	3	2007	PM	19.7766216877	B
34	Alemany	Lyell	Junipero Serra	W	3.02655519968	3	2009	AM	25.3270810511	A
34	Alemany	Lyell	Junipero Serra	W	3.02655519968	3	2009	PM	22.1721586905	B
34	Alemany	Lyell	Junipero Serra	W	3.02655519968	3	2011	AM	21.4051465653	B	12.83	4.23	32.96960249415432579900	1.6683668406313328
34	Alemany	Lyell	Junipero Serra	W	3.02655519968	3	2011	PM	22.5319546329	B	11.32	3.41	30.12367491166077738500	1.9904553562632509
34	Alemany	Lyell	Junipero Serra	W	3.02655519968	3	2013	AM	25.9	A
34	Alemany	Lyell	Junipero Serra	W	3.02655519968	3	2013	PM	29.6	A
34	Alemany	Lyell	Junipero Serra	W	3.02655519968	3	2015	AM	22.4	B
34	Alemany	Lyell	Junipero Serra	W	3.02655519968	3	2015	PM	22.2	B
34	Alemany	Lyell	Junipero Serra	W	3.02655519968	3	2017	AM	15.3	C
34	Alemany	Lyell	Junipero Serra	W	3.02655519968	3	2017	PM	15.7	C
35	Bay	Van Ness	Embarcadero	E	1.07470383140	3	1991	AM	12.7	D
35	Bay	Van Ness	Embarcadero	E	1.07470383140	3	1991	PM	12.7	D
35	Bay	Van Ness	Embarcadero	E	1.07470383140	3	1993	AM	22.4	B
35	Bay	Van Ness	Embarcadero	E	1.07470383140	3	1993	PM	16.8	C
35	Bay	Van Ness	Embarcadero	E	1.07470383140	3	2001	AM	16.8	C
35	Bay	Van Ness	Embarcadero	E	1.07470383140	3	2001	PM	12.1	E
35	Bay	Van Ness	Embarcadero	E	1.07470383140	3	2006	AM	19.7	B
35	Bay	Van Ness	Embarcadero	E	1.07470383140	3	2006	PM	13.4	C
35	Bay	Van Ness	Embarcadero	E	1.07470383140	3	2007	AM	21.0283980106	B
35	Bay	Van Ness	Embarcadero	E	1.07470383140	3	2007	PM	18.2225202689	C
35	Bay	Van Ness	Embarcadero	E	1.07470383140	3	2009	AM	18.9133228767	C
35	Bay	Van Ness	Embarcadero	E	1.07470383140	3	2009	PM	16.5344573418	C
35	Bay	Van Ness	Embarcadero	E	1.07470383140	3	2011	AM	14.1031642115	C
35	Bay	Van Ness	Embarcadero	E	1.07470383140	3	2011	PM	18.1549419693	C
35	Bay	Van Ness	Embarcadero	E	1.07470383140	3	2013	AM	21.3	B
35	Bay	Van Ness	Embarcadero	E	1.07470383140	3	2013	PM	20.7	B
35	Bay	Van Ness	Embarcadero	E	1.07470383140	3	2015	AM	14.8	C
35	Bay	Van Ness	Embarcadero	E	1.07470383140	3	2015	PM	15.6	C
35	Bay	Van Ness	Embarcadero	E	1.07470383140	3	2017	AM	13.8	C
35	Bay	Van Ness	Embarcadero	E	1.07470383140	3	2017	PM	13.3	C
36	Bay	Embarcadero	Van Ness	W	1.07470567787	3	1991	AM	12.7	D
36	Bay	Embarcadero	Van Ness	W	1.07470567787	3	1991	PM	12.7	D
36	Bay	Embarcadero	Van Ness	W	1.07470567787	3	1993	AM	19.7	B
36	Bay	Embarcadero	Van Ness	W	1.07470567787	3	1993	PM	12.0	D
36	Bay	Embarcadero	Van Ness	W	1.07470567787	3	1995	PM	15.7	C
36	Bay	Embarcadero	Van Ness	W	1.07470567787	3	2001	AM	22.8	B
36	Bay	Embarcadero	Van Ness	W	1.07470567787	3	2001	PM	13.1	D
36	Bay	Embarcadero	Van Ness	W	1.07470567787	3	2004	PM	13.5	C
36	Bay	Embarcadero	Van Ness	W	1.07470567787	3	2006	AM	18.3	C
36	Bay	Embarcadero	Van Ness	W	1.07470567787	3	2006	PM	18.7	C
36	Bay	Embarcadero	Van Ness	W	1.07470567787	3	2007	AM	19.6226546664	B
36	Bay	Embarcadero	Van Ness	W	1.07470567787	3	2007	PM	18.610981816	C
36	Bay	Embarcadero	Van Ness	W	1.07470567787	3	2009	AM	19.2966784054	B
36	Bay	Embarcadero	Van Ness	W	1.07470567787	3	2009	PM	16.2273882682	C
36	Bay	Embarcadero	Van Ness	W	1.07470567787	3	2011	AM	20.110848335	B
36	Bay	Embarcadero	Van Ness	W	1.07470567787	3	2011	PM	16.4346542254	C
36	Bay	Embarcadero	Van Ness	W	1.07470567787	3	2013	AM	20.6	B
36	Bay	Embarcadero	Van Ness	W	1.07470567787	3	2013	PM	19.9	B
36	Bay	Embarcadero	Van Ness	W	1.07470567787	3	2015	AM	17.1	C
36	Bay	Embarcadero	Van Ness	W	1.07470567787	3	2015	PM	14.9	C
36	Bay	Embarcadero	Van Ness	W	1.07470567787	3	2017	AM	16.0	C
36	Bay	Embarcadero	Van Ness	W	1.07470567787	3	2017	PM	14.4	C
37	Bayshore	County Line	Industrial	N	2.26529775319	3	1993	AM	20.9	B
37	Bayshore	County Line	Industrial	N	2.26529775319	3	1993	PM	22.6	B
37	Bayshore	County Line	Industrial	N	2.26529775319	3	2001	AM	25.3	B
37	Bayshore	County Line	Industrial	N	2.26529775319	3	2001	PM	33.9	A
37	Bayshore	County Line	Industrial	N	2.26529775319	3	2006	AM	18.4	C
37	Bayshore	County Line	Industrial	N	2.26529775319	3	2006	PM	22.0	B
37	Bayshore	County Line	Industrial	N	2.26529775319	3	2007	AM	26.2052938776	A
37	Bayshore	County Line	Industrial	N	2.26529775319	3	2007	PM	20.7191868714	B
37	Bayshore	County Line	Industrial	N	2.26529775319	3	2009	AM	17.4062226839	C	10.057176891			1.7307265122756803
37	Bayshore	County Line	Industrial	N	2.26529775319	3	2009	PM	21.4545633315	B	11.3744457509			1.8862073635370245
37	Bayshore	County Line	Industrial	N	2.26529775319	3	2011	AM	19.0632787281	B	5.91	2.4	40.60913705583756345200	3.2255970775126904
37	Bayshore	County Line	Industrial	N	2.26529775319	3	2011	PM	23.1318098813	B	6.69	3.3	49.32735426008968609900	3.4576696384603886
37	Bayshore	County Line	Industrial	N	2.26529775319	3	2013	AM	13.9	C
37	Bayshore	County Line	Industrial	N	2.26529775319	3	2013	PM	23.1	B
37	Bayshore	County Line	Industrial	N	2.26529775319	3	2015	AM	10.8	D
37	Bayshore	County Line	Industrial	N	2.26529775319	3	2015	PM	20.2	B
37	Bayshore	County Line	Industrial	N	2.26529775319	3	2017	AM	12.3	D
37	Bayshore	County Line	Industrial	N	2.26529775319	3	2017	PM	18.9	C
38	Bayshore	Industrial	Cesar Chavez	N	0.829650030423	3	1993	AM	20.2	B
38	Bayshore	Industrial	Cesar Chavez	N	0.829650030423	3	1993	PM	26.4	A
38	Bayshore	Industrial	Cesar Chavez	N	0.829650030423	3	2001	AM	14.8	C
38	Bayshore	Industrial	Cesar Chavez	N	0.829650030423	3	2001	PM	16.4	C
38	Bayshore	Industrial	Cesar Chavez	N	0.829650030423	3	2006	AM	11.2	D
38	Bayshore	Industrial	Cesar Chavez	N	0.829650030423	3	2006	PM	13.1	C
38	Bayshore	Industrial	Cesar Chavez	N	0.829650030423	3	2007	AM	19.0156084006	B
38	Bayshore	Industrial	Cesar Chavez	N	0.829650030423	3	2007	PM	22.1306923341	B
38	Bayshore	Industrial	Cesar Chavez	N	0.829650030423	3	2009	AM	17.5097332726	C	11.854075423			1.4771066192666994
38	Bayshore	Industrial	Cesar Chavez	N	0.829650030423	3	2009	PM	14.4066303264	C	12.3031034369			1.1709753071888359
38	Bayshore	Industrial	Cesar Chavez	N	0.829650030423	3	2011	AM	12.5726857595	D	11.37	3.25	28.58399296394019349200	1.1057771116534741
38	Bayshore	Industrial	Cesar Chavez	N	0.829650030423	3	2011	PM	15.5081905228	C	11.33	3.04	26.83142100617828773200	1.3687723321094440
38	Bayshore	Industrial	Cesar Chavez	N	0.829650030423	3	2013	AM	15.8	C	9.3	1.6	17.20430107526881720400	1.6989247311827957
38	Bayshore	Industrial	Cesar Chavez	N	0.829650030423	3	2013	PM	17.6	C	9.5	1.2	12.63157894736842105300	1.8526315789473684
38	Bayshore	Industrial	Cesar Chavez	N	0.829650030423	3	2015	AM	16.2	C	9.0	1.6	17.77777777777777777800	1.8000000000000000
38	Bayshore	Industrial	Cesar Chavez	N	0.829650030423	3	2015	PM	17.3	C	9.7	3.1	31.95876288659793814400	1.7835051546391753
38	Bayshore	Industrial	Cesar Chavez	N	0.829650030423	3	2017	AM	15.1	C	7.0	0.89931748	12.84739257142857142900	2.1571428571428571
38	Bayshore	Industrial	Cesar Chavez	N	0.829650030423	3	2017	PM	15.2	C	8.1	1.131139746	13.96468822222222222200	1.8765432098765432
39	Bayshore	Jerrold	Industrial	S	0.802763976744	3	1993	AM	21.0	B
39	Bayshore	Jerrold	Industrial	S	0.802763976744	3	1993	PM	21.0	B
39	Bayshore	Jerrold	Industrial	S	0.802763976744	3	2001	AM	17.5	C
39	Bayshore	Jerrold	Industrial	S	0.802763976744	3	2001	PM	28.4	A
39	Bayshore	Jerrold	Industrial	S	0.802763976744	3	2006	AM	17.6	C
39	Bayshore	Jerrold	Industrial	S	0.802763976744	3	2006	PM	21.1	B
39	Bayshore	Jerrold	Industrial	S	0.802763976744	3	2007	AM	29.926832779	A
39	Bayshore	Jerrold	Industrial	S	0.802763976744	3	2007	PM	19.0657399521	B
39	Bayshore	Jerrold	Industrial	S	0.802763976744	3	2009	AM	25.4205032705	A	16.37			1.5528713054673183
39	Bayshore	Jerrold	Industrial	S	0.802763976744	3	2009	PM	22.3131638598	B	15.13			1.4747629781758096
39	Bayshore	Jerrold	Industrial	S	0.802763976744	3	2011	AM	19.3997560693	B	13.22	3.31	25.03782148260211800300	1.4674550733207262
39	Bayshore	Jerrold	Industrial	S	0.802763976744	3	2011	PM	15.3011342274	C	10.77	2.84	26.36954503249767873700	1.4207181269637883
39	Bayshore	Jerrold	Industrial	S	0.802763976744	3	2013	AM	22.1	B	7.1	2.0	28.16901408450704225400	3.1126760563380282
39	Bayshore	Jerrold	Industrial	S	0.802763976744	3	2013	PM	20.5	B	6.9	2.3	33.33333333333333333300	2.9710144927536232
39	Bayshore	Jerrold	Industrial	S	0.802763976744	3	2015	AM	24.4	B	8.9	2.7	30.33707865168539325800	2.7415730337078652
39	Bayshore	Jerrold	Industrial	S	0.802763976744	3	2015	PM	19.3	B	7.5	2.8	37.33333333333333333300	2.5733333333333333
39	Bayshore	Jerrold	Industrial	S	0.802763976744	3	2017	AM	19.3	B	7.7	1.241438517	16.12257814285714285700	2.5064935064935065
39	Bayshore	Jerrold	Industrial	S	0.802763976744	3	2017	PM	16.2	C	8.0	1.237169445	15.46461806250000000000	2.0250000000000000
40	Bayshore	Industrial	County Line	S	2.26068778151	3	1993	AM	27.4	A
40	Bayshore	Industrial	County Line	S	2.26068778151	3	1993	PM	22.0	B
40	Bayshore	Industrial	County Line	S	2.26068778151	3	2001	AM	23.3	B
40	Bayshore	Industrial	County Line	S	2.26068778151	3	2001	PM	26.4	A
40	Bayshore	Industrial	County Line	S	2.26068778151	3	2006	AM	25.7	A
40	Bayshore	Industrial	County Line	S	2.26068778151	3	2006	PM	19.7	B
40	Bayshore	Industrial	County Line	S	2.26068778151	3	2007	AM	30.0867609909	A
40	Bayshore	Industrial	County Line	S	2.26068778151	3	2007	PM	27.0290630937	A
40	Bayshore	Industrial	County Line	S	2.26068778151	3	2009	AM	27.8151750834	A	11.9623895941			2.3252189593556451
40	Bayshore	Industrial	County Line	S	2.26068778151	3	2009	PM	26.3130646627	A	10.6390936953			2.4732430615141816
40	Bayshore	Industrial	County Line	S	2.26068778151	3	2011	AM	24.0518941971	B	9.21	3.3	35.83061889250814332200	2.6114977412703583
40	Bayshore	Industrial	County Line	S	2.26068778151	3	2011	PM	21.8322018119	B	8.33	2.5	30.01200480192076830700	2.6209125824609844
40	Bayshore	Industrial	County Line	S	2.26068778151	3	2013	AM	24.5	B
40	Bayshore	Industrial	County Line	S	2.26068778151	3	2013	PM	25.5	A
40	Bayshore	Industrial	County Line	S	2.26068778151	3	2015	AM	22.5	B
40	Bayshore	Industrial	County Line	S	2.26068778151	3	2015	PM	20.6	B
40	Bayshore	Industrial	County Line	S	2.26068778151	3	2017	AM	19.3	B
40	Bayshore	Industrial	County Line	S	2.26068778151	3	2017	PM	17.7	C
41	Beale/Davis	Clay	Mission	S	0.324642787669	3	1993	AM	11.3	D
41	Beale/Davis	Clay	Mission	S	0.324642787669	3	1993	PM	13.4	C
41	Beale/Davis	Clay	Mission	S	0.324642787669	3	1995	AM	10.0	D
41	Beale/Davis	Clay	Mission	S	0.324642787669	3	1997	AM	16.6	C
41	Beale/Davis	Clay	Mission	S	0.324642787669	3	1999	AM	16.6	C
41	Beale/Davis	Clay	Mission	S	0.324642787669	3	2001	PM	8.4	E
41	Beale/Davis	Clay	Mission	S	0.324642787669	3	2004	PM	8.4	E
41	Beale/Davis	Clay	Mission	S	0.324642787669	3	2006	AM	15.6	C
41	Beale/Davis	Clay	Mission	S	0.324642787669	3	2006	PM	14.6	C
41	Beale/Davis	Clay	Mission	S	0.324642787669	3	2007	AM	14.0895744896	C
41	Beale/Davis	Clay	Mission	S	0.324642787669	3	2007	PM	10.7	D
41	Beale/Davis	Clay	Mission	S	0.324642787669	3	2009	AM	12.7838218753	D	6.75507282135			1.8924772853514784
41	Beale/Davis	Clay	Mission	S	0.324642787669	3	2009	PM	11.2209330443	D	8.91585031766			1.2585376205872619
41	Beale/Davis	Clay	Mission	S	0.324642787669	3	2011	AM	12.2853462399	D	6.15	2.7	43.90243902439024390200	1.9976172747804878
41	Beale/Davis	Clay	Mission	S	0.324642787669	3	2011	PM	11.6760542255	D	5.76	2.19	38.02083333333333333300	2.0270927474826389
41	Beale/Davis	Clay	Mission	S	0.324642787669	3	2013	AM	8.84452975048	E	7.2	1.5	20.83333333333333333300	1.2284069097888889
41	Beale/Davis	Clay	Mission	S	0.324642787669	3	2013	PM	5.23636363636	F	6.6	1.4	21.21212121212121212100	0.79338842975151515152
41	Beale/Davis	Clay	Mission	S	0.324642787669	3	2015	AM	9.216	D	6.8	1.0	14.70588235294117647100	1.3552941176470588
41	Beale/Davis	Clay	Mission	S	0.324642787669	3	2015	PM	5.35813953488	F	7.1	2.6	36.61971830985915493000	0.75466754012394366197
41	Beale/Davis	Clay	Mission	S	0.324642787669	3	2017	AM	9.3	D	6.3	1.410238253	22.38473417460317460300	1.4761904761904762
41	Beale/Davis	Clay	Mission	S	0.324642787669	3	2017	PM	8.1	E	6.0	1.34170168	22.36169466666666666700	1.3500000000000000
42	Brannan	Division	6th	E	0.543686772018	3	2007	AM	15.6688684234	C
42	Brannan	Division	6th	E	0.543686772018	3	2007	PM	11.5820639961	D
42	Brannan	Division	6th	E	0.543686772018	3	2009	AM	13.8289469647	C
42	Brannan	Division	6th	E	0.543686772018	3	2009	PM	13.6714018423	C
42	Brannan	Division	6th	E	0.543686772018	3	2011	AM	11.6779244648	D
42	Brannan	Division	6th	E	0.543686772018	3	2011	PM	13.5954859711	C
42	Brannan	Division	6th	E	0.543686772018	3	2013	AM	20.3	B
42	Brannan	Division	6th	E	0.543686772018	3	2013	PM	14.7	C
42	Brannan	Division	6th	E	0.543686772018	3	2015	AM	16.2	C
42	Brannan	Division	6th	E	0.543686772018	3	2015	PM	9.9	D
42	Brannan	Division	6th	E	0.543686772018	3	2017	AM	18.9	C
42	Brannan	Division	6th	E	0.543686772018	3	2017	PM	15.7	C
43	Brannan	6th	3rd	E	0.510995373176	3	2007	AM	21.8	B
43	Brannan	6th	3rd	E	0.510995373176	3	2007	PM	9.9	D
43	Brannan	6th	3rd	E	0.510995373176	3	2009	AM	15.7853979831	C
43	Brannan	6th	3rd	E	0.510995373176	3	2009	PM	10.346677988	D
43	Brannan	6th	3rd	E	0.510995373176	3	2011	AM	14.6974202274	C
43	Brannan	6th	3rd	E	0.510995373176	3	2011	PM	17.2120097883	C
43	Brannan	6th	3rd	E	0.510995373176	3	2013	AM	19.3	B
43	Brannan	6th	3rd	E	0.510995373176	3	2013	PM	14.1	C
43	Brannan	6th	3rd	E	0.510995373176	3	2015	AM	13.2	C
43	Brannan	6th	3rd	E	0.510995373176	3	2015	PM	8.5	E
43	Brannan	6th	3rd	E	0.510995373176	3	2017	AM	10.8	D
43	Brannan	6th	3rd	E	0.510995373176	3	2017	PM	7.3	E
44	Brannan	3rd	6th	W	0.516217358991	3	2007	AM	15.9	C
44	Brannan	3rd	6th	W	0.516217358991	3	2007	PM	8.6	E
44	Brannan	3rd	6th	W	0.516217358991	3	2009	AM	17.0093775645	C
44	Brannan	3rd	6th	W	0.516217358991	3	2009	PM	14.0070186378	C
44	Brannan	3rd	6th	W	0.516217358991	3	2011	AM	12.8112475406	D
44	Brannan	3rd	6th	W	0.516217358991	3	2011	PM	16.4443307856	C
44	Brannan	3rd	6th	W	0.516217358991	3	2013	AM	20.4	B
44	Brannan	3rd	6th	W	0.516217358991	3	2013	PM	16.9	C
44	Brannan	3rd	6th	W	0.516217358991	3	2015	AM	14.4	C
44	Brannan	3rd	6th	W	0.516217358991	3	2015	PM	11.0	D
44	Brannan	3rd	6th	W	0.516217358991	3	2017	AM	12.4	D
44	Brannan	3rd	6th	W	0.516217358991	3	2017	PM	7.9	E
45	Brannan	6th	Division	W	0.544046730846	3	2007	AM	16.251555529	C
45	Brannan	6th	Division	W	0.544046730846	3	2007	PM	17.2295115867	C
45	Brannan	6th	Division	W	0.544046730846	3	2009	AM	16.9110485001	C
45	Brannan	6th	Division	W	0.544046730846	3	2009	PM	9.75692395241	D
45	Brannan	6th	Division	W	0.544046730846	3	2011	AM	14.0949713783	C
45	Brannan	6th	Division	W	0.544046730846	3	2011	PM	8.84755614594	E
45	Brannan	6th	Division	W	0.544046730846	3	2013	AM	22.9	B
45	Brannan	6th	Division	W	0.544046730846	3	2013	PM	21.1	B
45	Brannan	6th	Division	W	0.544046730846	3	2015	AM	15.9	C
45	Brannan	6th	Division	W	0.544046730846	3	2015	PM	14.4	C
45	Brannan	6th	Division	W	0.544046730846	3	2017	AM	12.2	D
45	Brannan	6th	Division	W	0.544046730846	3	2017	PM	9.9	D
46	Broadway	Gough	Larkin	E	0.364312036169	3	1993	AM	19.2	B
46	Broadway	Gough	Larkin	E	0.364312036169	3	1993	PM	14.6	C
46	Broadway	Gough	Larkin	E	0.364312036169	3	1999	AM	9.0	D
46	Broadway	Gough	Larkin	E	0.364312036169	3	1999	PM	14.2	C
46	Broadway	Gough	Larkin	E	0.364312036169	3	2001	AM	10.6	D
46	Broadway	Gough	Larkin	E	0.364312036169	3	2001	PM	10.0	D
46	Broadway	Gough	Larkin	E	0.364312036169	3	2004	AM	12.3	D
46	Broadway	Gough	Larkin	E	0.364312036169	3	2004	PM	12.0	D
46	Broadway	Gough	Larkin	E	0.364312036169	3	2006	AM	11.4	D
46	Broadway	Gough	Larkin	E	0.364312036169	3	2006	PM	11.5	D
46	Broadway	Gough	Larkin	E	0.364312036169	3	2007	AM	14.6824500322	C
46	Broadway	Gough	Larkin	E	0.364312036169	3	2007	PM	10.1777778037	D
46	Broadway	Gough	Larkin	E	0.364312036169	3	2009	AM	15.0798148603	C
46	Broadway	Gough	Larkin	E	0.364312036169	3	2009	PM	10.5261693319	D
46	Broadway	Gough	Larkin	E	0.364312036169	3	2011	AM	16.3019476921	C
46	Broadway	Gough	Larkin	E	0.364312036169	3	2011	PM	10.239037303	D
46	Broadway	Gough	Larkin	E	0.364312036169	3	2013	AM	8.78644067797	E
46	Broadway	Gough	Larkin	E	0.364312036169	3	2013	PM	12.8316831683	D
46	Broadway	Gough	Larkin	E	0.364312036169	3	2015	AM	11.6494382022	D
46	Broadway	Gough	Larkin	E	0.364312036169	3	2015	PM	10.5152129817	D
46	Broadway	Gough	Larkin	E	0.364312036169	3	2017	AM	10.0	D
46	Broadway	Gough	Larkin	E	0.364312036169	3	2017	PM	9.2	D
47	Broadway	Larkin	Powell	E	0.547817354303	1	1993	AM	22.5	B
47	Broadway	Larkin	Powell	E	0.547817354303	1	1993	PM	38.9	A
47	Broadway	Larkin	Powell	E	0.547817354303	1	1999	AM	15.1	E
47	Broadway	Larkin	Powell	E	0.547817354303	1	1999	PM	25.5	C
47	Broadway	Larkin	Powell	E	0.547817354303	1	2001	AM	16.6	E
47	Broadway	Larkin	Powell	E	0.547817354303	1	2001	PM	11.0	F
47	Broadway	Larkin	Powell	E	0.547817354303	1	2004	AM	16.3	E
47	Broadway	Larkin	Powell	E	0.547817354303	1	2004	PM	12.7	F
47	Broadway	Larkin	Powell	E	0.547817354303	1	2006	AM	36.8	A
47	Broadway	Larkin	Powell	E	0.547817354303	1	2006	PM	26.1	C
47	Broadway	Larkin	Powell	E	0.547817354303	1	2007	AM	18.2181863282	D
47	Broadway	Larkin	Powell	E	0.547817354303	1	2007	PM	31.8168491711	B
47	Broadway	Larkin	Powell	E	0.547817354303	1	2009	AM	32.8141266382	B
47	Broadway	Larkin	Powell	E	0.547817354303	1	2009	PM	36.0981634958	A
47	Broadway	Larkin	Powell	E	0.547817354303	1	2011	AM	23.1578068618	C
47	Broadway	Larkin	Powell	E	0.547817354303	1	2011	PM	33.6352126321	B
47	Broadway	Larkin	Powell	E	0.547817354303	1	2013	AM	14.017699115	E
47	Broadway	Larkin	Powell	E	0.547817354303	1	2013	PM	25.2229299363	C
47	Broadway	Larkin	Powell	E	0.547817354303	1	2015	AM	8.43450479233	F
47	Broadway	Larkin	Powell	E	0.547817354303	1	2015	PM	29.7744360902	B
47	Broadway	Larkin	Powell	E	0.547817354303	1	2017	AM	21.5	D
47	Broadway	Larkin	Powell	E	0.547817354303	1	2017	PM	24.1	C
48	Broadway	Powell	Montgomery	E	0.354654055522	3	1993	AM	16.8	C
48	Broadway	Powell	Montgomery	E	0.354654055522	3	1993	PM	16.3	C
48	Broadway	Powell	Montgomery	E	0.354654055522	3	1999	AM	8.0	E
48	Broadway	Powell	Montgomery	E	0.354654055522	3	1999	PM	12.4	D
48	Broadway	Powell	Montgomery	E	0.354654055522	3	2001	AM	10.9	D
48	Broadway	Powell	Montgomery	E	0.354654055522	3	2001	PM	10.4	D
48	Broadway	Powell	Montgomery	E	0.354654055522	3	2004	AM	11.8	D
48	Broadway	Powell	Montgomery	E	0.354654055522	3	2004	PM	11.2	D
48	Broadway	Powell	Montgomery	E	0.354654055522	3	2006	AM	13.9	C
48	Broadway	Powell	Montgomery	E	0.354654055522	3	2006	PM	12.8	D
48	Broadway	Powell	Montgomery	E	0.354654055522	3	2007	AM	15.3684772696	C
48	Broadway	Powell	Montgomery	E	0.354654055522	3	2007	PM	11.1784155192	D
48	Broadway	Powell	Montgomery	E	0.354654055522	3	2009	AM	20.1174897033	B	8.2159014441			2.4486040686073181
48	Broadway	Powell	Montgomery	E	0.354654055522	3	2009	PM	13.3054293211	C	6.71532296657			1.9813535979336587
48	Broadway	Powell	Montgomery	E	0.354654055522	3	2011	AM	15.7917706433	C	6.3	1.88	29.84126984126984127000	2.5066302608412698
48	Broadway	Powell	Montgomery	E	0.354654055522	3	2011	PM	14.1699417935	C	6.09	1.45	23.80952380952380952400	2.3267556311165846
48	Broadway	Powell	Montgomery	E	0.354654055522	3	2013	AM	11.3769751693	D	6.9	1.2	17.39130434782608695700	1.6488369810579710
48	Broadway	Powell	Montgomery	E	0.354654055522	3	2013	PM	8.98395721925	E	6.1	0.9	14.75409836065573770500	1.4727798720081967
48	Broadway	Powell	Montgomery	E	0.354654055522	3	2015	AM	11.1504424779	D	7.2	1.6	22.22222222222222222200	1.5486725663750000
48	Broadway	Powell	Montgomery	E	0.354654055522	3	2015	PM	10.5882352941	D	6.8	1.4	20.58823529411764705900	1.5570934256029412
48	Broadway	Powell	Montgomery	E	0.354654055522	3	2017	AM	8.2	E	5.7	0.642773595	11.27672973684210526300	1.4385964912280702
48	Broadway	Powell	Montgomery	E	0.354654055522	3	2017	PM	9.5	D	5.6	0.530260757	9.46894208928571428600	1.6964285714285714
49	Broadway	Montgomery	Embarcadero	E	0.348306457956	3	1993	AM	11.2	D
49	Broadway	Montgomery	Embarcadero	E	0.348306457956	3	1993	PM	13.1	C
49	Broadway	Montgomery	Embarcadero	E	0.348306457956	3	1995	AM	9.4	D
49	Broadway	Montgomery	Embarcadero	E	0.348306457956	3	1997	AM	15.1	C
49	Broadway	Montgomery	Embarcadero	E	0.348306457956	3	1999	AM	12.2	E
49	Broadway	Montgomery	Embarcadero	E	0.348306457956	3	1999	PM	8.4	E
49	Broadway	Montgomery	Embarcadero	E	0.348306457956	3	2001	AM	11.6	D
49	Broadway	Montgomery	Embarcadero	E	0.348306457956	3	2001	PM	7.9	E
49	Broadway	Montgomery	Embarcadero	E	0.348306457956	3	2004	AM	8.8	F
49	Broadway	Montgomery	Embarcadero	E	0.348306457956	3	2004	PM	7.2	E
49	Broadway	Montgomery	Embarcadero	E	0.348306457956	3	2006	AM	10.8	D
49	Broadway	Montgomery	Embarcadero	E	0.348306457956	3	2006	PM	9.0	D
49	Broadway	Montgomery	Embarcadero	E	0.348306457956	3	2007	AM	11.341079378	D
49	Broadway	Montgomery	Embarcadero	E	0.348306457956	3	2007	PM	9.35898425446	D
49	Broadway	Montgomery	Embarcadero	E	0.348306457956	3	2009	AM	13.8963979323	C	7.11104260902			1.9541997842444535
49	Broadway	Montgomery	Embarcadero	E	0.348306457956	3	2009	PM	14.7068012881	C	7.11294478073			2.0676107774578624
49	Broadway	Montgomery	Embarcadero	E	0.348306457956	3	2011	AM	15.2587914173	C	6.45	2.22	34.41860465116279069800	2.3657040957054264
49	Broadway	Montgomery	Embarcadero	E	0.348306457956	3	2011	PM	13.1924714098	C	6.07	1.49	24.54695222405271828700	2.1733890296210873
49	Broadway	Montgomery	Embarcadero	E	0.348306457956	3	2013	AM	11.3258426966	D	5.9	1.6	27.11864406779661016900	1.9196343553559322
49	Broadway	Montgomery	Embarcadero	E	0.348306457956	3	2013	PM	6.82926829268	F	6.2	1.6	25.80645161290322580600	1.10149488591612903226
49	Broadway	Montgomery	Embarcadero	E	0.348306457956	3	2015	AM	9.92125984252	D	6.0	1.7	28.33333333333333333300	1.6535433070866667
49	Broadway	Montgomery	Embarcadero	E	0.348306457956	3	2015	PM	4.97532082922	F	5.6	1.7	30.35714285714285714300	0.88845014807500000000
49	Broadway	Montgomery	Embarcadero	E	0.348306457956	3	2017	AM	8.1	E
49	Broadway	Montgomery	Embarcadero	E	0.348306457956	3	2017	PM	8.9	E
50	Broadway	Embarcadero	Montgomery	W	0.348437873429	3	1993	AM	17.7	C
50	Broadway	Embarcadero	Montgomery	W	0.348437873429	3	1993	PM	15.4	C
50	Broadway	Embarcadero	Montgomery	W	0.348437873429	3	1999	AM	14.8	C
50	Broadway	Embarcadero	Montgomery	W	0.348437873429	3	1999	PM	9.6	D
50	Broadway	Embarcadero	Montgomery	W	0.348437873429	3	2001	AM	11.2	D
50	Broadway	Embarcadero	Montgomery	W	0.348437873429	3	2001	PM	4.4	F
50	Broadway	Embarcadero	Montgomery	W	0.348437873429	3	2004	AM	12.1	D
50	Broadway	Embarcadero	Montgomery	W	0.348437873429	3	2004	PM	6.9	F
50	Broadway	Embarcadero	Montgomery	W	0.348437873429	3	2006	AM	17.0	C
50	Broadway	Embarcadero	Montgomery	W	0.348437873429	3	2006	PM	10.1	D
50	Broadway	Embarcadero	Montgomery	W	0.348437873429	3	2007	AM	17.4975492049	C
50	Broadway	Embarcadero	Montgomery	W	0.348437873429	3	2007	PM	13.0985888332	C
50	Broadway	Embarcadero	Montgomery	W	0.348437873429	3	2009	AM	19.8553500015	B
50	Broadway	Embarcadero	Montgomery	W	0.348437873429	3	2009	PM	14.9464675261	C
50	Broadway	Embarcadero	Montgomery	W	0.348437873429	3	2011	AM	17.1153334772	C
50	Broadway	Embarcadero	Montgomery	W	0.348437873429	3	2011	PM	13.3127973652	C
50	Broadway	Embarcadero	Montgomery	W	0.348437873429	3	2013	AM	12.7272727273	D
50	Broadway	Embarcadero	Montgomery	W	0.348437873429	3	2013	PM	9.90176817289	D
50	Broadway	Embarcadero	Montgomery	W	0.348437873429	3	2015	AM	17.0847457627	C
50	Broadway	Embarcadero	Montgomery	W	0.348437873429	3	2015	PM	10.4564315353	D
50	Broadway	Embarcadero	Montgomery	W	0.348437873429	3	2017	AM	10.8	D
50	Broadway	Embarcadero	Montgomery	W	0.348437873429	3	2017	PM	9.6	D
51	Broadway	Montgomery	Powell	W	0.354653552186	3	1991	PM	6.2	F
51	Broadway	Montgomery	Powell	W	0.354653552186	3	1993	AM	15.2	C
51	Broadway	Montgomery	Powell	W	0.354653552186	3	1993	PM	8.4	E
51	Broadway	Montgomery	Powell	W	0.354653552186	3	1995	PM	9.2	D
51	Broadway	Montgomery	Powell	W	0.354653552186	3	1997	PM	12.5	D
51	Broadway	Montgomery	Powell	W	0.354653552186	3	1999	AM	10.0	D
51	Broadway	Montgomery	Powell	W	0.354653552186	3	1999	PM	8.5	E
51	Broadway	Montgomery	Powell	W	0.354653552186	3	2001	AM	8.9	E
51	Broadway	Montgomery	Powell	W	0.354653552186	3	2001	PM	8.3	E
51	Broadway	Montgomery	Powell	W	0.354653552186	3	2004	AM	13.5	C
51	Broadway	Montgomery	Powell	W	0.354653552186	3	2004	PM	10.2	D
51	Broadway	Montgomery	Powell	W	0.354653552186	3	2006	AM	14.5	C
51	Broadway	Montgomery	Powell	W	0.354653552186	3	2006	PM	8.0	E
51	Broadway	Montgomery	Powell	W	0.354653552186	3	2007	AM	11.5439048551	D
51	Broadway	Montgomery	Powell	W	0.354653552186	3	2007	PM	10.1223675916	D
51	Broadway	Montgomery	Powell	W	0.354653552186	3	2009	AM	13.3257359938	C
51	Broadway	Montgomery	Powell	W	0.354653552186	3	2009	PM	7.7477172608	E
51	Broadway	Montgomery	Powell	W	0.354653552186	3	2011	AM	11.6541456696	D
51	Broadway	Montgomery	Powell	W	0.354653552186	3	2011	PM	11.7900644618	D
51	Broadway	Montgomery	Powell	W	0.354653552186	3	2013	AM	11.1013215859	D
51	Broadway	Montgomery	Powell	W	0.354653552186	3	2013	PM	6.57963446475	F
51	Broadway	Montgomery	Powell	W	0.354653552186	3	2015	AM	11.2	D
51	Broadway	Montgomery	Powell	W	0.354653552186	3	2015	PM	5.2719665272	F	3.0	0.8	26.66666666666666666700	1.7573221757333333
51	Broadway	Montgomery	Powell	W	0.354653552186	3	2017	AM	9.2	D
51	Broadway	Montgomery	Powell	W	0.354653552186	3	2017	PM	4.6	F	3.5	1.41835906	40.52454457142857142900	1.3142857142857143
52	Broadway	Powell	Larkin	W	0.547817354303	1	1993	AM	35.6	A
52	Broadway	Powell	Larkin	W	0.547817354303	1	1993	PM	24.7	C
52	Broadway	Powell	Larkin	W	0.547817354303	1	1999	AM	16.0	E
52	Broadway	Powell	Larkin	W	0.547817354303	1	1999	PM	25.3	C
52	Broadway	Powell	Larkin	W	0.547817354303	1	2001	AM	20.0	D
52	Broadway	Powell	Larkin	W	0.547817354303	1	2001	PM	11.0	F
52	Broadway	Powell	Larkin	W	0.547817354303	1	2004	AM	16.3	E
52	Broadway	Powell	Larkin	W	0.547817354303	1	2004	PM	10.6	F
52	Broadway	Powell	Larkin	W	0.547817354303	1	2006	AM	34.1	B
52	Broadway	Powell	Larkin	W	0.547817354303	1	2006	PM	32.7	B
52	Broadway	Powell	Larkin	W	0.547817354303	1	2007	AM	34.5556015585	B
52	Broadway	Powell	Larkin	W	0.547817354303	1	2007	PM	30.9677900283	B
52	Broadway	Powell	Larkin	W	0.547817354303	1	2009	AM	32.8657439715	B
52	Broadway	Powell	Larkin	W	0.547817354303	1	2009	PM	32.3036674958	B
52	Broadway	Powell	Larkin	W	0.547817354303	1	2011	AM	31.5906631638	B	6.3	1.88	29.84126984126984127000	5.0143909783809524
52	Broadway	Powell	Larkin	W	0.547817354303	1	2011	PM	29.5555908746	B
52	Broadway	Powell	Larkin	W	0.547817354303	1	2013	AM	27.7894736842	C
52	Broadway	Powell	Larkin	W	0.547817354303	1	2013	PM	25.4662379421	C
52	Broadway	Powell	Larkin	W	0.547817354303	1	2015	AM	33.1380753138	B
52	Broadway	Powell	Larkin	W	0.547817354303	1	2015	PM	27.7894736842	C
52	Broadway	Powell	Larkin	W	0.547817354303	1	2017	AM	31.3	B
52	Broadway	Powell	Larkin	W	0.547817354303	1	2017	PM	27.3	C
53	Broadway	Larkin	Gough	W	0.363564254544	3	1991	PM	7.7	E
53	Broadway	Larkin	Gough	W	0.363564254544	3	1993	AM	10.6	D
53	Broadway	Larkin	Gough	W	0.363564254544	3	1993	PM	14.6	C
53	Broadway	Larkin	Gough	W	0.363564254544	3	1995	AM	11.2	D
53	Broadway	Larkin	Gough	W	0.363564254544	3	1997	AM	12.9	D
53	Broadway	Larkin	Gough	W	0.363564254544	3	1999	AM	15.2	C
53	Broadway	Larkin	Gough	W	0.363564254544	3	1999	PM	7.8	E
53	Broadway	Larkin	Gough	W	0.363564254544	3	2001	AM	17.1	C
53	Broadway	Larkin	Gough	W	0.363564254544	3	2001	PM	9.9	D
53	Broadway	Larkin	Gough	W	0.363564254544	3	2004	AM	14.4	C
53	Broadway	Larkin	Gough	W	0.363564254544	3	2004	PM	8.8	E
53	Broadway	Larkin	Gough	W	0.363564254544	3	2006	AM	14.4	C
53	Broadway	Larkin	Gough	W	0.363564254544	3	2006	PM	7.3	E
53	Broadway	Larkin	Gough	W	0.363564254544	3	2007	AM	17.9244130707	C
53	Broadway	Larkin	Gough	W	0.363564254544	3	2007	PM	10.8721983265	D
53	Broadway	Larkin	Gough	W	0.363564254544	3	2009	AM	19.5265761389	B
53	Broadway	Larkin	Gough	W	0.363564254544	3	2009	PM	11.3074105557	D
53	Broadway	Larkin	Gough	W	0.363564254544	3	2011	AM	14.954733589	C
53	Broadway	Larkin	Gough	W	0.363564254544	3	2011	PM	11.0758242815	D
53	Broadway	Larkin	Gough	W	0.363564254544	3	2013	AM	11.6494382022	D
53	Broadway	Larkin	Gough	W	0.363564254544	3	2013	PM	12.643902439	D
53	Broadway	Larkin	Gough	W	0.363564254544	3	2015	AM	8.75675675676	E
53	Broadway	Larkin	Gough	W	0.363564254544	3	2015	PM	8.12539184953	E
53	Broadway	Larkin	Gough	W	0.363564254544	3	2017	AM	15.1	C
53	Broadway	Larkin	Gough	W	0.363564254544	3	2017	PM	7.1	E
54	Brotherhood	Junipero Serra	Alemany	E	0.429305973448	3	2007	AM	21.3421826094	B
54	Brotherhood	Junipero Serra	Alemany	E	0.429305973448	3	2007	PM	20.9817692075	B
54	Brotherhood	Junipero Serra	Alemany	E	0.429305973448	3	2009	AM	25.8039799438	A
54	Brotherhood	Junipero Serra	Alemany	E	0.429305973448	3	2009	PM	26.6470975806	A
54	Brotherhood	Junipero Serra	Alemany	E	0.429305973448	3	2011	AM	29.1747627685	A
54	Brotherhood	Junipero Serra	Alemany	E	0.429305973448	3	2011	PM	24.5734647834	B
54	Brotherhood	Junipero Serra	Alemany	E	0.429305973448	3	2013	AM	28.7	A
54	Brotherhood	Junipero Serra	Alemany	E	0.429305973448	3	2013	PM	29.4	A
54	Brotherhood	Junipero Serra	Alemany	E	0.429305973448	3	2015	AM	23.0	B
54	Brotherhood	Junipero Serra	Alemany	E	0.429305973448	3	2015	PM	22.0	B
54	Brotherhood	Junipero Serra	Alemany	E	0.429305973448	3	2017	AM	24.4	B
54	Brotherhood	Junipero Serra	Alemany	E	0.429305973448	3	2017	PM	21.7	B
55	Brotherhood	Alemany	Junipero Serra	W	0.470988433104	3	2007	AM	31.7855374489	A
55	Brotherhood	Alemany	Junipero Serra	W	0.470988433104	3	2007	PM	26.1739027927	A
55	Brotherhood	Alemany	Junipero Serra	W	0.470988433104	3	2009	AM	29.7108263139	A
55	Brotherhood	Alemany	Junipero Serra	W	0.470988433104	3	2009	PM	33.3702570664	A
55	Brotherhood	Alemany	Junipero Serra	W	0.470988433104	3	2011	AM	28.7591963025	A
55	Brotherhood	Alemany	Junipero Serra	W	0.470988433104	3	2011	PM	31.485070685	A
55	Brotherhood	Alemany	Junipero Serra	W	0.470988433104	3	2013	AM	28.7	A
55	Brotherhood	Alemany	Junipero Serra	W	0.470988433104	3	2013	PM	31.6	A
55	Brotherhood	Alemany	Junipero Serra	W	0.470988433104	3	2015	AM	23.3	B
55	Brotherhood	Alemany	Junipero Serra	W	0.470988433104	3	2015	PM	24.8	B
55	Brotherhood	Alemany	Junipero Serra	W	0.470988433104	3	2017	AM	24.0	B
55	Brotherhood	Alemany	Junipero Serra	W	0.470988433104	3	2017	PM	25.4	A
56	Bryant	Division	4th	E	0.993047358802	3	1991	AM	7.7	E
56	Bryant	Division	4th	E	0.993047358802	3	1991	PM	7.7	E
56	Bryant	Division	4th	E	0.993047358802	3	1993	AM	12.2	D
56	Bryant	Division	4th	E	0.993047358802	3	1993	PM	11.8	D
56	Bryant	Division	4th	E	0.993047358802	3	1995	AM	13.2	C
56	Bryant	Division	4th	E	0.993047358802	3	1995	PM	9.8	D
56	Bryant	Division	4th	E	0.993047358802	3	1997	PM	12.8	D
56	Bryant	Division	4th	E	0.993047358802	3	1999	AM	12.9	D
56	Bryant	Division	4th	E	0.993047358802	3	1999	PM	15.7	C
56	Bryant	Division	4th	E	0.993047358802	3	2001	AM	13.2	C
56	Bryant	Division	4th	E	0.993047358802	3	2001	PM	10.6	D
56	Bryant	Division	4th	E	0.993047358802	3	2004	PM	9.6	D
56	Bryant	Division	4th	E	0.993047358802	3	2006	AM	12.2	D
56	Bryant	Division	4th	E	0.993047358802	3	2006	PM	13.3	C
56	Bryant	Division	4th	E	0.993047358802	3	2007	AM	11.1846908496	D
56	Bryant	Division	4th	E	0.993047358802	3	2007	PM	8.78940149358	E
56	Bryant	Division	4th	E	0.993047358802	3	2009	AM	13.0851042074	C	8.72023160496			1.5005454900942418
56	Bryant	Division	4th	E	0.993047358802	3	2009	PM	12.677527664	D	8.32190154835			1.5233931320076237
56	Bryant	Division	4th	E	0.993047358802	3	2011	AM	19.3592768484	B	8.01	2.05	25.59300873907615480600	2.4168884954307116
56	Bryant	Division	4th	E	0.993047358802	3	2011	PM	14.2502889412	C	7.49	2.44	32.57676902536715620800	1.9025752925500668
56	Bryant	Division	4th	E	0.993047358802	3	2013	AM	15.9	C	9.2	1.6	17.39130434782608695700	1.7282608695652174
56	Bryant	Division	4th	E	0.993047358802	3	2013	PM	13.9	C	8.4	1.5	17.85714285714285714300	1.6547619047619048
56	Bryant	Division	4th	E	0.993047358802	3	2015	AM	14.9	C	9.2	1.9	20.65217391304347826100	1.6195652173913043
56	Bryant	Division	4th	E	0.993047358802	3	2015	PM	8.6	E	6.1	1.5	24.59016393442622950800	1.4098360655737705
56	Bryant	Division	4th	E	0.993047358802	3	2017	AM	11.7	D	7.2	0.609380857	8.46362301388888888900	1.6250000000000000
56	Bryant	Division	4th	E	0.993047358802	3	2017	PM	8.0	E	5.9	0.7114608	12.05865762711864406800	1.3559322033898305
57	Bryant	4th	Embarcadero	E	0.772988184956	3	1993	AM	21.8	B
57	Bryant	4th	Embarcadero	E	0.772988184956	3	1993	PM	13.2	C
57	Bryant	4th	Embarcadero	E	0.772988184956	3	1999	AM	14.4	C
57	Bryant	4th	Embarcadero	E	0.772988184956	3	2001	PM	9.5	D
57	Bryant	4th	Embarcadero	E	0.772988184956	3	2004	PM	10.2	D
57	Bryant	4th	Embarcadero	E	0.772988184956	3	2006	AM	18.3	C
57	Bryant	4th	Embarcadero	E	0.772988184956	3	2006	PM	19.5	B
57	Bryant	4th	Embarcadero	E	0.772988184956	3	2007	PM	16.0309130628	C
57	Bryant	4th	Embarcadero	E	0.772988184956	3	2009	AM	21.2080406181	B
57	Bryant	4th	Embarcadero	E	0.772988184956	3	2009	PM	15.6546453764	C
57	Bryant	4th	Embarcadero	E	0.772988184956	3	2011	AM	18.9060260792	C
57	Bryant	4th	Embarcadero	E	0.772988184956	3	2011	PM	14.0126676219	C
57	Bryant	4th	Embarcadero	E	0.772988184956	3	2013	AM	21.5	B
57	Bryant	4th	Embarcadero	E	0.772988184956	3	2013	PM	18.2	C
57	Bryant	4th	Embarcadero	E	0.772988184956	3	2015	AM	16.6	C
57	Bryant	4th	Embarcadero	E	0.772988184956	3	2015	PM	13.3	C
57	Bryant	4th	Embarcadero	E	0.772988184956	3	2017	AM	12.0	D
57	Bryant	4th	Embarcadero	E	0.772988184956	3	2017	PM	10.1	D
58	Bush	Masonic	Gough	E	1.24315754846	3	1993	AM	17.3	C
58	Bush	Masonic	Gough	E	1.24315754846	3	1993	PM	20.0	B
58	Bush	Masonic	Gough	E	1.24315754846	3	2001	AM	22.4	B
58	Bush	Masonic	Gough	E	1.24315754846	3	2001	PM	20.5	B
58	Bush	Masonic	Gough	E	1.24315754846	3	2006	AM	18.2	C
58	Bush	Masonic	Gough	E	1.24315754846	3	2006	PM	19.0	B
58	Bush	Masonic	Gough	E	1.24315754846	3	2007	AM	17.1952986992	C
58	Bush	Masonic	Gough	E	1.24315754846	3	2007	PM	19.5782336097	B
58	Bush	Masonic	Gough	E	1.24315754846	3	2009	AM	18.0442409338	C
58	Bush	Masonic	Gough	E	1.24315754846	3	2009	PM	21.2207747898	B
58	Bush	Masonic	Gough	E	1.24315754846	3	2011	AM	23.3346429398	B
58	Bush	Masonic	Gough	E	1.24315754846	3	2011	PM	21.9384956133	B
58	Bush	Masonic	Gough	E	1.24315754846	3	2013	AM	20.4	B
58	Bush	Masonic	Gough	E	1.24315754846	3	2013	PM	22.7	B
58	Bush	Masonic	Gough	E	1.24315754846	3	2015	AM	16.6	C
58	Bush	Masonic	Gough	E	1.24315754846	3	2015	PM	19.1	B
58	Bush	Masonic	Gough	E	1.24315754846	3	2017	AM	15.7	C
58	Bush	Masonic	Gough	E	1.24315754846	3	2017	PM	17.1	C
59	Bush	Gough	Market	E	1.45497411971	3	1991	AM	3.2	F
59	Bush	Gough	Market	E	1.45497411971	3	1991	PM	3.2	F
59	Bush	Gough	Market	E	1.45497411971	3	1993	AM	10.9	D
59	Bush	Gough	Market	E	1.45497411971	3	1993	PM	10.1	D
59	Bush	Gough	Market	E	1.45497411971	3	1995	AM	9.6	D
59	Bush	Gough	Market	E	1.45497411971	3	1995	PM	11.5	D
59	Bush	Gough	Market	E	1.45497411971	3	1997	AM	11.4	D
59	Bush	Gough	Market	E	1.45497411971	3	1997	PM	11.7	D
59	Bush	Gough	Market	E	1.45497411971	3	1999	AM	11.6	D
59	Bush	Gough	Market	E	1.45497411971	3	1999	PM	11.6	D
59	Bush	Gough	Market	E	1.45497411971	3	2001	AM	12.6	D
59	Bush	Gough	Market	E	1.45497411971	3	2001	PM	10.2	D
59	Bush	Gough	Market	E	1.45497411971	3	2004	AM	8.7	E
59	Bush	Gough	Market	E	1.45497411971	3	2004	PM	9.2	D
59	Bush	Gough	Market	E	1.45497411971	3	2006	AM	10.7	D
59	Bush	Gough	Market	E	1.45497411971	3	2006	PM	12.5	D
59	Bush	Gough	Market	E	1.45497411971	3	2007	AM	11.6938103682	D
59	Bush	Gough	Market	E	1.45497411971	3	2007	PM	13.9193763441	C
59	Bush	Gough	Market	E	1.45497411971	3	2009	AM	10.8904479151	D
59	Bush	Gough	Market	E	1.45497411971	3	2009	PM	14.2969125241	C
59	Bush	Gough	Market	E	1.45497411971	3	2011	AM	13.8374848603	C	5.73	1.96	34.20593368237347294900	2.4149188237870855
59	Bush	Gough	Market	E	1.45497411971	3	2011	PM	11.3125911431	D	6.24	2.37	37.98076923076923076900	1.8129152472916667
59	Bush	Gough	Market	E	1.45497411971	3	2013	AM	16.4	C
59	Bush	Gough	Market	E	1.45497411971	3	2013	PM	16.0	C
59	Bush	Gough	Market	E	1.45497411971	3	2015	AM	12.1	D
59	Bush	Gough	Market	E	1.45497411971	3	2015	PM	10.5	D
59	Bush	Gough	Market	E	1.45497411971	3	2017	AM	10.4	D
59	Bush	Gough	Market	E	1.45497411971	3	2017	PM	9.1	D
60	Castro/Divisadero	Market	14th	N	0.322082953500	3	1991	PM	7.7	E
60	Castro/Divisadero	Market	14th	N	0.322082953500	3	1993	AM	17.5	C
60	Castro/Divisadero	Market	14th	N	0.322082953500	3	1993	PM	16.7	C
60	Castro/Divisadero	Market	14th	N	0.322082953500	3	1999	AM	11.9	D
60	Castro/Divisadero	Market	14th	N	0.322082953500	3	1999	PM	12.1	D
60	Castro/Divisadero	Market	14th	N	0.322082953500	3	2001	AM	10.1	D
60	Castro/Divisadero	Market	14th	N	0.322082953500	3	2001	PM	16.1	C
60	Castro/Divisadero	Market	14th	N	0.322082953500	3	2004	AM	10.7	D
60	Castro/Divisadero	Market	14th	N	0.322082953500	3	2006	AM	16.0	C	10.7			1.4953271028037383
60	Castro/Divisadero	Market	14th	N	0.322082953500	3	2006	PM	15.2	C	9.6			1.5833333333333333
60	Castro/Divisadero	Market	14th	N	0.322082953500	3	2007	AM	8.98846785536	E	9.3			0.96650191993118279570
60	Castro/Divisadero	Market	14th	N	0.322082953500	3	2007	PM	9.98123137852	D	9.2			1.08491645418695652174
60	Castro/Divisadero	Market	14th	N	0.322082953500	3	2009	AM	14.8147389346	C	8.51751330682			1.7393267730779817
60	Castro/Divisadero	Market	14th	N	0.322082953500	3	2009	PM	15.683649009	C	8.53407580516			1.8377677169819746
60	Castro/Divisadero	Market	14th	N	0.322082953500	3	2011	AM	15.5824819892	C	7.22	2.1	29.08587257617728531900	2.1582385026592798
60	Castro/Divisadero	Market	14th	N	0.322082953500	3	2011	PM	15.2433412606	C	6.88	1.92	27.90697674418604651200	2.2156019274127907
60	Castro/Divisadero	Market	14th	N	0.322082953500	3	2013	AM	14.0	C	6.7	0.9	13.43283582089552238800	2.0895522388059701
60	Castro/Divisadero	Market	14th	N	0.322082953500	3	2013	PM	14.7	C	6.9	0.9	13.04347826086956521700	2.1304347826086957
60	Castro/Divisadero	Market	14th	N	0.322082953500	3	2015	AM	12.5	D	7.1	0.7	9.85915492957746478900	1.7605633802816901
60	Castro/Divisadero	Market	14th	N	0.322082953500	3	2015	PM	12.8	D	7.6	0.7	9.21052631578947368400	1.6842105263157895
60	Castro/Divisadero	Market	14th	N	0.322082953500	3	2017	AM	10.4	D	6.8	0.989505371	14.55154957352941176500	1.5294117647058824
60	Castro/Divisadero	Market	14th	N	0.322082953500	3	2017	PM	11.9	D	6.8	1.187017687	17.45614245588235294100	1.7500000000000000
61	Castro/Divisadero	14th	Geary	N	1.13408167104	3	1991	AM	4.5	F
61	Castro/Divisadero	14th	Geary	N	1.13408167104	3	1991	PM	4.5	F
61	Castro/Divisadero	14th	Geary	N	1.13408167104	3	1993	AM	14.0	C
61	Castro/Divisadero	14th	Geary	N	1.13408167104	3	1993	PM	12.8	D
61	Castro/Divisadero	14th	Geary	N	1.13408167104	3	1995	PM	11.2	D
61	Castro/Divisadero	14th	Geary	N	1.13408167104	3	1997	PM	12.3	D
61	Castro/Divisadero	14th	Geary	N	1.13408167104	3	1999	AM	10.6	D
61	Castro/Divisadero	14th	Geary	N	1.13408167104	3	1999	PM	11.8	D
61	Castro/Divisadero	14th	Geary	N	1.13408167104	3	2001	AM	11.2	D
61	Castro/Divisadero	14th	Geary	N	1.13408167104	3	2001	PM	11.1	D
61	Castro/Divisadero	14th	Geary	N	1.13408167104	3	2004	AM	8.8	E
61	Castro/Divisadero	14th	Geary	N	1.13408167104	3	2004	PM	9.5	D
61	Castro/Divisadero	14th	Geary	N	1.13408167104	3	2006	AM	11.2	D	6.9			1.6231884057971014
61	Castro/Divisadero	14th	Geary	N	1.13408167104	3	2006	PM	9.4	D	6.7			1.4029850746268657
61	Castro/Divisadero	14th	Geary	N	1.13408167104	3	2007	AM	11.2511212	D	6.8			1.6545766470588235
61	Castro/Divisadero	14th	Geary	N	1.13408167104	3	2007	PM	13.8193602647	C	7.9			1.7492861094556962
61	Castro/Divisadero	14th	Geary	N	1.13408167104	3	2009	AM	14.9795530656	C	7.15227555139			2.0943758329737195
61	Castro/Divisadero	14th	Geary	N	1.13408167104	3	2009	PM	12.3055983611	D	7.56372525147			1.6269229714165547
61	Castro/Divisadero	14th	Geary	N	1.13408167104	3	2011	AM	14.8627001668	C	7.33	2.01	27.42155525238744884000	2.0276535016098226
61	Castro/Divisadero	14th	Geary	N	1.13408167104	3	2011	PM	11.614688295	D	6.91	1.58	22.86541244573082489100	1.6808521410998553
61	Castro/Divisadero	14th	Geary	N	1.13408167104	3	2013	AM	14.4	C	6.4	0.5	7.81250000000000000000	2.2500000000000000
61	Castro/Divisadero	14th	Geary	N	1.13408167104	3	2013	PM	14.0	C	6.1	0.4	6.55737704918032786900	2.2950819672131148
61	Castro/Divisadero	14th	Geary	N	1.13408167104	3	2015	AM	11.7	D	6.6	0.5	7.57575757575757575800	1.7727272727272727
61	Castro/Divisadero	14th	Geary	N	1.13408167104	3	2015	PM	11.4	D	6.7	0.6	8.95522388059701492500	1.7014925373134328
61	Castro/Divisadero	14th	Geary	N	1.13408167104	3	2017	AM	10.0	D	6.4	1.053539299	16.46155154687500000000	1.5625000000000000
61	Castro/Divisadero	14th	Geary	N	1.13408167104	3	2017	PM	10.6	D	6.5	0.56276398	8.65790738461538461500	1.6307692307692308
62	Castro/Divisadero	Geary	Pine	N	0.265206469451	3	1993	AM	10.8	D
62	Castro/Divisadero	Geary	Pine	N	0.265206469451	3	1993	PM	8.4	E
62	Castro/Divisadero	Geary	Pine	N	0.265206469451	3	1995	AM	7.7	E
62	Castro/Divisadero	Geary	Pine	N	0.265206469451	3	1995	PM	13.5	C
62	Castro/Divisadero	Geary	Pine	N	0.265206469451	3	1997	AM	7.5	E
62	Castro/Divisadero	Geary	Pine	N	0.265206469451	3	1999	AM	7.4	E
62	Castro/Divisadero	Geary	Pine	N	0.265206469451	3	1999	PM	9.8	D
62	Castro/Divisadero	Geary	Pine	N	0.265206469451	3	2001	AM	7.3	E
62	Castro/Divisadero	Geary	Pine	N	0.265206469451	3	2001	PM	14.6	C
62	Castro/Divisadero	Geary	Pine	N	0.265206469451	3	2004	AM	8.4	E
62	Castro/Divisadero	Geary	Pine	N	0.265206469451	3	2006	AM	7.1	E	6.0			1.1833333333333333
62	Castro/Divisadero	Geary	Pine	N	0.265206469451	3	2006	PM	7.5	E	5.5			1.3636363636363636
62	Castro/Divisadero	Geary	Pine	N	0.265206469451	3	2007	AM	6.12405346699	F	6.0			1.02067557783166666667
62	Castro/Divisadero	Geary	Pine	N	0.265206469451	3	2007	PM	10.2752944771	D	8.2			1.2530846923292683
62	Castro/Divisadero	Geary	Pine	N	0.265206469451	3	2009	AM	11.131016128	D
62	Castro/Divisadero	Geary	Pine	N	0.265206469451	3	2009	PM	10.7431746242	D	6.60764362226			1.6258707700288370
62	Castro/Divisadero	Geary	Pine	N	0.265206469451	3	2011	AM	8.14252864616	E	6.12	1.59	25.98039215686274509800	1.3304785369542484
62	Castro/Divisadero	Geary	Pine	N	0.265206469451	3	2011	PM	9.24846503329	D	6.15	2.15	34.95934959349593495900	1.5038154525674797
62	Castro/Divisadero	Geary	Pine	N	0.265206469451	3	2013	AM	13.0	C	6.6	0.9	13.63636363636363636400	1.9696969696969697
62	Castro/Divisadero	Geary	Pine	N	0.265206469451	3	2013	PM	13.7	C	7.6	1.1	14.47368421052631578900	1.8026315789473684
62	Castro/Divisadero	Geary	Pine	N	0.265206469451	3	2015	AM	10.3	D	6.1	1.3	21.31147540983606557400	1.6885245901639344
62	Castro/Divisadero	Geary	Pine	N	0.265206469451	3	2015	PM	11.4	D	6.6	1.4	21.21212121212121212100	1.7272727272727273
62	Castro/Divisadero	Geary	Pine	N	0.265206469451	3	2017	AM	7.9	E	5.1	0.715334395	14.02616460784313725500	1.5490196078431373
62	Castro/Divisadero	Geary	Pine	N	0.265206469451	3	2017	PM	9.4	D	5.2	1.49895568	28.82607076923076923100	1.8076923076923077
63	Castro/Divisadero	Pine	Geary	S	0.265206469451	3	1993	AM	14.2	C
63	Castro/Divisadero	Pine	Geary	S	0.265206469451	3	1993	PM	11.6	D
63	Castro/Divisadero	Pine	Geary	S	0.265206469451	3	1995	PM	8.1	E
63	Castro/Divisadero	Pine	Geary	S	0.265206469451	3	1997	PM	11.0	D
63	Castro/Divisadero	Pine	Geary	S	0.265206469451	3	1999	AM	13.2	C
63	Castro/Divisadero	Pine	Geary	S	0.265206469451	3	1999	PM	8.3	E
63	Castro/Divisadero	Pine	Geary	S	0.265206469451	3	2001	AM	7.3	E
63	Castro/Divisadero	Pine	Geary	S	0.265206469451	3	2001	PM	12.6	D
63	Castro/Divisadero	Pine	Geary	S	0.265206469451	3	2004	AM	7.8	E
63	Castro/Divisadero	Pine	Geary	S	0.265206469451	3	2004	PM	7.9	E
63	Castro/Divisadero	Pine	Geary	S	0.265206469451	3	2006	AM	11.7	D	7.4			1.5810810810810811
63	Castro/Divisadero	Pine	Geary	S	0.265206469451	3	2006	PM	11.7	D	5.6			2.0892857142857143
63	Castro/Divisadero	Pine	Geary	S	0.265206469451	3	2007	AM	15.572301582	C	7.5			2.0763068776000000
63	Castro/Divisadero	Pine	Geary	S	0.265206469451	3	2007	PM	8.61140403616	E	5.8			1.4847248338206897
63	Castro/Divisadero	Pine	Geary	S	0.265206469451	3	2009	AM	14.5448670417	C	7.78051627939			1.8693961325199273
63	Castro/Divisadero	Pine	Geary	S	0.265206469451	3	2009	PM	13.4547427182	C	6.22642165572			2.1609109472757261
63	Castro/Divisadero	Pine	Geary	S	0.265206469451	3	2011	AM	12.9524601327	D	7.23	2.14	29.59889349930843706800	1.7914882617842324
63	Castro/Divisadero	Pine	Geary	S	0.265206469451	3	2011	PM	10.0620047637	D	5.79	1.36	23.48877374784110535400	1.7378246569430052
63	Castro/Divisadero	Pine	Geary	S	0.265206469451	3	2013	AM	13.6	C	6.2	1.7	27.41935483870967741900	2.1935483870967742
63	Castro/Divisadero	Pine	Geary	S	0.265206469451	3	2013	PM	13.0	C	5.4	0.9	16.66666666666666666700	2.4074074074074074
63	Castro/Divisadero	Pine	Geary	S	0.265206469451	3	2015	AM	11.1	D	6.8	1.1	16.17647058823529411800	1.6323529411764706
63	Castro/Divisadero	Pine	Geary	S	0.265206469451	3	2015	PM	10.2	D	5.5	1.1	20.00000000000000000000	1.8545454545454545
63	Castro/Divisadero	Pine	Geary	S	0.265206469451	3	2017	AM	12.1	D	7.4	1.464760666	19.79406305405405405400	1.6351351351351351
63	Castro/Divisadero	Pine	Geary	S	0.265206469451	3	2017	PM	9.3	D	5.7	1.211120633	21.24773040350877193000	1.6315789473684211
64	Castro/Divisadero	Geary	14th	S	1.13367559359	3	1993	AM	14.8	C
64	Castro/Divisadero	Geary	14th	S	1.13367559359	3	1993	PM	15.7	C
64	Castro/Divisadero	Geary	14th	S	1.13367559359	3	1999	AM	14.0	C
64	Castro/Divisadero	Geary	14th	S	1.13367559359	3	1999	PM	11.4	D
64	Castro/Divisadero	Geary	14th	S	1.13367559359	3	2001	AM	11.5	D
64	Castro/Divisadero	Geary	14th	S	1.13367559359	3	2001	PM	12.1	D
64	Castro/Divisadero	Geary	14th	S	1.13367559359	3	2004	AM	9.8	D
64	Castro/Divisadero	Geary	14th	S	1.13367559359	3	2004	PM	8.2	E
64	Castro/Divisadero	Geary	14th	S	1.13367559359	3	2006	AM	12.3	D	7.0			1.7571428571428571
64	Castro/Divisadero	Geary	14th	S	1.13367559359	3	2006	PM	12.3	D	5.5			2.2363636363636364
64	Castro/Divisadero	Geary	14th	S	1.13367559359	3	2007	AM	15.7812173994	C	7.3			2.1618106026575342
64	Castro/Divisadero	Geary	14th	S	1.13367559359	3	2007	PM	9.43749232305	D	5.7			1.6557004075526316
64	Castro/Divisadero	Geary	14th	S	1.13367559359	3	2009	AM	16.5872869446	C	7.92893090704			2.0919953949746683
64	Castro/Divisadero	Geary	14th	S	1.13367559359	3	2009	PM	11.1237641192	D	6.37686785111			1.7443930749268583
64	Castro/Divisadero	Geary	14th	S	1.13367559359	3	2011	AM	12.7972730341	D	7.33	1.96	26.73942701227830832200	1.7458762665893588
64	Castro/Divisadero	Geary	14th	S	1.13367559359	3	2011	PM	10.3313445181	D	5.89	1.41	23.93887945670628183400	1.7540483052801358
64	Castro/Divisadero	Geary	14th	S	1.13367559359	3	2013	AM	14.9	C	7.1	0.7	9.85915492957746478900	2.0985915492957746
64	Castro/Divisadero	Geary	14th	S	1.13367559359	3	2013	PM	12.7	D	5.7	0.5	8.77192982456140350900	2.2280701754385965
64	Castro/Divisadero	Geary	14th	S	1.13367559359	3	2015	AM	11.7	D	6.9	0.6	8.69565217391304347800	1.6956521739130435
64	Castro/Divisadero	Geary	14th	S	1.13367559359	3	2015	PM	9.6	D	5.6	0.5	8.92857142857142857100	1.7142857142857143
64	Castro/Divisadero	Geary	14th	S	1.13367559359	3	2017	AM	12.3	D	7.0	0.606865483	8.66950690000000000000	1.7571428571428571
64	Castro/Divisadero	Geary	14th	S	1.13367559359	3	2017	PM	9.6	D	5.3	1.041237641	19.64599322641509434000	1.8113207547169811
65	Castro/Divisadero	14th	Market	S	0.322082953500	3	1993	AM	11.9	D
65	Castro/Divisadero	14th	Market	S	0.322082953500	3	1993	PM	13.8	C
65	Castro/Divisadero	14th	Market	S	0.322082953500	3	1995	AM	10.4	D
65	Castro/Divisadero	14th	Market	S	0.322082953500	3	1997	AM	13.3	C
65	Castro/Divisadero	14th	Market	S	0.322082953500	3	1999	AM	14.2	C
65	Castro/Divisadero	14th	Market	S	0.322082953500	3	1999	PM	14.3	C
65	Castro/Divisadero	14th	Market	S	0.322082953500	3	2001	PM	17.3	C
65	Castro/Divisadero	14th	Market	S	0.322082953500	3	2006	AM	10.3	D	10.1			1.01980198019801980198
65	Castro/Divisadero	14th	Market	S	0.322082953500	3	2006	PM	12.0	D	9.1			1.3186813186813187
65	Castro/Divisadero	14th	Market	S	0.322082953500	3	2007	AM	16.4248112726	C	10.4			1.5793087762115385
65	Castro/Divisadero	14th	Market	S	0.322082953500	3	2007	PM	11.5528700413	D	6.1			1.8939131215245902
65	Castro/Divisadero	14th	Market	S	0.322082953500	3	2009	AM	9.93478490533	D	10.0895308038			0.98466272599993268678
65	Castro/Divisadero	14th	Market	S	0.322082953500	3	2009	PM	15.1540827365	C	9.00370846411			1.6830934494276690
65	Castro/Divisadero	14th	Market	S	0.322082953500	3	2011	AM	15.9838065023	C	9.14	2.78	30.41575492341356674000	1.7487753284792123
65	Castro/Divisadero	14th	Market	S	0.322082953500	3	2011	PM	11.6151775513	D	7.97	2.24	28.10539523212045169400	1.4573623025470514
65	Castro/Divisadero	14th	Market	S	0.322082953500	3	2013	AM	15.0	C	9.7	1.7	17.52577319587628866000	1.5463917525773196
65	Castro/Divisadero	14th	Market	S	0.322082953500	3	2013	PM	13.4	C	8.6	1.1	12.79069767441860465100	1.5581395348837209
65	Castro/Divisadero	14th	Market	S	0.322082953500	3	2015	AM	12.5	D	9.3	1.6	17.20430107526881720400	1.3440860215053763
65	Castro/Divisadero	14th	Market	S	0.322082953500	3	2015	PM	10.5	D	8.3	1.4	16.86746987951807228900	1.2650602409638554
65	Castro/Divisadero	14th	Market	S	0.322082953500	3	2017	AM	11.6	D	8.7	1.326470433	15.24678658620689655200	1.3333333333333333
65	Castro/Divisadero	14th	Market	S	0.322082953500	3	2017	PM	9.7	D	7.3	1.917931578	26.27303531506849315100	1.3287671232876712
66	Cesar Chavez	Guerrero	Bryant	E	0.755057869522	3	1993	AM	19.0	B
66	Cesar Chavez	Guerrero	Bryant	E	0.755057869522	3	1993	PM	20.7	B
66	Cesar Chavez	Guerrero	Bryant	E	0.755057869522	3	2001	AM	14.3	C
66	Cesar Chavez	Guerrero	Bryant	E	0.755057869522	3	2001	PM	15.1	C
66	Cesar Chavez	Guerrero	Bryant	E	0.755057869522	3	2006	AM	16.6	C
66	Cesar Chavez	Guerrero	Bryant	E	0.755057869522	3	2006	PM	18.2	C
66	Cesar Chavez	Guerrero	Bryant	E	0.755057869522	3	2007	AM	17.22	C
66	Cesar Chavez	Guerrero	Bryant	E	0.755057869522	3	2007	PM	14.10613286	C
66	Cesar Chavez	Guerrero	Bryant	E	0.755057869522	3	2009	AM	18.8261869053	C
66	Cesar Chavez	Guerrero	Bryant	E	0.755057869522	3	2009	PM	15.0594594721	C
66	Cesar Chavez	Guerrero	Bryant	E	0.755057869522	3	2011	AM	17.012619434	C	7.79	2.21	28.36970474967907573800	2.1839049337612323
66	Cesar Chavez	Guerrero	Bryant	E	0.755057869522	3	2011	PM	10.641336093	D	7.61	2.38	31.27463863337713534800	1.3983358860709593
66	Cesar Chavez	Guerrero	Bryant	E	0.755057869522	3	2013	AM	17.4	C	4.8	2.1	43.75000000000000000000	3.6250000000000000
66	Cesar Chavez	Guerrero	Bryant	E	0.755057869522	3	2013	PM	15.6	C	6.0	1.2	20.00000000000000000000	2.6000000000000000
66	Cesar Chavez	Guerrero	Bryant	E	0.755057869522	3	2015	AM	12.7	D	8.0	1.3	16.25000000000000000000	1.5875000000000000
66	Cesar Chavez	Guerrero	Bryant	E	0.755057869522	3	2015	PM	10.8	D	6.8	2.2	32.35294117647058823500	1.5882352941176471
66	Cesar Chavez	Guerrero	Bryant	E	0.755057869522	3	2017	AM	12.6	D	7.6	0.794609029	10.45538196052631578900	1.6578947368421053
66	Cesar Chavez	Guerrero	Bryant	E	0.755057869522	3	2017	PM	9.9	D	6.5	1.053782481	16.21203816923076923100	1.5230769230769231
67	Cesar Chavez	Bryant	Kansas	E	0.375195772370	3	1993	AM	19.9	B
67	Cesar Chavez	Bryant	Kansas	E	0.375195772370	3	1993	PM	26.7	B
67	Cesar Chavez	Bryant	Kansas	E	0.375195772370	3	2001	AM	28.9	A
67	Cesar Chavez	Bryant	Kansas	E	0.375195772370	3	2001	PM	8.5	E
67	Cesar Chavez	Bryant	Kansas	E	0.375195772370	3	2006	AM	28.3	A
67	Cesar Chavez	Bryant	Kansas	E	0.375195772370	3	2006	PM	31.4	A
67	Cesar Chavez	Bryant	Kansas	E	0.375195772370	3	2007	AM	31.3	A
67	Cesar Chavez	Bryant	Kansas	E	0.375195772370	3	2007	PM	30.7463244479	A
67	Cesar Chavez	Bryant	Kansas	E	0.375195772370	3	2009	AM	20.4597663948	B
67	Cesar Chavez	Bryant	Kansas	E	0.375195772370	3	2009	PM	27.604454066	A
67	Cesar Chavez	Bryant	Kansas	E	0.375195772370	3	2011	AM	26.9176647608	A	7.54	2.41	31.96286472148541114100	3.5699820637665782
67	Cesar Chavez	Bryant	Kansas	E	0.375195772370	3	2011	PM	29.9709233445	A	7.57	2.4	31.70409511228533685600	3.9591708513210040
67	Cesar Chavez	Bryant	Kansas	E	0.375195772370	3	2013	AM	26.2	A
67	Cesar Chavez	Bryant	Kansas	E	0.375195772370	3	2013	PM	27.8	A
67	Cesar Chavez	Bryant	Kansas	E	0.375195772370	3	2015	AM	20.8	B
67	Cesar Chavez	Bryant	Kansas	E	0.375195772370	3	2015	PM	21.2	B
67	Cesar Chavez	Bryant	Kansas	E	0.375195772370	3	2017	AM	24.9	B
67	Cesar Chavez	Bryant	Kansas	E	0.375195772370	3	2017	PM	21.8	B
68	Cesar Chavez	Kansas	3rd	E	0.795213243079	3	1993	AM	17.6	C
68	Cesar Chavez	Kansas	3rd	E	0.795213243079	3	1993	PM	17.3	C
68	Cesar Chavez	Kansas	3rd	E	0.795213243079	3	2001	AM	19.5	B
68	Cesar Chavez	Kansas	3rd	E	0.795213243079	3	2001	PM	12.0	D
68	Cesar Chavez	Kansas	3rd	E	0.795213243079	3	2004	PM	15.1	C
68	Cesar Chavez	Kansas	3rd	E	0.795213243079	3	2006	AM	25.0	A
68	Cesar Chavez	Kansas	3rd	E	0.795213243079	3	2006	PM	19.5	B
68	Cesar Chavez	Kansas	3rd	E	0.795213243079	3	2007	AM	16.4	C
68	Cesar Chavez	Kansas	3rd	E	0.795213243079	3	2007	PM	22.8293328165	B
68	Cesar Chavez	Kansas	3rd	E	0.795213243079	3	2009	AM	18.6485579696	C
68	Cesar Chavez	Kansas	3rd	E	0.795213243079	3	2009	PM	25.4413295149	A
68	Cesar Chavez	Kansas	3rd	E	0.795213243079	3	2011	AM	19.8679735779	B	11.64	4.04	34.70790378006872852200	1.7068705822938144
68	Cesar Chavez	Kansas	3rd	E	0.795213243079	3	2011	PM	22.7606106405	B	9.61	2.38	24.76586888657648283000	2.3684298273152966
68	Cesar Chavez	Kansas	3rd	E	0.795213243079	3	2013	AM	20.4	B
68	Cesar Chavez	Kansas	3rd	E	0.795213243079	3	2013	PM	22.2	B
68	Cesar Chavez	Kansas	3rd	E	0.795213243079	3	2015	AM	18.0	C
68	Cesar Chavez	Kansas	3rd	E	0.795213243079	3	2015	PM	18.1	C
68	Cesar Chavez	Kansas	3rd	E	0.795213243079	3	2017	AM	14.3	C
68	Cesar Chavez	Kansas	3rd	E	0.795213243079	3	2017	PM	16.1	C
69	Cesar Chavez	3rd	Kansas	W	0.797391648337	3	1993	AM	19.4	B
69	Cesar Chavez	3rd	Kansas	W	0.797391648337	3	1993	PM	16.3	C
69	Cesar Chavez	3rd	Kansas	W	0.797391648337	3	2001	AM	18.8	C
69	Cesar Chavez	3rd	Kansas	W	0.797391648337	3	2006	AM	22.1	B
69	Cesar Chavez	3rd	Kansas	W	0.797391648337	3	2006	PM	21.1	B
69	Cesar Chavez	3rd	Kansas	W	0.797391648337	3	2007	AM	20.1	B
69	Cesar Chavez	3rd	Kansas	W	0.797391648337	3	2007	PM	16.3001380868	C
69	Cesar Chavez	3rd	Kansas	W	0.797391648337	3	2009	AM	18.6183119393	C
69	Cesar Chavez	3rd	Kansas	W	0.797391648337	3	2009	PM	22.2865914834	B
69	Cesar Chavez	3rd	Kansas	W	0.797391648337	3	2011	AM	23.0423382066	B	7.75	3.08	39.74193548387096774200	2.9732049298838710
69	Cesar Chavez	3rd	Kansas	W	0.797391648337	3	2011	PM	19.527128421	B	8.66	2.93	33.83371824480369515000	2.2548647137413395
69	Cesar Chavez	3rd	Kansas	W	0.797391648337	3	2013	AM	21.4	B
69	Cesar Chavez	3rd	Kansas	W	0.797391648337	3	2013	PM	23.7	B
69	Cesar Chavez	3rd	Kansas	W	0.797391648337	3	2015	AM	17.6	C
69	Cesar Chavez	3rd	Kansas	W	0.797391648337	3	2015	PM	18.7	C
69	Cesar Chavez	3rd	Kansas	W	0.797391648337	3	2017	AM	15.0	C
69	Cesar Chavez	3rd	Kansas	W	0.797391648337	3	2017	PM	17.1	C
70	Cesar Chavez	Kansas	Bryant	W	0.377772402655	3	1993	AM	17.7	C
70	Cesar Chavez	Kansas	Bryant	W	0.377772402655	3	1993	PM	17.5	C
70	Cesar Chavez	Kansas	Bryant	W	0.377772402655	3	2001	AM	31.9	A
70	Cesar Chavez	Kansas	Bryant	W	0.377772402655	3	2006	AM	30.1	A
70	Cesar Chavez	Kansas	Bryant	W	0.377772402655	3	2006	PM	30.4	A
70	Cesar Chavez	Kansas	Bryant	W	0.377772402655	3	2007	AM	26.2	A
70	Cesar Chavez	Kansas	Bryant	W	0.377772402655	3	2007	PM	30.3912050027	A
70	Cesar Chavez	Kansas	Bryant	W	0.377772402655	3	2009	AM	23.5060105602	B
70	Cesar Chavez	Kansas	Bryant	W	0.377772402655	3	2009	PM	20.9779460683	B
70	Cesar Chavez	Kansas	Bryant	W	0.377772402655	3	2011	AM	25.2983578153	A	9.16	3.85	42.03056768558951965100	2.7618294558187773
70	Cesar Chavez	Kansas	Bryant	W	0.377772402655	3	2011	PM	23.3790188423	B	8.66	2.73	31.52424942263279445700	2.6996557554618938
70	Cesar Chavez	Kansas	Bryant	W	0.377772402655	3	2013	AM	22.8	B
70	Cesar Chavez	Kansas	Bryant	W	0.377772402655	3	2013	PM	23.6	B
70	Cesar Chavez	Kansas	Bryant	W	0.377772402655	3	2015	AM	20.4	B
70	Cesar Chavez	Kansas	Bryant	W	0.377772402655	3	2015	PM	19.4	B
70	Cesar Chavez	Kansas	Bryant	W	0.377772402655	3	2017	AM	19.8	B
70	Cesar Chavez	Kansas	Bryant	W	0.377772402655	3	2017	PM	18.3	C
71	Cesar Chavez	Bryant	Guerrero	W	0.754605993692	3	1993	AM	19.6	B
71	Cesar Chavez	Bryant	Guerrero	W	0.754605993692	3	1993	PM	16.5	C
71	Cesar Chavez	Bryant	Guerrero	W	0.754605993692	3	2001	AM	16.2	C
71	Cesar Chavez	Bryant	Guerrero	W	0.754605993692	3	2001	PM	15.8	C
71	Cesar Chavez	Bryant	Guerrero	W	0.754605993692	3	2006	AM	19.3	B
71	Cesar Chavez	Bryant	Guerrero	W	0.754605993692	3	2006	PM	18.8	C
71	Cesar Chavez	Bryant	Guerrero	W	0.754605993692	3	2007	AM	15.99	C
71	Cesar Chavez	Bryant	Guerrero	W	0.754605993692	3	2007	PM	12.7916047095	D
71	Cesar Chavez	Bryant	Guerrero	W	0.754605993692	3	2009	AM	13.7612829275	C
71	Cesar Chavez	Bryant	Guerrero	W	0.754605993692	3	2009	PM	16.8196736779	C
71	Cesar Chavez	Bryant	Guerrero	W	0.754605993692	3	2011	AM	14.7958350097	C	7.81	2.12	27.14468629961587708100	1.8944731126376440
71	Cesar Chavez	Bryant	Guerrero	W	0.754605993692	3	2011	PM	11.5834079944	D	7.44	2.41	32.39247311827956989200	1.5569096766666667
71	Cesar Chavez	Bryant	Guerrero	W	0.754605993692	3	2013	AM	15.2	C	3.4	2.2	64.70588235294117647100	4.4705882352941176
71	Cesar Chavez	Bryant	Guerrero	W	0.754605993692	3	2013	PM	16.2	C	5.4	1.4	25.92592592592592592600	3.0000000000000000
71	Cesar Chavez	Bryant	Guerrero	W	0.754605993692	3	2015	AM	13.1	C	6.0	1.6	26.66666666666666666700	2.1833333333333333
71	Cesar Chavez	Bryant	Guerrero	W	0.754605993692	3	2015	PM	12.2	D	6.3	1.6	25.39682539682539682500	1.9365079365079365
71	Cesar Chavez	Bryant	Guerrero	W	0.754605993692	3	2017	AM	9.4	D	6.9	0.743352608	10.77322620289855072500	1.3623188405797101
71	Cesar Chavez	Bryant	Guerrero	W	0.754605993692	3	2017	PM	10.3	D	5.2	0.864495773	16.62491871153846153800	1.9807692307692308
72	Clay	Kearny	Davis	E	0.378528736482	3	1991	AM	11.7	D
72	Clay	Kearny	Davis	E	0.378528736482	3	1991	PM	11.7	D
72	Clay	Kearny	Davis	E	0.378528736482	3	1993	AM	3.7	E
72	Clay	Kearny	Davis	E	0.378528736482	3	1993	PM	7.0	E
72	Clay	Kearny	Davis	E	0.378528736482	3	1995	PM	8.7	E
72	Clay	Kearny	Davis	E	0.378528736482	3	1997	PM	10.4	D
72	Clay	Kearny	Davis	E	0.378528736482	3	1999	AM	12.5	D
72	Clay	Kearny	Davis	E	0.378528736482	3	1999	PM	10.4	D
72	Clay	Kearny	Davis	E	0.378528736482	3	2001	AM	10.6	D
72	Clay	Kearny	Davis	E	0.378528736482	3	2001	PM	9.4	D
72	Clay	Kearny	Davis	E	0.378528736482	3	2004	AM	9.2	D
72	Clay	Kearny	Davis	E	0.378528736482	3	2004	PM	6.5	F
72	Clay	Kearny	Davis	E	0.378528736482	3	2006	AM	10.8	D
72	Clay	Kearny	Davis	E	0.378528736482	3	2006	PM	8.7	E
72	Clay	Kearny	Davis	E	0.378528736482	3	2007	AM	14.2982674746	C
72	Clay	Kearny	Davis	E	0.378528736482	3	2007	PM	16.2866986218	C
72	Clay	Kearny	Davis	E	0.378528736482	3	2009	AM	19.1189704186	B	6.82911497232			2.7996263785415326
72	Clay	Kearny	Davis	E	0.378528736482	3	2009	PM	11.6510143289	D	7.11776990705			1.6368911163256229
72	Clay	Kearny	Davis	E	0.378528736482	3	2011	AM	19.0338095787	B	6.63	1.87	28.20512820512820512800	2.8708611732579186
72	Clay	Kearny	Davis	E	0.378528736482	3	2011	PM	16.1910391216	C	6.11	1.87	30.60556464811783960700	2.6499245698199673
72	Clay	Kearny	Davis	E	0.378528736482	3	2013	AM	12.4363636364	D	7.2	0.7	9.72222222222222222200	1.7272727272777778
72	Clay	Kearny	Davis	E	0.378528736482	3	2013	PM	6.64884568651	F	6.5	0.6	9.23076923076923076900	1.02289933638615384615
72	Clay	Kearny	Davis	E	0.378528736482	3	2015	AM	9.85945945946	D	7.5	1.3	17.33333333333333333300	1.3145945945946667
72	Clay	Kearny	Davis	E	0.378528736482	3	2015	PM	8.74121405751	E	6.6	1.9	28.78787878787878787900	1.3244263723500000
72	Clay	Kearny	Davis	E	0.378528736482	3	2017	AM	10.7	D	7.3	0.651045044	8.91842526027397260300	1.4657534246575342
72	Clay	Kearny	Davis	E	0.378528736482	3	2017	PM	8.2	E	7.7	0.939214663	12.19759302597402597400	1.0649350649350649
73	Columbus	Montgomery	Greenwich	N	0.670645592975	3	1991	PM	6.3	F
73	Columbus	Montgomery	Greenwich	N	0.670645592975	3	1993	AM	14.0	C
73	Columbus	Montgomery	Greenwich	N	0.670645592975	3	1993	PM	12.8	D
73	Columbus	Montgomery	Greenwich	N	0.670645592975	3	1995	PM	12.9	D
73	Columbus	Montgomery	Greenwich	N	0.670645592975	3	1997	PM	10.3	D
73	Columbus	Montgomery	Greenwich	N	0.670645592975	3	1999	AM	14.9	C
73	Columbus	Montgomery	Greenwich	N	0.670645592975	3	1999	PM	11.1	D
73	Columbus	Montgomery	Greenwich	N	0.670645592975	3	2001	PM	15.0	C
73	Columbus	Montgomery	Greenwich	N	0.670645592975	3	2006	AM	13.3	C
73	Columbus	Montgomery	Greenwich	N	0.670645592975	3	2006	PM	12.8	D
73	Columbus	Montgomery	Greenwich	N	0.670645592975	3	2007	AM	14.251589585	C
73	Columbus	Montgomery	Greenwich	N	0.670645592975	3	2007	PM	21.0415550571	B
73	Columbus	Montgomery	Greenwich	N	0.670645592975	3	2009	AM	14.867387987	C	7.1751333136			2.0720713242804604
73	Columbus	Montgomery	Greenwich	N	0.670645592975	3	2009	PM	14.0796371195	C	6.07308889569			2.3183650628747018
73	Columbus	Montgomery	Greenwich	N	0.670645592975	3	2011	AM	12.5787200228	D	6.7	1.96	29.25373134328358209000	1.8774208989253731
73	Columbus	Montgomery	Greenwich	N	0.670645592975	3	2011	PM	12.6874213809	D	5.8	1.88	32.41379310344827586200	2.1874864449827586
73	Columbus	Montgomery	Greenwich	N	0.670645592975	3	2013	AM	13.3	C	6.1	0.5	8.19672131147540983600	2.1803278688524590
73	Columbus	Montgomery	Greenwich	N	0.670645592975	3	2013	PM	12.4	D	4.5	0.7	15.55555555555555555600	2.7555555555555556
73	Columbus	Montgomery	Greenwich	N	0.670645592975	3	2015	AM	12.4	D	6.6	1.1	16.66666666666666666700	1.8787878787878788
73	Columbus	Montgomery	Greenwich	N	0.670645592975	3	2015	PM	12.5	D	4.4	1.0	22.72727272727272727300	2.8409090909090909
73	Columbus	Montgomery	Greenwich	N	0.670645592975	3	2017	AM	11.6	D	6.6	0.621731218	9.42016996969696969700	1.7575757575757576
73	Columbus	Montgomery	Greenwich	N	0.670645592975	3	2017	PM	11.9	D	5.5	0.509901951	9.27094456363636363600	2.1636363636363636
74	Columbus	Greenwich	North Point	N	0.424419897198	3	1993	AM	22.6	B
74	Columbus	Greenwich	North Point	N	0.424419897198	3	1993	PM	13.4	C
74	Columbus	Greenwich	North Point	N	0.424419897198	3	1999	AM	9.1	D
74	Columbus	Greenwich	North Point	N	0.424419897198	3	1999	PM	16.2	C
74	Columbus	Greenwich	North Point	N	0.424419897198	3	2001	AM	18.2	C
74	Columbus	Greenwich	North Point	N	0.424419897198	3	2006	AM	18.8	C	8.9			2.1123595505617978
74	Columbus	Greenwich	North Point	N	0.424419897198	3	2006	PM	13.3	C	8.1			1.6419753086419753
74	Columbus	Greenwich	North Point	N	0.424419897198	3	2007	AM	16.5761635412	C	7.1			2.3346709212957746
74	Columbus	Greenwich	North Point	N	0.424419897198	3	2007	PM	16.8044303088	C	6.7			2.5081239266865672
74	Columbus	Greenwich	North Point	N	0.424419897198	3	2009	AM	10.6449029947	D	8.83881295423			1.2043362666256737
74	Columbus	Greenwich	North Point	N	0.424419897198	3	2009	PM	9.24324180506	D	8.49802928952			1.0876923919830467
74	Columbus	Greenwich	North Point	N	0.424419897198	3	2011	AM	10.505094115	D	8.05	1.88	23.35403726708074534200	1.3049806354037267
74	Columbus	Greenwich	North Point	N	0.424419897198	3	2011	PM	13.3560995008	C	7.75	2.33	30.06451612903225806500	1.7233676775225806
74	Columbus	Greenwich	North Point	N	0.424419897198	3	2013	AM	13.6	C	7.4	0.6	8.10810810810810810800	1.8378378378378378
74	Columbus	Greenwich	North Point	N	0.424419897198	3	2013	PM	13.3	C	7.3	0.7	9.58904109589041095900	1.8219178082191781
74	Columbus	Greenwich	North Point	N	0.424419897198	3	2015	AM	12.5	D	8.0	1.3	16.25000000000000000000	1.5625000000000000
74	Columbus	Greenwich	North Point	N	0.424419897198	3	2015	PM	12.6	D	7.0	0.9	12.85714285714285714300	1.8000000000000000
74	Columbus	Greenwich	North Point	N	0.424419897198	3	2017	AM	11.5	D	7.7	0.80571787	10.46386844155844155800	1.4935064935064935
74	Columbus	Greenwich	North Point	N	0.424419897198	3	2017	PM	12.4	D	6.6	0.652596623	9.88782762121212121200	1.8787878787878788
75	Columbus	North Point	Greenwich	S	0.424419897198	3	1993	AM	18.6	C
75	Columbus	North Point	Greenwich	S	0.424419897198	3	1993	PM	15.2	C
75	Columbus	North Point	Greenwich	S	0.424419897198	3	1999	AM	16.9	C
75	Columbus	North Point	Greenwich	S	0.424419897198	3	1999	PM	17.7	C
75	Columbus	North Point	Greenwich	S	0.424419897198	3	2006	AM	15.9	C	8.5			1.8705882352941176
75	Columbus	North Point	Greenwich	S	0.424419897198	3	2006	PM	15.9	C	7.3			2.1780821917808219
75	Columbus	North Point	Greenwich	S	0.424419897198	3	2007	AM	12.4775606603	D	7.0			1.7825086657571429
75	Columbus	North Point	Greenwich	S	0.424419897198	3	2007	PM	12.5472824869	D	8.5			1.4761508808117647
75	Columbus	North Point	Greenwich	S	0.424419897198	3	2009	AM	18.7125588514	C	8.10291566981			2.3093611749064123
75	Columbus	North Point	Greenwich	S	0.424419897198	3	2009	PM	13.2741758623	C	7.79555387447			1.7027880348274134
75	Columbus	North Point	Greenwich	S	0.424419897198	3	2011	AM	18.3585582686	C	7.07	2.24	31.68316831683168316800	2.5966843378500707
75	Columbus	North Point	Greenwich	S	0.424419897198	3	2011	PM	14.0056596423	C	6.19	1.76	28.43295638126009693100	2.2626267596607431
75	Columbus	North Point	Greenwich	S	0.424419897198	3	2013	AM	13.4	C	6.6	1.1	16.66666666666666666700	2.0303030303030303
75	Columbus	North Point	Greenwich	S	0.424419897198	3	2013	PM	11.5	D	6.7	0.7	10.44776119402985074600	1.7164179104477612
75	Columbus	North Point	Greenwich	S	0.424419897198	3	2015	AM	12.8	D	6.5	0.7	10.76923076923076923100	1.9692307692307692
75	Columbus	North Point	Greenwich	S	0.424419897198	3	2015	PM	10.8	D	6.3	0.7	11.11111111111111111100	1.7142857142857143
75	Columbus	North Point	Greenwich	S	0.424419897198	3	2017	AM	11.0	D	6.5	1.101806067	16.95086256923076923100	1.6923076923076923
75	Columbus	North Point	Greenwich	S	0.424419897198	3	2017	PM	8.8	E	6.7	0.615725302	9.18992988059701492500	1.3134328358208955
76	Columbus	Greenwich	Montgomery	S	0.670645593109	3	1991	PM	6.3	F
76	Columbus	Greenwich	Montgomery	S	0.670645593109	3	1993	AM	16.3	C
76	Columbus	Greenwich	Montgomery	S	0.670645593109	3	1993	PM	16.0	C
76	Columbus	Greenwich	Montgomery	S	0.670645593109	3	1999	AM	11.1	D
76	Columbus	Greenwich	Montgomery	S	0.670645593109	3	1999	PM	10.2	D
76	Columbus	Greenwich	Montgomery	S	0.670645593109	3	2001	AM	9.2	D
76	Columbus	Greenwich	Montgomery	S	0.670645593109	3	2001	PM	9.3	D
76	Columbus	Greenwich	Montgomery	S	0.670645593109	3	2004	AM	9.3	D
76	Columbus	Greenwich	Montgomery	S	0.670645593109	3	2004	PM	8.7	E
76	Columbus	Greenwich	Montgomery	S	0.670645593109	3	2006	AM	11.7	D
76	Columbus	Greenwich	Montgomery	S	0.670645593109	3	2006	PM	9.2	D
76	Columbus	Greenwich	Montgomery	S	0.670645593109	3	2007	AM	12.3382275074	D
76	Columbus	Greenwich	Montgomery	S	0.670645593109	3	2007	PM	10.4377732113	D
76	Columbus	Greenwich	Montgomery	S	0.670645593109	3	2009	AM	11.5981002705	D	6.02829427476			1.9239439453147377
76	Columbus	Greenwich	Montgomery	S	0.670645593109	3	2009	PM	7.11776082579	E	5.62951353491			1.2643651679050085
76	Columbus	Greenwich	Montgomery	S	0.670645593109	3	2011	AM	11.9576497439	D	5.81	1.8	30.98106712564543889800	2.0581152743373494
76	Columbus	Greenwich	Montgomery	S	0.670645593109	3	2011	PM	12.3042283251	D	5.15	1.69	32.81553398058252427200	2.3891705485631068
76	Columbus	Greenwich	Montgomery	S	0.670645593109	3	2013	AM	12.9	D	4.7	0.4	8.51063829787234042600	2.7446808510638298
76	Columbus	Greenwich	Montgomery	S	0.670645593109	3	2013	PM	11.9	D	4.1	0.5	12.19512195121951219500	2.9024390243902439
76	Columbus	Greenwich	Montgomery	S	0.670645593109	3	2015	AM	11.8	D	4.8	0.6	12.50000000000000000000	2.4583333333333333
76	Columbus	Greenwich	Montgomery	S	0.670645593109	3	2015	PM	10.2	D	4.2	0.5	11.90476190476190476200	2.4285714285714286
76	Columbus	Greenwich	Montgomery	S	0.670645593109	3	2017	AM	11.2	D	5.7	0.77308526	13.56289929824561403500	1.9649122807017544
76	Columbus	Greenwich	Montgomery	S	0.670645593109	3	2017	PM	8.9	E	5.7	2.121320344	37.21614638596491228100	1.5614035087719298
77	Doyle/Lombard/Richardson	County Line	SF Cemetery	E	1.15791853500	1	1993	AM	45.2	A
77	Doyle/Lombard/Richardson	County Line	SF Cemetery	E	1.15791853500	1	1993	PM	55.3	A
77	Doyle/Lombard/Richardson	County Line	SF Cemetery	E	1.15791853500	1	2006	AM	27.3	C
77	Doyle/Lombard/Richardson	County Line	SF Cemetery	E	1.15791853500	1	2006	PM	21.7	D
77	Doyle/Lombard/Richardson	County Line	SF Cemetery	E	1.15791853500	1	2007	AM	38.3	A
77	Doyle/Lombard/Richardson	County Line	SF Cemetery	E	1.15791853500	1	2007	PM	39.8	A
77	Doyle/Lombard/Richardson	County Line	SF Cemetery	E	1.15791853500	1	2009	AM	42.6757013428	A
77	Doyle/Lombard/Richardson	County Line	SF Cemetery	E	1.15791853500	1	2009	PM	39.7950137726	A
77	Doyle/Lombard/Richardson	County Line	SF Cemetery	E	1.15791853500	1	2013	AM	32.3	B	11.8	2.1	17.79661016949152542400	2.7372881355932203
77	Doyle/Lombard/Richardson	County Line	SF Cemetery	E	1.15791853500	1	2013	PM	34.1	B	19.7	1.9	9.64467005076142132000	1.7309644670050761
77	Doyle/Lombard/Richardson	County Line	SF Cemetery	E	1.15791853500	1	2015	AM	25.4	C	9.7	3.1	31.95876288659793814400	2.6185567010309278
77	Doyle/Lombard/Richardson	County Line	SF Cemetery	E	1.15791853500	1	2015	PM	39.9	A	18.5	3.0	16.21621621621621621600	2.1567567567567568
77	Doyle/Lombard/Richardson	County Line	SF Cemetery	E	1.15791853500	1	2017	AM	30.8	B	14.4	2.841227393	19.73074578472222222200	2.1388888888888889
77	Doyle/Lombard/Richardson	County Line	SF Cemetery	E	1.15791853500	1	2017	PM	39.4	A	21.3	4.854981944	22.79334246009389671400	1.8497652582159624
78	Doyle/Lombard/Richardson	SF Cemetery	Lyon/Francisco	E	0.925783629892	1	1993	AM	34.2	B
78	Doyle/Lombard/Richardson	SF Cemetery	Lyon/Francisco	E	0.925783629892	1	1993	PM	32.3	B
78	Doyle/Lombard/Richardson	SF Cemetery	Lyon/Francisco	E	0.925783629892	1	2006	AM	28.3	B
78	Doyle/Lombard/Richardson	SF Cemetery	Lyon/Francisco	E	0.925783629892	1	2006	PM	23.8	C
78	Doyle/Lombard/Richardson	SF Cemetery	Lyon/Francisco	E	0.925783629892	1	2007	AM	19.2967137629	D
78	Doyle/Lombard/Richardson	SF Cemetery	Lyon/Francisco	E	0.925783629892	1	2007	PM	32.7081692383	B
78	Doyle/Lombard/Richardson	SF Cemetery	Lyon/Francisco	E	0.925783629892	1	2009	AM	12.5154044043	F
78	Doyle/Lombard/Richardson	SF Cemetery	Lyon/Francisco	E	0.925783629892	1	2009	PM	35.8116085388	A
78	Doyle/Lombard/Richardson	SF Cemetery	Lyon/Francisco	E	0.925783629892	1	2013	AM	25.0	C	11.8	2.1	17.79661016949152542400	2.1186440677966102
78	Doyle/Lombard/Richardson	SF Cemetery	Lyon/Francisco	E	0.925783629892	1	2013	PM	38.9	A	19.7	1.9	9.64467005076142132000	1.9746192893401015
78	Doyle/Lombard/Richardson	SF Cemetery	Lyon/Francisco	E	0.925783629892	1	2015	AM	15.3	E	9.7	3.1	31.95876288659793814400	1.5773195876288660
78	Doyle/Lombard/Richardson	SF Cemetery	Lyon/Francisco	E	0.925783629892	1	2015	PM	35.1	A	18.5	3.0	16.21621621621621621600	1.8972972972972973
78	Doyle/Lombard/Richardson	SF Cemetery	Lyon/Francisco	E	0.925783629892	1	2017	AM	17.8	D	14.4	2.841227393	19.73074578472222222200	1.2361111111111111
78	Doyle/Lombard/Richardson	SF Cemetery	Lyon/Francisco	E	0.925783629892	1	2017	PM	29.7	B	21.3	4.854981944	22.79334246009389671400	1.3943661971830986
79	Doyle/Lombard/Richardson	Lyon/Francisco	Van Ness	E	1.29004337304	3	1993	AM	22.2	B
79	Doyle/Lombard/Richardson	Lyon/Francisco	Van Ness	E	1.29004337304	3	1993	PM	16.4	C
79	Doyle/Lombard/Richardson	Lyon/Francisco	Van Ness	E	1.29004337304	3	2001	AM	13.7	C
79	Doyle/Lombard/Richardson	Lyon/Francisco	Van Ness	E	1.29004337304	3	2001	PM	14.8	C
79	Doyle/Lombard/Richardson	Lyon/Francisco	Van Ness	E	1.29004337304	3	2006	AM	20.9	B
79	Doyle/Lombard/Richardson	Lyon/Francisco	Van Ness	E	1.29004337304	3	2006	PM	14.5	C
79	Doyle/Lombard/Richardson	Lyon/Francisco	Van Ness	E	1.29004337304	3	2007	AM	21.21	B
79	Doyle/Lombard/Richardson	Lyon/Francisco	Van Ness	E	1.29004337304	3	2007	PM	15.72	C
79	Doyle/Lombard/Richardson	Lyon/Francisco	Van Ness	E	1.29004337304	3	2009	AM	20.7776469206	B	9.84			2.1115494838008130
79	Doyle/Lombard/Richardson	Lyon/Francisco	Van Ness	E	1.29004337304	3	2009	PM	18.1960882196	C	8.08			2.2519911162871287
79	Doyle/Lombard/Richardson	Lyon/Francisco	Van Ness	E	1.29004337304	3	2011	AM	19.1835178237	B
79	Doyle/Lombard/Richardson	Lyon/Francisco	Van Ness	E	1.29004337304	3	2011	PM	15.3031592049	C
79	Doyle/Lombard/Richardson	Lyon/Francisco	Van Ness	E	1.29004337304	3	2013	AM	19.8	B	11.4	1.4	12.28070175438596491200	1.7368421052631579
79	Doyle/Lombard/Richardson	Lyon/Francisco	Van Ness	E	1.29004337304	3	2013	PM	18.7	C	10.3	1.4	13.59223300970873786400	1.8155339805825243
79	Doyle/Lombard/Richardson	Lyon/Francisco	Van Ness	E	1.29004337304	3	2015	AM	19.0	B	13.7	3.3	24.08759124087591240900	1.3868613138686131
79	Doyle/Lombard/Richardson	Lyon/Francisco	Van Ness	E	1.29004337304	3	2015	PM	13.8	C	12.5	2.3	18.40000000000000000000	1.1040000000000000
79	Doyle/Lombard/Richardson	Lyon/Francisco	Van Ness	E	1.29004337304	3	2017	AM	18.6	C	11.0	0.642045343	5.83677584545454545500	1.6909090909090909
79	Doyle/Lombard/Richardson	Lyon/Francisco	Van Ness	E	1.29004337304	3	2017	PM	12.1	D	8.2	0.591248817	7.21035142682926829300	1.4756097560975610
80	Doyle/Lombard/Richardson	Van Ness	Lyon/Francisco	W	1.29004337304	3	1993	AM	19.7	B
80	Doyle/Lombard/Richardson	Van Ness	Lyon/Francisco	W	1.29004337304	3	1993	PM	20.5	B
80	Doyle/Lombard/Richardson	Van Ness	Lyon/Francisco	W	1.29004337304	3	2001	AM	16.9	C
80	Doyle/Lombard/Richardson	Van Ness	Lyon/Francisco	W	1.29004337304	3	2001	PM	22.4	B
80	Doyle/Lombard/Richardson	Van Ness	Lyon/Francisco	W	1.29004337304	3	2006	AM	16.6	C
80	Doyle/Lombard/Richardson	Van Ness	Lyon/Francisco	W	1.29004337304	3	2006	PM	15.3	C
80	Doyle/Lombard/Richardson	Van Ness	Lyon/Francisco	W	1.29004337304	3	2007	AM	18.32	C
80	Doyle/Lombard/Richardson	Van Ness	Lyon/Francisco	W	1.29004337304	3	2007	PM	15.99	C
80	Doyle/Lombard/Richardson	Van Ness	Lyon/Francisco	W	1.29004337304	3	2009	AM	17.6929004999	C	12.24			1.4454984068545752
80	Doyle/Lombard/Richardson	Van Ness	Lyon/Francisco	W	1.29004337304	3	2009	PM	15.6843434908	C	11.58			1.3544338074956822
80	Doyle/Lombard/Richardson	Van Ness	Lyon/Francisco	W	1.29004337304	3	2011	AM	16.6203661151	C
80	Doyle/Lombard/Richardson	Van Ness	Lyon/Francisco	W	1.29004337304	3	2011	PM	16.4117026215	C
80	Doyle/Lombard/Richardson	Van Ness	Lyon/Francisco	W	1.29004337304	3	2013	AM	20.4	B	9.4	0.9	9.57446808510638297900	2.1702127659574468
80	Doyle/Lombard/Richardson	Van Ness	Lyon/Francisco	W	1.29004337304	3	2013	PM	18.0	C	8.9	1.0	11.23595505617977528100	2.0224719101123596
80	Doyle/Lombard/Richardson	Van Ness	Lyon/Francisco	W	1.29004337304	3	2015	AM	16.4	C	9.5	2.1	22.10526315789473684200	1.7263157894736842
80	Doyle/Lombard/Richardson	Van Ness	Lyon/Francisco	W	1.29004337304	3	2015	PM	13.3	C	8.1	2.0	24.69135802469135802500	1.6419753086419753
80	Doyle/Lombard/Richardson	Van Ness	Lyon/Francisco	W	1.29004337304	3	2017	AM	13.5	C	9.1	0.387751051	4.26100056043956044000	1.4835164835164835
80	Doyle/Lombard/Richardson	Van Ness	Lyon/Francisco	W	1.29004337304	3	2017	PM	13.4	C	8.9	0.74397361	8.35925404494382022500	1.5056179775280899
81	Doyle/Lombard/Richardson	Lyon/Francisco	SF Cemetery	W	0.958092169447	1	1993	AM	47.7	A
81	Doyle/Lombard/Richardson	Lyon/Francisco	SF Cemetery	W	0.958092169447	1	1993	PM	43.9	A
81	Doyle/Lombard/Richardson	Lyon/Francisco	SF Cemetery	W	0.958092169447	1	2006	AM	31.4	B
81	Doyle/Lombard/Richardson	Lyon/Francisco	SF Cemetery	W	0.958092169447	1	2006	PM	23.5	C
81	Doyle/Lombard/Richardson	Lyon/Francisco	SF Cemetery	W	0.958092169447	1	2007	AM	40.2995279636	A
81	Doyle/Lombard/Richardson	Lyon/Francisco	SF Cemetery	W	0.958092169447	1	2007	PM	35.2451129372	A
81	Doyle/Lombard/Richardson	Lyon/Francisco	SF Cemetery	W	0.958092169447	1	2009	AM	37.7913241612	A
81	Doyle/Lombard/Richardson	Lyon/Francisco	SF Cemetery	W	0.958092169447	1	2009	PM	39.4232840337	A
81	Doyle/Lombard/Richardson	Lyon/Francisco	SF Cemetery	W	0.958092169447	1	2013	AM	37.5	A	21.8	2.0	9.17431192660550458700	1.7201834862385321
81	Doyle/Lombard/Richardson	Lyon/Francisco	SF Cemetery	W	0.958092169447	1	2013	PM	26.0	C	13.5	4.1	30.37037037037037037000	1.9259259259259259
81	Doyle/Lombard/Richardson	Lyon/Francisco	SF Cemetery	W	0.958092169447	1	2015	AM	32.3	B	16.2	6.5	40.12345679012345679000	1.9938271604938272
81	Doyle/Lombard/Richardson	Lyon/Francisco	SF Cemetery	W	0.958092169447	1	2015	PM	13.0	E	10.8	4.0	37.03703703703703703700	1.2037037037037037
81	Doyle/Lombard/Richardson	Lyon/Francisco	SF Cemetery	W	0.958092169447	1	2017	AM	46.1	A	29.2	2.644137286	9.05526467808219178100	1.5787671232876712
81	Doyle/Lombard/Richardson	Lyon/Francisco	SF Cemetery	W	0.958092169447	1	2017	PM	40.2	A	24.5	2.869492451	11.71221408571428571400	1.6408163265306122
82	Doyle/Lombard/Richardson	SF Cemetery	County Line	W	1.14718637200	1	1993	AM	43.3	A
82	Doyle/Lombard/Richardson	SF Cemetery	County Line	W	1.14718637200	1	1993	PM	32.6	B
82	Doyle/Lombard/Richardson	SF Cemetery	County Line	W	1.14718637200	1	2006	AM	28.7	B
82	Doyle/Lombard/Richardson	SF Cemetery	County Line	W	1.14718637200	1	2006	PM	24.2	C
82	Doyle/Lombard/Richardson	SF Cemetery	County Line	W	1.14718637200	1	2007	AM	41.3476481151	A
82	Doyle/Lombard/Richardson	SF Cemetery	County Line	W	1.14718637200	1	2007	PM	38.8	A
82	Doyle/Lombard/Richardson	SF Cemetery	County Line	W	1.14718637200	1	2009	AM	44.0761673698	A
82	Doyle/Lombard/Richardson	SF Cemetery	County Line	W	1.14718637200	1	2009	PM	41.0076414805	A
82	Doyle/Lombard/Richardson	SF Cemetery	County Line	W	1.14718637200	1	2013	AM	39.3	A	21.8	2.0	9.17431192660550458700	1.8027522935779817
82	Doyle/Lombard/Richardson	SF Cemetery	County Line	W	1.14718637200	1	2013	PM	22.4	C	13.5	4.1	30.37037037037037037000	1.6592592592592593
82	Doyle/Lombard/Richardson	SF Cemetery	County Line	W	1.14718637200	1	2015	AM	35.1	A	16.2	6.5	40.12345679012345679000	2.1666666666666667
82	Doyle/Lombard/Richardson	SF Cemetery	County Line	W	1.14718637200	1	2015	PM	14.2	E	10.8	4.0	37.03703703703703703700	1.3148148148148148
82	Doyle/Lombard/Richardson	SF Cemetery	County Line	W	1.14718637200	1	2017	AM	48.3	A	29.2	2.644137286	9.05526467808219178100	1.6541095890410959
82	Doyle/Lombard/Richardson	SF Cemetery	County Line	W	1.14718637200	1	2017	PM	37.3	A	24.5	2.869492451	11.71221408571428571400	1.5224489795918367
83	Drumm	Market	Washington	N	0.216252234754	3	1993	AM	19.9	B
83	Drumm	Market	Washington	N	0.216252234754	3	1993	PM	12.8	D
83	Drumm	Market	Washington	N	0.216252234754	3	1995	PM	13.5	C
83	Drumm	Market	Washington	N	0.216252234754	3	2001	AM	23.0	B
83	Drumm	Market	Washington	N	0.216252234754	3	2001	PM	24.7	B
83	Drumm	Market	Washington	N	0.216252234754	3	2006	AM	12.9	D
83	Drumm	Market	Washington	N	0.216252234754	3	2006	PM	11.7	D
83	Drumm	Market	Washington	N	0.216252234754	3	2007	AM	13.1051786045	C
83	Drumm	Market	Washington	N	0.216252234754	3	2007	PM	11.2323417926	D
83	Drumm	Market	Washington	N	0.216252234754	3	2009	AM	16.7937739268	C	5.7052665204			2.9435564257605581
83	Drumm	Market	Washington	N	0.216252234754	3	2009	PM	16.1654482639	C	5.43962344187			2.9717954628018778
83	Drumm	Market	Washington	N	0.216252234754	3	2011	AM	16.1133238355	C	4.33	5.43	125.4041570438799100	3.7213219019630485
83	Drumm	Market	Washington	N	0.216252234754	3	2011	PM	17.221553459	C	4.87	2.66	54.62012320328542094500	3.5362532770020534
83	Drumm	Market	Washington	N	0.216252234754	3	2013	AM	11.2340425532	D
83	Drumm	Market	Washington	N	0.216252234754	3	2013	PM	8.02025316456	E
83	Drumm	Market	Washington	N	0.216252234754	3	2015	AM	12.9836065574	D
83	Drumm	Market	Washington	N	0.216252234754	3	2015	PM	6.34869739479	F
83	Drumm	Market	Washington	N	0.216252234754	3	2017	AM	9.0	D
83	Drumm	Market	Washington	N	0.216252234754	3	2017	PM	8.3	E
84	Drumm	Washington	Market	S	0.216551603299	3	1993	AM	5.3	F
84	Drumm	Washington	Market	S	0.216551603299	3	1993	PM	9.3	D
84	Drumm	Washington	Market	S	0.216551603299	3	1995	AM	5.3	F
84	Drumm	Washington	Market	S	0.216551603299	3	1995	PM	3.6	F
84	Drumm	Washington	Market	S	0.216551603299	3	2001	AM	22.0	B
84	Drumm	Washington	Market	S	0.216551603299	3	2001	PM	17.4	C
84	Drumm	Washington	Market	S	0.216551603299	3	2006	AM	8.4	E
84	Drumm	Washington	Market	S	0.216551603299	3	2006	PM	9.7	D
84	Drumm	Washington	Market	S	0.216551603299	3	2007	AM	11.6271344427	D
84	Drumm	Washington	Market	S	0.216551603299	3	2007	PM	6.07755771109	F
84	Drumm	Washington	Market	S	0.216551603299	3	2009	AM	8.73331242947	E	7.30103658429			1.1961743142421582
84	Drumm	Washington	Market	S	0.216551603299	3	2009	PM	7.63396150274	E	6.29512816313			1.2126776937523570
84	Drumm	Washington	Market	S	0.216551603299	3	2011	AM	20.2664451731	B
84	Drumm	Washington	Market	S	0.216551603299	3	2011	PM	17.724427444	C
84	Drumm	Washington	Market	S	0.216551603299	3	2013	AM	6.75	F
84	Drumm	Washington	Market	S	0.216551603299	3	2013	PM	5.45110410095	F
84	Drumm	Washington	Market	S	0.216551603299	3	2015	AM	7.45411764706	E
84	Drumm	Washington	Market	S	0.216551603299	3	2015	PM	5.95488721804	F
84	Drumm	Washington	Market	S	0.216551603299	3	2017	AM	7.0	E
84	Drumm	Washington	Market	S	0.216551603299	3	2017	PM	7.6	E
85	Duboce/Division	Market	Mission	E	0.348379445760	3	1993	AM	7.7	E
85	Duboce/Division	Market	Mission	E	0.348379445760	3	1993	PM	10.0	D
85	Duboce/Division	Market	Mission	E	0.348379445760	3	1995	AM	9.1	D
85	Duboce/Division	Market	Mission	E	0.348379445760	3	1995	PM	15.4	C
85	Duboce/Division	Market	Mission	E	0.348379445760	3	1997	AM	3.0	F
85	Duboce/Division	Market	Mission	E	0.348379445760	3	1999	AM	8.8	E
85	Duboce/Division	Market	Mission	E	0.348379445760	3	2001	AM	5.5	F
85	Duboce/Division	Market	Mission	E	0.348379445760	3	2001	PM	7.5	E
85	Duboce/Division	Market	Mission	E	0.348379445760	3	2004	AM	5.8	F
85	Duboce/Division	Market	Mission	E	0.348379445760	3	2004	PM	6.3	F
85	Duboce/Division	Market	Mission	E	0.348379445760	3	2006	AM	12.0	D
85	Duboce/Division	Market	Mission	E	0.348379445760	3	2006	PM	9.4	D
85	Duboce/Division	Market	Mission	E	0.348379445760	3	2009	AM	9.7	D
85	Duboce/Division	Market	Mission	E	0.348379445760	3	2009	PM	14.8	C
85	Duboce/Division	Market	Mission	E	0.348379445760	3	2011	AM	16.5668964401	C
85	Duboce/Division	Market	Mission	E	0.348379445760	3	2011	PM	16.6605784801	C
85	Duboce/Division	Market	Mission	E	0.348379445760	3	2013	AM	19.6	B
85	Duboce/Division	Market	Mission	E	0.348379445760	3	2013	PM	22.5	B
85	Duboce/Division	Market	Mission	E	0.348379445760	3	2015	AM	13.3	C
85	Duboce/Division	Market	Mission	E	0.348379445760	3	2015	PM	15.5	C
85	Duboce/Division	Market	Mission	E	0.348379445760	3	2017	AM	9.2	D
85	Duboce/Division	Market	Mission	E	0.348379445760	3	2017	PM	11.3	D
86	Duboce/Division	Mission	Potrero	E	0.662291590226	3	1991	AM	9.9	D
86	Duboce/Division	Mission	Potrero	E	0.662291590226	3	1991	PM	9.9	D
86	Duboce/Division	Mission	Potrero	E	0.662291590226	3	1993	AM	12.0	D
86	Duboce/Division	Mission	Potrero	E	0.662291590226	3	1993	PM	14.1	C
86	Duboce/Division	Mission	Potrero	E	0.662291590226	3	1995	AM	11.5	D
86	Duboce/Division	Mission	Potrero	E	0.662291590226	3	1997	AM	10.4	D
86	Duboce/Division	Mission	Potrero	E	0.662291590226	3	1999	AM	12.6	D
86	Duboce/Division	Mission	Potrero	E	0.662291590226	3	2001	AM	13.0	C
86	Duboce/Division	Mission	Potrero	E	0.662291590226	3	2001	PM	14.2	C
86	Duboce/Division	Mission	Potrero	E	0.662291590226	3	2006	AM	15.1	C
86	Duboce/Division	Mission	Potrero	E	0.662291590226	3	2006	PM	14.1	C
86	Duboce/Division	Mission	Potrero	E	0.662291590226	3	2009	AM	13.8	C
86	Duboce/Division	Mission	Potrero	E	0.662291590226	3	2009	PM	13.3	C
86	Duboce/Division	Mission	Potrero	E	0.662291590226	3	2011	AM	23.5276358946	B	9.69	2.37	24.45820433436532507700	2.4280326000619195
86	Duboce/Division	Mission	Potrero	E	0.662291590226	3	2011	PM	18.521275486	C	9.67	2.61	26.99069286452947259600	1.9153335559462254
86	Duboce/Division	Mission	Potrero	E	0.662291590226	3	2013	AM	12.6593406593	D
86	Duboce/Division	Mission	Potrero	E	0.662291590226	3	2013	PM	10.5446224256	D
86	Duboce/Division	Mission	Potrero	E	0.662291590226	3	2015	AM	13.7341040462	C
86	Duboce/Division	Mission	Potrero	E	0.662291590226	3	2015	PM	10.7389830508	D
86	Duboce/Division	Mission	Potrero	E	0.662291590226	3	2017	AM	11.3	D
86	Duboce/Division	Mission	Potrero	E	0.662291590226	3	2017	PM	10.2	D
87	Duboce/Division	Potrero	Mission	W	0.662127318457	3	1991	AM	9.9	D
87	Duboce/Division	Potrero	Mission	W	0.662127318457	3	1991	PM	9.9	D
87	Duboce/Division	Potrero	Mission	W	0.662127318457	3	1993	AM	17.1	C
87	Duboce/Division	Potrero	Mission	W	0.662127318457	3	1993	PM	16.4	C
87	Duboce/Division	Potrero	Mission	W	0.662127318457	3	2001	AM	11.3	D
87	Duboce/Division	Potrero	Mission	W	0.662127318457	3	2001	PM	12.0	D
87	Duboce/Division	Potrero	Mission	W	0.662127318457	3	2004	AM	5.8	F
87	Duboce/Division	Potrero	Mission	W	0.662127318457	3	2004	PM	7.1	E
87	Duboce/Division	Potrero	Mission	W	0.662127318457	3	2006	AM	12.7	D
87	Duboce/Division	Potrero	Mission	W	0.662127318457	3	2006	PM	9.4	D
87	Duboce/Division	Potrero	Mission	W	0.662127318457	3	2009	AM	12.8	D
87	Duboce/Division	Potrero	Mission	W	0.662127318457	3	2009	PM	9.6	D
87	Duboce/Division	Potrero	Mission	W	0.662127318457	3	2011	AM	18.006954443	C	8.4	1.92	22.85714285714285714300	2.1436850527380952
87	Duboce/Division	Potrero	Mission	W	0.662127318457	3	2011	PM	16.191378595	C	6.92	1.72	24.85549132947976878600	2.3397945946531792
87	Duboce/Division	Potrero	Mission	W	0.662127318457	3	2013	AM	11.8305519897	D
87	Duboce/Division	Potrero	Mission	W	0.662127318457	3	2013	PM	8.62921348315	E
87	Duboce/Division	Potrero	Mission	W	0.662127318457	3	2015	AM	13.5384615385	C
87	Duboce/Division	Potrero	Mission	W	0.662127318457	3	2015	PM	7.24390243902	E
87	Duboce/Division	Potrero	Mission	W	0.662127318457	3	2017	AM	11.0	D
87	Duboce/Division	Potrero	Mission	W	0.662127318457	3	2017	PM	7.1	E
88	Duboce/Division	Mission	Market	W	0.348636697167	3	1991	PM	6.3	F
88	Duboce/Division	Mission	Market	W	0.348636697167	3	1993	AM	10.7	D
88	Duboce/Division	Mission	Market	W	0.348636697167	3	1993	PM	6.2	F
88	Duboce/Division	Mission	Market	W	0.348636697167	3	1995	AM	11.7	D
88	Duboce/Division	Mission	Market	W	0.348636697167	3	1997	AM	9.4	D
88	Duboce/Division	Mission	Market	W	0.348636697167	3	1999	AM	13.5	C
88	Duboce/Division	Mission	Market	W	0.348636697167	3	2001	PM	7.4	E
88	Duboce/Division	Mission	Market	W	0.348636697167	3	2004	PM	6.0	F
88	Duboce/Division	Mission	Market	W	0.348636697167	3	2006	AM	14.7	C
88	Duboce/Division	Mission	Market	W	0.348636697167	3	2006	PM	6.5	F
88	Duboce/Division	Mission	Market	W	0.348636697167	3	2009	AM	14.6	C
88	Duboce/Division	Mission	Market	W	0.348636697167	3	2009	PM	10.6	D
88	Duboce/Division	Mission	Market	W	0.348636697167	3	2011	AM	14.1038893902	C
88	Duboce/Division	Mission	Market	W	0.348636697167	3	2011	PM	9.55990672918	D
88	Duboce/Division	Mission	Market	W	0.348636697167	3	2013	AM	16.6	C
88	Duboce/Division	Mission	Market	W	0.348636697167	3	2013	PM	14.7	C
88	Duboce/Division	Mission	Market	W	0.348636697167	3	2015	AM	11.2	D
88	Duboce/Division	Mission	Market	W	0.348636697167	3	2015	PM	8.3	E
88	Duboce/Division	Mission	Market	W	0.348636697167	3	2017	AM	8.4	E
88	Duboce/Division	Mission	Market	W	0.348636697167	3	2017	PM	6.5	F
89	Embarcadero	Townsend	North Point	N	2.16495434302	3	1993	AM	21.2	B
89	Embarcadero	Townsend	North Point	N	2.16495434302	3	1993	PM	9.0	D
89	Embarcadero	Townsend	North Point	N	2.16495434302	3	1995	PM	16.4	C
89	Embarcadero	Townsend	North Point	N	2.16495434302	3	2001	AM	14.5	C
89	Embarcadero	Townsend	North Point	N	2.16495434302	3	2001	PM	14.7	C
89	Embarcadero	Townsend	North Point	N	2.16495434302	3	2006	AM	12.3	D
89	Embarcadero	Townsend	North Point	N	2.16495434302	3	2006	PM	16.0	C
89	Embarcadero	Townsend	North Point	N	2.16495434302	3	2007	AM	22.3862428696	B
89	Embarcadero	Townsend	North Point	N	2.16495434302	3	2007	PM	15.2472578056	C
89	Embarcadero	Townsend	North Point	N	2.16495434302	3	2009	AM	21.1289955062	B
89	Embarcadero	Townsend	North Point	N	2.16495434302	3	2009	PM	14.0044806847	C
89	Embarcadero	Townsend	North Point	N	2.16495434302	3	2011	AM	20.4062557971	B
89	Embarcadero	Townsend	North Point	N	2.16495434302	3	2011	PM	8.93646853133	E
89	Embarcadero	Townsend	North Point	N	2.16495434302	3	2013	AM	17.5	C
89	Embarcadero	Townsend	North Point	N	2.16495434302	3	2013	PM	14.0	C
89	Embarcadero	Townsend	North Point	N	2.16495434302	3	2015	AM	16.0	C
89	Embarcadero	Townsend	North Point	N	2.16495434302	3	2015	PM	11.8	D
89	Embarcadero	Townsend	North Point	N	2.16495434302	3	2017	AM	13.2	C
89	Embarcadero	Townsend	North Point	N	2.16495434302	3	2017	PM	12.8	D
90	Embarcadero	North Point	Townsend	S	2.16491593596	3	1993	AM	15.2	C
90	Embarcadero	North Point	Townsend	S	2.16491593596	3	1993	PM	16.7	C
90	Embarcadero	North Point	Townsend	S	2.16491593596	3	2001	AM	13.8	C
90	Embarcadero	North Point	Townsend	S	2.16491593596	3	2001	PM	6.4	F
90	Embarcadero	North Point	Townsend	S	2.16491593596	3	2004	PM	12.3	D
90	Embarcadero	North Point	Townsend	S	2.16491593596	3	2006	AM	16.6	C
90	Embarcadero	North Point	Townsend	S	2.16491593596	3	2006	PM	15.2	C
90	Embarcadero	North Point	Townsend	S	2.16491593596	3	2007	AM	17.3264666681	C
90	Embarcadero	North Point	Townsend	S	2.16491593596	3	2007	PM	18.5114712612	C
90	Embarcadero	North Point	Townsend	S	2.16491593596	3	2009	AM	13.2315443299	C
90	Embarcadero	North Point	Townsend	S	2.16491593596	3	2009	PM	20.1764645363	B
90	Embarcadero	North Point	Townsend	S	2.16491593596	3	2011	AM	14.0538047295	C
90	Embarcadero	North Point	Townsend	S	2.16491593596	3	2011	PM	17.6019165307	C
90	Embarcadero	North Point	Townsend	S	2.16491593596	3	2013	AM	16.1	C
90	Embarcadero	North Point	Townsend	S	2.16491593596	3	2013	PM	13.8	C
90	Embarcadero	North Point	Townsend	S	2.16491593596	3	2015	AM	14.3	C
90	Embarcadero	North Point	Townsend	S	2.16491593596	3	2015	PM	9.0	D
90	Embarcadero	North Point	Townsend	S	2.16491593596	3	2017	AM	13.2	C
90	Embarcadero	North Point	Townsend	S	2.16491593596	3	2017	PM	9.3	D
91	Evans	Cesar Chavez	3rd	S	0.725419720476	3	1993	AM	16.3	C
91	Evans	Cesar Chavez	3rd	S	0.725419720476	3	1993	PM	21.4	B
91	Evans	Cesar Chavez	3rd	S	0.725419720476	3	2001	AM	20.4	B
91	Evans	Cesar Chavez	3rd	S	0.725419720476	3	2001	PM	15.4	C
91	Evans	Cesar Chavez	3rd	S	0.725419720476	3	2006	AM	16.1	C
91	Evans	Cesar Chavez	3rd	S	0.725419720476	3	2006	PM	19.1	B
91	Evans	Cesar Chavez	3rd	S	0.725419720476	3	2007	AM	16.8557464061	C
91	Evans	Cesar Chavez	3rd	S	0.725419720476	3	2007	PM	21.8450567228	B
91	Evans	Cesar Chavez	3rd	S	0.725419720476	3	2009	AM	20.743529806	B	13.8011825531			1.5030255361226724
91	Evans	Cesar Chavez	3rd	S	0.725419720476	3	2009	PM	21.5841836449	B	16.6775335676			1.2942071774229442
91	Evans	Cesar Chavez	3rd	S	0.725419720476	3	2011	AM	15.7482560629	C	10.76	3.88	36.05947955390334572500	1.4635925709014870
91	Evans	Cesar Chavez	3rd	S	0.725419720476	3	2011	PM	17.4737015379	C	13.26	4.41	33.25791855203619909500	1.3177753799321267
91	Evans	Cesar Chavez	3rd	S	0.725419720476	3	2013	AM	14.7640449438	C	11.2	2.0	17.85714285714285714300	1.3182182985535714
91	Evans	Cesar Chavez	3rd	S	0.725419720476	3	2013	PM	16.8192	C	13.6	3.6	26.47058823529411764700	1.2367058823529412
91	Evans	Cesar Chavez	3rd	S	0.725419720476	3	2015	AM	12.7572815534	D	9.8	4.4	44.89795918367346938800	1.3017634238163265
91	Evans	Cesar Chavez	3rd	S	0.725419720476	3	2015	PM	13.1072319202	C	10.5	2.2	20.95238095238095238100	1.2483078019238095
91	Evans	Cesar Chavez	3rd	S	0.725419720476	3	2017	AM	10.4	D	9.9	2.071834936	20.92762561616161616200	1.0505050505050505
91	Evans	Cesar Chavez	3rd	S	0.725419720476	3	2017	PM	13.8	C	11.4	1.4623204	12.82737192982456140400	1.2105263157894737
92	Evans	3rd	Cesar Chavez	N	0.725419720476	3	1993	AM	19.9	B
92	Evans	3rd	Cesar Chavez	N	0.725419720476	3	1993	PM	20.3	B
92	Evans	3rd	Cesar Chavez	N	0.725419720476	3	2001	AM	17.0	C
92	Evans	3rd	Cesar Chavez	N	0.725419720476	3	2001	PM	15.2	C
92	Evans	3rd	Cesar Chavez	N	0.725419720476	3	2006	AM	28.4	A
92	Evans	3rd	Cesar Chavez	N	0.725419720476	3	2006	PM	23.8	B
92	Evans	3rd	Cesar Chavez	N	0.725419720476	3	2007	AM	24.7854056534	B
92	Evans	3rd	Cesar Chavez	N	0.725419720476	3	2007	PM	22.6555508762	B
92	Evans	3rd	Cesar Chavez	N	0.725419720476	3	2009	AM	22.4563475407	B	16.7400197618			1.3414767640803156
92	Evans	3rd	Cesar Chavez	N	0.725419720476	3	2009	PM	20.1399296086	B	14.8063358938			1.3602237415830467
92	Evans	3rd	Cesar Chavez	N	0.725419720476	3	2011	AM	15.8652912002	C	14.35	4.18	29.12891986062717770000	1.1055952055888502
92	Evans	3rd	Cesar Chavez	N	0.725419720476	3	2011	PM	21.4938365334	B	14.17	3.62	25.54693013408609738900	1.5168550835144672
92	Evans	3rd	Cesar Chavez	N	0.725419720476	3	2013	AM	15.2568940493	C	12.8	2.6	20.31250000000000000000	1.1919448476015625
92	Evans	3rd	Cesar Chavez	N	0.725419720476	3	2013	PM	16.9003215434	C	11.8	2.7	22.88135593220338983100	1.4322306392711864
92	Evans	3rd	Cesar Chavez	N	0.725419720476	3	2015	AM	13.3570520966	C	13.5	1.7	12.59259259259259259300	0.98941126641481481481
92	Evans	3rd	Cesar Chavez	N	0.725419720476	3	2015	PM	12.1948955916	D	12.0	2.0	16.66666666666666666700	1.01624129930000000000
92	Evans	3rd	Cesar Chavez	N	0.725419720476	3	2017	AM	16.5	C	12.5	1.810364135	14.48291308000000000000	1.3200000000000000
92	Evans	3rd	Cesar Chavez	N	0.725419720476	3	2017	PM	24.6	B	12.4	3.90040291	31.45486217741935483900	1.9838709677419355
93	Fell	Gough	Market	E	0.292938474432	3	1993	AM	11.6	D
93	Fell	Gough	Market	E	0.292938474432	3	1993	PM	13.5	C
93	Fell	Gough	Market	E	0.292938474432	3	1995	AM	12.0	D
93	Fell	Gough	Market	E	0.292938474432	3	1997	AM	4.3	F
93	Fell	Gough	Market	E	0.292938474432	3	1999	AM	8.1	E
93	Fell	Gough	Market	E	0.292938474432	3	2001	AM	7.6	E
93	Fell	Gough	Market	E	0.292938474432	3	2001	PM	9.4	D
93	Fell	Gough	Market	E	0.292938474432	3	2004	AM	6.1	F
93	Fell	Gough	Market	E	0.292938474432	3	2004	PM	8.3	E
93	Fell	Gough	Market	E	0.292938474432	3	2006	AM	7.7	E
93	Fell	Gough	Market	E	0.292938474432	3	2006	PM	7.0	E
93	Fell	Gough	Market	E	0.292938474432	3	2007	AM	8.84538274931	E
93	Fell	Gough	Market	E	0.292938474432	3	2007	PM	18.4444717803	C
93	Fell	Gough	Market	E	0.292938474432	3	2009	AM	11.4222130483	D
93	Fell	Gough	Market	E	0.292938474432	3	2009	PM	12.5843957012	D
93	Fell	Gough	Market	E	0.292938474432	3	2011	AM	8.69871177663	E
93	Fell	Gough	Market	E	0.292938474432	3	2011	PM	12.9074288235	D
93	Fell	Gough	Market	E	0.292938474432	3	2013	AM	17.8	C
93	Fell	Gough	Market	E	0.292938474432	3	2013	PM	18.6	C
93	Fell	Gough	Market	E	0.292938474432	3	2015	AM	9.1	D
93	Fell	Gough	Market	E	0.292938474432	3	2015	PM	12.0	D
93	Fell	Gough	Market	E	0.292938474432	3	2017	AM	8.1	E
93	Fell	Gough	Market	E	0.292938474432	3	2017	PM	8.9	E
94	Fell	Gough	Laguna	W	0.181758774817	3	1991	PM	5.6	F
94	Fell	Gough	Laguna	W	0.181758774817	3	1993	AM	26.7	A
94	Fell	Gough	Laguna	W	0.181758774817	3	1993	PM	13.3	C
94	Fell	Gough	Laguna	W	0.181758774817	3	1995	PM	7.3	E
94	Fell	Gough	Laguna	W	0.181758774817	3	1997	PM	8.2	E
94	Fell	Gough	Laguna	W	0.181758774817	3	1999	PM	12.0	D
94	Fell	Gough	Laguna	W	0.181758774817	3	2001	AM	11.8	D
94	Fell	Gough	Laguna	W	0.181758774817	3	2001	PM	7.8	E
94	Fell	Gough	Laguna	W	0.181758774817	3	2004	AM	11.1	D
94	Fell	Gough	Laguna	W	0.181758774817	3	2004	PM	7.4	E
94	Fell	Gough	Laguna	W	0.181758774817	3	2006	AM	7.2	E
94	Fell	Gough	Laguna	W	0.181758774817	3	2006	PM	16.9	C
94	Fell	Gough	Laguna	W	0.181758774817	3	2007	AM	6.23856166211	F
94	Fell	Gough	Laguna	W	0.181758774817	3	2007	PM	11.7621531805	D
94	Fell	Gough	Laguna	W	0.181758774817	3	2009	AM	12.9289997574	D
94	Fell	Gough	Laguna	W	0.181758774817	3	2009	PM	8.97766903693	E
94	Fell	Gough	Laguna	W	0.181758774817	3	2011	AM	15.1781174131	C
94	Fell	Gough	Laguna	W	0.181758774817	3	2011	PM	9.29074728011	D
94	Fell	Gough	Laguna	W	0.181758774817	3	2013	AM	17.5	C
94	Fell	Gough	Laguna	W	0.181758774817	3	2013	PM	17.2	C
94	Fell	Gough	Laguna	W	0.181758774817	3	2015	AM	14.2	C
94	Fell	Gough	Laguna	W	0.181758774817	3	2015	PM	12.7	D
94	Fell	Gough	Laguna	W	0.181758774817	3	2017	AM	9.8	D
94	Fell	Gough	Laguna	W	0.181758774817	3	2017	PM	10.1	D
95	Fell	Laguna	Stanyan	W	1.56263550676	3	1993	AM	19.0	B
95	Fell	Laguna	Stanyan	W	1.56263550676	3	1993	PM	20.7	B
95	Fell	Laguna	Stanyan	W	1.56263550676	3	2001	AM	24.5	B
95	Fell	Laguna	Stanyan	W	1.56263550676	3	2001	PM	23.5	B
95	Fell	Laguna	Stanyan	W	1.56263550676	3	2004	AM	16.2	C
95	Fell	Laguna	Stanyan	W	1.56263550676	3	2006	AM	23.2	B
95	Fell	Laguna	Stanyan	W	1.56263550676	3	2006	PM	19.6	B
95	Fell	Laguna	Stanyan	W	1.56263550676	3	2007	AM	27.8649404525	A
95	Fell	Laguna	Stanyan	W	1.56263550676	3	2007	PM	23.0939295548	B
95	Fell	Laguna	Stanyan	W	1.56263550676	3	2009	AM	26.4343596348	A
95	Fell	Laguna	Stanyan	W	1.56263550676	3	2009	PM	23.6800720133	B
95	Fell	Laguna	Stanyan	W	1.56263550676	3	2011	AM	26.3352946778	A
95	Fell	Laguna	Stanyan	W	1.56263550676	3	2011	PM	24.1285026441	B
95	Fell	Laguna	Stanyan	W	1.56263550676	3	2013	AM	23.8	B
95	Fell	Laguna	Stanyan	W	1.56263550676	3	2013	PM	22.5	B
95	Fell	Laguna	Stanyan	W	1.56263550676	3	2015	AM	20.0	B
95	Fell	Laguna	Stanyan	W	1.56263550676	3	2015	PM	19.1	B
95	Fell	Laguna	Stanyan	W	1.56263550676	3	2017	AM	20.5	B
95	Fell	Laguna	Stanyan	W	1.56263550676	3	2017	PM	18.7	C
96	Folsom	13th	8th	E	0.487048927493	3	2006	AM	10.2	D
96	Folsom	13th	8th	E	0.487048927493	3	2006	PM	18.0	C
96	Folsom	13th	8th	E	0.487048927493	3	2011	AM	18.190518989	C
96	Folsom	13th	8th	E	0.487048927493	3	2011	PM	14.608981434	C
96	Folsom	13th	8th	E	0.487048927493	3	2013	AM	19.4	B	9.2	2.4	26.08695652173913043500	2.1086956521739130
96	Folsom	13th	8th	E	0.487048927493	3	2013	PM	18.4	C	9.4	1.6	17.02127659574468085100	1.9574468085106383
96	Folsom	13th	8th	E	0.487048927493	3	2015	AM	14.8	C	8.6	1.9	22.09302325581395348800	1.7209302325581395
96	Folsom	13th	8th	E	0.487048927493	3	2015	PM	13.4	C	7.8	2.3	29.48717948717948717900	1.7179487179487179
96	Folsom	13th	8th	E	0.487048927493	3	2017	AM	12.5	D	7.6	0.99970756	13.15404684210526315800	1.6447368421052632
96	Folsom	13th	8th	E	0.487048927493	3	2017	PM	9.4	D	5.5	0.946821307	17.21493285454545454500	1.7090909090909091
97	Folsom	8th	4th	E	0.687212732205	3	2006	AM	24.8	B
97	Folsom	8th	4th	E	0.687212732205	3	2006	PM	18.8	C
97	Folsom	8th	4th	E	0.687212732205	3	2007	AM	13.3286540147	C
97	Folsom	8th	4th	E	0.687212732205	3	2007	PM	21.1581747328	B
97	Folsom	8th	4th	E	0.687212732205	3	2009	AM	14.9465297151	C	9.77453097647			1.5291301189878503
97	Folsom	8th	4th	E	0.687212732205	3	2009	PM	17.2245784954	C	10.2471475742			1.6809144565037390
97	Folsom	8th	4th	E	0.687212732205	3	2011	AM	17.0451218356	C	9.06	2.15	23.73068432671081677700	1.8813600260044150
97	Folsom	8th	4th	E	0.687212732205	3	2011	PM	19.3862904166	B	9.48	2.66	28.05907172995780590700	2.0449673435232068
97	Folsom	8th	4th	E	0.687212732205	3	2013	AM	18.1	C	7.5	1.4	18.66666666666666666700	2.4133333333333333
97	Folsom	8th	4th	E	0.687212732205	3	2013	PM	17.3	C	7.3	1.3	17.80821917808219178100	2.3698630136986301
97	Folsom	8th	4th	E	0.687212732205	3	2015	AM	12.6	D	7.1	2.1	29.57746478873239436600	1.7746478873239437
97	Folsom	8th	4th	E	0.687212732205	3	2015	PM	9.5	D	4.6	1.6	34.78260869565217391300	2.0652173913043478
97	Folsom	8th	4th	E	0.687212732205	3	2017	AM	12.8	D	8.2	1.201655778	14.65433875609756097600	1.5609756097560976
97	Folsom	8th	4th	E	0.687212732205	3	2017	PM	8.2	E	6.0	0.90699893	15.11664883333333333300	1.3666666666666667
98	Folsom	4th	1st	E	0.515704432606	3	2006	AM	19.5	B
98	Folsom	4th	1st	E	0.515704432606	3	2006	PM	18.3	C
98	Folsom	4th	1st	E	0.515704432606	3	2007	AM	17.0090157777	C
98	Folsom	4th	1st	E	0.515704432606	3	2007	PM	19.9642577426	B
98	Folsom	4th	1st	E	0.515704432606	3	2009	AM	20.7053931945	B	8.85177643235			2.3391229266511266
98	Folsom	4th	1st	E	0.515704432606	3	2009	PM	14.9520480765	C	8.04919523798			1.8575829799666181
98	Folsom	4th	1st	E	0.515704432606	3	2011	AM	18.8460574975	C	9.09	2.83	31.13311331133113311300	2.0732736520902090
98	Folsom	4th	1st	E	0.515704432606	3	2011	PM	16.940144751	C	6.99	2.43	34.76394849785407725300	2.4234827969957082
98	Folsom	4th	1st	E	0.515704432606	3	2013	AM	18.9	C
98	Folsom	4th	1st	E	0.515704432606	3	2013	PM	14.8	C
98	Folsom	4th	1st	E	0.515704432606	3	2015	AM	15.1	C
98	Folsom	4th	1st	E	0.515704432606	3	2015	PM	6.4	F
98	Folsom	4th	1st	E	0.515704432606	3	2017	AM	11.7	D
98	Folsom	4th	1st	E	0.515704432606	3	2017	PM	7.8	E
99	Folsom	1st	Embarcadero	E	0.344679701988	3	2006	AM	11.5	D
99	Folsom	1st	Embarcadero	E	0.344679701988	3	2006	PM	10.0	D
99	Folsom	1st	Embarcadero	E	0.344679701988	3	2007	AM	18.6177495972	C
99	Folsom	1st	Embarcadero	E	0.344679701988	3	2007	PM	16.976718676	C
99	Folsom	1st	Embarcadero	E	0.344679701988	3	2009	AM	13.1611341067	C	7.75186646631			1.6978019634237700
99	Folsom	1st	Embarcadero	E	0.344679701988	3	2009	PM	12.0751882659	D	8.36838819405			1.4429526912345640
99	Folsom	1st	Embarcadero	E	0.344679701988	3	2011	AM	10.7531794918	D	8.43	5.65	67.02253855278766310800	1.2755847558481613
99	Folsom	1st	Embarcadero	E	0.344679701988	3	2011	PM	12.1473525347	D	6.67	8.87	132.9835082458770600	1.8211922840629685
99	Folsom	1st	Embarcadero	E	0.344679701988	3	2013	AM	16.4	C
99	Folsom	1st	Embarcadero	E	0.344679701988	3	2013	PM	16.0	C
99	Folsom	1st	Embarcadero	E	0.344679701988	3	2015	AM	12.2	D
99	Folsom	1st	Embarcadero	E	0.344679701988	3	2015	PM	11.4	D
99	Folsom	1st	Embarcadero	E	0.344679701988	3	2017	AM	7.0	E
99	Folsom	1st	Embarcadero	E	0.344679701988	3	2017	PM	7.5	E
100	Franklin	Market	Pine	N	1.06130230475	3	1991	AM	8.5	E
100	Franklin	Market	Pine	N	1.06130230475	3	1991	PM	8.5	E
100	Franklin	Market	Pine	N	1.06130230475	3	1993	AM	13.3	C
100	Franklin	Market	Pine	N	1.06130230475	3	1993	PM	18.8	C
100	Franklin	Market	Pine	N	1.06130230475	3	2001	AM	11.5	D
100	Franklin	Market	Pine	N	1.06130230475	3	2001	PM	14.6	C
100	Franklin	Market	Pine	N	1.06130230475	3	2004	AM	9.0	D
100	Franklin	Market	Pine	N	1.06130230475	3	2006	AM	13.5	C
100	Franklin	Market	Pine	N	1.06130230475	3	2006	PM	14.5	C
100	Franklin	Market	Pine	N	1.06130230475	3	2007	AM	16.8625421863	C
100	Franklin	Market	Pine	N	1.06130230475	3	2007	PM	15.9071118678	C
100	Franklin	Market	Pine	N	1.06130230475	3	2009	AM	14.8986589482	C
100	Franklin	Market	Pine	N	1.06130230475	3	2009	PM	15.6020452438	C
100	Franklin	Market	Pine	N	1.06130230475	3	2011	AM	12.7319511458	D
100	Franklin	Market	Pine	N	1.06130230475	3	2011	PM	13.4068486904	C
100	Franklin	Market	Pine	N	1.06130230475	3	2013	AM	15.6	C
100	Franklin	Market	Pine	N	1.06130230475	3	2013	PM	17.9	C
100	Franklin	Market	Pine	N	1.06130230475	3	2015	AM	11.1	D
100	Franklin	Market	Pine	N	1.06130230475	3	2015	PM	12.0	D
100	Franklin	Market	Pine	N	1.06130230475	3	2017	AM	9.9	D
100	Franklin	Market	Pine	N	1.06130230475	3	2017	PM	10.3	D
101	Franklin	Pine	Lombard	N	0.830624686731	3	1993	AM	14.0	C
101	Franklin	Pine	Lombard	N	0.830624686731	3	1993	PM	16.4	C
101	Franklin	Pine	Lombard	N	0.830624686731	3	2001	AM	26.3	A
101	Franklin	Pine	Lombard	N	0.830624686731	3	2001	PM	7.3	E
101	Franklin	Pine	Lombard	N	0.830624686731	3	2004	PM	7.7	E
101	Franklin	Pine	Lombard	N	0.830624686731	3	2006	AM	18.3	C
101	Franklin	Pine	Lombard	N	0.830624686731	3	2006	PM	17.5	C
101	Franklin	Pine	Lombard	N	0.830624686731	3	2007	AM	18.3338110352	C
101	Franklin	Pine	Lombard	N	0.830624686731	3	2007	PM	21.7308289957	B
101	Franklin	Pine	Lombard	N	0.830624686731	3	2009	AM	20.4569448813	B
101	Franklin	Pine	Lombard	N	0.830624686731	3	2009	PM	23.8119265199	B
101	Franklin	Pine	Lombard	N	0.830624686731	3	2011	AM	21.055686535	B
101	Franklin	Pine	Lombard	N	0.830624686731	3	2011	PM	20.7633809086	B
101	Franklin	Pine	Lombard	N	0.830624686731	3	2013	AM	21.0	B
101	Franklin	Pine	Lombard	N	0.830624686731	3	2013	PM	21.3	B
101	Franklin	Pine	Lombard	N	0.830624686731	3	2015	AM	17.8	C
101	Franklin	Pine	Lombard	N	0.830624686731	3	2015	PM	16.1	C
101	Franklin	Pine	Lombard	N	0.830624686731	3	2017	AM	18.0	C
101	Franklin	Pine	Lombard	N	0.830624686731	3	2017	PM	16.7	C
102	Fremont	Harrison	Market	N	0.481453823054	3	1993	AM	6.4	F
102	Fremont	Harrison	Market	N	0.481453823054	3	1993	PM	9.3	D
102	Fremont	Harrison	Market	N	0.481453823054	3	1995	PM	10.6	D
102	Fremont	Harrison	Market	N	0.481453823054	3	1997	PM	16.6	C
102	Fremont	Harrison	Market	N	0.481453823054	3	2001	AM	11.3	D
102	Fremont	Harrison	Market	N	0.481453823054	3	2001	PM	3.2	F
102	Fremont	Harrison	Market	N	0.481453823054	3	2004	AM	10.7	D
102	Fremont	Harrison	Market	N	0.481453823054	3	2004	PM	5.2	F
102	Fremont	Harrison	Market	N	0.481453823054	3	2006	AM	12.4	D
102	Fremont	Harrison	Market	N	0.481453823054	3	2006	PM	14.1	C
102	Fremont	Harrison	Market	N	0.481453823054	3	2007	AM	12.6752659569	D
102	Fremont	Harrison	Market	N	0.481453823054	3	2007	PM	10.4849324357	D
102	Fremont	Harrison	Market	N	0.481453823054	3	2009	AM	12.8923134123	D	7.63			1.6896872100000000
102	Fremont	Harrison	Market	N	0.481453823054	3	2009	PM	10.0930892054	D	8.24			1.2248894666747573
102	Fremont	Harrison	Market	N	0.481453823054	3	2011	AM	13.5809697879	C
102	Fremont	Harrison	Market	N	0.481453823054	3	2011	PM	10.5959724473	D
102	Fremont	Harrison	Market	N	0.481453823054	3	2013	AM	16.3	C
102	Fremont	Harrison	Market	N	0.481453823054	3	2013	PM	16.8	C
102	Fremont	Harrison	Market	N	0.481453823054	3	2015	AM	11.2	D
102	Fremont	Harrison	Market	N	0.481453823054	3	2015	PM	8.9	E
102	Fremont	Harrison	Market	N	0.481453823054	3	2017	AM	9.6	D
102	Fremont	Harrison	Market	N	0.481453823054	3	2017	PM	7.8	E
103	Fulton	Park Presidio	10th Ave	E	0.204862455561	3	1993	AM	16.7	C
103	Fulton	Park Presidio	10th Ave	E	0.204862455561	3	2001	AM	15.2	C
103	Fulton	Park Presidio	10th Ave	E	0.204862455561	3	2007	AM	30.770094338	A	8.0			3.8462617922500000
103	Fulton	Park Presidio	10th Ave	E	0.204862455561	3	2009	AM	27.1769097805	A	11.56			2.3509437526384083
103	Fulton	Park Presidio	10th Ave	E	0.204862455561	3	2009	PM	25.7	A	11.22			2.2905525846702317
103	Fulton	Park Presidio	10th Ave	E	0.204862455561	3	2011	AM	24.5178941242	B
103	Fulton	Park Presidio	10th Ave	E	0.204862455561	3	2011	PM	24.9945455615	B
103	Fulton	Park Presidio	10th Ave	E	0.204862455561	3	2013	AM	21.7	B	8.7	1.2	13.79310344827586206900	2.4942528735632184
103	Fulton	Park Presidio	10th Ave	E	0.204862455561	3	2013	PM	23.4	B	10.2	2.2	21.56862745098039215700	2.2941176470588235
103	Fulton	Park Presidio	10th Ave	E	0.204862455561	3	2015	AM	19.3	B	9.2	2.9	31.52173913043478260900	2.0978260869565217
103	Fulton	Park Presidio	10th Ave	E	0.204862455561	3	2015	PM	20.6	B	8.8	3.3	37.50000000000000000000	2.3409090909090909
103	Fulton	Park Presidio	10th Ave	E	0.204862455561	3	2017	AM	18.3	C
103	Fulton	Park Presidio	10th Ave	E	0.204862455561	3	2017	PM	19.1	B	8.6	5.313018141	61.77928070930232558100	2.2209302325581395
104	Fulton	10th Ave	Arguello	E	0.533347149871	3	1993	AM	22.4	B
104	Fulton	10th Ave	Arguello	E	0.533347149871	3	2001	AM	16.3	C
104	Fulton	10th Ave	Arguello	E	0.533347149871	3	2007	AM	29.4745591426	A	8.0			3.6843198928250000
104	Fulton	10th Ave	Arguello	E	0.533347149871	3	2009	AM	19.2418304836	B	11.56			1.6645182079238754
104	Fulton	10th Ave	Arguello	E	0.533347149871	3	2009	PM	23.5	B	11.22			2.0944741532976827
104	Fulton	10th Ave	Arguello	E	0.533347149871	3	2011	AM	17.0456412108	C
104	Fulton	10th Ave	Arguello	E	0.533347149871	3	2011	PM	14.9833333979	C
104	Fulton	10th Ave	Arguello	E	0.533347149871	3	2013	AM	18.1	C	6.7	1.7	25.37313432835820895500	2.7014925373134328
104	Fulton	10th Ave	Arguello	E	0.533347149871	3	2013	PM	18.6	C	4.5	2.8	62.22222222222222222200	4.1333333333333333
104	Fulton	10th Ave	Arguello	E	0.533347149871	3	2015	AM	16.4	C	8.8	1.6	18.18181818181818181800	1.8636363636363636
104	Fulton	10th Ave	Arguello	E	0.533347149871	3	2015	PM	17.4	C	9.9	1.6	16.16161616161616161600	1.7575757575757576
104	Fulton	10th Ave	Arguello	E	0.533347149871	3	2017	AM	15.6	C	8.0	1.876820753	23.46025941250000000000	1.9500000000000000
104	Fulton	10th Ave	Arguello	E	0.533347149871	3	2017	PM	14.3	C	7.5	2.360493191	31.47324254666666666700	1.9066666666666667
105	Fulton	Arguello	Masonic	E	0.659455079392	3	1991	AM	9.8	D
105	Fulton	Arguello	Masonic	E	0.659455079392	3	1991	PM	9.8	D
105	Fulton	Arguello	Masonic	E	0.659455079392	3	1993	AM	18.6	C
105	Fulton	Arguello	Masonic	E	0.659455079392	3	1993	PM	13.2	C
105	Fulton	Arguello	Masonic	E	0.659455079392	3	2001	AM	11.5	D
105	Fulton	Arguello	Masonic	E	0.659455079392	3	2001	PM	14.8	C
105	Fulton	Arguello	Masonic	E	0.659455079392	3	2004	AM	9.9	D
105	Fulton	Arguello	Masonic	E	0.659455079392	3	2006	AM	15.0	C	10.2			1.4705882352941176
105	Fulton	Arguello	Masonic	E	0.659455079392	3	2006	PM	15.0	C	9.6			1.5625000000000000
105	Fulton	Arguello	Masonic	E	0.659455079392	3	2007	AM	12.4911121109	D	9.6			1.3011575115520833
105	Fulton	Arguello	Masonic	E	0.659455079392	3	2007	PM	10.8805304599	D	6.2			1.7549242677258065
105	Fulton	Arguello	Masonic	E	0.659455079392	3	2009	AM	16.1721968131	C	10.9400789558			1.4782522940134849
105	Fulton	Arguello	Masonic	E	0.659455079392	3	2009	PM	13.618791422	C	10.3601015366			1.3145422729582092
105	Fulton	Arguello	Masonic	E	0.659455079392	3	2011	AM	13.3931684714	C	9.36	2.71	28.95299145299145299100	1.4308940674572650
105	Fulton	Arguello	Masonic	E	0.659455079392	3	2011	PM	12.1890379711	D	8.88	2.67	30.06756756756756756800	1.3726394111599099
105	Fulton	Arguello	Masonic	E	0.659455079392	3	2013	AM	15.6	C	8.6	0.5	5.81395348837209302300	1.8139534883720930
105	Fulton	Arguello	Masonic	E	0.659455079392	3	2013	PM	14.8	C	8.3	1.5	18.07228915662650602400	1.7831325301204819
105	Fulton	Arguello	Masonic	E	0.659455079392	3	2015	AM	14.5	C	7.8	0.8	10.25641025641025641000	1.8589743589743590
[truncated: 2,856 more rows]
