# Supplementary material for: Do transportation network companies decrease or increase congestion?
Source: Sci Adv. 2019 May 8;5(5):eaau2670. doi: 10.1126/sciadv.aau2670 (PMC6506243; doi:10.1126/sciadv.aau2670)
Supplement: Data S2 [file aau2670_Data_S2.zip]

Archive with 3 entries (2 files):
- TNC Today Data/
- TNC Today Data/TAZ981.zip
- TNC Today Data/trip_stats_taz.csv
