# Supplementary material for: Do transportation network companies decrease or increase congestion?
Source: Sci Adv. 2019 May 8;5(5):eaau2670. doi: 10.1126/sciadv.aau2670 (PMC6506243; doi:10.1126/sciadv.aau2670)
Supplement: Data S2 [file aau2670_Data_S2.zip › TNC Today Data/trip_stats_taz.csv]

taz	day_of_week	hour	pickups	dropoffs
1	0	3	0.6	0.4
1	0	4	0.0	0.4
1	0	5	0.6	0.6
1	0	6	0.8	1.0
1	0	7	0.6	0.8
1	0	8	1.0	1.0
1	0	9	0.4	0.2
1	0	10	0.6	0.4
1	0	11	0.0	0.0
1	0	12	0.0	0.4
1	0	13	0.0	0.2
1	0	14	0.8	0.8
1	0	15	0.2	0.2
1	0	16	1.0	1.0
1	0	17	0.6	0.4
1	0	18	0.6	1.0
1	0	19	0.8	1.0
1	0	20	0.8	1.0
1	0	21	1.4	0.6
1	0	22	0.4	0.2
1	0	23	0.4	0.4
1	0	24	0.2	0.0
1	0	25	0.0	0.2
1	0	26	0.0	0.0
1	1	3	0.0	0.0
1	1	4	0.0	0.0
1	1	5	0.6	0.6
1	1	6	0.2	0.4
1	1	7	1.4	1.0
1	1	8	0.8	1.2
1	1	9	0.6	0.4
1	1	10	0.4	0.2
1	1	11	1.0	0.2
1	1	12	1.2	0.8
1	1	13	0.2	0.8
1	1	14	0.6	0.6
1	1	15	0.6	0.8
1	1	16	0.6	0.8
1	1	17	1.4	1.0
1	1	18	1.0	1.2
1	1	19	1.0	0.6
1	1	20	0.6	0.4
1	1	21	0.4	0.6
1	1	22	0.8	0.6
1	1	23	0.6	0.2
1	1	24	0.2	0.2
1	1	25	0.0	0.2
1	1	26	0.0	0.2
1	2	3	0.0	0.0
1	2	4	0.0	0.2
1	2	5	0.2	0.8
1	2	6	1.2	1.2
1	2	7	1.2	1.2
1	2	8	1.8	1.4
1	2	9	1.2	1.2
1	2	10	0.6	0.4
1	2	11	0.0	0.0
1	2	12	0.6	0.4
1	2	13	0.4	0.0
1	2	14	0.6	0.6
1	2	15	1.0	1.4
1	2	16	1.8	0.6
1	2	17	1.0	1.2
1	2	18	0.8	1.4
1	2	19	1.0	1.0
1	2	20	1.2	1.0
1	2	21	1.0	1.0
1	2	22	0.6	1.2
1	2	23	0.6	0.2
1	2	24	0.6	0.4
1	2	25	1.0	0.2
1	2	26	0.2	0.2
1	3	3	0.0	0.25
1	3	4	0.25	0.25
1	3	5	1.0	0.75
1	3	6	0.5	0.5
1	3	7	0.25	0.25
1	3	8	0.25	0.5
1	3	9	1.25	0.75
1	3	10	0.0	0.25
1	3	11	0.0	0.25
1	3	12	1.0	1.0
1	3	13	1.25	0.0
1	3	14	0.0	0.5
1	3	15	0.75	0.75
1	3	16	1.5	0.5
1	3	17	1.5	1.25
1	3	18	2.0	1.0
1	3	19	0.25	0.5
1	3	20	2.25	1.75
1	3	21	0.5	1.5
1	3	22	1.25	1.0
1	3	23	0.5	0.0
1	3	24	1.0	0.75
1	3	25	0.25	0.25
1	3	26	0.0	0.0
1	4	3	0.0	0.0
1	4	4	0.0	0.0
1	4	5	1.25	1.25
1	4	6	1.0	0.75
1	4	7	0.5	0.75
1	4	8	0.25	0.25
1	4	9	0.25	0.5
1	4	10	0.25	0.0
1	4	11	0.25	0.5
1	4	12	0.75	0.5
1	4	13	1.5	0.25
1	4	14	0.5	0.0
1	4	15	1.25	2.0
1	4	16	1.0	1.25
1	4	17	1.25	2.0
1	4	18	1.5	0.75
1	4	19	1.0	0.5
1	4	20	0.75	0.75
1	4	21	1.75	0.75
1	4	22	0.75	0.5
1	4	23	1.75	1.75
1	4	24	0.5	0.5
1	4	25	1.0	0.25
1	4	26	1.25	0.5
1	5	3	0.0	0.75
1	5	4	0.5	0.25
1	5	5	0.0	0.25
1	5	6	0.25	0.25
1	5	7	0.5	0.75
1	5	8	0.25	0.75
1	5	9	0.75	1.0
1	5	10	0.5	0.5
1	5	11	0.5	0.75
1	5	12	0.5	0.5
1	5	13	1.0	0.75
1	5	14	1.75	0.75
1	5	15	0.75	0.5
1	5	16	1.0	0.25
1	5	17	1.25	0.75
1	5	18	1.25	0.5
1	5	19	1.25	0.75
1	5	20	0.75	1.25
1	5	21	0.5	0.5
1	5	22	1.0	1.0
1	5	23	1.5	0.75
1	5	24	1.5	0.75
1	5	25	0.5	0.5
1	5	26	0.0	0.75
1	6	3	0.25	0.25
1	6	4	0.25	0.0
1	6	5	0.0	0.5
1	6	6	0.25	0.25
1	6	7	0.0	0.0
1	6	8	0.25	1.0
1	6	9	0.5	1.0
1	6	10	0.75	1.0
1	6	11	0.75	0.5
1	6	12	0.0	0.75
1	6	13	1.0	1.0
1	6	14	0.25	0.25
1	6	15	0.5	1.25
1	6	16	0.0	0.5
1	6	17	0.25	0.25
1	6	18	1.0	0.25
1	6	19	1.25	0.75
1	6	20	1.0	1.25
1	6	21	0.75	1.0
1	6	22	1.5	1.0
1	6	23	0.25	0.25
1	6	24	2.0	1.0
1	6	25	0.25	0.0
1	6	26	0.25	0.0
2	0	3	0.4	0.6
2	0	4	0.0	0.0
2	0	5	0.0	0.2
2	0	6	0.6	1.0
2	0	7	2.0	3.2
2	0	8	1.2	1.8
2	0	9	0.0	0.8
2	0	10	0.8	0.6
2	0	11	1.0	0.8
2	0	12	0.8	0.4
2	0	13	0.6	0.4
2	0	14	0.6	2.0
2	0	15	1.2	1.2
2	0	16	3.6	2.2
2	0	17	1.8	1.6
2	0	18	1.2	2.2
2	0	19	2.0	2.6
2	0	20	1.4	1.0
2	0	21	2.4	1.4
2	0	22	2.6	1.4
2	0	23	0.6	1.0
2	0	24	1.2	0.6
2	0	25	0.8	1.6
2	0	26	1.0	0.6
2	1	3	0.0	0.4
2	1	4	0.4	0.6
2	1	5	0.4	0.6
2	1	6	0.2	0.8
2	1	7	0.8	2.2
2	1	8	1.0	2.0
2	1	9	0.8	1.0
2	1	10	1.8	2.4
2	1	11	0.8	0.8
2	1	12	0.6	0.2
2	1	13	1.0	0.6
2	1	14	0.8	2.0
2	1	15	0.8	1.8
2	1	16	1.0	1.2
2	1	17	1.4	1.4
2	1	18	2.0	1.6
2	1	19	2.6	1.2
2	1	20	2.0	1.8
2	1	21	2.0	2.0
2	1	22	1.8	1.4
2	1	23	1.4	1.6
2	1	24	0.8	0.2
2	1	25	0.0	0.6
2	1	26	0.0	0.6
2	2	3	0.2	0.8
2	2	4	0.2	0.6
2	2	5	0.4	0.2
2	2	6	0.4	0.8
2	2	7	1.4	2.6
2	2	8	1.0	1.6
2	2	9	1.4	0.8
2	2	10	1.4	0.8
2	2	11	1.2	1.2
2	2	12	1.2	0.8
2	2	13	1.4	1.4
2	2	14	1.0	1.8
2	2	15	2.4	2.2
2	2	16	2.8	4.4
2	2	17	2.2	3.8
2	2	18	2.0	2.8
2	2	19	2.4	2.4
2	2	20	1.0	1.2
2	2	21	3.0	2.2
2	2	22	3.0	2.6
2	2	23	1.4	0.6
2	2	24	1.6	1.0
2	2	25	0.6	1.2
2	2	26	0.4	0.6
2	3	3	0.25	0.75
2	3	4	0.0	0.25
2	3	5	0.5	0.75
2	3	6	0.5	1.75
2	3	7	1.0	1.5
2	3	8	1.25	2.25
2	3	9	1.25	2.0
2	3	10	2.25	3.0
2	3	11	2.25	1.5
2	3	12	1.25	1.0
2	3	13	1.75	2.5
2	3	14	0.75	2.25
2	3	15	2.0	2.0
2	3	16	0.5	1.0
2	3	17	3.5	3.75
2	3	18	1.75	3.25
2	3	19	2.5	3.75
2	3	20	3.0	1.75
2	3	21	1.75	0.75
2	3	22	2.75	2.5
2	3	23	2.25	3.25
2	3	24	1.75	2.0
2	3	25	0.25	0.5
2	3	26	0.75	0.5
2	4	3	0.75	0.75
2	4	4	0.25	0.5
2	4	5	0.5	1.0
2	4	6	0.0	0.5
2	4	7	0.75	1.5
2	4	8	0.75	2.25
2	4	9	2.25	2.25
2	4	10	1.0	0.5
2	4	11	1.0	1.0
2	4	12	2.5	1.75
2	4	13	1.25	1.0
2	4	14	0.75	0.75
2	4	15	2.0	2.5
2	4	16	1.5	1.75
2	4	17	2.25	2.5
2	4	18	1.75	2.5
2	4	19	2.75	3.75
2	4	20	2.0	1.5
2	4	21	4.5	3.5
2	4	22	4.0	6.25
2	4	23	3.0	4.75
2	4	24	4.25	3.0
2	4	25	2.25	3.25
2	4	26	2.0	2.5
2	5	3	1.0	0.75
2	5	4	0.75	1.0
2	5	5	1.0	1.0
2	5	6	0.0	0.25
2	5	7	0.5	1.5
2	5	8	0.75	1.5
2	5	9	1.0	1.25
2	5	10	0.75	2.0
2	5	11	1.5	2.5
2	5	12	1.25	1.75
2	5	13	0.75	1.5
2	5	14	1.75	1.25
2	5	15	3.5	3.0
2	5	16	1.75	2.0
2	5	17	3.0	2.5
2	5	18	2.0	2.25
2	5	19	4.0	2.5
2	5	20	5.25	2.5
2	5	21	2.25	3.75
2	5	22	1.5	1.25
2	5	23	2.75	3.5
2	5	24	2.0	1.75
2	5	25	3.25	3.0
2	5	26	3.0	2.25
2	6	3	1.75	1.5
2	6	4	0.5	0.5
2	6	5	0.25	0.25
2	6	6	0.25	0.5
2	6	7	0.25	1.25
2	6	8	0.25	1.0
2	6	9	0.75	1.75
2	6	10	1.0	1.5
2	6	11	2.25	2.0
2	6	12	0.25	0.5
2	6	13	1.75	1.5
2	6	14	1.75	2.0
2	6	15	1.75	2.75
2	6	16	1.0	1.5
2	6	17	0.75	1.75
2	6	18	1.25	1.25
2	6	19	2.25	2.0
2	6	20	1.75	1.75
2	6	21	2.0	1.75
2	6	22	2.25	2.5
2	6	23	1.0	1.0
2	6	24	0.5	1.0
2	6	25	0.75	0.5
2	6	26	1.75	1.25
3	0	3	0.0	0.0
3	0	4	0.0	0.0
3	0	5	0.2	0.4
3	0	6	0.4	0.4
3	0	7	0.2	0.6
3	0	8	0.2	0.2
3	0	9	0.8	0.4
3	0	10	0.4	0.2
3	0	11	0.2	0.0
3	0	12	1.8	1.4
3	0	13	1.8	1.4
3	0	14	0.8	0.8
3	0	15	0.8	0.8
3	0	16	0.8	1.2
3	0	17	0.6	1.0
3	0	18	1.0	2.4
3	0	19	0.6	1.6
3	0	20	1.4	0.6
3	0	21	0.6	1.0
3	0	22	0.8	0.6
3	0	23	0.2	1.0
3	0	24	1.2	0.2
3	0	25	0.0	0.2
3	0	26	0.2	0.4
3	1	3	0.6	0.0
3	1	4	0.2	0.4
3	1	5	0.4	0.4
3	1	6	0.0	0.2
3	1	7	0.4	0.2
3	1	8	0.4	0.4
3	1	9	0.4	0.2
3	1	10	0.2	0.2
3	1	11	0.8	1.0
3	1	12	0.6	0.4
3	1	13	1.4	1.8
3	1	14	0.6	1.4
3	1	15	1.2	0.8
3	1	16	1.2	1.0
3	1	17	1.2	1.0
3	1	18	0.8	0.6
3	1	19	1.0	1.0
3	1	20	0.6	1.2
3	1	21	0.4	1.2
3	1	22	1.0	0.8
3	1	23	1.8	0.8
3	1	24	0.2	0.2
3	1	25	0.4	0.2
3	1	26	0.0	0.0
3	2	3	0.0	0.2
3	2	4	0.0	0.4
3	2	5	0.2	0.0
3	2	6	0.6	0.4
3	2	7	0.4	0.6
3	2	8	0.6	0.6
3	2	9	0.2	0.2
3	2	10	0.0	0.2
3	2	11	0.4	0.6
3	2	12	0.8	0.4
3	2	13	1.0	1.0
3	2	14	0.8	0.6
3	2	15	1.4	0.8
3	2	16	0.8	1.2
3	2	17	0.8	0.8
3	2	18	2.0	2.4
3	2	19	2.0	2.2
3	2	20	0.8	2.2
3	2	21	1.2	1.6
3	2	22	2.2	2.2
3	2	23	0.8	1.4
3	2	24	0.8	0.4
3	2	25	0.0	0.0
3	2	26	0.0	0.0
3	3	3	0.0	1.0
3	3	4	0.25	0.5
3	3	5	0.25	0.0
3	3	6	0.0	0.0
3	3	7	0.0	0.5
3	3	8	0.5	0.0
3	3	9	0.0	0.25
3	3	10	1.25	1.0
3	3	11	1.0	1.5
3	3	12	0.75	0.75
3	3	13	0.75	1.0
3	3	14	1.5	1.0
3	3	15	1.25	2.0
3	3	16	0.5	0.5
3	3	17	0.5	1.0
3	3	18	1.0	2.0
3	3	19	1.0	1.75
3	3	20	2.0	1.25
3	3	21	1.25	2.0
3	3	22	1.25	1.25
3	3	23	1.5	1.0
3	3	24	0.5	0.75
3	3	25	0.75	1.0
3	3	26	0.75	0.5
3	4	3	0.0	0.25
3	4	4	0.25	0.5
3	4	5	0.0	0.0
3	4	6	0.5	1.25
3	4	7	0.0	0.75
3	4	8	0.25	0.5
3	4	9	1.0	0.75
3	4	10	0.0	0.75
3	4	11	0.25	0.25
3	4	12	1.75	1.25
3	4	13	1.5	1.25
3	4	14	0.75	0.75
3	4	15	0.75	1.25
3	4	16	2.0	1.0
3	4	17	1.25	0.75
3	4	18	1.25	1.25
3	4	19	1.75	1.25
3	4	20	2.0	2.0
3	4	21	0.75	0.25
3	4	22	3.5	3.25
3	4	23	3.0	3.5
3	4	24	2.0	2.5
3	4	25	0.5	0.25
3	4	26	0.25	0.5
3	5	3	1.0	0.75
3	5	4	0.75	0.75
3	5	5	0.25	0.25
3	5	6	0.75	1.5
3	5	7	0.0	0.0
3	5	8	0.25	1.0
3	5	9	1.5	0.25
3	5	10	1.0	0.5
3	5	11	1.75	1.5
3	5	12	0.75	2.0
3	5	13	3.0	2.5
3	5	14	1.5	1.75
3	5	15	1.75	1.0
3	5	16	1.0	1.25
3	5	17	1.0	1.25
3	5	18	0.75	1.5
3	5	19	3.0	2.0
3	5	20	1.75	2.5
3	5	21	2.25	2.25
3	5	22	1.5	1.75
3	5	23	0.5	1.0
3	5	24	0.25	1.0
3	5	25	2.25	2.75
3	5	26	0.0	0.25
3	6	3	0.25	1.0
3	6	4	0.5	0.75
3	6	5	0.25	0.0
3	6	6	0.25	0.25
3	6	7	1.5	1.0
3	6	8	1.5	1.25
3	6	9	0.5	0.25
3	6	10	0.5	0.75
3	6	11	0.25	0.25
3	6	12	1.0	1.0
3	6	13	1.25	1.0
3	6	14	1.5	1.25
3	6	15	1.25	1.5
3	6	16	0.75	1.25
3	6	17	0.25	0.25
3	6	18	1.5	0.75
3	6	19	1.5	1.0
3	6	20	1.5	1.0
3	6	21	1.0	0.5
3	6	22	1.0	1.0
3	6	23	0.5	0.75
3	6	24	0.0	0.5
3	6	25	1.0	1.0
3	6	26	0.25	0.0
4	0	3	2.2	1.0
4	0	4	1.0	1.8
4	0	5	1.4	1.6
4	0	6	0.8	0.8
4	0	7	3.8	4.6
4	0	8	2.8	3.2
4	0	9	3.4	4.0
4	0	10	3.6	2.4
4	0	11	3.6	2.0
4	0	12	2.2	2.0
4	0	13	1.0	1.4
4	0	14	0.8	1.6
4	0	15	2.0	3.0
4	0	16	5.8	5.2
4	0	17	3.2	3.2
4	0	18	4.0	3.6
4	0	19	4.6	5.6
4	0	20	5.8	4.4
4	0	21	4.2	3.4
4	0	22	3.6	4.4
4	0	23	5.0	3.6
4	0	24	2.8	2.4
4	0	25	1.8	2.2
4	0	26	2.0	1.2
4	1	3	0.8	0.6
4	1	4	1.6	2.4
4	1	5	2.6	3.2
4	1	6	2.0	3.8
4	1	7	1.8	2.4
4	1	8	1.4	3.8
4	1	9	2.0	2.2
4	1	10	3.4	2.0
4	1	11	2.8	1.8
4	1	12	2.6	2.2
4	1	13	3.0	2.8
4	1	14	3.4	3.2
4	1	15	4.6	4.8
4	1	16	2.8	5.4
4	1	17	3.4	4.4
4	1	18	4.6	4.8
4	1	19	7.0	6.8
4	1	20	5.4	4.8
4	1	21	5.2	4.6
4	1	22	3.6	5.8
4	1	23	5.0	3.2
4	1	24	2.8	3.8
4	1	25	2.8	2.0
4	1	26	3.2	2.8
4	2	3	1.2	1.4
4	2	4	0.8	1.6
4	2	5	1.4	1.8
4	2	6	1.8	2.6
4	2	7	1.6	2.0
4	2	8	2.4	4.6
4	2	9	2.4	2.0
4	2	10	5.2	3.8
4	2	11	1.8	2.6
4	2	12	3.0	3.4
4	2	13	3.4	3.2
4	2	14	4.0	3.2
4	2	15	3.6	5.0
4	2	16	5.6	8.2
4	2	17	6.2	6.8
4	2	18	4.2	5.2
4	2	19	4.8	7.6
4	2	20	4.6	7.8
4	2	21	7.6	8.4
4	2	22	7.6	7.2
4	2	23	8.4	7.0
4	2	24	4.4	4.4
4	2	25	3.8	3.2
4	2	26	2.0	0.8
4	3	3	2.0	1.75
4	3	4	2.25	2.25
4	3	5	3.5	3.25
4	3	6	3.25	2.25
4	3	7	3.0	4.5
4	3	8	2.75	5.25
4	3	9	4.5	6.25
4	3	10	4.5	3.25
4	3	11	2.25	2.5
4	3	12	3.75	3.25
4	3	13	2.75	4.5
4	3	14	2.0	3.75
4	3	15	3.5	4.5
4	3	16	3.25	4.25
4	3	17	4.5	6.0
4	3	18	7.25	7.25
4	3	19	7.75	8.0
4	3	20	6.5	7.5
4	3	21	5.75	7.75
4	3	22	9.0	6.0
4	3	23	9.75	6.75
4	3	24	5.5	3.5
4	3	25	3.75	2.5
4	3	26	4.0	2.5
4	4	3	1.75	1.5
4	4	4	0.75	1.5
4	4	5	2.0	3.5
4	4	6	1.25	2.25
4	4	7	2.5	4.5
4	4	8	1.75	3.25
4	4	9	3.25	3.25
4	4	10	2.5	3.0
4	4	11	2.25	2.25
4	4	12	1.0	3.75
4	4	13	2.5	2.75
4	4	14	2.25	2.0
4	4	15	2.25	3.75
4	4	16	2.5	3.75
4	4	17	4.0	5.5
4	4	18	6.0	7.75
4	4	19	8.25	9.25
4	4	20	6.0	7.25
4	4	21	7.75	9.25
4	4	22	7.75	11.75
4	4	23	10.25	12.5
4	4	24	12.0	10.0
4	4	25	10.25	8.0
4	4	26	7.25	5.5
4	5	3	4.5	4.0
4	5	4	2.75	1.5
4	5	5	2.75	2.75
4	5	6	0.75	1.0
4	5	7	2.25	0.75
4	5	8	2.0	2.25
4	5	9	2.75	3.25
4	5	10	3.25	3.5
4	5	11	2.25	4.5
4	5	12	4.25	5.0
4	5	13	3.75	6.5
4	5	14	4.5	6.0
4	5	15	4.5	8.0
4	5	16	3.0	4.25
4	5	17	3.25	5.25
4	5	18	5.75	8.75
4	5	19	5.75	6.25
4	5	20	4.5	6.0
4	5	21	6.0	6.75
4	5	22	6.0	5.25
4	5	23	11.0	9.25
4	5	24	10.5	8.25
4	5	25	9.0	9.5
4	5	26	6.5	6.5
4	6	3	4.25	3.0
4	6	4	0.75	2.75
4	6	5	1.75	1.5
4	6	6	1.75	1.5
4	6	7	3.0	1.5
4	6	8	1.75	2.25
4	6	9	2.0	2.75
4	6	10	4.75	3.5
4	6	11	1.5	3.0
4	6	12	2.5	2.5
4	6	13	2.75	4.25
4	6	14	3.5	4.75
4	6	15	1.75	4.25
4	6	16	2.75	3.5
4	6	17	3.5	3.75
4	6	18	5.25	3.75
4	6	19	4.75	4.0
4	6	20	5.0	3.25
4	6	21	5.75	4.5
4	6	22	3.5	4.0
4	6	23	3.5	3.75
4	6	24	4.25	4.0
4	6	25	3.25	2.0
4	6	26	2.25	1.5
5	0	3	0.0	0.2
5	0	4	0.2	0.2
5	0	5	0.0	0.0
5	0	6	0.0	0.0
5	0	7	0.8	0.8
5	0	8	0.2	0.4
5	0	9	0.4	0.2
5	0	10	0.2	0.0
5	0	11	0.4	0.4
5	0	12	0.4	0.2
5	0	13	0.6	0.4
5	0	14	0.8	0.8
5	0	15	0.8	0.8
5	0	16	0.8	0.6
5	0	17	0.6	0.8
5	0	18	1.6	0.8
5	0	19	0.8	1.6
5	0	20	0.8	0.8
5	0	21	1.0	1.2
5	0	22	0.4	0.6
5	0	23	0.8	0.6
5	0	24	0.6	0.2
5	0	25	0.2	0.0
5	0	26	0.6	0.2
5	1	3	0.6	0.4
5	1	4	0.0	0.0
5	1	5	0.0	0.0
5	1	6	0.0	0.0
5	1	7	0.2	0.4
5	1	8	0.6	0.6
5	1	9	0.0	0.0
5	1	10	0.6	0.2
5	1	11	0.6	0.4
5	1	12	0.4	0.2
5	1	13	0.6	1.0
5	1	14	0.4	1.0
5	1	15	0.4	0.2
5	1	16	0.6	0.6
5	1	17	0.4	0.4
5	1	18	0.6	0.4
5	1	19	1.0	0.2
5	1	20	1.4	1.2
5	1	21	1.6	0.4
5	1	22	0.6	0.8
5	1	23	0.8	0.6
5	1	24	0.2	0.0
5	1	25	0.6	0.4
5	1	26	0.0	0.2
5	2	3	0.2	0.2
5	2	4	0.0	0.0
5	2	5	0.0	0.0
5	2	6	0.0	0.2
5	2	7	0.6	1.4
5	2	8	0.8	1.0
5	2	9	0.2	0.4
5	2	10	0.2	0.2
5	2	11	0.0	0.6
5	2	12	0.4	0.4
5	2	13	0.0	0.2
5	2	14	0.6	0.4
5	2	15	1.4	1.2
5	2	16	2.2	1.6
5	2	17	0.6	1.0
5	2	18	0.6	0.2
5	2	19	2.4	0.8
5	2	20	1.6	0.8
5	2	21	0.8	1.2
5	2	22	1.0	2.0
5	2	23	1.0	0.4
5	2	24	0.2	0.2
5	2	25	0.0	0.0
5	2	26	0.2	0.2
5	3	3	0.75	0.25
5	3	4	0.0	0.0
5	3	5	0.0	0.0
5	3	6	0.5	0.0
5	3	7	1.0	0.75
5	3	8	1.25	0.5
5	3	9	0.25	0.25
5	3	10	0.25	0.25
5	3	11	0.0	0.0
5	3	12	0.5	0.25
5	3	13	1.25	0.75
5	3	14	1.5	1.25
5	3	15	0.25	0.25
5	3	16	1.0	1.5
5	3	17	1.25	1.5
5	3	18	1.0	0.5
5	3	19	2.0	1.0
5	3	20	0.75	0.75
5	3	21	1.5	1.5
5	3	22	1.5	1.0
5	3	23	0.75	1.25
5	3	24	1.25	0.75
5	3	25	0.5	0.75
5	3	26	0.75	0.0
5	4	3	1.25	0.5
5	4	4	0.25	0.0
5	4	5	0.0	0.0
5	4	6	0.25	0.0
5	4	7	0.0	0.5
5	4	8	0.5	0.25
5	4	9	0.25	0.75
5	4	10	0.5	0.75
5	4	11	1.25	0.25
5	4	12	0.5	0.75
5	4	13	0.75	0.75
5	4	14	0.75	0.5
5	4	15	0.0	0.0
5	4	16	0.75	1.0
5	4	17	0.75	0.5
5	4	18	0.75	1.25
5	4	19	0.75	1.0
5	4	20	0.75	0.25
5	4	21	1.25	1.75
5	4	22	1.75	0.25
5	4	23	2.75	1.0
5	4	24	1.0	0.75
5	4	25	1.25	1.25
5	4	26	1.5	0.5
5	5	3	1.25	0.75
5	5	4	1.0	0.25
5	5	5	0.0	0.0
5	5	6	0.25	0.25
5	5	7	0.25	0.5
5	5	8	0.25	0.25
5	5	9	0.5	1.0
5	5	10	0.25	0.5
5	5	11	0.25	0.25
5	5	12	0.75	0.25
5	5	13	1.0	1.0
5	5	14	0.75	0.75
5	5	15	0.75	0.25
5	5	16	0.75	1.0
5	5	17	0.0	0.0
5	5	18	0.75	0.75
5	5	19	1.5	1.25
5	5	20	1.5	0.5
5	5	21	1.5	0.25
5	5	22	1.0	0.75
5	5	23	0.5	1.75
5	5	24	1.0	0.25
5	5	25	0.5	0.5
5	5	26	0.5	0.5
5	6	3	0.5	0.5
5	6	4	0.0	0.0
5	6	5	0.0	0.25
5	6	6	0.0	0.25
5	6	7	0.0	0.0
5	6	8	0.5	0.0
5	6	9	1.5	0.5
5	6	10	1.0	0.5
5	6	11	0.5	0.5
5	6	12	0.25	0.25
5	6	13	0.75	0.5
5	6	14	1.0	0.0
5	6	15	1.5	0.5
5	6	16	0.5	0.5
5	6	17	1.25	0.75
5	6	18	0.5	0.75
5	6	19	0.5	0.5
5	6	20	1.75	1.0
5	6	21	1.0	0.25
5	6	22	0.75	0.25
5	6	23	0.5	0.5
5	6	24	0.0	0.25
5	6	25	0.0	0.25
5	6	26	0.75	0.0
6	0	3	1.0	0.6
6	0	4	0.6	0.4
6	0	5	0.2	0.2
6	0	6	0.6	0.4
6	0	7	1.4	2.4
6	0	8	2.8	2.4
6	0	9	0.4	0.4
6	0	10	0.8	0.8
6	0	11	1.2	1.2
6	0	12	1.0	0.6
6	0	13	1.2	1.0
6	0	14	1.8	1.8
6	0	15	1.0	0.6
6	0	16	1.2	1.8
6	0	17	2.2	1.8
6	0	18	1.4	1.2
6	0	19	3.0	2.2
6	0	20	1.8	1.4
6	0	21	1.2	1.8
6	0	22	1.2	0.8
6	0	23	0.8	0.4
6	0	24	1.0	0.6
6	0	25	0.2	0.0
6	0	26	0.6	0.2
6	1	3	1.0	0.6
6	1	4	0.6	0.6
6	1	5	0.6	1.0
6	1	6	0.6	0.8
6	1	7	1.2	1.4
6	1	8	1.4	1.8
6	1	9	0.6	0.0
6	1	10	0.2	0.2
6	1	11	1.6	1.6
6	1	12	0.8	1.6
6	1	13	1.8	1.2
6	1	14	3.0	2.4
6	1	15	2.6	2.4
6	1	16	1.4	2.0
6	1	17	1.2	1.0
6	1	18	2.2	2.2
6	1	19	2.0	2.2
6	1	20	2.0	2.8
6	1	21	1.4	1.8
6	1	22	3.4	2.6
6	1	23	1.2	1.2
6	1	24	1.2	0.6
6	1	25	0.8	0.4
6	1	26	0.4	0.2
6	2	3	1.0	1.2
6	2	4	0.0	0.0
6	2	5	0.2	0.8
6	2	6	1.0	1.2
6	2	7	2.2	2.6
6	2	8	2.0	1.4
6	2	9	1.4	0.8
6	2	10	2.2	0.6
6	2	11	1.2	0.6
6	2	12	0.6	1.2
6	2	13	2.8	2.4
6	2	14	1.8	1.4
6	2	15	1.0	1.4
6	2	16	2.6	1.8
6	2	17	1.8	2.2
6	2	18	2.4	1.8
6	2	19	2.0	2.6
6	2	20	2.6	2.0
6	2	21	2.2	1.4
6	2	22	3.0	2.6
6	2	23	1.8	1.2
6	2	24	0.8	1.2
6	2	25	0.8	1.0
6	2	26	0.0	0.4
6	3	3	0.25	0.5
6	3	4	0.75	0.25
6	3	5	1.0	0.75
6	3	6	1.25	1.0
6	3	7	2.0	3.0
6	3	8	3.0	1.75
6	3	9	2.0	1.75
6	3	10	1.25	0.25
6	3	11	1.25	1.5
6	3	12	1.0	0.0
6	3	13	0.25	1.25
6	3	14	1.75	1.75
6	3	15	1.0	1.5
6	3	16	1.25	3.25
6	3	17	2.5	2.0
6	3	18	2.25	1.75
6	3	19	2.25	1.75
6	3	20	1.25	1.75
6	3	21	4.75	4.25
6	3	22	3.5	2.25
6	3	23	2.0	1.5
6	3	24	1.0	2.0
6	3	25	0.5	0.75
6	3	26	0.5	0.75
6	4	3	0.75	0.25
6	4	4	0.5	0.25
6	4	5	0.25	0.5
6	4	6	0.25	0.5
6	4	7	1.75	2.25
6	4	8	0.5	1.25
6	4	9	2.5	2.0
6	4	10	0.5	1.0
6	4	11	0.75	1.75
6	4	12	1.25	0.5
6	4	13	0.75	0.25
6	4	14	0.75	1.25
6	4	15	2.75	2.25
6	4	16	1.5	1.75
6	4	17	2.5	2.75
6	4	18	3.0	1.25
6	4	19	3.5	3.25
6	4	20	3.0	4.0
6	4	21	2.5	1.25
6	4	22	3.25	1.75
6	4	23	1.75	1.25
6	4	24	2.0	1.5
6	4	25	2.0	1.25
6	4	26	1.5	1.25
6	5	3	1.0	1.0
6	5	4	1.0	0.75
6	5	5	0.0	0.75
6	5	6	0.5	1.0
6	5	7	1.0	0.5
6	5	8	0.75	0.25
6	5	9	0.75	1.0
6	5	10	0.75	1.5
6	5	11	1.25	0.75
6	5	12	2.5	2.25
6	5	13	2.0	2.0
6	5	14	1.75	2.25
6	5	15	0.75	1.75
6	5	16	3.75	2.75
6	5	17	2.25	2.25
6	5	18	1.75	1.0
6	5	19	2.0	1.75
6	5	20	1.75	1.25
6	5	21	2.0	1.75
6	5	22	2.25	1.5
6	5	23	7.25	5.25
6	5	24	1.75	1.75
6	5	25	1.25	1.0
6	5	26	2.5	1.75
6	6	3	1.5	0.5
6	6	4	0.25	0.0
6	6	5	1.0	1.25
6	6	6	0.25	0.25
6	6	7	2.25	1.75
6	6	8	0.75	1.0
6	6	9	2.5	1.25
6	6	10	0.5	0.25
6	6	11	0.25	1.25
6	6	12	1.75	1.25
6	6	13	0.5	1.0
6	6	14	1.25	2.0
6	6	15	3.5	2.25
6	6	16	2.5	3.0
6	6	17	1.5	1.0
6	6	18	1.25	1.0
6	6	19	2.25	2.0
6	6	20	2.25	1.5
6	6	21	0.75	1.0
6	6	22	1.5	0.5
6	6	23	1.25	1.0
6	6	24	0.5	1.0
6	6	25	0.5	0.5
6	6	26	0.5	0.25
7	0	3	0.0	0.0
7	0	4	0.0	0.0
7	0	5	0.2	0.2
7	0	6	0.2	0.2
7	0	7	0.0	0.0
7	0	8	0.0	0.0
7	0	9	0.2	0.2
7	0	10	0.4	0.2
7	0	11	0.4	0.2
7	0	12	0.0	0.2
7	0	13	0.0	0.2
7	0	14	0.0	0.0
7	0	15	0.6	0.4
7	0	16	0.4	0.8
7	0	17	0.4	0.4
7	0	18	0.2	0.0
7	0	19	0.6	0.4
7	0	20	0.4	1.2
7	0	21	0.2	0.6
7	0	22	0.2	0.2
7	0	23	0.4	0.4
7	0	24	0.0	0.6
7	0	25	0.0	0.0
7	0	26	0.2	0.2
7	1	3	0.0	0.0
7	1	4	0.2	0.2
7	1	5	0.0	0.2
7	1	6	0.2	0.6
7	1	7	0.2	0.2
7	1	8	0.2	0.0
7	1	9	0.4	0.4
7	1	10	0.6	0.2
7	1	11	0.0	0.0
7	1	12	0.2	0.2
7	1	13	0.2	0.4
7	1	14	0.2	0.6
7	1	15	0.4	0.6
7	1	16	0.8	1.0
7	1	17	0.2	0.4
7	1	18	0.8	1.4
7	1	19	0.4	0.4
7	1	20	0.6	0.4
7	1	21	0.2	0.2
7	1	22	0.2	0.6
7	1	23	0.6	0.0
7	1	24	0.4	0.0
7	1	25	0.4	0.2
7	1	26	0.0	0.0
7	2	3	0.2	0.0
7	2	4	0.0	0.2
7	2	5	0.0	0.2
7	2	6	0.0	0.2
7	2	7	0.4	0.4
7	2	8	0.0	0.2
7	2	9	0.0	0.2
7	2	10	0.2	0.2
7	2	11	0.2	0.0
7	2	12	0.2	0.2
7	2	13	0.6	0.0
7	2	14	0.0	0.0
7	2	15	0.4	0.4
7	2	16	0.4	0.8
7	2	17	0.6	0.2
7	2	18	1.6	0.4
7	2	19	0.8	0.6
7	2	20	0.8	0.6
7	2	21	0.8	0.4
7	2	22	1.8	1.6
7	2	23	0.6	0.4
7	2	24	0.4	0.4
7	2	25	0.4	0.0
7	2	26	0.0	0.2
7	3	3	0.0	0.0
7	3	4	0.75	0.25
7	3	5	0.5	1.25
7	3	6	0.25	0.25
7	3	7	0.25	0.25
7	3	8	0.75	0.5
7	3	9	0.5	0.75
7	3	10	0.5	0.25
7	3	11	0.5	0.5
7	3	12	0.0	0.0
7	3	13	0.75	0.25
7	3	14	0.75	0.5
7	3	15	0.75	0.75
7	3	16	0.0	0.75
7	3	17	0.5	0.5
7	3	18	0.5	1.25
7	3	19	1.0	0.75
7	3	20	0.75	0.75
7	3	21	0.25	0.25
7	3	22	0.75	0.75
7	3	23	0.0	0.0
7	3	24	0.25	0.0
7	3	25	0.25	0.25
7	3	26	0.0	0.0
7	4	3	0.25	0.25
7	4	4	0.25	0.5
7	4	5	0.0	0.5
7	4	6	0.25	0.5
7	4	7	0.5	0.5
7	4	8	0.75	0.25
7	4	9	0.5	0.0
7	4	10	0.0	0.5
7	4	11	0.25	0.0
7	4	12	0.75	0.25
7	4	13	0.0	0.25
7	4	14	1.25	0.75
7	4	15	0.25	1.0
7	4	16	0.75	0.75
7	4	17	1.0	0.25
7	4	18	0.75	0.75
7	4	19	0.0	0.5
7	4	20	0.25	0.25
7	4	21	0.75	0.25
7	4	22	0.5	0.5
7	4	23	0.5	0.25
7	4	24	0.25	1.25
7	4	25	0.25	0.0
7	4	26	0.5	0.25
7	5	3	0.5	0.0
7	5	4	0.0	0.0
7	5	5	0.0	0.25
7	5	6	0.0	0.25
7	5	7	0.0	0.5
7	5	8	0.25	0.25
7	5	9	0.25	0.5
7	5	10	0.0	0.25
7	5	11	0.25	0.5
7	5	12	0.25	0.25
7	5	13	0.5	0.0
7	5	14	0.0	0.0
7	5	15	0.5	0.25
7	5	16	0.25	0.0
7	5	17	1.0	0.75
7	5	18	1.0	0.75
7	5	19	0.75	1.0
7	5	20	0.5	0.25
7	5	21	0.25	1.0
7	5	22	0.0	0.5
7	5	23	0.25	0.75
7	5	24	0.75	0.75
7	5	25	0.25	0.5
7	5	26	0.25	0.0
7	6	3	0.0	0.0
7	6	4	0.0	0.0
7	6	5	0.0	0.0
7	6	6	0.0	0.0
7	6	7	0.25	0.0
7	6	8	0.25	0.0
7	6	9	0.0	0.0
7	6	10	0.75	0.75
7	6	11	0.0	0.25
7	6	12	0.5	0.75
7	6	13	0.0	0.75
7	6	14	0.25	0.25
7	6	15	0.5	0.0
7	6	16	1.0	0.25
7	6	17	0.25	0.0
7	6	18	1.25	1.0
7	6	19	0.25	0.0
7	6	20	0.5	1.5
7	6	21	0.0	0.25
7	6	22	1.5	1.5
7	6	23	0.25	0.0
7	6	24	0.0	0.25
7	6	25	0.5	0.0
7	6	26	0.0	0.5
8	0	3	0.0	0.2
8	0	4	0.0	0.4
8	0	5	0.0	0.2
8	0	6	0.0	0.2
8	0	7	0.0	0.8
8	0	8	0.8	1.2
8	0	9	0.8	0.4
8	0	10	0.6	0.4
8	0	11	0.2	0.0
8	0	12	0.0	0.0
8	0	13	0.2	0.4
8	0	14	0.8	0.6
8	0	15	0.4	1.0
8	0	16	0.2	0.8
8	0	17	1.2	1.6
8	0	18	0.2	0.6
8	0	19	1.4	1.0
8	0	20	0.2	0.8
8	0	21	0.8	1.4
8	0	22	1.0	1.4
8	0	23	1.2	0.8
8	0	24	0.6	0.4
8	0	25	0.8	0.8
8	0	26	0.2	0.0
8	1	3	0.0	0.2
8	1	4	0.0	0.0
8	1	5	0.4	0.0
8	1	6	0.4	0.6
8	1	7	0.2	0.8
8	1	8	1.8	1.8
8	1	9	0.6	0.6
8	1	10	0.6	0.6
8	1	11	0.0	0.2
8	1	12	0.4	0.0
8	1	13	0.8	0.8
8	1	14	0.8	0.8
8	1	15	1.0	0.4
8	1	16	1.2	0.8
8	1	17	0.8	1.4
8	1	18	1.2	1.0
8	1	19	0.6	1.2
8	1	20	1.4	0.8
8	1	21	1.8	1.0
8	1	22	1.2	1.6
8	1	23	0.4	0.8
8	1	24	0.6	0.4
8	1	25	0.8	0.6
8	1	26	0.0	0.4
8	2	3	0.2	0.0
8	2	4	0.0	0.0
8	2	5	0.0	0.0
8	2	6	0.0	0.0
8	2	7	0.2	0.4
8	2	8	2.0	2.2
8	2	9	0.8	0.8
8	2	10	0.2	0.2
8	2	11	0.4	0.4
8	2	12	1.0	0.8
8	2	13	1.2	0.6
8	2	14	1.2	0.2
8	2	15	1.0	0.8
8	2	16	1.2	0.8
8	2	17	2.2	1.8
8	2	18	0.8	0.8
8	2	19	0.8	0.8
8	2	20	0.8	1.0
8	2	21	1.4	1.4
8	2	22	1.4	1.4
8	2	23	1.6	1.6
8	2	24	1.8	0.8
8	2	25	0.4	0.4
8	2	26	0.4	0.0
8	3	3	0.75	0.5
8	3	4	0.0	0.0
8	3	5	0.25	0.0
8	3	6	0.5	0.0
8	3	7	1.5	1.25
8	3	8	2.25	1.75
8	3	9	1.75	1.25
8	3	10	0.0	0.25
8	3	11	0.25	0.25
8	3	12	1.25	1.0
8	3	13	0.0	0.25
8	3	14	0.75	1.0
8	3	15	1.75	2.25
8	3	16	1.5	1.25
8	3	17	1.0	1.0
8	3	18	0.75	1.75
8	3	19	2.5	2.0
8	3	20	0.75	0.5
8	3	21	3.0	2.5
8	3	22	1.75	1.25
8	3	23	1.5	1.0
8	3	24	0.5	0.5
8	3	25	1.25	0.75
8	3	26	0.25	0.5
8	4	3	0.0	0.25
8	4	4	0.0	0.0
8	4	5	0.0	0.0
8	4	6	0.5	0.5
8	4	7	1.0	1.0
8	4	8	1.75	2.5
8	4	9	1.5	1.25
8	4	10	0.5	0.25
8	4	11	0.25	0.0
8	4	12	0.75	0.5
8	4	13	1.25	1.0
8	4	14	0.75	0.75
8	4	15	0.5	0.5
8	4	16	1.0	1.0
8	4	17	1.0	1.25
8	4	18	0.5	0.5
8	4	19	0.75	0.75
8	4	20	2.5	1.75
8	4	21	0.75	1.5
8	4	22	1.75	2.0
8	4	23	1.75	2.25
8	4	24	1.0	1.25
8	4	25	1.5	1.25
8	4	26	0.5	1.0
8	5	3	1.75	1.25
8	5	4	1.25	0.75
8	5	5	0.25	0.0
8	5	6	0.0	0.25
8	5	7	0.25	0.25
8	5	8	0.25	0.25
8	5	9	1.25	1.0
8	5	10	1.25	1.25
8	5	11	0.0	0.25
8	5	12	0.0	0.5
8	5	13	0.5	0.0
8	5	14	0.75	0.5
8	5	15	0.0	0.5
8	5	16	1.75	1.25
8	5	17	1.0	0.5
8	5	18	1.25	1.0
8	5	19	1.75	1.75
8	5	20	1.5	2.0
8	5	21	2.25	1.0
8	5	22	2.25	2.0
8	5	23	2.75	1.5
8	5	24	2.5	2.75
8	5	25	2.75	2.5
8	5	26	0.75	1.0
8	6	3	1.0	1.5
8	6	4	1.0	1.0
8	6	5	0.0	0.75
8	6	6	0.5	0.5
8	6	7	0.25	0.5
8	6	8	0.0	0.0
8	6	9	1.0	1.0
8	6	10	0.0	0.75
8	6	11	0.25	0.0
8	6	12	0.5	0.5
8	6	13	0.25	0.75
8	6	14	0.0	0.25
8	6	15	1.0	0.75
8	6	16	0.5	0.25
8	6	17	0.5	0.5
8	6	18	1.25	0.5
8	6	19	1.5	0.5
8	6	20	0.75	0.75
8	6	21	1.5	1.75
8	6	22	0.5	0.75
8	6	23	0.75	1.25
8	6	24	0.5	0.75
8	6	25	1.25	0.75
8	6	26	0.0	0.5
9	0	3	1.2	0.4
9	0	4	0.8	1.2
9	0	5	1.0	1.2
9	0	6	1.8	3.8
9	0	7	1.2	3.4
9	0	8	2.0	2.6
9	0	9	1.6	1.6
9	0	10	1.6	1.4
9	0	11	2.0	1.4
9	0	12	1.4	1.6
9	0	13	2.8	2.4
9	0	14	2.6	3.0
9	0	15	3.0	2.6
9	0	16	2.2	2.6
9	0	17	2.4	4.2
9	0	18	1.8	2.2
9	0	19	3.8	4.4
9	0	20	3.0	2.2
9	0	21	2.6	5.2
9	0	22	3.8	2.2
9	0	23	2.2	2.4
9	0	24	2.2	2.0
9	0	25	1.2	1.4
9	0	26	0.4	0.4
9	1	3	0.2	0.2
9	1	4	0.4	0.4
9	1	5	1.6	1.4
9	1	6	4.2	5.0
9	1	7	1.2	2.4
9	1	8	1.8	2.4
9	1	9	2.2	3.0
9	1	10	0.8	1.4
9	1	11	0.8	0.8
9	1	12	1.0	1.8
9	1	13	2.4	2.0
9	1	14	2.2	3.8
9	1	15	2.2	4.4
9	1	16	1.8	2.6
9	1	17	2.4	2.8
9	1	18	4.2	4.0
9	1	19	2.6	1.4
9	1	20	3.0	2.8
9	1	21	3.2	3.4
9	1	22	5.2	3.4
9	1	23	2.8	2.6
9	1	24	2.4	2.0
9	1	25	1.0	2.2
9	1	26	1.0	0.6
9	2	3	0.2	0.4
9	2	4	0.2	0.4
9	2	5	2.2	2.4
9	2	6	3.0	5.0
9	2	7	2.4	3.2
9	2	8	1.8	2.6
9	2	9	1.2	1.8
9	2	10	2.0	3.0
9	2	11	2.0	2.8
9	2	12	1.8	1.8
9	2	13	3.0	2.8
9	2	14	2.6	3.6
9	2	15	2.0	3.8
9	2	16	4.2	5.4
9	2	17	3.4	4.0
9	2	18	5.6	8.2
9	2	19	6.2	6.4
9	2	20	3.8	3.6
9	2	21	2.8	3.4
9	2	22	4.8	3.6
9	2	23	4.2	3.0
9	2	24	1.0	2.2
9	2	25	0.6	1.4
9	2	26	1.0	2.0
9	3	3	0.5	0.5
9	3	4	1.0	1.5
9	3	5	0.25	2.0
9	3	6	2.75	4.5
9	3	7	1.75	3.5
9	3	8	3.75	3.5
9	3	9	2.5	3.75
9	3	10	3.25	2.0
9	3	11	2.25	3.0
9	3	12	2.0	3.5
9	3	13	4.0	3.0
9	3	14	3.5	3.5
9	3	15	2.25	3.25
9	3	16	2.5	5.0
9	3	17	3.25	3.25
9	3	18	4.0	6.0
9	3	19	4.0	5.25
9	3	20	4.75	6.0
9	3	21	3.75	5.0
9	3	22	4.25	4.75
9	3	23	3.5	3.75
9	3	24	1.5	1.5
9	3	25	1.0	2.75
9	3	26	0.25	0.25
9	4	3	0.75	0.5
9	4	4	1.0	1.5
9	4	5	1.25	1.0
9	4	6	2.75	2.75
9	4	7	2.75	5.25
9	4	8	3.0	3.5
9	4	9	1.75	2.25
9	4	10	1.5	1.5
9	4	11	1.5	3.0
9	4	12	2.5	2.5
9	4	13	1.5	3.0
9	4	14	1.5	2.5
9	4	15	1.25	3.75
9	4	16	2.5	2.75
9	4	17	3.25	4.5
9	4	18	5.25	5.25
9	4	19	4.25	4.75
9	4	20	5.5	3.5
9	4	21	5.5	6.75
9	4	22	7.0	6.0
9	4	23	4.0	4.25
9	4	24	5.5	3.75
9	4	25	4.75	3.25
9	4	26	2.75	3.0
9	5	3	2.75	2.25
9	5	4	0.75	1.5
9	5	5	2.0	2.25
9	5	6	0.75	1.0
9	5	7	2.0	4.0
9	5	8	2.25	1.0
9	5	9	3.25	3.5
9	5	10	2.5	2.5
9	5	11	1.5	3.0
9	5	12	3.75	2.75
9	5	13	3.25	2.5
9	5	14	1.25	2.0
9	5	15	3.25	2.0
9	5	16	4.25	6.0
9	5	17	3.5	4.25
9	5	18	5.0	7.0
9	5	19	5.5	5.5
9	5	20	4.75	4.0
9	5	21	5.75	4.5
9	5	22	5.25	6.0
9	5	23	5.5	3.5
9	5	24	8.25	5.75
9	5	25	3.0	2.5
9	5	26	2.0	2.25
9	6	3	1.5	2.75
9	6	4	0.75	1.75
9	6	5	0.5	0.75
9	6	6	0.5	0.5
9	6	7	1.5	3.25
9	6	8	2.5	1.5
9	6	9	2.5	2.75
9	6	10	2.75	3.25
9	6	11	1.0	3.0
9	6	12	1.75	2.0
9	6	13	3.25	4.5
9	6	14	3.0	4.25
9	6	15	1.5	2.5
9	6	16	5.0	5.0
9	6	17	3.25	5.25
9	6	18	2.25	3.5
9	6	19	3.5	3.5
9	6	20	2.25	3.25
9	6	21	3.0	3.75
9	6	22	3.5	3.5
9	6	23	3.25	2.5
9	6	24	2.25	1.75
9	6	25	0.25	1.5
9	6	26	0.5	1.0
10	0	3	1.2	1.8
10	0	4	0.8	0.8
10	0	5	1.0	2.4
10	0	6	2.0	1.6
10	0	7	1.2	2.8
10	0	8	2.0	3.6
10	0	9	4.0	4.0
10	0	10	4.2	2.8
10	0	11	2.6	2.6
10	0	12	2.2	2.4
10	0	13	2.2	2.8
10	0	14	2.4	3.0
10	0	15	1.6	2.6
10	0	16	2.4	3.0
10	0	17	2.2	5.2
10	0	18	5.4	6.0
10	0	19	4.6	6.0
10	0	20	5.0	7.0
10	0	21	5.4	7.0
10	0	22	5.4	7.2
10	0	23	2.8	3.8
10	0	24	2.4	5.4
10	0	25	1.2	2.2
10	0	26	2.0	2.4
10	1	3	1.0	1.4
10	1	4	0.2	0.6
10	1	5	0.4	0.6
10	1	6	1.8	1.2
10	1	7	1.4	3.6
10	1	8	2.8	3.8
10	1	9	3.6	3.4
10	1	10	3.8	4.0
10	1	11	2.4	3.0
10	1	12	3.8	2.8
10	1	13	3.4	4.2
10	1	14	3.8	2.8
10	1	15	1.4	2.0
10	1	16	3.6	7.2
10	1	17	4.2	6.6
10	1	18	5.4	6.0
10	1	19	5.4	7.8
10	1	20	3.6	6.8
10	1	21	5.4	7.0
10	1	22	4.0	7.4
10	1	23	5.8	7.4
10	1	24	2.6	3.6
10	1	25	2.8	2.8
10	1	26	1.4	2.4
10	2	3	0.4	1.2
10	2	4	0.2	1.0
10	2	5	1.0	0.8
10	2	6	1.6	1.6
10	2	7	3.2	2.8
10	2	8	2.8	4.6
10	2	9	4.0	2.6
10	2	10	3.8	3.4
10	2	11	2.8	4.4
10	2	12	2.2	3.2
10	2	13	2.4	3.0
10	2	14	4.0	4.6
10	2	15	4.0	4.4
10	2	16	2.4	6.8
10	2	17	3.4	6.2
10	2	18	5.0	8.0
10	2	19	7.0	10.0
10	2	20	5.8	7.0
10	2	21	4.4	11.0
10	2	22	4.2	6.8
10	2	23	6.6	9.0
10	2	24	4.2	5.4
10	2	25	2.8	4.6
10	2	26	1.4	2.2
10	3	3	1.0	3.0
10	3	4	0.75	1.75
10	3	5	1.0	1.25
10	3	6	1.5	1.5
10	3	7	4.0	4.5
10	3	8	2.25	3.75
10	3	9	2.75	4.0
10	3	10	2.5	5.25
10	3	11	3.5	3.75
10	3	12	4.75	4.0
10	3	13	3.0	2.5
10	3	14	2.0	4.75
10	3	15	2.25	4.25
10	3	16	1.75	4.75
10	3	17	4.0	7.75
10	3	18	3.25	9.0
10	3	19	5.5	8.75
10	3	20	4.75	8.0
10	3	21	5.75	9.5
10	3	22	6.25	11.5
10	3	23	8.5	10.25
10	3	24	2.25	5.5
10	3	25	3.5	5.5
10	3	26	1.5	3.0
10	4	3	1.5	2.75
10	4	4	1.0	1.25
10	4	5	1.0	1.5
10	4	6	0.5	1.0
10	4	7	2.75	2.75
10	4	8	3.0	6.25
10	4	9	1.75	2.0
10	4	10	4.0	4.0
10	4	11	1.75	3.25
10	4	12	4.5	3.75
10	4	13	2.0	2.75
10	4	14	4.0	2.5
10	4	15	2.5	4.5
10	4	16	3.5	4.25
10	4	17	3.25	6.25
10	4	18	4.25	6.75
10	4	19	5.5	7.5
10	4	20	6.75	4.75
10	4	21	8.5	10.5
10	4	22	7.75	10.75
10	4	23	7.0	11.25
10	4	24	6.5	9.25
10	4	25	6.5	13.5
10	4	26	4.0	8.5
10	5	3	3.0	3.75
10	5	4	1.5	3.0
10	5	5	0.5	0.5
10	5	6	0.25	0.5
10	5	7	1.75	2.0
10	5	8	3.0	3.5
10	5	9	4.0	3.25
10	5	10	1.25	2.75
10	5	11	3.5	4.25
10	5	12	2.0	3.0
10	5	13	4.25	6.5
10	5	14	5.25	4.75
10	5	15	5.0	7.0
10	5	16	5.25	7.5
10	5	17	3.5	5.0
10	5	18	5.5	5.0
10	5	19	7.0	7.75
10	5	20	8.25	11.0
10	5	21	2.5	9.0
10	5	22	8.0	7.75
10	5	23	5.5	10.0
10	5	24	6.75	12.75
10	5	25	8.0	11.75
10	5	26	4.0	6.75
10	6	3	3.0	6.25
10	6	4	1.25	3.0
10	6	5	1.25	1.75
10	6	6	0.75	0.25
10	6	7	0.75	1.5
10	6	8	1.5	2.75
10	6	9	2.75	3.0
10	6	10	4.25	6.0
10	6	11	3.75	4.0
10	6	12	3.0	6.0
10	6	13	3.0	4.75
10	6	14	3.0	5.5
10	6	15	4.5	6.0
10	6	16	3.75	4.5
10	6	17	3.0	7.75
10	6	18	3.5	6.0
10	6	19	4.0	6.75
10	6	20	6.75	5.0
10	6	21	5.5	9.25
10	6	22	2.0	4.75
10	6	23	3.0	6.25
10	6	24	2.5	2.75
10	6	25	2.0	3.5
10	6	26	1.0	1.5
11	0	3	0.4	0.0
11	0	4	0.0	0.2
11	0	5	0.6	0.6
11	0	6	0.0	0.0
11	0	7	0.4	1.0
11	0	8	0.6	0.8
11	0	9	0.8	0.8
11	0	10	0.4	0.2
11	0	11	0.6	0.6
11	0	12	0.6	0.4
11	0	13	0.2	0.2
11	0	14	0.2	0.2
11	0	15	0.2	1.0
11	0	16	0.2	0.6
11	0	17	1.2	0.2
11	0	18	1.2	1.8
11	0	19	0.6	0.6
11	0	20	0.6	1.0
11	0	21	1.2	1.2
11	0	22	1.4	1.4
11	0	23	1.6	1.4
11	0	24	1.0	0.6
11	0	25	1.0	0.6
11	0	26	1.0	0.4
11	1	3	0.4	0.2
11	1	4	0.0	0.4
11	1	5	0.2	0.4
11	1	6	0.6	1.0
11	1	7	0.4	0.6
11	1	8	0.2	0.2
11	1	9	0.2	0.8
11	1	10	0.2	0.4
11	1	11	0.0	0.2
11	1	12	0.0	0.6
11	1	13	0.8	0.8
11	1	14	0.4	0.2
11	1	15	0.0	1.4
11	1	16	0.8	0.8
11	1	17	1.4	2.4
11	1	18	1.2	1.0
11	1	19	0.6	1.8
11	1	20	1.4	1.4
11	1	21	0.8	1.4
11	1	22	1.6	0.8
11	1	23	0.8	0.4
11	1	24	1.6	0.8
11	1	25	0.8	1.2
11	1	26	0.2	0.6
11	2	3	0.0	0.0
11	2	4	0.4	0.6
11	2	5	0.2	0.2
11	2	6	0.8	1.0
11	2	7	0.2	0.8
11	2	8	0.8	0.2
11	2	9	0.4	0.6
11	2	10	0.4	0.6
11	2	11	0.4	0.8
11	2	12	0.4	1.0
11	2	13	0.0	0.6
11	2	14	1.4	0.6
11	2	15	0.4	0.4
11	2	16	1.4	1.6
11	2	17	1.0	1.0
11	2	18	0.6	0.6
11	2	19	0.6	0.8
11	2	20	1.8	1.4
11	2	21	1.6	1.2
11	2	22	1.8	1.8
11	2	23	1.6	1.2
11	2	24	0.8	1.6
11	2	25	0.6	0.6
11	2	26	0.0	0.2
11	3	3	0.0	0.25
11	3	4	0.25	0.25
11	3	5	0.0	0.25
11	3	6	0.25	1.0
11	3	7	0.0	0.0
11	3	8	0.5	1.0
11	3	9	1.0	0.25
11	3	10	0.0	0.25
11	3	11	0.5	0.5
11	3	12	0.5	0.5
11	3	13	0.25	0.25
11	3	14	0.25	0.75
11	3	15	0.0	1.0
11	3	16	1.5	2.25
11	3	17	0.5	0.75
11	3	18	1.25	0.5
11	3	19	0.5	0.5
11	3	20	0.75	1.5
11	3	21	1.5	1.25
11	3	22	1.25	2.5
11	3	23	0.5	1.5
11	3	24	0.75	1.5
11	3	25	1.5	0.75
11	3	26	1.0	0.0
11	4	3	0.0	0.25
11	4	4	0.25	0.25
11	4	5	0.25	0.5
11	4	6	0.5	0.5
11	4	7	0.75	0.5
11	4	8	0.75	1.25
11	4	9	0.5	0.75
11	4	10	0.25	0.25
11	4	11	0.0	0.0
11	4	12	0.5	0.0
11	4	13	0.25	0.5
11	4	14	0.5	0.75
11	4	15	0.25	0.75
11	4	16	0.75	1.5
11	4	17	1.0	1.25
11	4	18	1.25	1.5
11	4	19	2.5	1.0
11	4	20	0.75	1.0
11	4	21	2.0	1.0
11	4	22	1.5	1.0
11	4	23	1.25	2.5
11	4	24	0.75	2.25
11	4	25	0.75	0.75
11	4	26	1.75	0.75
11	5	3	1.5	0.75
11	5	4	0.25	0.75
11	5	5	0.5	0.25
11	5	6	0.5	0.75
11	5	7	0.5	0.5
11	5	8	2.0	1.25
11	5	9	0.5	0.25
11	5	10	1.0	1.0
11	5	11	0.5	0.25
11	5	12	0.5	0.5
11	5	13	0.5	0.5
11	5	14	1.0	0.0
11	5	15	1.0	0.5
11	5	16	1.5	0.25
11	5	17	1.0	0.5
11	5	18	2.75	0.75
11	5	19	1.0	1.5
11	5	20	2.25	1.0
11	5	21	1.5	2.0
11	5	22	3.0	1.0
11	5	23	1.5	1.0
11	5	24	2.25	2.25
11	5	25	2.25	0.0
11	5	26	0.5	1.0
11	6	3	1.0	1.0
11	6	4	0.25	0.25
11	6	5	1.0	0.25
11	6	6	0.5	0.5
11	6	7	0.25	1.0
11	6	8	0.5	0.5
11	6	9	0.0	0.0
11	6	10	0.5	0.25
11	6	11	0.0	0.0
11	6	12	1.0	1.5
11	6	13	0.75	1.0
11	6	14	0.25	0.75
11	6	15	0.25	0.5
11	6	16	1.0	1.5
11	6	17	0.5	1.0
11	6	18	0.5	0.75
11	6	19	1.0	0.75
11	6	20	2.5	0.5
11	6	21	1.25	0.25
11	6	22	0.75	1.0
11	6	23	2.0	0.75
11	6	24	0.5	0.25
11	6	25	0.5	0.25
11	6	26	0.5	0.5
12	0	3	0.0	0.0
12	0	4	0.2	0.0
12	0	5	0.0	0.0
12	0	6	0.0	0.4
12	0	7	0.4	0.0
12	0	8	0.2	0.4
12	0	9	0.0	0.2
12	0	10	0.2	0.0
12	0	11	1.6	0.6
12	0	12	0.4	0.8
12	0	13	0.6	0.4
12	0	14	0.8	0.8
12	0	15	1.6	2.4
12	0	16	0.6	0.4
12	0	17	0.6	1.2
12	0	18	0.0	1.4
12	0	19	0.8	0.2
12	0	20	0.6	1.2
12	0	21	1.2	0.6
12	0	22	0.4	0.6
12	0	23	0.0	0.4
12	0	24	0.0	0.2
12	0	25	0.6	0.2
12	0	26	0.0	0.2
12	1	3	0.0	0.0
12	1	4	0.0	0.0
12	1	5	0.0	0.2
12	1	6	0.0	0.4
12	1	7	0.0	0.2
12	1	8	0.4	1.4
12	1	9	0.4	0.4
12	1	10	0.4	0.8
12	1	11	0.4	0.4
12	1	12	0.8	1.4
12	1	13	0.2	0.2
12	1	14	0.4	0.6
12	1	15	1.0	0.6
12	1	16	0.2	0.6
12	1	17	1.2	1.6
12	1	18	0.8	1.6
12	1	19	1.0	2.2
12	1	20	0.4	0.6
12	1	21	1.2	1.2
12	1	22	2.2	1.6
12	1	23	1.2	1.2
12	1	24	1.0	0.6
12	1	25	0.0	0.2
12	1	26	0.4	0.2
12	2	3	0.0	0.0
12	2	4	0.2	0.0
12	2	5	0.0	0.0
12	2	6	0.4	0.4
12	2	7	0.0	0.2
12	2	8	0.4	0.6
12	2	9	0.2	0.8
12	2	10	0.4	0.4
12	2	11	0.4	0.4
12	2	12	0.6	0.8
12	2	13	1.6	2.2
12	2	14	0.8	0.6
12	2	15	1.6	1.0
12	2	16	1.0	0.2
12	2	17	0.8	0.6
12	2	18	0.2	1.0
12	2	19	0.2	2.0
12	2	20	0.6	0.8
12	2	21	0.4	1.6
12	2	22	1.2	0.6
12	2	23	0.8	1.0
12	2	24	0.6	0.6
12	2	25	0.6	0.6
12	2	26	0.2	0.0
12	3	3	0.25	0.25
12	3	4	0.0	0.25
12	3	5	0.75	0.5
12	3	6	0.25	1.25
12	3	7	0.25	0.5
12	3	8	0.75	1.25
12	3	9	1.25	0.5
12	3	10	1.0	0.5
12	3	11	0.25	0.25
12	3	12	1.0	0.5
12	3	13	0.25	0.5
12	3	14	1.25	0.75
12	3	15	0.0	0.25
12	3	16	0.5	0.25
12	3	17	0.5	1.0
12	3	18	1.75	1.25
12	3	19	0.5	1.25
12	3	20	1.0	1.75
12	3	21	1.25	1.0
12	3	22	2.0	0.75
12	3	23	0.0	0.75
12	3	24	1.25	1.5
12	3	25	0.25	0.0
12	3	26	0.0	0.25
12	4	3	1.0	0.5
12	4	4	0.25	0.0
12	4	5	0.0	0.0
12	4	6	0.0	0.0
12	4	7	0.5	0.0
12	4	8	1.25	2.5
12	4	9	0.0	0.25
12	4	10	0.25	1.5
12	4	11	0.25	0.5
12	4	12	0.25	0.5
12	4	13	0.75	1.5
12	4	14	1.25	1.0
12	4	15	1.25	1.0
12	4	16	1.5	1.5
12	4	17	1.5	1.25
12	4	18	1.0	1.25
12	4	19	0.75	0.5
12	4	20	1.0	0.75
12	4	21	0.5	0.75
12	4	22	0.5	1.5
12	4	23	0.75	0.75
12	4	24	0.75	1.0
12	4	25	0.0	0.0
12	4	26	0.0	0.0
12	5	3	0.75	0.25
12	5	4	0.25	0.5
12	5	5	0.25	0.0
12	5	6	0.75	0.5
12	5	7	0.5	0.0
12	5	8	1.0	0.5
12	5	9	0.0	0.0
12	5	10	0.25	0.5
12	5	11	0.0	0.5
12	5	12	0.75	0.5
12	5	13	1.75	1.0
12	5	14	0.5	0.5
12	5	15	0.25	1.5
12	5	16	0.5	1.0
12	5	17	1.5	1.5
12	5	18	3.25	1.75
12	5	19	1.0	1.25
12	5	20	0.5	0.5
12	5	21	1.0	1.5
12	5	22	1.0	0.5
12	5	23	1.25	1.0
12	5	24	1.75	1.25
12	5	25	1.0	1.5
12	5	26	1.0	0.5
12	6	3	0.0	0.0
12	6	4	0.0	0.0
12	6	5	1.25	0.25
12	6	6	0.5	0.75
12	6	7	0.0	0.5
12	6	8	0.25	0.75
12	6	9	1.0	1.5
[truncated: 162,809 more rows]
