# Supplementary material for: Do transportation network companies decrease or increase congestion?
Source: Sci Adv. 2019 May 8;5(5):eaau2670. doi: 10.1126/sciadv.aau2670 (PMC6506243; doi:10.1126/sciadv.aau2670)
Supplement: Data S3 [file aau2670_Data_S3.zip]

Archive with 4 entries (3 files):
- Data S3 Model Estimation Files/
- Data S3 Model Estimation Files/ESTFILE_2010.csv
- Data S3 Model Estimation Files/ESTFILE_2016.csv
- Data S3 Model Estimation Files/ReadMe.txt
