# Supplementary material for: Do transportation network companies decrease or increase congestion?
Source: Sci Adv. 2019 May 8;5(5):eaau2670. doi: 10.1126/sciadv.aau2670 (PMC6506243; doi:10.1126/sciadv.aau2670)
Supplement: Data S3 [file aau2670_Data_S3.zip › Data S3 Model Estimation Files/ESTFILE_2010.csv]

	ID	ModifiedTMC	TOD	YEAR	CHAMP_LINK_COUNT	PRESIDIO	PHF	ALPHA	BETA	AT	FT2	DT	LANES	DISTANCE	CAPACITY	FFS	INRIX_SPEED	SPEED_20TH	FF_TIME	INRIX_TIME	INRIX_VOL	CHAMP_PCE	CHAMP_VOL	TNC_VOL	TNC_PUDO	AVG_DUR	AVG_DUR_MAJOR_ARTERIALS	AVG_DUR_MINOR_ARTERIALS	BASE_INRIX_VOL_PRESIDIO
0	105&10491_AM	105&10491	AM	2010	2	0.0	0.348	0.6	3.5	1.0	2	10.0	3.0	0.17	7758.62068966	28.4670367036	19.685655731	13.4411947285	0.358309159685	0.518143776331	7128.56549147	6105.25468353	5599.99224471	0.0	0.0	0.0	0.0	0.0	0
1	105&14211_AM	105&14211	AM	2010	6	0.0	0.348	0.6	8.5	3.0	4	2.0	1.0	0.6	1374.5210728	25.2154069652	19.5391864901	17.525219232	1.42769855151	1.84245132305	1262.09707022	456.119607167	427.906932333	0.0	0.0	0.0	0.0	0.0	0
2	105+04183_AM	105+04183	AM	2010	1	0.0	0.348	0.83	5.5	3.0	1	9.0	5.0	0.32	27298.8505747	69.38	55.2156652361	44.0	0.276736811761	0.347727405219	22050.9462501	17761.40234	16584.56329	0.0	0.0	0.0	0.0	0.0	0
3	105+04184_AM	105+04184	AM	2010	1	0.0	0.348	0.83	5.5	3.0	1	10.0	3.0	0.433	16379.3103448	71.58	55.5193133047	46.0	0.362950544845	0.467945269017	13522.8076952	14038.08789	13199.06677	0.0	0.0	0.0	0.0	0.0	0
4	105+04185_AM	105+04185	AM	2010	1	0.0	0.348	0.83	5.5	3.0	1	10.0	2.0	0.54	10057.4712644	71.49	47.9077253219	27.0	0.453210239194	0.676300111982	9146.07224872	3723.31372	3385.49635	0.0	0.0	0.0	0.0	0.0	0
5	105+04401_AM	105+04401	AM	2010	1	0.0	0.348	0.83	5.5	1.0	1	6.0	4.0	0.21	21264.3678161	65.53	46.3490870032	44.0	0.192278345796	0.271850015064	18736.9082519	16671.25391	16013.66083	0.0	0.0	0.0	0.0	0.0	0
6	105+04402_AM	105+04402	AM	2010	1	0.0	0.348	0.83	5.5	1.0	1	6.0	3.0	0.36	15948.2758621	63.19	43.8637339056	38.0	0.341826238329	0.492434138108	14213.7031728	11552.70703	11523.18289	0.0	0.0	0.0	0.0	0.0	0
7	105+04863_AM	105+04863	AM	2010	1	0.0	0.348	0.83	5.5	2.0	1	11.0	4.0	1.0	21839.0804598	69.9	59.2555685815	56.0	0.858369098712	1.01256306262	16534.1764343	14369.71289	13699.58362	0.0	0.0	0.0	0.0	0.0	0
8	105+04864_AM	105+04864	AM	2010	1	0.0	0.348	0.83	5.5	2.0	1	11.0	4.0	0.63	21839.0804598	69.96	58.0696864111	56.0	0.540308747856	0.650942037682	16932.41981	17314.06055	16530.04841	0.0	0.0	0.0	0.0	0.0	0
9	105+04866_AM	105+04866	AM	2010	1	0.0	0.348	0.83	5.5	2.0	1	11.0	5.0	0.43	27298.8505747	70.4	59.2623655914	56.0	0.366477272727	0.43535217912	20838.1891734	18326.59766	17391.26391	0.0	0.0	0.0	0.0	0.0	0
10	105+04868_AM	105+04868	AM	2010	1	0.0	0.348	0.83	5.5	2.0	1	9.0	4.0	0.21	21839.0804598	68.74	45.2521459227	20.0	0.183299389002	0.278439834025	20052.4000752	15494.99219	14631.77619	0.0	0.0	0.0	0.0	0.0	0
11	105+04869_AM	105+04869	AM	2010	8	0.0	0.348	0.83	8.5	2.0	1	10.0	2.25498230583	1.0738	10619.0711685	67.73	48.1324647123	36.0	0.951247600768	1.33855601173	9765.54672255	6797.08789507	6267.08603877	0.0	0.0	0.0	0.0	0.0	0
12	105+04872_AM	105+04872	AM	2010	1	0.0	0.348	0.83	5.5	2.0	1	10.0	4.0	0.33	21839.0804598	68.74	48.7918454936	33.0	0.288041897003	0.405805515239	19200.8805462	10425.29102	9496.23999	0.0	0.0	0.0	0.0	0.0	0
13	105+04873_AM	105+04873	AM	2010	1	0.0	0.348	0.6	8.5	2.0	4	6.0	1.0	0.17	862.068965517	45.93	21.1885521886	10.0	0.222077073808	0.481392022881	932.314232177	220.36665	176.63353	0.0	0.0	0.0	0.0	0.0	0
14	105+05618_AM	105+05618	AM	2010	4	0.0	0.348	0.83	5.5	2.0	1	7.0	3.0	0.5469	12297.5264973	62.48	38.4316939891	27.0	0.52519206146	0.853826532062	11681.8531706	7574.22252025	7241.96721312	0.0	0.0	0.0	0.0	0.0	0
15	105+05619_AM	105+05619	AM	2010	1	0.0	0.348	0.6	3.5	3.0	2	7.0	4.0	0.19	10919.5402299	42.76	21.2996632997	9.0	0.266604303087	0.535219728105	12662.5805798	7760.6626	7429.81769	0.0	0.0	0.0	0.0	0.0	0
16	105+05620_AM	105+05620	AM	2010	3	0.0	0.348	0.6	3.5	3.0	2	7.0	3.0	0.32	8189.65517241	35.72	21.8930921053	16.0	0.53751399776	0.876988956501	8310.50728869	4312.96032563	4117.07200719	0.0	0.0	0.0	0.0	0.0	0
17	105+05621_AM	105+05621	AM	2010	6	0.0	0.348	0.6	3.5	3.0	2	7.0	3.0	0.81	8189.65517241	32.25	21.0515933232	16.0	1.50697674419	2.30861385425	7912.76880899	3377.55436938	3210.40952346	0.0	0.0	0.0	0.0	0.0	0
18	105+05622_AM	105+05622	AM	2010	1	0.0	0.348	0.6	3.5	3.0	2	7.0	3.0	0.15	8189.65517241	38.59	17.6736	9.0	0.233221041721	0.509234111896	9943.84572935	4774.2124	4568.45849	0.0	0.0	0.0	0.0	0.0	0
19	105+05623_AM	105+05623	AM	2010	2	0.0	0.348	0.6	3.5	3.0	2	4.0	3.0	0.33	8189.65517241	35.66	23.612687813	17.0	0.555243970836	0.83853223982	7818.96861739	5116.92418455	4948.72971848	0.0	0.0	0.0	0.0	0.0	0
20	105+05624_AM	105+05624	AM	2010	2	0.0	0.348	0.6	3.5	3.0	2	7.0	3.0	0.26	8189.65517241	33.21	25.731511254	22.0	0.469738030714	0.606260543581	6657.66575119	4256.59741	4078.784175	0.0	0.0	0.0	0.0	0.0	0
21	105+05625_AM	105+05625	AM	2010	6	0.0	0.348	0.6	3.5	3.0	2	4.0	3.0	0.78	8189.65517241	39.25	23.2864	16.0	1.1923566879	2.0097567679	8507.50021007	4679.40633	4486.90432167	0.0	0.0	0.0	0.0	0.0	0
22	105+05626_AM	105+05626	AM	2010	2	0.0	0.348	0.6	3.5	3.0	2	4.0	3.0	0.26	8189.65517241	36.35	23.6745027125	14.0	0.429160935351	0.65893675527	7927.42526284	5275.961425	5044.48978	0.0	0.0	0.0	0.0	0.0	0
23	105+05627_AM	105+05627	AM	2010	2	0.0	0.348	0.6	3.5	3.0	2	4.0	3.0	0.26	8189.65517241	35.22	18.1884328358	9.0	0.442930153322	0.857687967998	9300.29011413	5581.05933	5343.285175	0.0	0.0	0.0	0.0	0.0	0
24	105+05628_AM	105+05628	AM	2010	1	0.0	0.348	0.6	3.5	3.0	2	4.0	3.0	0.13	8189.65517241	33.58	17.8015267176	9.0	0.232281119714	0.438164665522	9155.49337319	5512.80176	5285.50557	0.0	0.0	0.0	0.0	0.0	0
25	105+05629_AM	105+05629	AM	2010	1	0.0	0.348	0.6	3.5	3.0	2	4.0	3.0	0.13	8189.65517241	34.28	16.1974169742	9.0	0.227537922987	0.481558264038	9779.4024171	5640.64697	5385.91743	0.0	0.0	0.0	0.0	0.0	0
26	105+05630_AM	105+05630	AM	2010	2	0.0	0.348	0.6	3.5	3.0	2	1.0	3.0	0.3916	8189.65517241	38.78	28.6703703704	26.0	0.605879319237	0.819522025577	7035.72199705	6709.22702888	6379.71208551	0.0	0.0	0.0	0.0	0.0	0
27	105+05631_AM	105+05631	AM	2010	1	0.0	0.348	0.6	3.5	3.0	2	1.0	3.0	0.51	8189.65517241	42.6	27.7564575646	24.0	0.718309859155	1.10244615794	7924.7626645	4793.45996	4605.50354	0.0	0.0	0.0	0.0	0.0	0
28	105+05632_AM	105+05632	AM	2010	4	0.0	0.348	0.6	3.5	2.0	2	1.0	3.0	0.53	8189.65517241	34.63	21.8628691983	16.0	0.918278948888	1.45452089163	8126.51159212	4456.69779264	4290.20876528	0.0	0.0	0.0	0.0	0.0	0
29	105+05633_AM	105+05633	AM	2010	1	0.0	0.348	0.6	3.5	2.0	2	1.0	3.0	0.13	8189.65517241	38.43	23.8634146341	13.0	0.202966432475	0.326860179886	8230.02248916	4474.33545	4322.73726	0.0	0.0	0.0	0.0	0.0	0
30	105+05634_AM	105+05634	AM	2010	1	0.0	0.348	0.6	3.5	2.0	2	1.0	3.0	0.13	8189.65517241	36.41	25.5636743215	21.0	0.214226860753	0.30512045733	7417.67727687	4704.16699	4539.33862	0.0	0.0	0.0	0.0	0.0	0
31	105+05635_AM	105+05635	AM	2010	1	0.0	0.348	0.6	3.5	2.0	2	1.0	3.0	0.13	8189.65517241	43.2	24.249475891	19.0	0.180555555556	0.321656436414	8831.94517063	4434.27295	4298.82171	0.0	0.0	0.0	0.0	0.0	0
32	105+05637_AM	105+05637	AM	2010	1	0.0	0.348	0.6	3.5	1.0	2	6.0	3.0	0.15	7758.62068966	28.77	15.8138528139	12.0	0.312825860271	0.569121270187	8480.82162495	3205.45239	2649.04309	0.0	0.0	0.0	0.0	0.0	0
33	105+05638_AM	105+05638	AM	2010	1	0.0	0.348	0.6	3.5	0.0	2	6.0	3.0	0.09	7327.5862069	25.01	13.7663817664	8.0	0.215913634546	0.392259933774	8002.54432595	3276.93066	2709.0995	0.0	0.0	0.0	0.0	0.0	0
34	105+05639_AM	105+05639	AM	2010	1	0.0	0.348	0.6	3.5	0.0	2	6.0	3.0	0.07	7327.5862069	28.46	17.3900134953	13.0	0.147575544624	0.241517926431	7452.51104743	1198.88623	922.86206	0.0	0.0	0.0	0.0	0.0	0
35	105+05640_AM	105+05640	AM	2010	5	0.0	0.348	0.6	3.5	0.0	2	6.0	3.0	0.27	7327.5862069	28.43	15.8418862691	12.0	0.56982061203	1.02260549816	7939.96884524	771.197167037	608.367482593	0.0	0.0	0.0	0.0	0.0	0
36	105+05641_AM	105+05641	AM	2010	2	0.0	0.348	0.6	3.5	0.0	2	6.0	3.0	0.06	7327.5862069	26.92	15.3701015965	11.0	0.133729569094	0.234220963173	7814.29060357	613.85767	471.77255	0.0	0.0	0.0	0.0	0.0	0
37	105+05642_AM	105+05642	AM	2010	5	0.0	0.348	0.6	3.5	0.0	2	6.0	3.0	0.19	7327.5862069	24.91	12.3980028531	7.0	0.457647531112	0.919502934067	8501.23419784	1321.95082263	1094.08280789	0.0	0.0	0.0	0.0	0.0	0
38	105+05643_AM	105+05643	AM	2010	2	0.0	0.348	0.6	3.5	0.0	2	5.0	3.0	0.06	7327.5862069	26.03	14.015625	8.0	0.138301959278	0.256856187291	8113.8837902	1387.60974	1130.97059	0.0	0.0	0.0	0.0	0.0	0
39	105+05644_AM	105+05644	AM	2010	6	0.0	0.348	0.6	3.5	0.0	2	5.0	3.0	0.21	7327.5862069	25.07	11.9676470588	7.0	0.502592740327	1.05283853527	8701.34608311	227.722679524	157.122990952	0.0	0.0	0.0	0.0	0.0	0
40	105+05645_AM	105+05645	AM	2010	2	0.0	0.348	0.6	3.5	0.0	2	2.0	3.0	0.06	7327.5862069	29.27	15.5254491018	12.0	0.122992825419	0.231877350304	8188.94806852	153.96265	94.96365	0.0	0.0	0.0	0.0	0.0	0
41	105+05646_AM	105+05646	AM	2010	1	0.0	0.348	0.6	3.5	0.0	2	2.0	3.0	0.07	7327.5862069	26.9	13.9678899083	7.0	0.156133828996	0.300689655171	8294.41747666	152.9937	94.13961	0.0	0.0	0.0	0.0	0.0	0
42	105+05647_AM	105+05647	AM	2010	6	0.0	0.348	0.6	3.5	0.0	2	2.0	3.0	0.42	7614.94252874	24.08	11.3550600343	8.0	1.04651162791	2.21927492447	9103.01414783	138.196515	80.1763766667	0.0	0.0	0.0	0.0	0.0	0
43	105+05648_AM	105+05648	AM	2010	6	0.0	0.348	0.6	3.5	1.0	2	2.0	3.16666666667	0.42	8189.65517241	25.28	13.1027667984	10.0	0.996835443038	1.92325791855	9280.28145506	182.177271667	114.590825	0.0	0.0	0.0	0.0	0.0	0
44	105+05649_AM	105+05649	AM	2010	1	0.0	0.348	0.6	3.5	2.0	2	2.0	3.0	0.09	8189.65517241	28.44	20.2749003984	16.0	0.189873417722	0.2663391629	7307.93402715	4254.82324	3897.40436	0.0	0.0	0.0	0.0	0.0	0
45	105+05654_AM	105+05654	AM	2010	1	0.0	0.348	0.6	3.5	2.0	2	2.0	3.0	0.08184	8189.65517241	34.61	23.5311284047	22.0	0.141878069922	0.208676775527	7641.53026365	2332.1228	2209.69781	0.0	0.0	0.0	0.0	0.0	0
46	105+05655_AM	105+05655	AM	2010	3	0.0	0.348	0.6	3.5	2.0	2	2.0	3.0	0.12	8189.65517241	35.6	21.8982300885	16.0	0.202247191011	0.328793695696	8288.39238948	2416.65596333	2288.87696	0.0	0.0	0.0	0.0	0.0	0
47	105+06025_AM	105+06025	AM	2010	12	0.0	0.348	0.6	3.5	3.0	2	7.0	3.0	0.58	8189.65517241	39.4	24.0913242009	20.0	0.883248730964	1.44450341168	8325.05757305	1043.85956448	1001.15184121	0.0	0.0	0.0	0.0	0.0	0
48	105+06026_AM	105+06026	AM	2010	3	0.0	0.348	0.6	3.5	3.0	2	7.0	2.0	0.16	5459.77011494	27.34	20.2689655172	17.0	0.351133869788	0.473630486561	4676.15262075	1134.75430188	1086.64259812	0.0	0.0	0.0	0.0	0.0	0
49	105+06028_AM	105+06028	AM	2010	15	0.0	0.348	0.6	3.5	3.0	2	1.0	2.33333333333	0.9	6369.73180077	24.92	15.6897133221	13.0	2.16693418941	3.44174548581	6333.99890653	1996.98636133	1811.90704733	0.0	0.0	0.0	0.0	0.0	0
50	105+06029_AM	105+06029	AM	2010	12	0.0	0.348	0.6	3.5	2.0	2	1.0	2.12857142857	0.7	5810.75533662	23.69	16.2405345212	14.0	1.77289995779	2.58612177728	5381.59169876	3094.88675814	2826.28306071	0.0	0.0	0.0	0.0	0.0	0
51	105+06030_AM	105+06030	AM	2010	15	0.0	0.348	0.6	3.5	2.0	2	2.0	3.0	0.89001	8189.65517241	24.81	16.9978401728	14.0	2.15238210399	3.14161090216	7589.04917508	3935.28184928	3595.29162476	0.0	0.0	0.0	0.0	0.0	0
52	105+06031_AM	105+06031	AM	2010	8	0.0	0.348	0.6	8.5	2.0	4	1.0	2.72727272727	0.44	7327.5862069	28.71	20.8034188034	18.0	0.919540229885	1.2690221857	6944.35398899	2665.17217182	2357.85903727	0.0	0.0	0.0	0.0	0.0	0
53	105+06032_AM	105+06032	AM	2010	3	0.0	0.348	0.6	3.5	1.0	2	5.0	2.32203389831	0.59	6200.07792714	29.33	18.533632287	13.0	1.20695533583	1.91004113235	6147.94898686	3391.43746136	3096.14143017	0.0	0.0	0.0	0.0	0.0	0
54	105+06033_AM	105+06033	AM	2010	3	0.0	0.348	0.6	8.5	1.0	4	5.0	2.97435897436	0.39	7471.26436782	32.26	20.2372093023	14.0	0.725356478611	1.15628591129	7462.57352742	3585.38112231	3185.38984821	0.0	0.0	0.0	0.0	0.0	0
55	105+06039_AM	105+06039	AM	2010	4	0.0	0.348	0.6	8.5	2.0	4	2.0	2.0	0.36	3735.63218391	27.21	22.2009569378	20.0	0.793825799338	0.972931034483	3329.59477507	3007.6398925	2896.9164925	0.0	0.0	0.0	0.0	0.0	0
56	105+06040_AM	105+06040	AM	2010	6	0.0	0.348	0.6	3.5	1.0	2	2.0	2.0	0.43	5172.4137931	24.99	20.85	18.0	1.03241296519	1.23741007194	3771.17759003	3241.28871488	3107.28008535	0.0	0.0	0.0	0.0	0.0	0
57	105+06041_AM	105+06041	AM	2010	7	0.0	0.348	0.6	3.5	1.0	2	3.0	2.0	0.63	5172.4137931	23.56	20.3296703297	18.0	1.60441426146	1.85935135135	3538.55697421	1629.70762333	1531.1112719	0.0	0.0	0.0	0.0	0.0	0
58	105+06130_AM	105+06130	AM	2010	7	0.0	0.348	0.6	8.5	2.0	4	2.0	2.53300288004	0.51041	11736.9020668	17.84	14.4551724138	12.0	1.71662556054	2.11859112595	10506.9925661	222.86556477	178.659806555	0.0	0.0	0.0	0.0	0.0	0
59	105+06131_AM	105+06131	AM	2010	3	0.0	0.348	0.6	3.5	2.0	2	2.0	3.0	0.27	8189.65517241	26.03	18.8146167558	15.0	0.62235881675	0.861032685931	7206.53349349	5732.6014	5413.71077	0.0	0.0	0.0	0.0	0.0	0
60	105+06132_AM	105+06132	AM	2010	6	0.0	0.348	0.6	3.5	2.0	2	2.0	3.0	0.54	8189.65517241	28.37	19.6060606061	17.0	1.14205146281	1.65255023184	7529.03413068	5028.94055	4673.554465	0.0	0.0	0.0	0.0	0.0	0
61	105+06134_AM	105+06134	AM	2010	4	0.0	0.348	0.6	3.5	2.0	2	5.0	4.0	0.36	10919.5402299	31.94	27.0752688172	24.2	0.676268002505	0.797776012709	7737.23396466	6890.3706075	6310.6100275	0.0	0.0	0.0	0.0	0.0	0
62	105+06135_AM	105+06135	AM	2010	1	0.0	0.348	0.6	3.5	1.0	2	5.0	4.0	0.09	10344.8275862	28.95	22.6184834123	19.0	0.186528497409	0.238742797276	8319.96044645	6358.26416	5891.66016	0.0	0.0	0.0	0.0	0.0	0
63	105+06136_AM	105+06136	AM	2010	4	0.0	0.348	0.6	3.5	1.0	2	5.0	3.0	0.36	7758.62068966	27.62	21.6054590571	14.0	0.782041998552	0.999747329733	6230.10408217	6414.9648475	5940.7967625	0.0	0.0	0.0	0.0	0.0	0
64	105+06137_AM	105+06137	AM	2010	1	0.0	0.348	0.6	3.5	1.0	2	5.0	3.0	0.09145	7758.62068966	24.71	16.5382165605	10.0	0.222055847835	0.33177700751	7339.93497984	3081.17041	2702.12347	0.0	0.0	0.0	0.0	0.0	0
65	105+06466_AM	105+06466	AM	2010	1	0.0	0.348	0.6	3.5	2.0	2	6.0	2.0	0.17	5459.77011494	30.13	21.4577039275	18.0	0.338533023565	0.47535374868	4876.92043729	3015.85474	2733.27754	0.0	0.0	0.0	0.0	0.0	0
66	105+06467_AM	105+06467	AM	2010	2	0.0	0.348	0.6	3.5	0.0	2	6.0	2.0	0.13	4885.05747126	30.07	16.9629080119	10.0	0.259394745594	0.459826817108	5251.17824693	2722.31372	2495.617595	0.0	0.0	0.0	0.0	0.0	0
67	105+06468_AM	105+06468	AM	2010	3	0.0	0.348	0.6	3.5	0.0	2	6.0	2.0	0.24	4885.05747126	29.91	14.84	10.0	0.481444332999	0.970350404313	5677.58206824	2633.944215	2415.04821	0.0	0.0	0.0	0.0	0.0	0
68	105+06469_AM	105+06469	AM	2010	4	0.0	0.348	0.6	8.5	1.0	4	3.0	2.0	0.42	4351.39573071	20.81	12.9875583204	11.0	1.21095627102	1.94031852472	4353.35712548	700.313716124	615.203362743	0.0	0.0	0.0	0.0	0.0	0
69	105+06545_AM	105+06545	AM	2010	1	0.0	0.348	0.6	3.5	1.0	2	9.0	2.0	0.11	5172.4137931	24.45	19.4423076923	17.0	0.269938650307	0.339465875371	4062.20115338	2995.32593	2713.30003	0.0	0.0	0.0	0.0	0.0	0
70	105+06596_AM	105+06596	AM	2010	15	0.0	0.348	0.6	3.5	0.0	3	3.0	2.0	0.81999	3833.7550514	17.98	12.03125	10.0	2.7363403782	4.08930077922	3627.55490493	1094.81621618	909.358778692	0.0	0.0	0.0	0.0	0.0	0
71	105+06598_AM	105+06598	AM	2010	1	0.0	0.348	0.6	3.5	3.0	2	7.0	2.0	0.8	5459.77011494	43.04	26.9643705463	24.0	1.11524163569	1.7801268499	5449.81693561	1262.55029	1180.05604	0.0	0.0	0.0	0.0	0.0	0
72	105+06601_AM	105+06601	AM	2010	1	0.0	0.348	0.6	3.5	3.0	2	4.0	2.0	1.98	5459.77011494	35.91	24.3632958801	21.0	3.30827067669	4.87618754805	5103.97873469	916.65436	863.92314	0.0	0.0	0.0	0.0	0.0	0
73	105+06602_AM	105+06602	AM	2010	2	0.0	0.348	0.6	3.5	3.0	2	1.0	2.0	0.52	5459.77011494	33.67	25.4430147059	21.0	0.926640926641	1.22626977819	4575.78956107	944.9397	883.39324	0.0	0.0	0.0	0.0	0.0	0
74	105+06603_AM	105+06603	AM	2010	2	0.0	0.348	0.6	3.5	3.0	2	1.0	2.0	0.26	5459.77011494	31.42	20.7109375	18.0	0.496499045194	0.753225198038	5232.59764259	464.51971	444.145	0.0	0.0	0.0	0.0	0.0	0
75	105+07766_AM	105+07766	AM	2010	2	0.0	0.348	0.71	2.1	3.0	1	7.0	2.0	1.4964	8333.33333333	54.74	44.2076124567	43.0	1.64018998904	2.03096242956	4954.45195668	3480.95679	3292.15879	0.0	0.0	0.0	0.0	0.0	0
76	105+07767_AM	105+07767	AM	2010	1	0.0	0.348	0.71	2.1	3.0	1	7.0	2.0	0.48	8333.33333333	49.81	38.56	34.0	0.578197149167	0.746887966805	5456.2415262	3321.07202	3133.58527	0.0	0.0	0.0	0.0	0.0	0
77	105+07768_AM	105+07768	AM	2010	4	0.0	0.348	0.6	3.5	3.0	2	7.0	2.0	0.57	5459.77011494	46.54	28.1652613828	21.0	0.734851740438	1.21426176506	5591.9312551	2052.10339211	1947.62703105	0.0	0.0	0.0	0.0	0.0	0
78	105+08236_AM	105+08236	AM	2010	1	0.0	0.348	0.6	3.5	3.0	2	7.0	2.0	0.13	5459.77011494	36.11	26.5731414868	22.0	0.216006646358	0.29352946485	4714.17961299	2012.49939	1911.51545	0.0	0.0	0.0	0.0	0.0	0
79	105+08312_AM	105+08312	AM	2010	2	0.0	0.348	0.6	3.5	2.0	2	2.0	3.0	0.13	8189.65517241	28.25	19.4662045061	16.0	0.27610619469	0.400694444444	7549.32953075	7018.88048462	6726.79619	0.0	0.0	0.0	0.0	0.0	0
80	105+08313_AM	105+08313	AM	2010	3	0.0	0.348	0.6	8.5	1.0	4	2.0	1.0	0.27	862.068965517	19.22	12.9268292683	10.0	0.842872008325	1.25320754717	841.129270307	628.960836667	596.536493333	0.0	0.0	0.0	0.0	0.0	0
81	105+08314_AM	105+08314	AM	2010	4	0.0	0.348	0.6	8.5	1.0	4	3.0	1.0	0.24	862.068965517	13.67	9.55813953488	8.0	1.05340160936	1.50656934307	828.979190231	125.37235375	110.99788625	0.0	0.0	0.0	0.0	0.0	0
82	105+08315_AM	105+08315	AM	2010	8	0.0	0.348	0.6	8.5	1.0	4	3.0	1.0	0.39	1259.9469496	15.62	11.5416666667	10.0	1.4980793854	2.0274368231	1183.86134601	53.0863846154	49.8743861538	0.0	0.0	0.0	0.0	0.0	0
83	105+08340_AM	105+08340	AM	2010	1	0.0	0.348	0.6	3.5	1.0	2	5.0	3.0	0.0977	7758.62068966	25.73	17.6114130435	11.0	0.227827438787	0.332852337602	7195.8190308	1711.03296	1487.34823	0.0	0.0	0.0	0.0	0.0	0
84	105+08341_AM	105+08341	AM	2010	4	0.0	0.348	0.6	3.5	1.0	2	5.0	4.0	0.36	10775.862069	30.4	26.9628770302	25.0	0.710526315789	0.801101454263	6922.22355065	5874.7462175	5448.196605	0.0	0.0	0.0	0.0	0.0	0
85	105+08342_AM	105+08342	AM	2010	2	0.0	0.348	0.6	3.5	2.0	2	5.0	3.0	0.1	8189.65517241	21.67	14.2769230769	8.0	0.276880479926	0.42025862069	7852.1962621	6038.30664	5580.39433	0.0	0.0	0.0	0.0	0.0	0
86	105+08351_AM	105+08351	AM	2010	5	0.0	0.348	0.6	3.5	3.0	2	4.0	3.0	0.58	8189.65517241	29.96	19.8071161049	15.0	1.16154873164	1.75694431313	7829.38399635	392.937881034	361.074613276	0.0	0.0	0.0	0.0	0.0	0
87	105+08352_AM	105+08352	AM	2010	7	0.0	0.348	0.6	3.5	3.0	2	7.0	3.0	0.39	8189.65517241	32.53	22.7311643836	18.0	0.719335997541	1.02942372881	7451.39325533	1232.84598769	1184.05939513	0.0	0.0	0.0	0.0	0.0	0
88	105+08369_AM	105+08369	AM	2010	8	0.0	0.348	0.6	8.5	3.0	4	1.0	1.375	0.48	1382.90229885	19.13	12.7494252874	11.0	1.50548876111	2.2589253516	1353.70184519	220.13975875	159.83905625	0.0	0.0	0.0	0.0	0.0	0
89	105+08371_AM	105+08371	AM	2010	4	0.0	0.348	0.6	8.5	1.0	4	5.0	3.31149593157	0.4793	8366.36761945	30.76	17.8817204301	14.0	0.934915474642	1.60823451594	8548.02999597	4490.76029923	4043.88236764	0.0	0.0	0.0	0.0	0.0	0
90	105+08372_AM	105+08372	AM	2010	3	0.0	0.348	0.6	3.5	0.0	3	3.0	2.0	0.15315	3735.63218391	17.37	14.0245398773	12.0	0.529015544041	0.655208661417	2870.19585414	1642.33459059	1460.26457962	0.0	0.0	0.0	0.0	0.0	0
91	105+08380_AM	105+08380	AM	2010	3	0.0	0.348	0.6	3.5	1.0	2	6.0	2.0	0.36	5172.4137931	35.09	20.154589372	18.0	0.615559988601	1.07171620326	5494.02921885	3247.99319333	2902.66897778	0.0	0.0	0.0	0.0	0.0	0
92	105+08381_AM	105+08381	AM	2010	1	0.0	0.348	0.6	3.5	1.0	2	6.0	2.0	0.17	5172.4137931	35.15	20.3212598425	18.0	0.290184921764	0.501937383757	5469.90336935	2241.19629	2002.4997	0.0	0.0	0.0	0.0	0.0	0
93	105+08382_AM	105+08382	AM	2010	12	0.0	0.348	0.6	3.5	0.0	2	3.0	2.56425153794	1.1704	6451.22799161	26.87	19.2605633803	17.0	2.61347227391	3.64599926874	5725.2501511	2158.79128712	1972.14690512	0.0	0.0	0.0	0.0	0.0	0
94	105+10292_AM	105+10292	AM	2010	6	0.0	0.348	0.6	3.5	3.0	2	7.0	1.68085106383	0.47	4588.53020298	28.28	20.3274725275	18.0	0.997171145686	1.3872851119	4060.76667258	1347.95533596	1293.12593298	0.0	0.0	0.0	0.0	0.0	0
95	105+10293_AM	105+10293	AM	2010	3	0.0	0.348	0.6	3.5	2.0	2	11.0	2.86842105263	0.38	7830.45977011	35.89	24.4492753623	20.0	0.635274449707	0.932542975697	7293.57559428	2347.50055711	2237.65179711	0.0	0.0	0.0	0.0	0.0	0
96	105+10294_AM	105+10294	AM	2010	2	0.0	0.348	0.6	3.5	2.0	2	11.0	2.0	0.12	5459.77011494	27.81	17.1614035088	10.0	0.258899676375	0.41954610509	5512.42187776	1097.24765193	1046.14117623	0.0	0.0	0.0	0.0	0.0	0
97	105+10295_AM	105+10295	AM	2010	10	0.0	0.348	0.6	3.5	2.0	2	11.0	2.0	0.88	5459.77011494	27.58	18.4683544304	13.0	1.91443074692	2.85894448252	5162.89870911	841.478899545	814.081255	0.0	0.0	0.0	0.0	0.0	0
98	105+10296_AM	105+10296	AM	2010	4	0.0	0.348	0.6	3.5	2.0	2	11.0	2.0	0.51	5459.77011494	27.06	20.5862068966	15.2	1.13082039911	1.4864321608	4539.54004855	1665.7926349	1616.78456059	0.0	0.0	0.0	0.0	0.0	0
99	105+10297_AM	105+10297	AM	2010	9	0.0	0.348	0.6	3.5	2.0	2	11.0	2.0	0.5	5459.77011494	29.48	22.2941176471	18.0	1.01763907734	1.34564643799	4571.63016322	2071.7884104	1996.5756926	0.0	0.0	0.0	0.0	0.0	0
100	105+10298_AM	105+10298	AM	2010	1	0.0	0.348	0.6	3.5	2.0	2	11.0	2.0	0.13	5459.77011494	30.71	22.0963172805	19.0	0.253988928688	0.352999999999	4826.86480632	840.19427	769.59032	0.0	0.0	0.0	0.0	0.0	0
101	105+10299_AM	105+10299	AM	2010	2	0.0	0.348	0.6	3.5	2.0	2	11.0	2.0	0.09458	5459.77011494	30.62	23.1699029126	20.0	0.185329849771	0.244921181647	4568.46698482	1480.49497761	1379.78382619	0.0	0.0	0.0	0.0	0.0	0
102	105+10300_AM	105+10300	AM	2010	1	0.0	0.348	0.6	3.5	2.0	2	11.0	3.0	0.19	8189.65517241	35.22	29.1510416667	24.0	0.323679727428	0.391066642844	6052.36736703	945.68085	891.08683	0.0	0.0	0.0	0.0	0.0	0
103	105+10301_AM	105+10301	AM	2010	1	0.0	0.348	0.6	3.5	2.0	2	11.0	3.0	0.25	8189.65517241	44.41	35.079245283	31.0	0.337761765368	0.427603270224	6491.23190662	1949.13416	1846.66991	0.0	0.0	0.0	0.0	0.0	0
104	105+10302_AM	105+10302	AM	2010	2	0.0	0.348	0.6	3.5	2.0	2	9.0	2.77631578947	0.76	7579.02298851	36.96	28.5307692308	25.0	1.23376623377	1.59827446751	6190.21268316	2004.26912632	1908.90097066	0.0	0.0	0.0	0.0	0.0	0
105	105+10305_AM	105+10305	AM	2010	9	0.0	0.348	0.6	3.5	3.0	2	10.0	2.0	0.76893	5459.77011494	30.19	21.9003378378	18.0	1.52818151706	2.10662503664	4786.44267375	1427.63791548	1348.64340409	0.0	0.0	0.0	0.0	0.0	0
106	105+10306_AM	105+10306	AM	2010	4	0.0	0.348	0.6	3.5	3.0	2	11.0	2.0	0.25	5459.77011494	26.74	17.3395904437	13.0	0.56095736724	0.865072335399	5303.84170636	2554.84316	2447.857278	0.0	0.0	0.0	0.0	0.0	0
107	105+10307_AM	105+10307	AM	2010	6	0.0	0.348	0.6	3.5	3.0	2	11.0	2.0	0.3	5459.77011494	23.44	11.9702479339	8.0	0.767918088737	1.50372825186	6241.0831209	2827.79854167	2690.20058167	0.0	0.0	0.0	0.0	0.0	0
108	105+10308_AM	105+10308	AM	2010	2	0.0	0.348	0.6	3.5	2.0	2	11.0	2.0	0.13	5459.77011494	23.59	12.4739776952	8.0	0.330648579907	0.625301743405	6113.05252375	3299.25781	3109.9812	0.0	0.0	0.0	0.0	0.0	0
109	105+10309_AM	105+10309	AM	2010	5	0.0	0.348	0.6	3.5	1.0	2	11.0	2.0	0.32	5280.17241379	24.2	12.6273830156	10.0	0.793388429752	1.52050507823	5959.50374207	2326.34651875	2166.69700469	0.0	0.0	0.0	0.0	0.0	0
110	105+10310_AM	105+10310	AM	2010	1	0.0	0.348	0.6	3.5	1.0	2	11.0	2.0	0.07	5172.4137931	16.79	7.52822580645	5.0	0.250148898154	0.557900374933	6350.28690581	4359.1123	4139.31916	0.0	0.0	0.0	0.0	0.0	0
111	105+10311_AM	105+10311	AM	2010	3	0.0	0.348	0.6	3.5	1.0	2	7.0	2.0	0.22	5172.4137931	23.27	15.032388664	11.0	0.567253975075	0.878103959061	5040.13789455	2097.46384545	1963.08067818	0.0	0.0	0.0	0.0	0.0	0
112	105+10315_AM	105+10315	AM	2010	6	0.0	0.348	0.6	8.5	2.0	4	11.0	1.59322033898	0.236	3523.76777713	20.67	12.3536585366	10.0	0.685050798258	1.14621915104	3571.80650057	992.316544322	959.220411271	0.0	0.0	0.0	0.0	0.0	0
113	105+10317_AM	105+10317	AM	2010	1	0.0	0.348	0.6	3.5	3.0	2	11.0	1.0	0.17	2729.88505747	30.09	25.0710059172	24.0	0.338983050847	0.406844465423	1994.99840996	740.44684	721.61179	0.0	0.0	0.0	0.0	0.0	0
114	105+10319_AM	105+10319	AM	2010	2	0.0	0.348	0.6	3.5	3.0	2	7.0	2.0	0.41	5459.77011494	37.74	28.1359649123	23.0	0.651828298887	0.874325798908	4647.14237423	803.105409268	775.479606341	0.0	0.0	0.0	0.0	0.0	0
115	105+10320_AM	105+10320	AM	2010	2	0.0	0.348	0.6	3.5	3.0	2	7.0	2.0	0.45	5459.77011494	41.59	33.1937007874	29.0	0.649194517913	0.81340734415	4265.77057906	664.6817	643.36239	0.0	0.0	0.0	0.0	0.0	0
116	105+10323_AM	105+10323	AM	2010	19	0.0	0.348	0.6	3.5	2.0	3	11.0	2.0	0.8543	4310.34482759	22.33	13.9612277868	12.0	2.29547693686	3.67145359869	4309.17351473	711.588728362	614.714067127	0.0	0.0	0.0	0.0	0.0	0
117	105+10324_AM	105+10324	AM	2010	10	0.0	0.348	0.6	3.5	2.0	2	11.0	2.0	0.54	4374.20178799	21.41	15.0882352941	13.0	1.51331153667	2.14736842106	3947.67398083	592.068365741	488.359602778	0.0	0.0	0.0	0.0	0.0	0
118	105+10325_AM	105+10325	AM	2010	12	0.0	0.348	0.6	3.5	2.0	3	11.0	2.0	0.42	4310.34482759	18.77	11.894214876	10.0	1.34256792754	2.11867704281	4264.74942754	1178.97241238	1043.10654357	0.0	0.0	0.0	0.0	0.0	0
119	105+10326_AM	105+10326	AM	2010	5	0.0	0.348	0.6	3.5	2.0	3	11.0	1.95480225989	0.22125	4212.93590493	26.07	18.6637931034	16.0	0.50920598389	0.711270207854	3743.54735645	635.107750395	523.055700339	0.0	0.0	0.0	0.0	0.0	0
120	105+10327_AM	105+10327	AM	2010	8	0.0	0.348	0.6	3.5	2.0	3	8.0	2.0	0.63875	4310.34482759	22.69	14.6148036254	13.0	1.68907007492	2.62234108527	4210.03759923	504.253839413	413.567713973	0.0	0.0	0.0	0.0	0.0	0
121	105+10328_AM	105+10328	AM	2010	2	0.0	0.348	0.6	3.5	2.0	3	9.0	2.0	0.09	4310.34482759	18.71	13.7445414847	10.0	0.288615713522	0.392883240668	3728.74625078	2522.83137667	2333.36527667	0.0	0.0	0.0	0.0	0.0	0
122	105+10329_AM	105+10329	AM	2010	11	0.0	0.348	0.6	3.5	2.0	3	9.0	2.0	0.55	4310.34482759	19.78	12.2294736842	10.0	1.66835187058	2.69839903598	4345.70332799	2059.861702	1879.79195945	0.0	0.0	0.0	0.0	0.0	0
123	105+10330_AM	105+10330	AM	2010	4	0.0	0.348	0.6	3.5	1.0	3	9.0	2.0	0.28	4022.98850575	17.53	12.8982725528	10.0	0.958357102111	1.3025	3474.17511118	858.094290714	752.336910357	0.0	0.0	0.0	0.0	0.0	0
124	105+10331_AM	105+10331	AM	2010	10	0.0	0.348	0.6	3.5	1.0	3	9.0	2.0	0.88	4022.98850575	16.4	12.4163701068	11.0	3.21951219512	4.25245055889	3364.12813916	400.597606136	314.92001	0.0	0.0	0.0	0.0	0.0	0
125	105+10332_AM	105+10332	AM	2010	4	0.0	0.348	0.6	3.5	1.0	3	9.0	2.22857142857	0.35	4482.75862069	18.04	12.8436873747	10.0	1.16407982262	1.63504446872	4005.40634659	399.98026	294.266758286	0.0	0.0	0.0	0.0	0.0	0
126	105+10334_AM	105+10334	AM	2010	3	0.0	0.348	0.6	3.5	0.0	3	6.0	1.57142857143	0.21	3099.34318555	18.19	12.942903752	10.0	0.692688290269	0.973506428034	2770.91259847	862.788890952	588.545455238	0.0	0.0	0.0	0.0	0.0	0
127	105+10335_AM	105+10335	AM	2010	3	0.0	0.348	0.6	3.5	0.0	3	6.0	1.0	0.09	1867.81609195	20.65	14.2671353251	11.0	0.261501210654	0.378492239469	1717.56597716	1334.84061333	1019.80314	0.0	0.0	0.0	0.0	0.0	0
128	105+10336_AM	105+10336	AM	2010	2	0.0	0.348	0.6	3.5	0.0	3	6.0	1.0	0.12	1867.81609195	21.47	14.0305084746	10.0	0.33535165347	0.513167431746	1803.00349145	1341.82850333	1007.44827667	0.0	0.0	0.0	0.0	0.0	0
129	105+10337_AM	105+10337	AM	2010	2	0.0	0.348	0.6	3.5	0.0	3	6.0	1.0	0.17	1867.81609195	22.66	14.9606164384	12.0	0.45013239188	0.681790088129	1787.69220303	1457.53959118	1090.96992353	0.0	0.0	0.0	0.0	0.0	0
130	105+10338_AM	105+10338	AM	2010	2	0.0	0.348	0.6	3.5	0.0	3	6.0	1.0	0.17	1867.81609195	22.91	17.6310160428	14.0	0.445220427761	0.578525932665	1531.38075321	1153.237975	868.7964	0.0	0.0	0.0	0.0	0.0	0
131	105+10339_AM	105+10339	AM	2010	4	0.0	0.348	0.6	3.5	0.0	3	6.0	1.0	0.17	1867.81609195	21.86	15.966728281	13.0	0.466605672461	0.638828432506	1625.71845443	1140.04321529	845.359897647	0.0	0.0	0.0	0.0	0.0	0
132	105+10340_AM	105+10340	AM	2010	2	0.0	0.348	0.6	3.5	0.0	3	6.0	1.0	0.17	1867.81609195	20.93	14.4683301344	11.0	0.487338748208	0.704988060491	1716.71589602	1298.971005	1014.848245	0.0	0.0	0.0	0.0	0.0	0
133	105+10341_AM	105+10341	AM	2010	2	0.0	0.348	0.6	3.5	0.0	3	6.0	1.0	0.17	1867.81609195	18.33	12.326	11.0	0.556464811784	0.82751906539	1759.81744428	1185.859895	892.102435	0.0	0.0	0.0	0.0	0.0	0
134	105+10342_AM	105+10342	AM	2010	2	0.0	0.348	0.6	3.5	0.0	3	6.0	1.0	0.1196	1867.81609195	18.23	12.0898203593	9.0	0.393636862315	0.593557206537	1780.94804282	1270.32976027	959.945349866	0.0	0.0	0.0	0.0	0.0	0
135	105+10343_AM	105+10343	AM	2010	1	0.0	0.348	0.6	3.5	0.0	3	6.0	1.0	0.0504	1867.81609195	21.76	13.2570281124	11.0	0.138970588235	0.2281054226	1903.76002311	1302.82947	976.49047	0.0	0.0	0.0	0.0	0.0	0
136	105+10344_AM	105+10344	AM	2010	4	0.0	0.348	0.6	3.5	0.0	3	6.0	1.0	0.17	1867.81609195	20.2	14.5758754864	11.0	0.50495049505	0.699786438867	1646.47004836	1342.13627471	1018.01487235	0.0	0.0	0.0	0.0	0.0	0
137	105+10345_AM	105+10345	AM	2010	2	0.0	0.348	0.6	3.5	0.0	3	6.0	1.0	0.07	1867.81609195	18.67	12.4439918534	10.0	0.224959828602	0.337512274958	1773.33542049	944.79776	662.75301	0.0	0.0	0.0	0.0	0.0	0
138	105+10346_AM	105+10346	AM	2010	8	0.0	0.348	0.6	3.5	0.0	3	6.0	1.125	0.28	2101.29310345	16.12	12.3308128544	10.0	1.04218362283	1.36244059482	1735.63719672	820.2908	624.9637475	0.0	0.0	0.0	0.0	0.0	0
139	105+10347_AM	105+10347	AM	2010	2	0.0	0.348	0.6	3.5	0.0	3	3.0	1.0	0.05	1867.81609195	18.91	14.1772428884	11.0	0.158646218932	0.211606729434	1579.73057249	422.43898	342.579125	0.0	0.0	0.0	0.0	0.0	0
140	105+10349_AM	105+10349	AM	2010	7	0.0	0.348	0.6	3.5	3.0	2	7.0	3.0	0.88	8189.65517241	33.14	23.2661538462	19.0	1.59324079662	2.26939099385	7418.17698108	3366.30824807	3229.115595	0.0	0.0	0.0	0.0	0.0	0
141	105+10350_AM	105+10350	AM	2010	1	0.0	0.348	0.6	3.5	3.0	2	7.0	3.0	0.26	8189.65517241	29.72	20.6184448463	17.0	0.524899057873	0.756604104543	7502.0907941	2785.63062	2665.43635	0.0	0.0	0.0	0.0	0.0	0
142	105+10352_AM	105+10352	AM	2010	7	0.0	0.348	0.6	8.5	3.0	4	7.0	1.0	0.29639	2011.49425287	19.1	12.146875	10.0	0.931068062827	1.46403087214	2000.38959619	424.565411894	405.508775229	0.0	0.0	0.0	0.0	0.0	0
143	105+10354_AM	105+10354	AM	2010	5	0.0	0.348	0.6	3.5	3.0	2	7.0	2.0	0.43	5459.77011494	29.01	20.7569060773	19.0	0.889348500517	1.24295980836	4854.20426575	2110.87503326	2021.00873674	0.0	0.0	0.0	0.0	0.0	0
144	105+10355_AM	105+10355	AM	2010	1	0.0	0.348	0.6	3.5	3.0	2	7.0	2.0	0.06	5459.77011494	31.04	19.8286252354	16.0	0.115979381443	0.181555703296	5367.9346305	1167.93323	1093.51009	0.0	0.0	0.0	0.0	0.0	0
145	105+10356_AM	105+10356	AM	2010	12	0.0	0.348	0.6	3.5	3.0	2	7.0	2.07692307692	0.78	5669.76127321	28.03	22.2697547684	19.0	1.66963967178	2.10150495534	4458.17823113	1602.46443685	1505.81342544	0.0	0.0	0.0	0.0	0.0	0
146	105+10357_AM	105+10357	AM	2010	2	0.0	0.348	0.6	3.5	3.0	2	7.0	3.0	0.11	8189.65517241	24.63	14.0263157895	8.0	0.26796589525	0.470544090055	8748.6380885	1851.49202273	1751.71296182	0.0	0.0	0.0	0.0	0.0	0
147	105+10358_AM	105+10358	AM	2010	3	0.0	0.348	0.6	3.5	2.0	2	8.0	3.0	0.35	8189.65517241	37.77	26.9545454545	22.0	0.555996822875	0.779089376055	7300.29372556	3647.95318914	3458.26725886	0.0	0.0	0.0	0.0	0.0	0
148	105+10359_AM	105+10359	AM	2010	1	0.0	0.348	0.6	3.5	2.0	2	8.0	2.0	0.25	5459.77011494	31.01	24.6534391534	23.0	0.483714930668	0.608434381372	4289.16234389	2240.40283	2134.3655	0.0	0.0	0.0	0.0	0.0	0
149	105+10361_AM	105+10361	AM	2010	8	0.0	0.348	0.6	3.5	3.0	3	7.0	1.0	0.54	2298.85057471	24.68	18.5089285714	17.0	1.31280388979	1.7505065123	1943.58916695	860.053186111	822.198706481	0.0	0.0	0.0	0.0	0.0	0
150	105+10362_AM	105+10362	AM	2010	7	0.0	0.348	0.6	3.5	3.0	3	7.0	1.92452830189	0.53	4424.20299284	21.98	15.7366412214	13.0	1.44676979072	2.02076158137	3931.04397392	1583.70463132	1500.41354208	0.0	0.0	0.0	0.0	0.0	0
151	105+10363_AM	105+10363	AM	2010	7	0.0	0.348	0.6	3.5	2.0	3	7.0	2.0	0.69	4581.04281193	22.74	17.2762063228	14.0	1.82058047493	2.39635943369	3815.09785272	2406.5137487	2300.81585275	0.0	0.0	0.0	0.0	0.0	0
152	105+10364_AM	105+10364	AM	2010	2	0.0	0.348	0.6	8.5	3.0	4	7.0	1.0	0.06	2011.49425287	23.48	18.7794871795	17.0	0.15332197615	0.191698525396	1814.88627028	385.309755	332.683675	0.0	0.0	0.0	0.0	0.0	0
153	105+10366_AM	105+10366	AM	2010	1	0.0	0.348	0.6	3.5	3.0	3	7.0	1.0	0.13	2298.85057471	20.55	16.2788944724	14.0	0.379562043796	0.479148016668	1814.98034765	919.92072	854.63959	0.0	0.0	0.0	0.0	0.0	0
154	105+10367_AM	105+10367	AM	2010	4	0.0	0.348	0.6	3.5	3.0	3	7.0	1.0	0.3	2298.85057471	19.15	15.5640243902	14.0	0.939947780679	1.15651322233	1748.83597983	523.513104	495.449575333	0.0	0.0	0.0	0.0	0.0	0
155	105+10369_AM	105+10369	AM	2010	3	0.0	0.348	0.6	3.5	3.0	2	10.0	2.0	0.29	5459.77011494	30.03	15.5742574257	11.8	0.579420579421	1.11722822632	6184.60569501	2784.49522828	2624.99452862	0.0	0.0	0.0	0.0	0.0	0
156	105+10370_AM	105+10370	AM	2010	5	0.0	0.348	0.6	3.5	3.0	2	10.0	2.0	0.42	5459.77011494	31.02	15.1923774955	10.0	0.812379110251	1.65872655596	6392.08518738	3602.43686357	3436.33819119	0.0	0.0	0.0	0.0	0.0	0
157	105+10371_AM	105+10371	AM	2010	5	0.0	0.348	0.6	3.5	3.0	2	10.0	2.0	0.34	5459.77011494	47.4	28.2589285714	23.2	0.430379746835	0.721895734598	5652.23059888	643.946984118	600.438687059	0.0	0.0	0.0	0.0	0.0	0
158	105+10372_AM	105+10372	AM	2010	10	0.0	0.348	0.6	3.5	3.0	2	10.0	2.0	0.68355	5459.77011494	42.14	24.7734375	21.0	0.973255813953	1.65552317881	5707.97264296	1503.33237057	1411.04383377	0.0	0.0	0.0	0.0	0.0	0
159	105+10373_AM	105+10373	AM	2010	3	0.0	0.348	0.6	3.5	3.0	2	10.0	1.63157894737	0.38	4454.02298851	38.99	22.1321585903	18.0	0.584765324442	1.03017515924	4768.26244956	1486.37914895	1377.44487579	0.0	0.0	0.0	0.0	0.0	0
160	105+10374_AM	105+10374	AM	2010	3	0.0	0.348	0.6	3.5	2.0	2	9.0	3.0	0.1	8189.65517241	35.53	14.6124497992	10.0	0.168871376302	0.410608767349	10499.3344372	2071.930274	1896.90165	0.0	0.0	0.0	0.0	0.0	0
161	105+10375_AM	105+10375	AM	2010	2	0.0	0.348	0.6	3.5	2.0	2	9.0	3.0	0.27	8189.65517241	36.45	18.7563636364	14.0	0.444444444444	0.863706863124	9319.94583554	1324.11011	1203.75489	0.0	0.0	0.0	0.0	0.0	0
162	105+10376_AM	105+10376	AM	2010	3	0.0	0.348	0.6	3.5	2.0	2	9.0	3.25806451613	0.31	8894.14163886	35.86	17.987394958	13.0	0.518683770218	1.03405746321	10272.9457514	2293.68459968	2094.49710806	0.0	0.0	0.0	0.0	0.0	0
163	105+10379_AM	105+10379	AM	2010	6	0.0	0.348	0.6	3.5	3.0	2	10.0	1.64705882353	0.34	4496.28127113	31.4	18.5882352941	15.0	0.649681528662	1.09746835443	4677.98747688	778.155500882	736.685679118	0.0	0.0	0.0	0.0	0.0	0
164	105+10380_AM	105+10380	AM	2010	17	0.0	0.348	0.6	3.5	3.0	2	10.0	2.0	0.89	5459.77011494	21.86	14.7918552036	12.0	2.4428179323	3.61009483023	5115.94922735	536.046183596	476.111469888	0.0	0.0	0.0	0.0	0.0	0
165	105+10381_AM	105+10381	AM	2010	1	0.0	0.348	0.6	3.5	3.0	2	10.0	2.0	0.06	5459.77011494	23.42	13.1303317536	9.0	0.153714773698	0.274174336761	5892.63995914	1090.71509	952.12232	0.0	0.0	0.0	0.0	0.0	0
166	105+10382_AM	105+10382	AM	2010	11	0.0	0.348	0.6	3.5	2.0	2	10.0	2.0	0.6	5459.77011494	22.59	15.5373134328	13.0	1.59362549801	2.31700288185	5041.42854371	743.376814	656.2360745	0.0	0.0	0.0	0.0	0.0	0
167	105+10383_AM	105+10383	AM	2010	6	0.0	0.348	0.6	3.5	2.0	2	10.0	2.0	0.54	5459.77011494	29.55	17.7733333333	14.0	1.09644670051	1.82295573894	5616.80419678	946.867190926	844.552486296	0.0	0.0	0.0	0.0	0.0	0
168	105+10384_AM	105+10384	AM	2010	9	0.0	0.348	0.6	3.5	2.0	2	10.0	2.0	0.99	5459.77011494	27.61	19.9173166927	17.0	2.15139442231	2.98232944309	4814.10997119	648.512018182	568.009175455	0.0	0.0	0.0	0.0	0.0	0
169	105+10385_AM	105+10385	AM	2010	2	0.0	0.348	0.6	3.5	2.0	2	10.0	2.0	0.17999	5459.77011494	30.33	18.9029850746	17.0	0.35606330366	0.571306592974	5471.46036819	604.04364	521.96408	0.0	0.0	0.0	0.0	0.0	0
170	105+10386_AM	105+10386	AM	2010	12	0.0	0.348	0.6	3.5	2.0	2	6.0	2.0	0.77233	5459.77011494	25.54	18.6824104235	16.0	1.8144009397	2.48039728009	4744.59676608	427.188521187	355.652281556	0.0	0.0	0.0	0.0	0.0	0
171	105+10387_AM	105+10387	AM	2010	1	0.0	0.348	0.6	3.5	2.0	2	6.0	4.0	0.035	10919.5402299	23.28	18.8824626866	15.0	0.090206185567	0.111214306886	8332.50687305	2549.45483	2170.36852	0.0	0.0	0.0	0.0	0.0	0
172	105+10388_AM	105+10388	AM	2010	5	0.0	0.348	0.6	3.5	1.0	2	6.0	3.52	0.25	9103.44827586	23.82	16.6443298969	13.0	0.629722921914	0.901207804274	8283.04814548	3485.061992	2990.5674504	0.0	0.0	0.0	0.0	0.0	0
173	105+10389_AM	105+10389	AM	2010	3	0.0	0.348	0.6	3.5	1.0	2	6.0	5.0	0.12	12931.0344828	25.84	14.1098169717	10.0	0.278637770898	0.510283018868	14193.8300424	6704.82259333	5896.98282667	0.0	0.0	0.0	0.0	0.0	0
174	105+10390_AM	105+10390	AM	2010	2	0.0	0.348	0.6	3.5	0.0	2	6.0	5.0	0.12	12212.6436782	26.81	17.8620689655	15.0	0.268556508765	0.403088803089	11599.0121922	4985.43196667	4341.72413667	0.0	0.0	0.0	0.0	0.0	0
175	105+10391_AM	105+10391	AM	2010	2	0.0	0.348	0.6	3.5	0.0	2	6.0	5.0	0.12	12212.6436782	24.66	13.2949756888	8.0	0.29197080292	0.541557966598	13512.4155326	5904.13037	5059.74439667	0.0	0.0	0.0	0.0	0.0	0
176	105+10392_AM	105+10392	AM	2010	2	0.0	0.348	0.6	3.5	0.0	2	6.0	5.0	0.12	12212.6436782	22.57	14.7808219178	11.0	0.319007532122	0.487117701576	11768.1268953	6138.00928	5238.10461	0.0	0.0	0.0	0.0	0.0	0
177	105+10393_AM	105+10393	AM	2010	3	0.0	0.348	0.6	3.5	0.0	2	6.0	4.0	0.12	9770.11494253	16.88	9.626953125	6.0	0.42654028436	0.747900182593	10426.8039858	5586.87922917	4740.18795583	0.0	0.0	0.0	0.0	0.0	0
178	105+10395_AM	105+10395	AM	2010	1	0.0	0.348	0.6	3.5	2.0	3	8.0	1.0	0.13	2155.17241379	21.7	16.4042553191	13.0	0.359447004608	0.475486381324	1805.39917191	1277.45715	1213.61578	0.0	0.0	0.0	0.0	0.0	0
179	105+10396_AM	105+10396	AM	2010	1	0.0	0.348	0.6	3.5	1.0	3	8.0	1.0	0.13	2011.49425287	22.51	14.0555555556	11.0	0.34651266104	0.554940711461	2012.93164308	194.74844	181.43524	0.0	0.0	0.0	0.0	0.0	0
180	105+10397_AM	105+10397	AM	2010	3	0.0	0.348	0.6	3.5	1.0	2	9.0	3.0	0.23	7758.62068966	22.7	15.9155844156	12.0	0.607929515419	0.867074663402	7036.66665731	2580.12032565	2455.71673478	0.0	0.0	0.0	0.0	0.0	0
181	105+10398_AM	105+10398	AM	2010	1	0.0	0.348	0.6	3.5	1.0	2	9.0	3.0	0.13	7758.62068966	23.8	18.0764525994	15.0	0.327731092437	0.431500592116	6463.5404452	3083.25195	2907.68037	0.0	0.0	0.0	0.0	0.0	0
182	105+10399_AM	105+10399	AM	2010	6	0.0	0.348	0.6	3.5	1.0	2	9.0	3.0	0.39	7758.62068966	25.47	16.995157385	11.0	0.918727915194	1.37686280097	7359.1704712	3746.79434077	3531.82982308	0.0	0.0	0.0	0.0	0.0	0
183	105+10400_AM	105+10400	AM	2010	3	0.0	0.348	0.6	3.5	1.0	2	9.0	3.0	0.14	7758.62068966	30.35	23.0967741935	19.0	0.276771004942	0.363687150839	6448.36838399	4216.15032071	3988.81368857	0.0	0.0	0.0	0.0	0.0	0
184	105+10401_AM	105+10401	AM	2010	2	0.0	0.348	0.6	3.5	2.0	2	10.0	2.0	0.31	5459.77011494	29.42	19.566084788	13.0	0.632222977566	0.950624522051	5193.34082893	1487.18699419	1369.25561258	0.0	0.0	0.0	0.0	0.0	0
185	105+10402_AM	105+10402	AM	2010	3	0.0	0.348	0.6	3.5	2.0	2	10.0	2.0	0.22	5459.77011494	30.96	23.269035533	20.2	0.426356589147	0.567277486911	4604.56891712	519.378045909	448.839445909	0.0	0.0	0.0	0.0	0.0	0
186	105+10403_AM	105+10403	AM	2010	4	0.0	0.348	0.6	3.5	2.0	2	10.0	2.0	0.2	5459.77011494	27.17	19.4100719424	16.0	0.441663599558	0.618235730172	4861.79915709	1575.4505325	1382.0419	0.0	0.0	0.0	0.0	0.0	0
187	105+10405_AM	105+10405	AM	2010	2	0.0	0.348	0.6	8.5	2.0	4	10.0	2.0	0.18	3735.63218391	26.28	12.5967741935	7.0	0.41095890411	0.857362355957	4005.81529118	184.18228	144.5697	0.0	0.0	0.0	0.0	0.0	0
188	105+10407_AM	105+10407	AM	2010	2	0.0	0.348	0.6	8.5	2.0	4	10.0	2.0	0.07	3735.63218391	28.96	23.8606965174	21.0	0.145027624309	0.176021684737	3308.41640977	164.47789	153.47104	0.0	0.0	0.0	0.0	0.0	0
189	105+10408_AM	105+10408	AM	2010	5	0.0	0.348	0.6	8.5	2.0	4	10.0	1.0	0.64	1302.08333333	25.24	16.9979423868	15.0	1.52139461173	2.25909696163	1269.85759344	78.857795625	66.3224064063	0.0	0.0	0.0	0.0	0.0	0
190	105+10409_AM	105+10409	AM	2010	2	0.0	0.348	0.6	8.5	2.0	4	10.0	1.0	0.09	1867.81609195	34.03	18.584	13.0	0.158683514546	0.290572535514	1940.81518434	143.854928889	131.022712222	0.0	0.0	0.0	0.0	0.0	0
191	105+10412_AM	105+10412	AM	2010	1	0.0	0.348	0.6	3.5	2.0	2	6.0	3.0	0.17	8189.65517241	30.55	16.7945670628	9.0	0.33387888707	0.607339264052	8951.19672507	6335.36719	5819.72142	0.0	0.0	0.0	0.0	0.0	0
192	105+10413_AM	105+10413	AM	2010	1	0.0	0.348	0.6	3.5	2.0	2	6.0	3.0	0.18	8189.65517241	26.27	14.3310344828	10.0	0.411115340693	0.753609239651	8994.78386543	5166.25195	4676.57642	0.0	0.0	0.0	0.0	0.0	0
193	105+10414_AM	105+10414	AM	2010	2	0.0	0.348	0.6	3.5	2.0	2	6.0	2.0	0.18	5459.77011494	28.95	18.6213740458	16.0	0.373056994819	0.579978683283	5338.57888434	3517.54822	3183.11677	0.0	0.0	0.0	0.0	0.0	0
194	105+10416_AM	105+10416	AM	2010	2	0.0	0.348	0.83	5.5	1.0	1	6.0	3.0	0.2527	9569.40900345	23.41	14.2072243346	11.0	0.64767193507	1.06720353272	9147.63920302	3790.83770324	3404.57357565	0.0	0.0	0.0	0.0	0.0	0
195	105+10417_AM	105+10417	AM	2010	2	0.0	0.348	0.6	3.5	1.0	2	6.0	3.0	0.12	7758.62068966	27.2	16.1970338983	10.2	0.264705882353	0.444525833878	8038.79773005	2551.18483167	2262.54760917	0.0	0.0	0.0	0.0	0.0	0
196	105+10418_AM	105+10418	AM	2010	3	0.0	0.348	0.6	3.5	1.0	2	6.0	3.0	0.12	7758.62068966	25.77	18.2579439252	15.0	0.279394644936	0.39434889435	6965.81383595	3583.62296667	3243.05126667	0.0	0.0	0.0	0.0	0.0	0
197	105+10419_AM	105+10419	AM	2010	3	0.0	0.348	0.6	3.5	1.0	2	6.0	3.0	0.12	7758.62068966	22.78	18.8387715931	15.0	0.316066725198	0.382190524707	5741.82032537	4543.78076	4140.05049333	0.0	0.0	0.0	0.0	0.0	0
198	105+10420_AM	105+10420	AM	2010	3	0.0	0.348	0.6	3.5	0.0	2	6.0	3.0	0.12	7327.5862069	21.93	17.5147347741	13.0	0.328317373461	0.411082445316	5719.54528059	4804.60726	4335.99307333	0.0	0.0	0.0	0.0	0.0	0
199	105+10421_AM	105+10421	AM	2010	3	0.0	0.348	0.6	3.5	0.0	2	6.0	3.0	0.12	7327.5862069	20.87	18.6857855362	15.0	0.34499281265	0.385319631655	4591.96788136	4769.74267667	4284.16506	0.0	0.0	0.0	0.0	0.0	0
200	105+10422_AM	105+10422	AM	2010	4	0.0	0.348	0.6	3.5	1.0	2	9.0	2.0	0.235	5172.4137931	22.8	19.6605504587	16.0	0.618421052632	0.717172188521	3543.54538412	3415.41256489	3061.73864234	0.0	0.0	0.0	0.0	0.0	0
201	105+10424_AM	105+10424	AM	2010	3	0.0	0.348	0.6	3.5	2.0	2	8.0	3.0	0.18	8189.65517241	25.52	15.8722222222	13.0	0.423197492163	0.680434021702	8220.08977378	2793.40649667	2692.78469	0.0	0.0	0.0	0.0	0.0	0
202	105+10425_AM	105+10425	AM	2010	3	0.0	0.348	0.6	3.5	1.0	2	8.0	2.0	0.27	5172.4137931	23.52	17.4772036474	15.0	0.688775510204	0.926921739131	4418.73013448	3358.24806519	3220.2992863	0.0	0.0	0.0	0.0	0.0	0
203	105+10426_AM	105+10426	AM	2010	11	0.0	0.348	0.6	3.5	1.0	2	8.0	2.0	0.76511	5172.4137931	23.84	18.7711111111	17.0	1.92561241611	2.44559843732	4117.44671044	3037.21689626	2898.2866862	0.0	0.0	0.0	0.0	0.0	0
204	105+10427_AM	105+10427	AM	2010	2	0.0	0.348	0.6	3.5	1.0	2	8.0	2.0	0.12	5172.4137931	26.42	18.7948717949	14.0	0.272520817562	0.383083219645	4625.27953043	2975.51904	2831.05477	0.0	0.0	0.0	0.0	0.0	0
205	105+10428_AM	105+10428	AM	2010	1	0.0	0.348	0.6	3.5	1.0	2	8.0	2.0	0.11	5172.4137931	26.33	16.5579937304	13.0	0.250664641094	0.398599015525	5148.05521479	2847.51025	2709.56751	0.0	0.0	0.0	0.0	0.0	0
206	105+10429_AM	105+10429	AM	2010	1	0.0	0.348	0.6	3.5	1.0	2	8.0	2.0	0.11	5172.4137931	19.97	12.7401960784	9.0	0.330495743615	0.518045402079	5090.71441866	2756.96094	2626.62259	0.0	0.0	0.0	0.0	0.0	0
207	105+10432_AM	105+10432	AM	2010	4	0.0	0.348	0.6	3.5	2.0	2	11.0	3.0	0.19872	8189.65517241	31.18	20.4388489209	15.0	0.382398973701	0.58335966209	7885.34681462	1208.2173958	1173.23121546	0.0	0.0	0.0	0.0	0.0	0
208	105+10435_AM	105+10435	AM	2010	3	0.0	0.348	0.6	3.5	2.0	2	11.0	2.0	0.18	5459.77011494	22.62	7.95798319328	6.0	0.477453580902	1.35712777191	7522.90585686	1785.91789389	1716.73863611	0.0	0.0	0.0	0.0	0.0	0
209	105+10436_AM	105+10436	AM	2010	16	0.0	0.348	0.71	3.5	2.0	1	8.0	1.78205128205	0.78	5067.41821397	27.61	18.5730769231	17.0	1.6950380297	2.51977635121	4548.77920016	1095.32355872	1037.17582244	0.0	0.0	0.0	0.0	0.0	0
210	105+10437_AM	105+10437	AM	2010	4	0.0	0.348	0.71	2.1	2.0	1	8.0	3.0	0.62	12500.0	40.64	26.1859296482	22.0	0.915354330709	1.42061024756	11087.7944135	7444.8797029	7151.68568403	0.0	0.0	0.0	0.0	0.0	0
211	105+10439_AM	105+10439	AM	2010	4	0.0	0.348	0.6	3.5	2.0	2	9.0	2.66666666667	0.36	7279.69348659	25.05	17.6827586207	15.0	0.862275449102	1.22152886115	6559.29234971	2731.15779667	2628.99852	0.0	0.0	0.0	0.0	0.0	0
212	105+10441_AM	105+10441	AM	2010	8	0.0	0.348	0.6	3.5	2.0	3	8.0	2.0	0.52	4310.34482759	20.19	14.3148688047	13.0	1.54531946508	2.17955193482	3867.15619952	2056.47575308	1976.80682308	0.0	0.0	0.0	0.0	0.0	0
213	105+10442_AM	105+10442	AM	2010	2	0.0	0.348	0.6	3.5	1.0	3	8.0	2.0	0.12	4022.98850575	23.2	15.6666666667	11.0	0.310344827586	0.459574468084	3776.41774013	216.345685	206.098475	0.0	0.0	0.0	0.0	0.0	0
214	105+10443_AM	105+10443	AM	2010	3	0.0	0.348	0.6	3.5	1.0	3	8.0	2.0	0.18	4022.98850575	20.72	15.3865814696	13.0	0.521235521236	0.701910299006	3439.27247838	149.239233333	141.1077	0.0	0.0	0.0	0.0	0.0	0
215	105+10444_AM	105+10444	AM	2010	11	0.0	0.348	0.6	3.5	1.0	3	8.0	2.0	0.79	4022.98850575	19.47	15.1491002571	14.0	2.4345146379	3.12889869336	3252.92006651	72.2715521519	67.5224898734	0.0	0.0	0.0	0.0	0.0	0
216	105+10445_AM	105+10445	AM	2010	2	0.0	0.348	0.6	3.5	1.0	3	8.0	2.0	0.12	4022.98850575	22.47	16.109375	11.0	0.320427236315	0.44694471387	3569.65210128	24.5333633333	21.8867791667	0.0	0.0	0.0	0.0	0.0	0
217	105+10446_AM	105+10446	AM	2010	5	0.0	0.348	0.6	3.5	1.0	3	8.0	2.0	0.32	4022.98850575	20.0	13.2857142857	12.0	0.96	1.44516129032	3830.47554761	16.150365	14.3515875	0.0	0.0	0.0	0.0	0.0	0
218	105+10448_AM	105+10448	AM	2010	3	0.0	0.348	0.6	3.5	1.0	2	9.0	3.0	0.25	7758.62068966	59.37	28.7032258065	19.0	0.252652854977	0.52258934592	9149.14603067	1184.6660228	1031.188038	0.0	0.0	0.0	0.0	0.0	0
219	105+10449_AM	105+10449	AM	2010	1	0.0	0.348	0.83	5.5	1.0	1	8.0	3.0	0.4496	11206.8965517	61.44	26.3370786517	15.0	0.4390625	1.02425938566	12214.7595124	4412.04199	4205.77399	0.0	0.0	0.0	0.0	0.0	0
220	105+10451_AM	105+10451	AM	2010	1	0.0	0.348	0.6	3.5	1.0	2	8.0	2.0	0.1	5172.4137931	25.54	14.5172413793	6.0	0.234925606891	0.413301662708	5532.34125131	1082.83093	1049.28695	0.0	0.0	0.0	0.0	0.0	0
221	105+10452_AM	105+10452	AM	2010	6	0.0	0.348	0.6	3.5	1.0	2	9.0	1.53846153846	0.26	3978.77984085	22.28	18.2666666667	18.0	0.700179533214	0.854014598539	2986.00991483	1445.13608154	1385.57481462	0.0	0.0	0.0	0.0	0.0	0
222	105+10455_AM	105+10455	AM	2010	2	0.0	0.348	0.6	3.5	1.0	2	9.0	2.0	0.13	5172.4137931	44.36	21.3444816054	9.0	0.175834084761	0.365434033218	6115.4936296	2601.99830846	2386.33016154	0.0	0.0	0.0	0.0	0.0	0
223	105+10457_AM	105+10457	AM	2010	7	0.0	0.348	0.6	3.5	2.0	2	8.0	2.0	0.67	5459.77011494	32.63	26.8110749186	24.0	1.23199509654	1.4993803912	4083.16038899	1252.78632358	1186.40203687	0.0	0.0	0.0	0.0	0.0	0
224	105+10458_AM	105+10458	AM	2010	12	0.0	0.348	0.6	8.5	1.0	4	8.0	1.0	0.66	1162.48693835	26.12	19.0	16.0	1.51607963247	2.08421052632	1099.86174952	257.22883303	236.296039545	0.0	0.0	0.0	0.0	0.0	0
225	105+10459_AM	105+10459	AM	2010	1	0.0	0.348	0.6	3.5	1.0	3	8.0	2.0	0.16	4022.98850575	21.91	13.5279850746	10.0	0.438156093108	0.70964004965	4060.11677119	2505.80933	2313.57867	0.0	0.0	0.0	0.0	0.0	0
226	105+10460_AM	105+10460	AM	2010	5	0.0	0.348	0.6	3.5	1.0	3	8.0	2.0	0.4867	4022.98850575	21.72	13.4133949192	11.0	1.34447513812	2.17707747933	4059.50123552	2512.63225295	2334.44092648	0.0	0.0	0.0	0.0	0.0	0
227	105+10461_AM	105+10461	AM	2010	1	0.0	0.348	0.6	3.5	1.0	3	8.0	2.0	0.05	4022.98850575	24.11	13.1642857143	10.0	0.124429697221	0.227889310906	4416.04242271	2543.35303	2384.06165	0.0	0.0	0.0	0.0	0.0	0
228	105+10462_AM	105+10462	AM	2010	1	0.0	0.348	0.6	3.5	1.0	3	8.0	2.0	0.11	4022.98850575	24.74	12.3916666667	8.0	0.266774454325	0.532616005379	4650.49807899	1435.2019	1311.22413	0.0	0.0	0.0	0.0	0.0	0
229	105+10463_AM	105+10463	AM	2010	2	0.0	0.348	0.6	3.5	1.0	3	6.0	2.0	0.13	4022.98850575	23.28	14.5071428571	12.0	0.335051546392	0.5376661743	4032.01819219	2398.13731923	2173.07746923	0.0	0.0	0.0	0.0	0.0	0
230	105+10464_AM	105+10464	AM	2010	2	0.0	0.348	0.6	3.5	1.0	3	6.0	2.0	0.1	4022.98850575	20.19	12.6981707317	10.0	0.297176820208	0.472509003602	4003.70232357	2265.927005	2075.358465	0.0	0.0	0.0	0.0	0.0	0
231	105+10465_AM	105+10465	AM	2010	2	0.0	0.348	0.6	3.5	1.0	3	6.0	1.33333333333	0.12	2681.99233716	16.28	9.65133171913	7.0	0.44226044226	0.746011038635	2787.56802032	198.919803333	135.26181	0.0	0.0	0.0	0.0	0.0	0
232	105+10466_AM	105+10466	AM	2010	2	0.0	0.348	0.6	3.5	0.0	3	6.0	1.0	0.13	1867.81609195	18.11	10.7149321267	9.0	0.430701270017	0.727956081081	1944.04344802	250.492921538	151.812091538	0.0	0.0	0.0	0.0	0.0	0
233	105+10468_AM	105+10468	AM	2010	1	0.0	0.348	0.6	3.5	0.0	3	6.0	1.0	0.12	1867.81609195	21.11	10.7139689579	9.0	0.341070582662	0.672019867548	2142.79943045	340.12695	200.07404	0.0	0.0	0.0	0.0	0.0	0
234	105+10469_AM	105+10469	AM	2010	2	0.0	0.348	0.6	3.5	0.0	3	6.0	1.0	0.17	1867.81609195	19.01	11.5891304348	10.0	0.536559705418	0.880135059087	1902.85769932	724.89136	534.94665	0.0	0.0	0.0	0.0	0.0	0
235	105+10470_AM	105+10470	AM	2010	3	0.0	0.348	0.6	3.5	0.0	3	6.0	1.0	0.17426	1867.81609195	17.2	12.7111597374	11.0	0.60788372093	0.822552797385	1605.32154329	740.640654582	519.522021455	0.0	0.0	0.0	0.0	0.0	0
236	105+10471_AM	105+10471	AM	2010	1	0.0	0.348	0.6	3.5	0.0	3	6.0	1.0	0.11	1867.81609195	22.17	13.4620535714	12.0	0.297699594046	0.490266954072	1908.37445144	1347.26782	1037.39288	0.0	0.0	0.0	0.0	0.0	0
237	105+10472_AM	105+10472	AM	2010	1	0.0	0.348	0.6	3.5	0.0	3	6.0	1.0	0.07	1867.81609195	19.22	9.41036717063	8.0	0.218522372529	0.446316272665	2187.13465548	1461.94421	1109.72837	0.0	0.0	0.0	0.0	0.0	0
238	105+10473_AM	105+10473	AM	2010	2	0.0	0.348	0.6	3.5	0.0	3	6.0	2.0	0.17	3735.63218391	18.9	11.6659436009	10.0	0.539682539683	0.874339903307	3770.96845164	1407.64242929	1004.32778888	0.0	0.0	0.0	0.0	0.0	0
239	105+10474_AM	105+10474	AM	2010	1	0.0	0.348	0.6	3.5	0.0	3	6.0	2.0	0.1	3735.63218391	21.73	12.2516703786	11.0	0.276115968707	0.489729140157	4017.00851392	1080.90417	735.12056	0.0	0.0	0.0	0.0	0.0	0
240	105+10475_AM	105+10475	AM	2010	1	0.0	0.348	0.6	3.5	0.0	3	6.0	2.0	0.09	3735.63218391	20.62	11.35	10.0	0.261881668283	0.47577092511	4079.72201322	2489.85059	1865.41308	0.0	0.0	0.0	0.0	0.0	0
241	105+10476_AM	105+10476	AM	2010	1	0.0	0.348	0.6	3.5	0.0	3	6.0	2.0	0.04	3735.63218391	20.81	10.2791762014	8.0	0.115329168669	0.233481745324	4352.61864843	3584.20728	2819.22972	0.0	0.0	0.0	0.0	0.0	0
242	105+10477_AM	105+10477	AM	2010	1	0.0	0.348	0.6	3.5	0.0	3	6.0	2.0	0.06	3735.63218391	18.8	11.0023529412	10.0	0.191489361702	0.327202737382	3917.6794129	3584.20728	2819.22972	0.0	0.0	0.0	0.0	0.0	0
243	105+10478_AM	105+10478	AM	2010	1	0.0	0.348	0.6	3.5	0.0	3	6.0	2.0	0.05	3735.63218391	22.74	12.1392111369	10.0	0.131926121372	0.247133027523	4158.47914796	3047.79883	2355.58323	0.0	0.0	0.0	0.0	0.0	0
244	105+10479_AM	105+10479	AM	2010	1	0.0	0.348	0.6	3.5	0.0	3	6.0	2.0	0.1	3735.63218391	23.81	14.1701631702	12.0	0.251994960101	0.423424905411	3872.11269561	3579.3396	2798.76564	0.0	0.0	0.0	0.0	0.0	0
245	105+10480_AM	105+10480	AM	2010	1	0.0	0.348	0.6	3.5	0.0	3	6.0	2.0	0.0736	3735.63218391	21.45	10.1923990499	7.0	0.205874125874	0.433264041015	4447.16853876	3894.55933	3362.26816	0.0	0.0	0.0	0.0	0.0	0
246	105+10482_AM	105+10482	AM	2010	1	0.0	0.348	0.6	3.5	0.0	3	6.0	2.0	0.07	3735.63218391	20.42	11.0926365796	9.0	0.205680705191	0.37862955032	4113.78953745	1949.60693	1327.91593	0.0	0.0	0.0	0.0	0.0	0
247	105+10483_AM	105+10483	AM	2010	1	0.0	0.348	0.6	3.5	0.0	3	6.0	2.0	0.07	3735.63218391	20.11	10.6261904762	10.0	0.208851317752	0.395249831951	4184.43352509	1985.88367	1386.86502	0.0	0.0	0.0	0.0	0.0	0
248	105+10484_AM	105+10484	AM	2010	4	0.0	0.348	0.6	3.5	0.0	3	6.0	2.0	0.21	3735.63218391	17.43	10.2925659472	9.0	0.722891566265	1.22418452936	3893.37436875	943.820235714	654.439705238	0.0	0.0	0.0	0.0	0.0	0
249	105+10486_AM	105+10486	AM	2010	3	0.0	0.348	0.6	3.5	1.0	2	6.0	1.0	0.13	2586.20689655	18.74	15.0	15.0	0.416221985059	0.52	2012.33438981	48.9246715385	39.7102646154	0.0	0.0	0.0	0.0	0.0	0
250	105+10497_AM	105+10497	AM	2010	5	0.0	0.348	0.6	8.5	1.0	4	2.0	1.0	0.3	1724.13793103	15.23	10.7129337539	9.0	1.18187787262	1.68021201414	1654.04796531	87.64001	68.122106	0.0	0.0	0.0	0.0	0.0	0
251	105+10498_AM	105+10498	AM	2010	6	0.0	0.348	0.6	8.5	1.0	4	2.0	1.0	0.39	862.068965517	16.32	13.0487804878	10.0	1.43382352941	1.79327102804	777.951323509	92.5327484615	83.1518305128	0.0	0.0	0.0	0.0	0.0	0
252	105+10507_AM	105+10507	AM	2010	2	0.0	0.348	0.6	3.5	1.0	2	6.0	4.0	0.12	10344.8275862	25.6	18.1269349845	14.0	0.28125	0.397198975235	9293.05350726	3144.64347	2854.87680333	0.0	0.0	0.0	0.0	0.0	0
253	105+10508_AM	105+10508	AM	2010	3	0.0	0.348	0.6	3.5	1.0	2	6.0	5.0	0.12	12931.0344828	25.97	17.7093023256	14.0	0.277242972661	0.406565988181	12033.5680987	4753.37853917	4473.9797475	0.0	0.0	0.0	0.0	0.0	0
254	105+10509_AM	105+10509	AM	2010	3	0.0	0.348	0.6	3.5	1.0	2	6.0	5.0	0.12	12931.0344828	26.92	18.5456852792	15.0	0.267459138187	0.388230463938	11922.3896255	4795.61035333	4499.22816667	0.0	0.0	0.0	0.0	0.0	0
255	105+10510_AM	105+10510	AM	2010	3	0.0	0.348	0.6	3.5	0.0	2	6.0	6.0	0.12	14655.1724138	26.77	18.6865284974	15.0	0.268957788569	0.38530431166	13347.3818325	4388.76367333	4127.58005333	0.0	0.0	0.0	0.0	0.0	0
256	105+10511_AM	105+10511	AM	2010	2	0.0	0.348	0.6	3.5	0.0	2	6.0	6.0	0.13	14655.1724138	26.81	19.2076677316	15.0	0.290936217829	0.406087824352	13012.7279385	4404.22145385	4107.28794615	0.0	0.0	0.0	0.0	0.0	0
257	105+10513_AM	105+10513	AM	2010	3	0.0	0.348	0.6	3.5	1.0	2	5.0	3.5	0.08	9051.72413793	23.53	16.654822335	13.0	0.203994900127	0.288204815605	8134.46913827	2691.814425	2484.0545375	0.0	0.0	0.0	0.0	0.0	0
258	105+10514_AM	105+10514	AM	2010	2	0.0	0.348	0.6	3.5	1.0	2	5.0	4.0	0.06	10344.8275862	23.09	17.7951807229	13.0	0.155911650065	0.202301963439	8466.30612555	4828.81567	4336.26771	0.0	0.0	0.0	0.0	0.0	0
259	105+10515_AM	105+10515	AM	2010	2	0.0	0.348	0.6	3.5	1.0	2	5.0	4.0	0.06	10344.8275862	24.53	17.9802259887	13.0	0.146759070526	0.200219952867	8970.22287643	4785.74976	4249.491535	0.0	0.0	0.0	0.0	0.0	0
260	105+10516_AM	105+10516	AM	2010	6	0.0	0.348	0.6	3.5	1.0	2	5.0	4.76923076923	0.26	12334.2175066	30.19	17.779342723	11.0	0.516727393177	0.877422762081	12879.2621424	6042.13840846	5372.43388038	0.0	0.0	0.0	0.0	0.0	0
261	105+10517_AM	105+10517	AM	2010	2	0.0	0.348	0.6	3.5	1.0	2	5.0	5.0	0.06	12931.0344828	28.93	21.2110091743	15.0	0.124438299343	0.169723183391	11209.5924944	6976.66113	6285.60986	0.0	0.0	0.0	0.0	0.0	0
262	105+10518_AM	105+10518	AM	2010	6	0.0	0.348	0.6	3.5	1.0	2	5.0	3.33333333333	0.18	8620.68965517	27.21	19.858190709	15.0	0.396912899669	0.543856193057	7509.80515855	6457.20751833	5787.54737167	0.0	0.0	0.0	0.0	0.0	0
263	105+10519_AM	105+10519	AM	2010	2	0.0	0.348	0.6	3.5	1.0	2	5.0	3.0	0.06	7758.62068966	29.33	20.9758308157	15.0	0.122741220593	0.171626098229	6901.39303828	5517.18848	4944.28846	0.0	0.0	0.0	0.0	0.0	0
264	105+10520_AM	105+10520	AM	2010	5	0.0	0.348	0.6	3.5	1.0	2	2.0	3.0	0.18	7758.62068966	30.39	20.0069444444	13.0	0.35538005923	0.539812565083	7443.59209961	4963.80175833	4424.21539167	0.0	0.0	0.0	0.0	0.0	0
265	105+10521_AM	105+10521	AM	2010	2	0.0	0.348	0.6	3.5	1.0	2	2.0	3.0	0.06	7758.62068966	29.4	20.2230769231	13.8	0.122448979592	0.178014454165	7163.52827473	5208.172855	4659.331315	0.0	0.0	0.0	0.0	0.0	0
266	105+10522_AM	105+10522	AM	2010	1	0.0	0.348	0.6	3.5	1.0	2	2.0	3.0	0.07	7758.62068966	26.77	20.3553113553	16.0	0.156892043332	0.206334353068	6454.81119358	5337.65039	4749.49854	0.0	0.0	0.0	0.0	0.0	0
267	105+10523_AM	105+10523	AM	2010	6	0.0	0.348	0.6	3.5	1.0	2	2.0	3.0	0.36	7758.62068966	28.23	20.6954545455	18.0	0.7651434644	1.04370744564	6726.56480908	4387.078165	3941.760585	0.0	0.0	0.0	0.0	0.0	0
268	105+10524_AM	105+10524	AM	2010	7	0.0	0.348	0.6	3.5	1.0	2	2.0	3.0	0.39	7891.24668435	27.75	20.2984189723	16.0	0.843243243243	1.15279914322	6857.7899916	3741.01947462	3367.67726256	0.0	0.0	0.0	0.0	0.0	0
269	105+10527_AM	105+10527	AM	2010	1	0.0	0.348	0.6	3.5	1.0	2	5.0	2.0	0.09	5172.4137931	17.55	11.3363844394	7.0	0.307692307692	0.476342349615	5040.45792396	4441.67969	3976.44673	0.0	0.0	0.0	0.0	0.0	0
270	105+10528_AM	105+10528	AM	2010	2	0.0	0.348	0.6	3.5	0.0	2	6.0	2.0	0.18	4885.05747126	19.07	14.3402922756	12.0	0.566334556896	0.753122725286	4117.36806668	2567.299805	2208.810245	0.0	0.0	0.0	0.0	0.0	0
271	105+10529_AM	105+10529	AM	2010	1	0.0	0.348	0.6	3.5	0.0	2	6.0	2.0	0.09	4885.05747126	20.16	14.7969762419	12.0	0.267857142857	0.364939424901	4229.82768791	2657.58154	2275.35852	0.0	0.0	0.0	0.0	0.0	0
272	105+10530_AM	105+10530	AM	2010	3	0.0	0.348	0.6	3.5	0.0	2	6.0	2.0	0.09	4885.05747126	21.53	13.1074561404	10.0	0.250812819322	0.411979253805	4981.68686292	2589.80566	2222.02033	0.0	0.0	0.0	0.0	0.0	0
273	105+10531_AM	105+10531	AM	2010	8	0.0	0.348	0.6	3.5	0.0	2	3.0	2.35079990726	0.4313	5741.8963252	15.73	11.8141962422	10.0	1.6451366815	2.19041562113	4846.37387251	2936.22959308	2465.4752878	0.0	0.0	0.0	0.0	0.0	0
274	105+10532_AM	105+10532	AM	2010	2	0.0	0.348	0.6	3.5	0.0	2	6.0	3.0	0.1	7327.5862069	16.96	12.0469314079	9.0	0.353773584906	0.498052142645	6562.26604589	2836.65747	2297.75883	0.0	0.0	0.0	0.0	0.0	0
275	105+10534_AM	105+10534	AM	2010	3	0.0	0.348	0.6	3.5	1.0	2	6.0	2.0	0.14	5172.4137931	22.98	15.7654320988	12.0	0.365535248042	0.532811276428	4787.18144692	1.93504285714	1.51335	0.0	0.0	0.0	0.0	0.0	0
276	105+10544_AM	105+10544	AM	2010	8	0.0	0.348	0.6	3.5	0.0	2	6.0	1.2	0.35	2931.03448276	22.61	14.5567567568	12.0	0.928792569659	1.44262903824	2863.85424624	856.216521	807.688025	0.0	0.0	0.0	0.0	0.0	0
277	105+10546_AM	105+10546	AM	2010	3	0.0	0.348	0.6	8.5	1.0	4	9.0	2.0	0.31	3448.27586207	19.92	15.6419141914	13.0	0.933734939759	1.18911277561	3143.84992979	24.955	12.845	0.0	0.0	0.0	0.0	0.0	0
278	105+10547_AM	105+10547	AM	2010	9	0.0	0.348	0.6	8.5	1.0	4	9.0	1.0	0.89	1724.13793103	16.24	13.5295597484	12.0	3.2881773399	3.9469133507	1515.39387228	184.198991685	160.45255236	0.0	0.0	0.0	0.0	0.0	0
279	105+10548_AM	105+10548	AM	2010	3	0.0	0.348	0.6	8.5	1.0	4	10.0	1.0	0.24	1724.13793103	25.96	16.3794712286	14.0	0.55469953775	0.879149259401	1718.97925686	352.8087675	304.3007775	0.0	0.0	0.0	0.0	0.0	0
280	105+10549_AM	105+10549	AM	2010	1	0.0	0.348	0.6	3.5	1.0	2	6.0	5.0	0.09	12931.0344828	21.6	11.4174757282	7.0	0.25	0.472959183672	14481.529828	1155.88208	985.11506	0.0	0.0	0.0	0.0	0.0	0
281	105+10550_AM	105+10550	AM	2010	2	0.0	0.348	0.6	3.5	1.0	2	6.0	5.0	0.12	12931.0344828	23.98	14.3238770686	10.0	0.300250208507	0.502657204158	13368.6584287	1328.67598333	1128.76446667	0.0	0.0	0.0	0.0	0.0	0
282	105+10551_AM	105+10551	AM	2010	4	0.0	0.348	0.6	3.5	1.0	2	6.0	5.0	0.13454	12931.0344828	25.29	16.2261682243	12.0	0.319193357058	0.497492685174	12669.5240948	606.900420214	475.381328992	0.0	0.0	0.0	0.0	0.0	0
283	105+10552_AM	105+10552	AM	2010	4	0.0	0.348	0.6	3.5	1.0	2	6.0	5.0	0.16	12931.0344828	23.66	13.2556237219	9.0	0.405748098056	0.724220919468	13962.5911703	1093.32486	871.90479	0.0	0.0	0.0	0.0	0.0	0
284	105+10553_AM	105+10553	AM	2010	3	0.0	0.348	0.6	3.5	1.0	2	6.0	5.0	0.17	12931.0344828	23.36	15.2849056604	11.0	0.436643835616	0.667325021601	12469.3227886	2261.12099353	1945.54070706	0.0	0.0	0.0	0.0	0.0	0
285	105+10554_AM	105+10554	AM	2010	1	0.0	0.348	0.6	3.5	1.0	2	6.0	5.0	0.17	12931.0344828	26.39	16.3260273973	12.0	0.386510041682	0.624769256585	13031.2744381	238.87778	159.54747	0.0	0.0	0.0	0.0	0.0	0
286	105+10555_AM	105+10555	AM	2010	2	0.0	0.348	0.6	3.5	1.0	2	6.0	5.0	0.13	12931.0344828	27.25	20.0663058187	17.0	0.28623853211	0.388711308921	11157.2171706	5074.65129154	4501.24048846	0.0	0.0	0.0	0.0	0.0	0
287	105+10556_AM	105+10556	AM	2010	2	0.0	0.348	0.6	3.5	1.0	2	6.0	4.0	0.18	10344.8275862	28.86	21.5603603604	18.0	0.37422037422	0.500919271268	8784.59182491	1793.890745	1484.22696	0.0	0.0	0.0	0.0	0.0	0
288	105+10557_AM	105+10557	AM	2010	1	0.0	0.348	0.6	3.5	1.0	2	6.0	3.0	0.06	7758.62068966	28.48	21.9393939394	16.0	0.126404494382	0.16408839779	6353.25889657	375.23648	317.8312	0.0	0.0	0.0	0.0	0.0	0
289	105+10558_AM	105+10558	AM	2010	4	0.0	0.348	0.6	3.5	1.0	2	6.0	1.32432432432	0.37	3424.97670084	25.69	18.9459459459	16.0	0.864149474504	1.17175463624	2950.34570168	104.940655676	79.1652164865	0.0	0.0	0.0	0.0	0.0	0
290	105+10560_AM	105+10560	AM	2010	2	0.0	0.348	0.6	3.5	0.0	2	6.0	3.0	0.12	7327.5862069	40.94	17.0228426396	13.0	0.175867122618	0.422961085433	9344.15122067	1280.13086	1101.224215	0.0	0.0	0.0	0.0	0.0	0
291	105+10562_AM	105+10562	AM	2010	1	0.0	0.348	0.6	3.5	0.0	2	6.0	4.0	0.06	9770.11494253	21.56	16.3178294574	12.0	0.166975881262	0.220617577197	8173.05976422	6605.85645	6367.63602	0.0	0.0	0.0	0.0	0.0	0
292	105+10563_AM	105+10563	AM	2010	4	0.0	0.348	0.6	3.5	0.0	2	6.0	4.0	0.12	9770.11494253	22.4	14.820702403	12.0	0.321428571429	0.485806934396	9334.12582589	4821.84391	4578.84189	0.0	0.0	0.0	0.0	0.0	0
293	105+10564_AM	105+10564	AM	2010	2	0.0	0.348	0.6	3.5	0.0	2	6.0	3.0	0.12	7327.5862069	21.5	14.3481781377	10.0	0.33488372093	0.501805869073	6949.47484733	3561.339235	3416.61588	0.0	0.0	0.0	0.0	0.0	0
294	105+10578_AM	105+10578	AM	2010	1	0.0	0.348	0.6	3.5	1.0	3	5.0	2.0	0.09	4022.98850575	24.59	16.6857142857	13.0	0.21960146401	0.323630136987	3760.32131623	1446.78723	1417.68774	0.0	0.0	0.0	0.0	0.0	0
295	105+10579_AM	105+10579	AM	2010	1	0.0	0.348	0.6	3.5	1.0	2	5.0	2.0	0.09	5172.4137931	22.5	17.0530973451	13.0	0.24	0.316658017645	4319.79649265	2904.25806	2683.96445	0.0	0.0	0.0	0.0	0.0	0
296	105+10580_AM	105+10580	AM	2010	1	0.0	0.348	0.6	3.5	0.0	2	6.0	3.0	0.11	7327.5862069	23.65	14.6692307692	8.0	0.279069767442	0.449921342424	7369.91280359	4298.07861	3982.80517	0.0	0.0	0.0	0.0	0.0	0
297	105+10592_AM	105+10592	AM	2010	8	0.0	0.348	0.6	3.5	2.0	3	10.0	1.0	0.52	2155.17241379	31.81	21.0133779264	18.0	0.980823640365	1.48476842273	2061.75248829	436.388339038	372.661285	0.0	0.0	0.0	0.0	0.0	0
298	105+10593_AM	105+10593	AM	2010	1	0.0	0.348	0.6	3.5	1.0	2	6.0	4.0	0.12	10344.8275862	21.79	13.9413265306	10.0	0.330426801285	0.516450137237	10158.2912447	781.15649	644.99073	0.0	0.0	0.0	0.0	0.0	0
299	105+10594_AM	105+10594	AM	2010	2	0.0	0.348	0.6	3.5	1.0	2	6.0	4.0	0.11	10344.8275862	25.39	15.645994832	12.0	0.259944860181	0.421833195707	10455.5526164	2599.04230182	2362.71207364	0.0	0.0	0.0	0.0	0.0	0
300	105+10595_AM	105+10595	AM	2010	2	0.0	0.348	0.6	3.5	1.0	2	6.0	4.0	0.12	10344.8275862	27.83	15.031496063	10.0	0.258713618397	0.478994237821	11432.8227574	3752.27791667	3447.34890333	0.0	0.0	0.0	0.0	0.0	0
301	105+10596_AM	105+10596	AM	2010	2	0.0	0.348	0.6	3.5	1.0	2	6.0	4.0	0.12	10344.8275862	29.06	19.7773019272	14.0	0.247763248451	0.364053702902	9643.91830556	1998.96057	1799.75995	0.0	0.0	0.0	0.0	0.0	0
302	105+10597_AM	105+10597	AM	2010	3	0.0	0.348	0.6	3.5	0.0	2	6.0	4.0	0.12	9770.11494253	25.72	18.6347031963	14.0	0.279937791602	0.386375888264	8576.20576531	2233.27197333	1970.6582	0.0	0.0	0.0	0.0	0.0	0
303	105+10598_AM	105+10598	AM	2010	3	0.0	0.348	0.6	3.5	0.0	2	6.0	3.0	0.12	7327.5862069	25.47	17.5184210526	13.0	0.282685512367	0.41099594412	6766.03768022	2519.22617417	2172.58857833	0.0	0.0	0.0	0.0	0.0	0
304	105+10599_AM	105+10599	AM	2010	1	0.0	0.348	0.6	3.5	0.0	2	6.0	1.0	0.05	2442.52873563	23.11	17.3707865169	14.0	0.129813933362	0.172703751617	2059.70899884	1965.0719	1744.32585	0.0	0.0	0.0	0.0	0.0	0
305	105+10601_AM	105+10601	AM	2010	2	0.0	0.348	0.6	3.5	1.0	2	6.0	1.0	0.11997	2586.20689655	22.02	13.0833333333	10.0	0.32689373297	0.550180891721	2683.80319895	242.517620603	191.252177629	0.0	0.0	0.0	0.0	0.0	0
306	105+10613_AM	105+10613	AM	2010	8	0.0	0.348	0.6	3.5	0.0	2	6.0	2.0	0.28	4885.05747126	17.45	10.5249406176	8.0	0.962750716332	1.5962085308	5015.48893526	991.8054275	887.64599875	0.0	0.0	0.0	0.0	0.0	0
307	105+10614_AM	105+10614	AM	2010	1	0.0	0.348	0.6	3.5	0.0	2	6.0	2.0	0.05	4885.05747126	18.35	10.9010695187	7.0	0.16348773842	0.275202354673	5069.96522749	437.61203	355.73283	0.0	0.0	0.0	0.0	0.0	0
308	105+10616_AM	105+10616	AM	2010	1	0.0	0.348	0.6	3.5	0.0	2	6.0	3.0	0.02	7327.5862069	18.46	12.9897435897	10.0	0.0650054171181	0.0923805763919	6622.68407051	2225.60693	1867.89292	0.0	0.0	0.0	0.0	0.0	0
309	105+10617_AM	105+10617	AM	2010	6	0.0	0.348	0.6	3.5	0.0	2	3.0	3.66666666667	0.18	8955.93869732	16.57	9.39777777778	7.0	0.65178032589	1.14920785056	9593.16189565	3185.04101667	2553.96854667	0.0	0.0	0.0	0.0	0.0	0
310	105+10618_AM	105+10618	AM	2010	1	0.0	0.348	0.6	3.5	0.0	2	3.0	4.0	0.06	9770.11494253	18.05	12.3310961969	9.0	0.19944598338	0.291944847604	9077.062923	3525.46167	2834.74092	0.0	0.0	0.0	0.0	0.0	0
311	105+10619_AM	105+10619	AM	2010	4	0.0	0.348	0.6	3.5	0.0	2	3.0	3.36842105263	0.19	8227.46521476	18.74	11.6086956522	8.0	0.608324439701	0.982022471908	8283.0472605	3144.73877053	2547.27889842	0.0	0.0	0.0	0.0	0.0	0
312	105+10620_AM	105+10620	AM	2010	4	0.0	0.348	0.6	3.5	0.0	2	3.0	3.33480274538	0.17921	8145.35153326	18.62	11.6394736842	8.0	0.577475832438	0.923804657473	8144.29902627	2009.17254672	1622.85918167	0.0	0.0	0.0	0.0	0.0	0
313	105+10622_AM	105+10622	AM	2010	4	0.0	0.348	0.6	3.5	1.0	2	2.0	3.0	0.35	7967.98029557	26.72	21.2096774194	18.0	0.785928143713	0.990114068439	6273.19431185	2796.47515486	2446.37375514	0.0	0.0	0.0	0.0	0.0	0
314	105+10623_AM	105+10623	AM	2010	4	0.0	0.348	0.6	3.5	1.0	2	2.0	3.0	0.36	7758.62068966	27.1	20.2613390929	17.0	0.79704797048	1.06606971538	6582.62756967	2902.4040525	2531.6076525	0.0	0.0	0.0	0.0	0.0	0
315	105+10624_AM	105+10624	AM	2010	6	0.0	0.348	0.6	3.5	1.0	2	2.0	3.0	0.46	7758.62068966	25.56	17.532388664	14.0	1.07981220657	1.57422930377	7181.90982805	3924.573545	3434.60365478	0.0	0.0	0.0	0.0	0.0	0
316	105+10625_AM	105+10625	AM	2010	1	0.0	0.348	0.6	3.5	1.0	2	2.0	3.0	0.09	7758.62068966	22.66	14.962962963	13.0	0.238305383936	0.360891089108	7424.81898617	3451.65112	2973.897	0.0	0.0	0.0	0.0	0.0	0
317	105+10626_AM	105+10626	AM	2010	1	0.0	0.348	0.6	3.5	1.0	2	2.0	4.0	0.09	10344.8275862	22.32	15.0657084189	13.0	0.241935483871	0.358429875971	9714.58956528	3203.50757	2716.44083	0.0	0.0	0.0	0.0	0.0	0
318	105+10627_AM	105+10627	AM	2010	2	0.0	0.348	0.6	3.5	0.0	2	3.0	4.0	0.18	9770.11494253	22.12	15.7406807131	13.0	0.488245931284	0.686120263593	8734.01309197	4055.53247	3508.457565	0.0	0.0	0.0	0.0	0.0	0
319	105+10628_AM	105+10628	AM	2010	1	0.0	0.348	0.6	3.5	0.0	2	3.0	4.0	0.09	9770.11494253	28.65	18.114516129	15.0	0.188481675393	0.298103463628	9683.57711736	3888.39038	3325.58615	0.0	0.0	0.0	0.0	0.0	0
320	105+10629_AM	105+10629	AM	2010	1	0.0	0.348	0.6	3.5	0.0	2	3.0	4.0	0.09	9770.11494253	27.64	18.4435483871	16.0	0.195369030391	0.292785308264	9266.91675502	4503.24707	3849.49829	0.0	0.0	0.0	0.0	0.0	0
321	105+10630_AM	105+10630	AM	2010	8	0.0	0.348	0.6	3.5	0.0	2	3.0	4.0	0.46	9770.11494253	23.78	17.4161764706	14.0	1.1606391926	1.5847335979	8479.31625218	3888.70559891	3294.61213043	0.0	0.0	0.0	0.0	0.0	0
322	105+10631_AM	105+10631	AM	2010	5	0.0	0.348	0.6	3.5	0.0	2	3.0	4.0	0.16446	9770.11494253	22.69	15.2244525547	12.0	0.43488761569	0.648141531825	9222.78672473	3324.21803585	2801.87576867	0.0	0.0	0.0	0.0	0.0	0
323	105+10632_AM	105+10632	AM	2010	3	0.0	0.348	0.6	3.5	0.0	2	3.0	3.0	0.09	7327.5862069	19.64	11.0717592593	8.0	0.274949083503	0.487727367759	7880.23480388	3086.30371	2539.11201	0.0	0.0	0.0	0.0	0.0	0
324	105+10633_AM	105+10633	AM	2010	3	0.0	0.348	0.6	3.5	0.0	2	3.0	3.0	0.09	7327.5862069	18.91	10.5297297297	8.0	0.285563194077	0.512833675566	7943.55841931	4087.66561111	3586.19947333	0.0	0.0	0.0	0.0	0.0	0
325	105+10634_AM	105+10634	AM	2010	1	0.0	0.348	0.6	3.5	0.0	2	3.0	2.0	0.06	4885.05747126	18.97	12.5809248555	8.0	0.189773326305	0.286147484493	4657.75440503	1409.29333	1064.80762	0.0	0.0	0.0	0.0	0.0	0
326	105+10636_AM	105+10636	AM	2010	3	0.0	0.348	0.6	8.5	2.0	4	8.0	1.0	0.18	1867.81609195	14.16	10.3679458239	8.0	0.762711864407	1.04167210973	1762.15290747	691.289266667	641.6578	0.0	0.0	0.0	0.0	0.0	0
327	105+10637_AM	105+10637	AM	2010	10	0.0	0.348	0.6	8.5	1.0	4	8.0	1.0	0.67	1797.04923658	15.39	12.6414048059	11.0	2.61208576998	3.18002631964	1594.76589811	1109.55675179	1051.63294567	0.0	0.0	0.0	0.0	0.0	0
328	105+10638_AM	105+10638	AM	2010	1	0.0	0.348	0.6	8.5	1.0	4	8.0	1.0	0.12	1724.13793103	16.29	10.3333333333	6.0	0.441988950276	0.696774193551	1716.03567917	1466.5166	1383.66422	0.0	0.0	0.0	0.0	0.0	0
329	105+10639_AM	105+10639	AM	2010	7	0.0	0.348	0.6	3.5	1.0	3	8.0	1.0	0.45	2011.49425287	19.06	12.6431095406	10.0	1.4165792235	2.13555058693	1917.57752835	825.159585333	776.865190889	0.0	0.0	0.0	0.0	0.0	0
330	105+10640_AM	105+10640	AM	2010	2	0.0	0.348	0.6	3.5	1.0	3	8.0	1.0	0.11	2011.49425287	23.39	17.1635338346	15.0	0.28217186832	0.384536195378	1742.15005668	746.18457	695.53423	0.0	0.0	0.0	0.0	0.0	0
331	105+10641_AM	105+10641	AM	2010	2	0.0	0.348	0.6	3.5	1.0	2	8.0	2.0	0.14	5172.4137931	19.8	10.9022556391	7.0	0.424242424242	0.770482758621	5647.65563146	937.989565	873.096565	0.0	0.0	0.0	0.0	0.0	0
332	105+10642_AM	105+10642	AM	2010	3	0.0	0.348	0.6	3.5	1.0	2	5.0	2.0	0.21	5172.4137931	22.22	12.0052910053	8.0	0.567056705671	1.04953724107	5715.26939168	1151.69517	1067.43718333	0.0	0.0	0.0	0.0	0.0	0
333	105+10643_AM	105+10643	AM	2010	4	0.0	0.348	0.6	3.5	1.0	2	5.0	2.0	0.28	5172.4137931	20.86	13.6160409556	11.0	0.805369127517	1.23383882692	4997.71532382	1731.1507575	1577.7197175	0.0	0.0	0.0	0.0	0.0	0
334	105+10644_AM	105+10644	AM	2010	1	0.0	0.348	0.6	3.5	1.0	2	5.0	2.0	0.07	5172.4137931	21.63	14.3260473588	9.0	0.194174757282	0.293172282264	4937.27863242	1416.21155	1300.57745	0.0	0.0	0.0	0.0	0.0	0
335	105+10645_AM	105+10645	AM	2010	4	0.0	0.348	0.6	3.5	1.0	2	5.0	2.0	0.27	5172.4137931	21.91	13.1202872531	10.0	0.73938840712	1.23472906404	5337.93506557	1695.76978259	1524.99918778	0.0	0.0	0.0	0.0	0.0	0
336	105+10646_AM	105+10646	AM	2010	3	0.0	0.348	0.6	3.5	1.0	3	5.0	2.0	0.21	4022.98850575	21.68	10.6292947559	7.0	0.581180811808	1.18540319836	4707.15598472	1018.34785667	942.00588	0.0	0.0	0.0	0.0	0.0	0
337	105+10647_AM	105+10647	AM	2010	1	0.0	0.348	0.6	3.5	1.0	3	2.0	2.0	0.07	4022.98850575	18.15	12.2082551595	8.0	0.231404958678	0.344029506684	3789.48312412	733.03748	696.572	0.0	0.0	0.0	0.0	0.0	0
338	105+10648_AM	105+10648	AM	2010	1	0.0	0.348	0.6	3.5	1.0	3	2.0	2.0	0.07	4022.98850575	21.28	13.8669201521	9.0	0.197368421053	0.302879078695	3892.46929491	1038.70435	990.57016	0.0	0.0	0.0	0.0	0.0	0
339	105+10649_AM	105+10649	AM	2010	4	0.0	0.348	0.6	8.5	1.0	4	2.0	1.28	0.25	2436.7816092	18.98	12.3339658444	10.0	0.790305584826	1.21615384615	2406.15444258	752.1866576	714.9496704	0.0	0.0	0.0	0.0	0.0	0
340	105+10650_AM	105+10650	AM	2010	2	0.0	0.348	0.6	8.5	1.0	4	2.0	1.0	0.12	1724.13793103	16.9	14.2505543237	12.0	0.426035502959	0.505243503969	1502.13819833	787.141265	761.67875	0.0	0.0	0.0	0.0	0.0	0
341	105+10651_AM	105+10651	AM	2010	6	0.0	0.348	0.6	8.5	1.0	4	2.0	1.0	0.4	1817.52873563	16.1	11.0076335878	10.0	1.49068322981	2.18030513176	1762.77111184	999.1338435	948.23017925	0.0	0.0	0.0	0.0	0.0	0
342	105+10652_AM	105+10652	AM	2010	1	0.0	0.348	0.6	8.5	2.0	4	2.0	1.0	0.07	1867.81609195	17.01	10.2197309417	7.0	0.246913580247	0.410969723563	1890.36400276	130.83234	116.67897	0.0	0.0	0.0	0.0	0.0	0
343	105+10654_AM	105+10654	AM	2010	2	0.0	0.348	0.6	8.5	2.0	4	2.0	1.0	0.17	862.068965517	19.01	12.3448275862	9.0	0.536559705418	0.826256983241	851.433722436	313.223430588	293.233399412	0.0	0.0	0.0	0.0	0.0	0
344	105+10656_AM	105+10656	AM	2010	3	0.0	0.348	0.6	3.5	1.0	2	2.0	3.0	0.21	7758.62068966	21.42	11.4265873016	8.0	0.588235294118	1.10269143948	8640.53291439	708.764456667	484.073683333	0.0	0.0	0.0	0.0	0.0	0
345	105+10657_AM	105+10657	AM	2010	1	0.0	0.348	0.6	3.5	1.0	2	2.0	2.0	0.07	5172.4137931	20.77	10.15625	6.0	0.202214732788	0.413538461538	6061.02249252	997.36719	724.47987	0.0	0.0	0.0	0.0	0.0	0
346	105+10659_AM	105+10659	AM	2010	14	0.0	0.348	0.6	8.5	3.0	4	10.0	1.0	0.77	2011.49425287	23.15	17.3007968127	15.0	1.99568034557	2.67039723662	1880.22786452	168.355072987	110.841227273	0.0	0.0	0.0	0.0	0.0	0
347	105+10660_AM	105+10660	AM	2010	3	0.0	0.348	0.6	8.5	3.0	4	9.0	2.0	0.16	4022.98850575	22.83	16.2936802974	13.0	0.42049934297	0.589185489391	3836.89323457	1287.64252	1147.91892	0.0	0.0	0.0	0.0	0.0	0
348	105+10661_AM	105+10661	AM	2010	9	0.0	0.348	0.6	8.5	3.0	4	9.0	1.0	0.64	2011.49425287	21.03	11.5055467512	9.0	1.82596291013	3.33752066115	2089.12142704	421.146464687	345.506140625	0.0	0.0	0.0	0.0	0.0	0
349	105+10662_AM	105+10662	AM	2010	6	0.0	0.348	0.6	8.5	3.0	4	9.0	1.0	0.1746	2011.49425287	27.73	18.8103448276	15.0	0.377785791561	0.556927589367	1956.56947393	1580.69272409	1455.10979483	0.0	0.0	0.0	0.0	0.0	0
350	105+10671_AM	105+10671	AM	2010	8	0.0	0.348	0.6	8.5	0.0	4	3.0	1.0	0.37	1673.65641504	13.53	8.9972826087	8.0	1.64079822616	2.46741165811	1639.59440495	299.116406216	261.18698973	0.0	0.0	0.0	0.0	0.0	0
351	105+10672_AM	105+10672	AM	2010	10	0.0	0.348	0.6	8.5	1.0	4	3.0	1.0	0.39621	1724.13793103	12.4	10.024691358	9.0	1.91714516129	2.37140467981	1545.61440962	112.42794614	86.3228645971	0.0	0.0	0.0	0.0	0.0	0
352	105+10673_AM	105+10673	AM	2010	4	0.0	0.348	0.6	8.5	1.0	4	2.0	1.0	0.2	1724.13793103	13.25	10.3590425532	9.0	0.905660377358	1.15840821566	1575.66066193	104.409947	79.8972515	0.0	0.0	0.0	0.0	0.0	0
353	105+10674_AM	105+10674	AM	2010	2	0.0	0.348	0.6	8.5	1.0	4	2.0	1.0	0.06	1724.13793103	11.81	6.62645914397	6.0	0.30482641829	0.543276570757	1778.78808791	155.66275	127.83898	0.0	0.0	0.0	0.0	0.0	0
354	105+10678_AM	105+10678	AM	2010	1	0.0	0.348	0.6	8.5	1.0	4	5.0	1.0	0.09	862.068965517	18.74	11.8333333333	6.8	0.288153681964	0.45633802817	859.273542643	90.77475	86.27945	0.0	0.0	0.0	0.0	0.0	0
355	105+10680_AM	105+10680	AM	2010	1	0.0	0.348	0.6	8.5	1.0	4	5.0	1.0	0.06	862.068965517	17.9	14.86875	12.0	0.201117318436	0.242118537201	759.256650065	196.68402	178.87044	0.0	0.0	0.0	0.0	0.0	0
356	105+10682_AM	105+10682	AM	2010	1	0.0	0.348	0.6	8.5	1.0	4	5.0	1.0	0.09	1724.13793103	15.76	10.5569007264	7.0	0.342639593909	0.511513761468	1684.69752832	340.98456	298.38723	0.0	0.0	0.0	0.0	0.0	0
357	105+10684_AM	105+10684	AM	2010	4	0.0	0.348	0.6	8.5	2.0	4	1.0	1.0	0.51979	862.068965517	24.19	16.3109869646	14.0	1.28926829268	1.91204861286	840.358122865	41.8423478713	39.5000119279	0.0	0.0	0.0	0.0	0.0	0
358	105+10685_AM	105+10685	AM	2010	2	0.0	0.348	0.6	8.5	2.0	4	1.0	1.0	0.19	862.068965517	27.33	22.8845470693	20.0	0.417124039517	0.498152747593	754.955097588	136.742132105	123.820415789	0.0	0.0	0.0	0.0	0.0	0
359	105+10686_AM	105+10686	AM	2010	1	0.0	0.348	0.6	8.5	2.0	4	1.0	1.0	0.13	862.068965517	27.66	22.2248062016	18.0	0.281995661605	0.350959190791	775.686481381	22.2865	21.13257	0.0	0.0	0.0	0.0	0.0	0
360	105+10688_AM	105+10688	AM	2010	1	0.0	0.348	0.6	8.5	2.0	4	1.0	1.0	0.03	862.068965517	17.58	13.96	12.0	0.102389078498	0.12893982808	781.051879094	748.54004	702.32419	0.0	0.0	0.0	0.0	0.0	0
361	105+10689_AM	105+10689	AM	2010	1	0.0	0.348	0.6	8.5	2.0	4	1.0	1.0	0.03	862.068965517	19.6	15.8376623377	14.0	0.0918367346939	0.113653136531	773.041217979	467.9223	436.39799	0.0	0.0	0.0	0.0	0.0	0
362	105+10691_AM	105+10691	AM	2010	4	0.0	0.348	0.6	8.5	2.0	4	1.0	1.0	0.52	862.068965517	16.03	13.5685393258	12.0	1.94635059264	2.29943689964	748.902654597	40.457685	39.1181075	0.0	0.0	0.0	0.0	0.0	0
363	105+10693_AM	105+10693	AM	2010	1	0.0	0.348	0.6	8.5	2.0	4	1.0	1.0	0.13	862.068965517	22.99	18.4025423729	14.0	0.339277946933	0.423854478471	777.436121979	113.93692	107.20631	0.0	0.0	0.0	0.0	0.0	0
364	105+10695_AM	105+10695	AM	2010	1	0.0	0.348	0.6	8.5	3.0	4	4.0	1.0	0.06	1005.74712644	19.53	15.0961038961	8.0	0.184331797235	0.238472126635	924.679184042	878.69989	787.52252	0.0	0.0	0.0	0.0	0.0	0
365	105+10696_AM	105+10696	AM	2010	1	0.0	0.348	0.6	8.5	3.0	4	4.0	1.0	0.06	1005.74712644	21.17	16.9784366577	14.0	0.170051960321	0.212033656136	905.973545061	812.79486	739.62195	0.0	0.0	0.0	0.0	0.0	0
366	105+10700_AM	105+10700	AM	2010	1	0.0	0.348	0.6	8.5	3.0	4	1.0	1.0	0.13	2011.49425287	19.92	13.0943396226	8.0	0.39156626506	0.595677233431	1978.48023742	2.8707	2.69575	0.0	0.0	0.0	0.0	0.0	0
367	105+10702_AM	105+10702	AM	2010	3	0.0	0.348	0.6	3.5	3.0	2	1.0	2.0	0.18	5459.77011494	24.1	17.393220339	16.0	0.448132780083	0.620931592282	4811.85239634	58.2881666667	45.8311866667	0.0	0.0	0.0	0.0	0.0	0
368	105+10703_AM	105+10703	AM	2010	5	0.0	0.348	0.6	3.5	3.0	2	1.0	2.0	0.3	5459.77011494	25.21	19.7205387205	18.0	0.714002380008	0.912753969611	4384.06645526	573.703984	549.389874	0.0	0.0	0.0	0.0	0.0	0
369	105+10704_AM	105+10704	AM	2010	4	0.0	0.348	0.6	3.5	3.0	2	1.0	2.0	0.24	5459.77011494	28.32	21.8287292818	19.0	0.508474576271	0.659681093393	4467.60081749	822.42006	771.277375	0.0	0.0	0.0	0.0	0.0	0
370	105+10705_AM	105+10705	AM	2010	9	0.0	0.348	0.6	3.5	3.0	2	4.0	2.0	0.54	5459.77011494	32.28	25.7356076759	22.0	1.00371747212	1.25895608948	4272.23761571	2310.96224556	2217.42656778	0.0	0.0	0.0	0.0	0.0	0
371	105+10706_AM	105+10706	AM	2010	1	0.0	0.348	0.6	3.5	3.0	2	1.0	2.0	0.06	5459.77011494	22.21	10.8189134809	5.0	0.162089149032	0.332750604426	6411.42297445	2417.95459	2290.60393	0.0	0.0	0.0	0.0	0.0	0
372	105+10707_AM	105+10707	AM	2010	8	0.0	0.348	0.6	3.5	3.0	2	1.0	2.0	0.48	5459.77011494	27.42	17.074906367	13.0	1.05032822757	1.68668567669	5474.96636487	2560.6188025	2443.3291975	0.0	0.0	0.0	0.0	0.0	0
373	105+10708_AM	105+10708	AM	2010	1	0.0	0.348	0.6	3.5	3.0	2	1.0	2.0	0.06	5459.77011494	27.77	17.7954545455	15.0	0.129636298163	0.202298850574	5354.59439727	2719.58862	2561.07005	0.0	0.0	0.0	0.0	0.0	0
374	105+10709_AM	105+10709	AM	2010	5	0.0	0.348	0.6	3.5	3.0	2	5.0	2.0	0.3	5459.77011494	32.1	19.6945454545	14.0	0.560747663551	0.913958641066	5536.14362178	2897.69873	2729.187578	0.0	0.0	0.0	0.0	0.0	0
375	105+10710_AM	105+10710	AM	2010	6	0.0	0.348	0.6	3.5	3.0	2	5.0	2.0	0.36	5459.77011494	30.41	17.568296796	13.0	0.710292666886	1.22948742561	5776.59594144	3211.246095	3021.43996333	0.0	0.0	0.0	0.0	0.0	0
376	105+10711_AM	105+10711	AM	2010	3	0.0	0.348	0.6	3.5	2.0	2	5.0	2.0	0.18	5459.77011494	29.18	20.1681109185	15.0	0.370116518163	0.535498839908	5018.83302821	3196.65999	2992.72599	0.0	0.0	0.0	0.0	0.0	0
377	105+10714_AM	105+10714	AM	2010	5	0.0	0.348	0.6	3.5	1.0	2	6.0	3.0	0.28	7758.62068966	23.29	16.6431718062	13.0	0.721339630743	1.00942297512	6906.81747629	2031.07718071	1722.61379429	0.0	0.0	0.0	0.0	0.0	0
378	105+10715_AM	105+10715	AM	2010	2	0.0	0.348	0.6	3.5	1.0	2	6.0	4.0	0.1	10344.8275862	23.01	16.2882165605	12.0	0.26075619296	0.368364454004	9295.72313165	2918.37183	2461.87305	0.0	0.0	0.0	0.0	0.0	0
379	105+10716_AM	105+10716	AM	2010	1	0.0	0.348	0.6	3.5	1.0	2	6.0	4.0	0.12	10344.8275862	27.78	20.438172043	17.0	0.259179265659	0.35228199395	8934.4789288	2903.10156	2452.72753	0.0	0.0	0.0	0.0	0.0	0
380	105+10717_AM	105+10717	AM	2010	5	0.0	0.348	0.6	3.5	1.0	2	6.0	4.0	0.17	10344.8275862	28.46	20.5611702128	16.0	0.35839775123	0.496080714008	9107.48769141	2871.61699199	2401.38414454	0.0	0.0	0.0	0.0	0.0	0
381	105+10718_AM	105+10718	AM	2010	6	0.0	0.348	0.6	3.5	1.0	2	6.0	4.0	0.16	10344.8275862	23.91	17.7380191693	14.0	0.401505646173	0.541210374641	8853.48326282	4583.356935	3982.716645	0.0	0.0	0.0	0.0	0.0	0
382	105+10719_AM	105+10719	AM	2010	2	0.0	0.348	0.6	3.5	1.0	2	6.0	4.0	0.17	10344.8275862	25.93	20.7216216216	17.0	0.393366756653	0.49223946785	8067.88494524	3625.20467647	3073.75253471	0.0	0.0	0.0	0.0	0.0	0
383	105+10720_AM	105+10720	AM	2010	2	0.0	0.348	0.6	3.5	1.0	2	6.0	4.0	0.17	10344.8275862	23.11	18.3770114943	14.0	0.441367373431	0.555041280959	8124.24590859	3267.59082	2689.316365	0.0	0.0	0.0	0.0	0.0	0
384	105+10721_AM	105+10721	AM	2010	2	0.0	0.348	0.6	3.5	1.0	2	6.0	4.0	0.17	10344.8275862	23.0	17.131661442	14.0	0.44347826087	0.595388838061	8813.94297126	2773.13969118	2218.04271235	0.0	0.0	0.0	0.0	0.0	0
385	105+10722_AM	105+10722	AM	2010	1	0.0	0.348	0.6	3.5	0.0	2	6.0	4.0	0.09	9770.11494253	24.62	18.3150684932	13.0	0.219333874898	0.294839192221	8336.09575551	1485.67944	1165.09307	0.0	0.0	0.0	0.0	0.0	0
386	105+10723_AM	105+10723	AM	2010	3	0.0	0.348	0.6	3.5	0.0	2	6.0	2.94117647059	0.17	7183.90804598	25.35	18.4140127389	14.0	0.402366863905	0.553925977169	6289.14767511	1435.34471235	1165.96546882	0.0	0.0	0.0	0.0	0.0	0
387	105+10724_AM	105+10724	AM	2010	2	0.0	0.348	0.6	3.5	0.0	2	6.0	2.0	0.07	4885.05747126	20.25	14.9224318658	11.0	0.207407407407	0.281455465019	4211.64743262	1188.56348	929.3022	0.0	0.0	0.0	0.0	0.0	0
388	105+10725_AM	105+10725	AM	2010	5	0.0	0.348	0.6	3.5	0.0	2	6.0	2.77777777778	0.27	6784.80204342	19.63	14.5263157895	11.0	0.825267447784	1.1152173913	5822.78329811	938.093456296	721.791652593	0.0	0.0	0.0	0.0	0.0	0
389	105+10727_AM	105+10727	AM	2010	5	0.0	0.348	0.6	3.5	3.0	2	5.0	1.57142857143	0.49	4289.81937603	31.2	19.9382716049	12.0	0.942307692308	1.47455108359	4216.4180227	3084.76140694	2756.30340041	0.0	0.0	0.0	0.0	0.0	0
390	105+11251_AM	105+11251	AM	2010	6	0.0	0.348	0.6	8.5	2.0	4	2.0	1.0	0.4	862.068965517	17.05	14.0833333333	12.0	1.40762463343	1.70414201184	762.186188417	166.084671	117.6818135	0.0	0.0	0.0	0.0	0.0	0
391	105+11403_AM	105+11403	AM	2010	2	0.0	0.348	0.6	3.5	1.0	3	8.0	2.0	0.1	4022.98850575	23.68	12.4692307692	8.0	0.253378378378	0.481184454042	4515.78165109	2526.954226	2344.665361	0.0	0.0	0.0	0.0	0.0	0
392	105+14179_AM	105+14179	AM	2010	3	0.0	0.348	0.6	3.5	3.0	2	7.0	2.0	0.65	5459.77011494	37.87	28.668128655	25.0	1.02983892263	1.36039573665	4566.18064598	557.283504615	511.976726615	0.0	0.0	0.0	0.0	0.0	0
393	105+14180_AM	105+14180	AM	2010	3	0.0	0.348	0.6	3.5	3.0	2	7.0	3.0	0.22	8189.65517241	37.89	28.3118110236	24.0	0.348376880443	0.466236511292	6952.96044908	651.314986364	587.185804545	0.0	0.0	0.0	0.0	0.0	0
394	105+14181_AM	105+14181	AM	2010	3	0.0	0.348	0.6	3.5	3.0	3	7.0	2.0	0.7	4597.70114943	40.79	30.5559055118	28.0	1.02966413337	1.3745297119	3892.23221249	436.931248	381.331901714	0.0	0.0	0.0	0.0	0.0	0
395	105+14186_AM	105+14186	AM	2010	1	0.0	0.348	0.6	3.5	3.0	2	7.0	3.0	0.16	8189.65517241	37.87	23.6101694915	20.0	0.253498811724	0.406604450826	8205.10048683	332.20456	285.66025	0.0	0.0	0.0	0.0	0.0	0
396	105+14187_AM	105+14187	AM	2010	1	0.0	0.348	0.6	3.5	3.0	2	7.0	3.0	0.03	8189.65517241	35.4	21.6602972399	13.0	0.0508474576271	0.083101352676	8320.87411652	507.09012	452.50473	0.0	0.0	0.0	0.0	0.0	0
397	105+14188_AM	105+14188	AM	2010	3	0.0	0.348	0.6	3.5	3.0	2	4.0	3.0	0.37	8189.65517241	31.85	23.5297297297	20.0	0.697017268446	0.943487250173	7041.36453979	1769.14640838	1650.70552108	0.0	0.0	0.0	0.0	0.0	0
398	105+14189_AM	105+14189	AM	2010	2	0.0	0.348	0.6	3.5	3.0	2	4.0	3.0	0.26	8189.65517241	32.43	23.1245551601	19.0	0.481036077706	0.674607571562	7306.30435399	2709.941895	2559.40796	0.0	0.0	0.0	0.0	0.0	0
399	105+14190_AM	105+14190	AM	2010	3	0.0	0.348	0.6	3.5	3.0	2	4.0	3.0	0.39	8189.65517241	32.93	23.9561403509	18.0	0.710598238688	0.976785060416	7158.32917821	2889.87678667	2743.04054667	0.0	0.0	0.0	0.0	0.0	0
400	105+14191_AM	105+14191	AM	2010	3	0.0	0.348	0.6	3.5	3.0	2	4.0	3.0	0.39	8189.65517241	31.54	22.7342908438	17.0	0.741915028535	1.02928216063	7227.03870022	2958.54297	2805.17599	0.0	0.0	0.0	0.0	0.0	0
401	105+14192_AM	105+14192	AM	2010	4	0.0	0.348	0.6	3.5	3.0	2	4.0	3.0	0.52	8189.65517241	32.6	24.46484375	20.0	0.957055214724	1.2752993773	6918.77332489	2956.4447	2811.792805	0.0	0.0	0.0	0.0	0.0	0
402	105+14193_AM	105+14193	AM	2010	1	0.0	0.348	0.6	3.5	3.0	2	4.0	3.0	0.13	8189.65517241	34.71	23.8523809524	20.0	0.224719101124	0.327011379517	7568.2356866	2125.22461	2029.67217	0.0	0.0	0.0	0.0	0.0	0
403	105+14196_AM	105+14196	AM	2010	2	0.0	0.348	0.6	8.5	3.0	4	4.0	1.0	0.26	1005.74712644	18.62	12.7826086957	10.0	0.837808807734	1.22040816326	973.960880401	2.256785	2.13678	0.0	0.0	0.0	0.0	0.0	0
404	105+14197_AM	105+14197	AM	2010	3	0.0	0.348	0.6	8.5	3.0	4	4.0	1.0	0.39	1005.74712644	19.46	10.2631578947	8.0	1.20246659815	2.28000000001	1054.3472732	147.986656667	138.926486667	0.0	0.0	0.0	0.0	0.0	0
405	105+14198_AM	105+14198	AM	2010	3	0.0	0.348	0.6	8.5	3.0	4	4.0	1.0	0.39	1005.74712644	25.15	14.6857142857	13.0	0.93041749503	1.59338521401	1026.29618332	111.6959	103.33331	0.0	0.0	0.0	0.0	0.0	0
406	105+14199_AM	105+14199	AM	2010	4	0.0	0.348	0.6	8.5	3.0	4	4.0	1.0	0.52	1005.74712644	19.66	10.3636363636	10.0	1.58697863683	3.0105263158	1054.47387007	115.7163675	110.9484175	0.0	0.0	0.0	0.0	0.0	0
407	105+14200_AM	105+14200	AM	2010	2	0.0	0.348	0.6	8.5	3.0	4	4.0	1.0	0.26	1005.74712644	19.47	10.6666666667	10.0	0.801232665639	1.4625	1044.18886094	25.63251	23.78452	0.0	0.0	0.0	0.0	0.0	0
408	105+14202_AM	105+14202	AM	2010	2	0.0	0.348	0.6	8.5	3.0	4	4.0	1.0	0.26	1005.74712644	22.1	11.3012048193	7.0	0.705882352941	1.38038379531	1062.34404928	0.0	0.0	0.0	0.0	0.0	0.0	0.0	0
409	105+14203_AM	105+14203	AM	2010	3	0.0	0.348	0.6	8.5	3.0	4	4.0	1.0	0.39	1005.74712644	22.73	18.5277777778	16.0	1.02947646282	1.26296851574	896.981403913	11.93369	11.41777	0.0	0.0	0.0	0.0	0.0	0
410	105+14204_AM	105+14204	AM	2010	3	0.0	0.348	0.6	8.5	3.0	4	4.0	1.0	0.39	1005.74712644	22.93	16.9230769231	13.4	1.02049716529	1.38272727273	945.513642286	24.0785566667	22.9459133333	0.0	0.0	0.0	0.0	0.0	0
411	105+14205_AM	105+14205	AM	2010	4	0.0	0.348	0.6	8.5	3.0	4	4.0	1.0	0.52	1005.74712644	19.94	17.95	17.0	1.56469408225	1.73816155989	824.538320444	8.997765	8.60596	0.0	0.0	0.0	0.0	0.0	0
412	105+14206_AM	105+14206	AM	2010	2	0.0	0.348	0.6	8.5	3.0	4	4.0	1.0	0.26	1005.74712644	21.75	20.0	17.0	0.71724137931	0.78	801.89778243	0.24221	0.219845	0.0	0.0	0.0	0.0	0.0	0
413	105+14208_AM	105+14208	AM	2010	2	0.0	0.348	0.6	8.5	3.0	4	1.0	1.0	0.34	1005.74712644	29.24	25.2007722008	19.0	0.697674418605	0.809499004136	861.084264669	5.34808235294	4.36808235294	0.0	0.0	0.0	0.0	0.0	0
414	105+14209_AM	105+14209	AM	2010	2	0.0	0.348	0.6	8.5	3.0	4	1.0	1.0	0.4	1005.74712644	32.11	28.0894308943	27.0	0.747430706945	0.854413892909	849.697787726	719.95954	685.9564475	0.0	0.0	0.0	0.0	0.0	0
415	105+14210_AM	105+14210	AM	2010	3	0.0	0.348	0.6	8.5	3.0	4	1.0	1.0	0.86	1005.74712644	29.0	25.8501070664	24.0	1.77931034483	1.99612326044	833.75729523	145.706874884	139.095250465	0.0	0.0	0.0	0.0	0.0	0
416	105+14211_AM	105+14211	AM	2010	4	0.0	0.348	0.6	8.5	3.0	4	1.0	1.14285714286	0.84	1149.42528736	23.9	21.004048583	19.0	2.10878661088	2.39953739399	966.816213039	173.000072857	165.598320476	0.0	0.0	0.0	0.0	0.0	0
417	105+14213_AM	105+14213	AM	2010	1	0.0	0.348	0.6	3.5	3.0	2	1.0	3.0	0.08	8189.65517241	26.28	18.0589812332	12.0	0.182648401826	0.265795724466	7568.3827181	4346.27148	3948.34412	0.0	0.0	0.0	0.0	0.0	0
418	105+14215_AM	105+14215	AM	2010	7	0.0	0.348	0.6	3.5	3.0	3	4.0	2.0	0.42	4597.70114943	20.44	12.8775510204	11.0	1.23287671233	1.95689381934	4569.59057061	340.413238571	312.807714286	0.0	0.0	0.0	0.0	0.0	0
419	105+14216_AM	105+14216	AM	2010	4	0.0	0.348	0.6	3.5	3.0	3	4.0	2.0	0.24	4597.70114943	22.18	12.1707317073	10.0	0.649233543733	1.18316633267	5031.12202055	711.104385	665.528065	0.0	0.0	0.0	0.0	0.0	0
420	105+14217_AM	105+14217	AM	2010	8	0.0	0.348	0.6	3.5	3.0	3	4.0	2.0	0.48	4597.70114943	19.64	11.710021322	10.0	1.46639511202	2.45943190094	4759.47185008	1243.716695	1176.71155875	0.0	0.0	0.0	0.0	0.0	0
421	105+14218_AM	105+14218	AM	2010	4	0.0	0.348	0.6	3.5	3.0	3	4.0	2.0	0.24	4597.70114943	19.62	11.4182194617	10.0	0.733944954128	1.26114233907	4840.29399369	1856.9539475	1773.406885	0.0	0.0	0.0	0.0	0.0	0
422	105+14219_AM	105+14219	AM	2010	5	0.0	0.348	0.6	3.5	3.0	3	4.0	2.0	0.3	4597.70114943	17.7	10.1095890411	8.0	1.01694915254	1.78048780488	4901.89212463	2211.537062	2115.70315	0.0	0.0	0.0	0.0	0.0	0
423	105+14220_AM	105+14220	AM	2010	5	0.0	0.348	0.6	3.5	3.0	3	7.0	1.8	0.3	4137.93103448	17.02	11.4145833333	10.0	1.05757931845	1.57693009674	3907.73522906	1887.868798	1799.078922	0.0	0.0	0.0	0.0	0.0	0
424	105+14221_AM	105+14221	AM	2010	8	0.0	0.348	0.6	3.5	3.0	3	7.0	1.0	0.36	2298.85057471	24.7	14.1252955083	13.0	0.874493927126	1.52917154811	2448.91348272	1291.66025944	1239.78460167	0.0	0.0	0.0	0.0	0.0	0
425	105+14223_AM	105+14223	AM	2010	8	0.0	0.348	0.6	3.5	3.0	3	4.0	1.0	0.47	2298.85057471	18.9	11.55654102	9.0	1.49206349206	2.44017651572	2336.85189265	322.657062766	282.904044043	0.0	0.0	0.0	0.0	0.0	0
426	105+14224_AM	105+14224	AM	2010	6	0.0	0.348	0.6	3.5	3.0	3	4.0	1.0	0.3	2298.85057471	20.29	12.3225806452	10.0	0.887136520453	1.46073298429	2348.47741429	782.382177	716.861221	0.0	0.0	0.0	0.0	0.0	0
427	105+14225_AM	105+14225	AM	2010	8	0.0	0.348	0.6	3.5	3.0	3	4.0	1.0	0.48	2298.85057471	17.11	12.200845666	10.0	1.68322618352	2.36049211574	2050.82903689	717.97991125	652.56915875	0.0	0.0	0.0	0.0	0.0	0
428	105+14226_AM	105+14226	AM	2010	4	0.0	0.348	0.6	3.5	3.0	3	4.0	1.0	0.24	2298.85057471	17.77	12.855233853	11.0	0.810354530107	1.12016632017	2021.10255264	1232.8471675	1150.22285	0.0	0.0	0.0	0.0	0.0	0
429	105+14227_AM	105+14227	AM	2010	6	0.0	0.348	0.6	8.5	3.0	4	7.0	1.0	0.36	2083.33333333	19.3	14.0650224215	12.0	1.11917098446	1.53572453372	1969.52494516	1153.26530667	1095.575265	0.0	0.0	0.0	0.0	0.0	0
430	105+14229_AM	105+14229	AM	2010	8	0.0	0.348	0.6	8.5	3.0	4	4.0	1.0	0.48	2011.49425287	19.42	12.13174946	10.0	1.48300720906	2.37393626492	2011.79321195	138.25233875	92.94808875	0.0	0.0	0.0	0.0	0.0	0
431	105+14230_AM	105+14230	AM	2010	5	0.0	0.348	0.6	8.5	3.0	4	4.0	1.0	0.27	2011.49425287	19.37	11.1484716157	10.0	0.836344863191	1.45311398355	2060.9066607	313.162546667	256.751882222	0.0	0.0	0.0	0.0	0.0	0
432	105+14231_AM	105+14231	AM	2010	10	0.0	0.348	0.6	8.5	3.0	4	4.0	1.0	0.51	2011.49425287	19.24	11.9578713969	10.0	1.59043659044	2.55898386798	2015.01367522	730.082427647	642.556102353	0.0	0.0	0.0	0.0	0.0	0
433	105+14232_AM	105+14232	AM	2010	4	0.0	0.348	0.6	8.5	3.0	4	4.0	1.0	0.24	2011.49425287	21.96	14.4203539823	12.0	0.655737704918	0.998588524087	1979.18458677	761.8722875	672.168565	0.0	0.0	0.0	0.0	0.0	0
434	105+14233_AM	105+14233	AM	2010	5	0.0	0.348	0.6	8.5	3.0	4	4.0	1.0	0.3	2011.49425287	17.71	9.65688487585	8.0	1.01637492942	1.86395511921	2090.92981459	952.079382	850.686646	0.0	0.0	0.0	0.0	0.0	0
435	105+14234_AM	105+14234	AM	2010	10	0.0	0.348	0.6	8.5	3.0	4	7.0	1.0	0.6	2011.49425287	18.44	11.7565543071	10.0	1.95227765727	3.06212169481	1998.76723589	1193.292651	1093.915693	0.0	0.0	0.0	0.0	0.0	0
436	105+14235_AM	105+14235	AM	2010	2	0.0	0.348	0.6	8.5	3.0	4	5.0	1.0	0.12	2011.49425287	20.0	14.5589353612	11.0	0.36	0.494541655785	1902.52738058	1700.56055	1530.77043	0.0	0.0	0.0	0.0	0.0	0
437	105+14236_AM	105+14236	AM	2010	2	0.0	0.348	0.6	3.5	2.0	3	5.0	1.0	0.12	2155.17241379	16.74	12.4828209765	11.0	0.430107526882	0.576792698826	1833.93645126	983.4906	870.93192	0.0	0.0	0.0	0.0	0.0	0
438	105+14238_AM	105+14238	AM	2010	9	0.0	0.348	0.6	8.5	3.0	4	4.0	1.0	0.51	2011.49425287	16.42	12.9951100244	12.0	1.86358099878	2.35473189088	1825.93500794	104.750137647	81.4463194118	0.0	0.0	0.0	0.0	0.0	0
439	105+14239_AM	105+14239	AM	2010	4	0.0	0.348	0.6	8.5	3.0	4	4.0	1.0	0.24	2011.49425287	19.41	14.0533980583	11.0	0.741885625966	1.02466321243	1906.94092969	153.2950925	121.493135	0.0	0.0	0.0	0.0	0.0	0
440	105+14240_AM	105+14240	AM	2010	5	0.0	0.348	0.6	8.5	3.0	4	4.0	1.0	0.3	2011.49425287	19.16	11.8429951691	10.0	0.939457202505	1.51988578421	2018.43761096	227.72273	192.750384	0.0	0.0	0.0	0.0	0.0	0
441	105+14241_AM	105+14241	AM	2010	4	0.0	0.348	0.6	8.5	3.0	4	7.0	1.0	0.24	1005.74712644	16.63	13.3151658768	12.0	0.86590499098	1.08147357181	906.866553968	72.750925	54.99756	0.0	0.0	0.0	0.0	0.0	0
442	105+14242_AM	105+14242	AM	2010	4	0.0	0.348	0.6	8.5	3.0	4	7.0	1.0	0.24	1005.74712644	17.03	13.256281407	11.0	0.845566647093	1.08627748294	921.285586009	434.579635	393.88117	0.0	0.0	0.0	0.0	0.0	0
443	105+14244_AM	105+14244	AM	2010	14	0.0	0.348	0.6	3.5	3.0	2	1.0	2.0	0.84	5459.77011494	28.96	18.8213660245	16.0	1.74033149171	2.67780776031	5294.15158718	839.889893571	779.68434	0.0	0.0	0.0	0.0	0.0	0
444	105+14245_AM	105+14245	AM	2010	6	0.0	0.348	0.6	3.5	3.0	2	1.0	2.0	0.36	5459.77011494	33.68	20.9073083779	17.0	0.641330166271	1.03313155427	5487.97812634	732.155243333	675.443403333	0.0	0.0	0.0	0.0	0.0	0
445	105+14246_AM	105+14246	AM	2010	5	0.0	0.348	0.6	3.5	3.0	2	1.0	2.0	0.3	5459.77011494	31.78	18.3012704174	13.0	0.566393958464	0.983538278462	5789.0544533	1963.28386	1852.768574	0.0	0.0	0.0	0.0	0.0	0
446	105+14247_AM	105+14247	AM	2010	6	0.0	0.348	0.6	3.5	3.0	2	1.0	2.0	0.36	5459.77011494	33.31	21.217699115	16.0	0.648453917742	1.01801801802	5380.11217461	1729.6379	1635.69044833	0.0	0.0	0.0	0.0	0.0	0
447	105+14248_AM	105+14248	AM	2010	6	0.0	0.348	0.6	3.5	2.0	2	1.0	2.0	0.33	5459.77011494	28.99	18.6409807356	13.0	0.682994135909	1.06217587373	5339.98256555	2114.10255909	2007.98770182	0.0	0.0	0.0	0.0	0.0	0
448	105+14249_AM	105+14249	AM	2010	6	0.0	0.348	0.6	3.5	2.0	2	1.0	2.0	0.33	5459.77011494	31.62	17.1618705036	12.0	0.626185958254	1.15372039405	6015.71936663	3258.59960909	3100.18038182	0.0	0.0	0.0	0.0	0.0	0
449	105+14250_AM	105+14250	AM	2010	10	0.0	0.348	0.6	3.5	2.0	2	1.0	2.0	0.63	5459.77011494	29.24	15.8733766234	12.0	1.292749658	2.3813458785	6014.94728645	2743.85041143	2557.36511	0.0	0.0	0.0	0.0	0.0	0
450	105+14251_AM	105+14251	AM	2010	8	0.0	0.348	0.6	3.5	2.0	2	5.0	2.0	0.44	5459.77011494	20.78	13.6756272401	10.0	1.27045235804	1.93044161972	5239.57937913	1629.08408273	1476.38644477	0.0	0.0	0.0	0.0	0.0	0
451	105+14252_AM	105+14252	AM	2010	5	0.0	0.348	0.6	3.5	1.0	3	5.0	1.0	0.45	2097.70114943	19.74	14.9175257732	13.0	1.36778115502	1.80995162405	1757.95197708	747.891826	673.079182	0.0	0.0	0.0	0.0	0.0	0
452	105+14253_AM	105+14253	AM	2010	4	0.0	0.348	0.6	8.5	1.0	4	5.0	1.0	0.36	1724.13793103	20.12	15.0751879699	12.0	1.07355864811	1.43281795511	1609.68300829	207.79527	196.085885	0.0	0.0	0.0	0.0	0.0	0
453	105+14254_AM	105+14254	AM	2010	1	0.0	0.348	0.6	8.5	1.0	4	5.0	1.0	0.1	1724.13793103	25.65	17.9107142857	13.2	0.233918128655	0.334995014955	1658.82226639	103.44595	97.31084	0.0	0.0	0.0	0.0	0.0	0
454	105+14255_AM	105+14255	AM	2010	3	0.0	0.348	0.6	8.5	1.0	4	5.0	1.0	0.36	1724.13793103	21.38	15.6	12.0	1.01028999065	1.38461538462	1629.08156352	37.5521075	30.36307	0.0	0.0	0.0	0.0	0.0	0
455	105+14258_AM	105+14258	AM	2010	14	0.0	0.348	0.6	8.5	3.0	4	1.0	1.0	0.84	1005.74712644	17.33	13.2805611222	12.0	2.90825158684	3.79502037122	928.760553978	187.686207857	155.846208571	0.0	0.0	0.0	0.0	0.0	0
456	105+14259_AM	105+14259	AM	2010	6	0.0	0.348	0.6	8.5	3.0	4	1.0	1.0	0.36	1005.74712644	22.75	14.6044176707	12.0	0.949450549451	1.47900453733	997.143854856	149.901638333	108.771345	0.0	0.0	0.0	0.0	0.0	0
457	105+14260_AM	105+14260	AM	2010	5	0.0	0.348	0.6	8.5	3.0	4	1.0	1.0	0.3	1005.74712644	22.7	13.5888888889	11.0	0.79295154185	1.32461161079	1018.97526285	147.295756	111.958668	0.0	0.0	0.0	0.0	0.0	0
458	105+14261_AM	105+14261	AM	2010	6	0.0	0.348	0.6	8.5	3.0	4	1.0	1.0	0.36	2011.49425287	19.49	13.0113122172	11.0	1.10826064649	1.66009389671	1967.84602571	168.135185	132.701556667	0.0	0.0	0.0	0.0	0.0	0
459	105+14262_AM	105+14262	AM	2010	6	0.0	0.348	0.6	8.5	2.0	4	1.0	1.0	0.33	1998.43260188	19.13	12.3666666667	11.0	1.03502352326	1.60107816711	1976.7649053	215.932763179	178.044669912	0.0	0.0	0.0	0.0	0.0	0
460	105+14263_AM	105+14263	AM	2010	8	0.0	0.348	0.6	8.5	2.0	4	1.0	1.06666666667	0.45	1992.33716475	17.86	11.8822269807	10.0	1.5117581187	2.27230131556	1951.46918632	289.417111333	248.9365	0.0	0.0	0.0	0.0	0.0	0
461	105+14264_AM	105+14264	AM	2010	4	0.0	0.348	0.6	8.5	2.0	4	1.0	1.0	0.24	1867.81609195	17.51	12.1205073996	10.0	0.82238720731	1.18806907378	1803.12313918	325.107935	279.90237	0.0	0.0	0.0	0.0	0.0	0
462	105+14266_AM	105+14266	AM	2010	2	0.0	0.348	0.6	8.5	3.0	4	1.0	1.0	0.26	1005.74712644	16.9	13.5185185185	12.0	0.923076923077	1.15397260274	907.373423466	106.402795	100.966415	0.0	0.0	0.0	0.0	0.0	0
463	105+14267_AM	105+14267	AM	2010	2	0.0	0.348	0.6	8.5	3.0	4	1.0	1.0	0.26	1005.74712644	17.27	10.3882681564	8.0	0.903300521135	1.50169400377	1017.53186227	118.09212	103.93029	0.0	0.0	0.0	0.0	0.0	0
464	105+14268_AM	105+14268	AM	2010	3	0.0	0.348	0.6	8.5	3.0	4	1.0	1.0	0.26	1005.74712644	21.64	15.8489702517	13.0	0.720887245841	0.984291077102	948.74179965	134.10192	103.828415	0.0	0.0	0.0	0.0	0.0	0
465	105+14269_AM	105+14269	AM	2010	1	0.0	0.348	0.6	8.5	3.0	4	2.0	1.0	0.22	1005.74712644	22.24	17.5990566038	15.0	0.593525179856	0.750040203698	913.029389433	0.0	0.0	0.0	0.0	0.0	0.0	0.0	0
466	105+14271_AM	105+14271	AM	2010	2	0.0	0.348	0.6	3.5	3.0	3	1.0	2.0	0.26	4597.70114943	31.7	22.4681318681	18.0	0.492113564669	0.694316736771	4126.30315912	1936.247985	1797.336145	0.0	0.0	0.0	0.0	0.0	0
467	105+14272_AM	105+14272	AM	2010	2	0.0	0.348	0.6	3.5	3.0	3	1.0	2.0	0.26	4597.70114943	30.38	17.5917525773	13.8	0.513495720869	0.886779184249	4856.85587687	1635.81494	1515.589585	0.0	0.0	0.0	0.0	0.0	0
468	105+14273_AM	105+14273	AM	2010	2	0.0	0.348	0.6	3.5	3.0	3	1.0	2.0	0.26	4597.70114943	27.12	17.1842105263	12.0	0.575221238938	0.907810107198	4549.3242779	709.299255	648.07823	0.0	0.0	0.0	0.0	0.0	0
469	105+14274_AM	105+14274	AM	2010	2	0.0	0.348	0.6	3.5	3.0	3	1.0	1.0	0.12996	2298.85057471	25.62	20.2516703786	18.0	0.304355971897	0.385034905972	1820.317104	465.23615	422.00865	0.0	0.0	0.0	0.0	0.0	0
470	105+14275_AM	105+14275	AM	2010	2	0.0	0.348	0.6	3.5	3.0	3	2.0	1.0	0.13	2298.85057471	25.35	21.8480392157	20.0	0.307692307692	0.357011442674	1576.6102003	159.65924	133.52966	0.0	0.0	0.0	0.0	0.0	0
471	105+14277_AM	105+14277	AM	2010	3	0.0	0.348	0.6	8.5	3.0	4	2.0	1.0	0.49	2011.49425287	28.03	24.9070904645	24.0	1.04887620407	1.18038676745	1673.1266404	50.7432914286	48.86538	0.0	0.0	0.0	0.0	0.0	0
472	105+14278_AM	105+14278	AM	2010	5	0.0	0.348	0.6	8.5	3.0	4	2.0	1.0	0.65	2011.49425287	28.01	23.1803278689	20.0	1.39235987147	1.68246110325	1776.14020841	44.4674732308	42.6286998462	0.0	0.0	0.0	0.0	0.0	0
473	105+14279_AM	105+14279	AM	2010	5	0.0	0.348	0.6	8.5	3.0	4	2.0	3.44574534811	0.57396	17590.2361733	24.27	20.3529411765	18.0	1.41893695921	1.69202080925	15387.7597095	15.2768321834	13.2776172556	0.0	0.0	0.0	0.0	0.0	0
474	105+14281_AM	105+14281	AM	2010	11	0.0	0.348	0.6	8.5	3.0	4	2.0	1.0	0.33114	2011.49425287	22.15	13.575	11.0	0.896993227991	1.46360220994	2023.70585885	41.9418812176	25.0910384659	0.0	0.0	0.0	0.0	0.0	0
475	105+14283_AM	105+14283	AM	2010	5	0.0	0.348	0.6	8.5	3.0	4	1.0	1.0	0.3	2011.49425287	22.31	15.1443298969	12.0	0.806813088301	1.18856364874	1956.06890271	237.071534	184.358028	0.0	0.0	0.0	0.0	0.0	0
476	105+14284_AM	105+14284	AM	2010	6	0.0	0.348	0.6	8.5	3.0	4	1.0	1.0	0.36	2011.49425287	22.45	14.6224899598	12.0	0.962138084633	1.47717659984	1984.67549737	497.519795	420.979266667	0.0	0.0	0.0	0.0	0.0	0
477	105+14285_AM	105+14285	AM	2010	6	0.0	0.348	0.6	8.5	2.0	4	1.0	1.09090909091	0.33	2220.48066876	22.36	13.8156312625	10.0	0.885509838998	1.43315926893	2228.40947531	726.436334545	640.253369091	0.0	0.0	0.0	0.0	0.0	0
478	105+14286_AM	105+14286	AM	2010	8	0.0	0.348	0.6	3.5	2.0	3	1.0	2.0	0.45	4310.34482759	24.69	11.8	9.0	1.09356014581	2.28813559322	5115.1749169	2026.601936	1857.21170667	0.0	0.0	0.0	0.0	0.0	0
479	105+14287_AM	105+14287	AM	2010	5	0.0	0.348	0.6	3.5	2.0	3	2.0	2.0	0.3	4310.34482759	24.33	16.3862745098	13.0	0.739827373613	1.0984803159	4055.5783991	2134.633548	1917.525494	0.0	0.0	0.0	0.0	0.0	0
480	105+14288_AM	105+14288	AM	2010	11	0.0	0.348	0.6	3.5	2.0	3	2.0	2.0	0.7	4310.34482759	23.99	13.3283828383	11.0	1.75072947061	3.15116998885	4679.46412549	2266.37852986	2004.51190843	0.0	0.0	0.0	0.0	0.0	0
481	105+14289_AM	105+14289	AM	2010	4	0.0	0.348	0.6	3.5	1.0	2	2.0	2.0	0.35	5238.0952381	21.0	14.0414414414	11.0	1.0	1.49557295009	4959.59977048	2129.33844371	1864.32698714	0.0	0.0	0.0	0.0	0.0	0
482	105+14290_AM	105+14290	AM	2010	4	0.0	0.348	0.6	3.5	1.0	2	2.0	2.0	0.36	5172.4137931	23.62	15.8745387454	12.0	0.914479254869	1.36066945607	4875.67407924	2428.1775525	2161.754965	0.0	0.0	0.0	0.0	0.0	0
483	105+14291_AM	105+14291	AM	2010	8	0.0	0.348	0.6	3.5	1.0	2	2.0	2.0	0.64	5172.4137931	21.43	15.055258467	14.0	1.7918805413	2.55060383614	4682.12196477	2472.06568	2248.23364422	0.0	0.0	0.0	0.0	0.0	0
484	105+14292_AM	105+14292	AM	2010	2	0.0	0.348	0.6	3.5	0.0	3	3.0	2.0	0.18	3735.63218391	19.31	11.3708609272	8.0	0.559295701709	0.949796156082	3900.96757276	1448.030275	1241.197005	0.0	0.0	0.0	0.0	0.0	0
485	105+14293_AM	105+14293	AM	2010	1	0.0	0.348	0.6	3.5	0.0	3	3.0	2.0	0.09	3735.63218391	19.64	9.61711711712	6.0	0.274949083503	0.56149882904	4373.98605582	2092.19629	1813.40668	0.0	0.0	0.0	0.0	0.0	0
486	105+14294_AM	105+14294	AM	2010	5	0.0	0.348	0.6	3.5	0.0	3	3.0	2.0	0.29	3735.63218391	17.02	10.5888429752	8.0	1.0223266745	1.64323902439	3748.65396282	1996.60101379	1739.07500034	0.0	0.0	0.0	0.0	0.0	0
487	105+14295_AM	105+14295	AM	2010	5	0.0	0.348	0.6	3.5	0.0	3	3.0	2.0	0.19	3735.63218391	14.56	10.0909090909	8.0	0.782967032967	1.12972972973	3425.22535188	1203.16813105	1000.76182474	0.0	0.0	0.0	0.0	0.0	0
488	105+14296_AM	105+14296	AM	2010	4	0.0	0.348	0.6	3.5	0.0	3	3.0	2.0	0.17	3735.63218391	16.42	10.6968911917	8.0	0.621193666261	0.953548074595	3615.28182737	1100.33639529	893.890351176	0.0	0.0	0.0	0.0	0.0	0
489	105+14297_AM	105+14297	AM	2010	2	0.0	0.348	0.6	3.5	0.0	3	3.0	2.0	0.09	3735.63218391	18.15	12.2182890855	10.0	0.297520661157	0.441960405603	3516.28146459	1138.01123	894.20339	0.0	0.0	0.0	0.0	0.0	0
490	105+14298_AM	105+14298	AM	2010	3	0.0	0.348	0.6	3.5	0.0	3	3.0	2.0	0.15	3735.63218391	15.03	11.3224932249	8.0	0.59880239521	0.794877932027	3142.08553679	1393.48533067	1086.25612933	0.0	0.0	0.0	0.0	0.0	0
491	105+14299_AM	105+14299	AM	2010	3	0.0	0.348	0.6	8.5	0.0	4	3.0	1.33333333333	0.21	2107.27969349	14.8	9.54907161804	8.0	0.851351351351	1.3195	2085.76870099	543.536623333	366.621173333	0.0	0.0	0.0	0.0	0.0	0
492	105+14301_AM	105+14301	AM	2010	2	0.0	0.348	0.6	3.5	2.0	3	5.0	2.0	0.14	4310.34482759	19.67	11.455465587	7.0	0.427046263345	0.733274430114	4535.56836387	1394.77588	1295.696585	0.0	0.0	0.0	0.0	0.0	0
493	105+14302_AM	105+14302	AM	2010	1	0.0	0.348	0.6	3.5	2.0	2	5.0	3.0	0.06	8189.65517241	22.33	15.0019120459	12.0	0.161218092253	0.239969411165	7722.34634077	3250.32031	2954.14428	0.0	0.0	0.0	0.0	0.0	0
494	105+14303_AM	105+14303	AM	2010	3	0.0	0.348	0.6	3.5	2.0	2	5.0	3.0	0.2	8189.65517241	23.72	15.4516129032	11.0	0.505902192243	0.776617954072	7926.18849556	3689.835914	3326.0575625	0.0	0.0	0.0	0.0	0.0	0
495	105+14304_AM	105+14304	AM	2010	3	0.0	0.348	0.6	3.5	2.0	2	5.0	3.0	0.2	8189.65517241	26.84	17.5929824561	13.0	0.447093889717	0.682090147588	7885.69864853	3740.5956685	3356.086709	0.0	0.0	0.0	0.0	0.0	0
496	105+14305_AM	105+14305	AM	2010	2	0.0	0.348	0.6	3.5	2.0	2	2.0	3.0	0.18	8189.65517241	23.37	17.1042047532	13.0	0.462130937099	0.631423685336	7112.84505149	3447.17822	3071.58732	0.0	0.0	0.0	0.0	0.0	0
497	105+14306_AM	105+14306	AM	2010	1	0.0	0.348	0.6	3.5	2.0	2	2.0	2.0	0.19	5459.77011494	25.2	19.5814606742	16.0	0.452380952381	0.582183330941	4422.20875254	2888.51367	2579.84038	0.0	0.0	0.0	0.0	0.0	0
498	105+14308_AM	105+14308	AM	2010	4	0.0	0.348	0.6	3.5	2.0	3	1.0	1.0	0.2	2155.17241379	23.26	18.333976834	15.0	0.515907136715	0.654522480783	1713.14067059	1443.940944	1356.803457	0.0	0.0	0.0	0.0	0.0	0
499	105+14309_AM	105+14309	AM	2010	2	0.0	0.348	0.6	3.5	2.0	3	1.0	1.0	0.22	2155.17241379	22.95	15.8395904437	12.0	0.575163398693	0.833354880413	1983.726766	1005.92618864	931.445524091	0.0	0.0	0.0	0.0	0.0	0
500	105+14310_AM	105+14310	AM	2010	4	0.0	0.348	0.6	3.5	2.0	3	2.0	1.0	0.3	2155.17241379	20.73	15.4446494465	12.0	0.868306801737	1.16545215625	1835.73089492	586.440086	508.852532667	0.0	0.0	0.0	0.0	0.0	0
501	105+14311_AM	105+14311	AM	2010	8	0.0	0.348	0.6	8.5	2.0	4	2.0	1.0	0.62	1946.60734149	19.74	15.0398126464	14.0	1.88449848024	2.47343506695	1802.81629058	343.02438129	320.813847258	0.0	0.0	0.0	0.0	0.0	0
502	105+14312_AM	105+14312	AM	2010	5	0.0	0.348	0.6	8.5	3.0	4	2.0	1.0	0.47	1840.30325263	29.09	22.7068965517	20.0	0.969405293915	1.24191343964	1683.25884648	258.755502553	239.519126596	0.0	0.0	0.0	0.0	0.0	0
503	105+14314_AM	105+14314	AM	2010	4	0.0	0.348	0.6	3.5	2.0	3	5.0	1.0	0.22	2155.17241379	20.66	16.5549872123	14.0	0.638915779284	0.797342808588	1674.30552076	1491.88657364	1360.66771636	0.0	0.0	0.0	0.0	0.0	0
504	105+14315_AM	105+14315	AM	2010	5	0.0	0.348	0.6	3.5	2.0	3	5.0	1.38235294118	0.34	2979.20892495	23.95	16.8349358974	13.0	0.851774530271	1.2117658258	2695.37903457	1341.86844059	1213.20340441	0.0	0.0	0.0	0.0	0.0	0
505	105+14316_AM	105+14316	AM	2010	2	0.0	0.348	0.6	3.5	2.0	3	5.0	2.0	0.14	4310.34482759	23.19	15.9357495881	11.0	0.362225097025	0.527116716635	3983.32697032	1592.11804	1467.704455	0.0	0.0	0.0	0.0	0.0	0
506	105+14317_AM	105+14317	AM	2010	2	0.0	0.348	0.6	3.5	2.0	3	1.0	2.0	0.2	4310.34482759	20.22	14.0120481928	10.0	0.593471810089	0.856405846946	3952.59345981	2535.95292	2332.523581	0.0	0.0	0.0	0.0	0.0	0
507	105+14318_AM	105+14318	AM	2010	5	0.0	0.348	0.6	3.5	2.0	2	1.0	1.0	0.19	2729.88505747	21.49	16.3670212766	14.0	0.530479292694	0.696522586935	2266.74140161	1872.14905105	1753.53354579	0.0	0.0	0.0	0.0	0.0	0
508	105+14319_AM	105+14319	AM	2010	3	0.0	0.348	0.6	3.5	2.0	3	1.0	1.66666666667	0.27	3591.95402299	23.0	18.2558139535	14.0	0.704347826087	0.887388535031	2828.16565174	1827.96126259	1712.41337222	0.0	0.0	0.0	0.0	0.0	0
509	105+14321_AM	105+14321	AM	2010	4	0.0	0.348	0.6	3.5	2.0	3	5.0	1.17857142857	0.28	2540.02463054	18.98	15.2663755459	13.0	0.885142255005	1.1004576659	1962.51253642	1550.44768143	1427.11919286	0.0	0.0	0.0	0.0	0.0	0
510	105+14322_AM	105+14322	AM	2010	7	0.0	0.348	0.6	3.5	1.0	3	8.0	1.0	0.44	2135.5799373	22.32	16.986631016	15.0	1.18279569892	1.55416338738	1774.82985609	1262.83125932	1162.03798705	0.0	0.0	0.0	0.0	0.0	0
511	105+14324_AM	105+14324	AM	2010	1	0.0	0.348	0.6	8.5	1.0	4	8.0	1.0	0.12	1724.13793103	21.89	16.05	13.0	0.328917313842	0.448598130841	1625.61419937	580.3689	538.32173	0.0	0.0	0.0	0.0	0.0	0
512	105+14325_AM	105+14325	AM	2010	5	0.0	0.348	0.6	8.5	1.0	4	9.0	1.0	0.24	1724.13793103	17.06	12.3423913043	10.0	0.84407971864	1.16671070014	1635.05867495	359.469267083	322.879417083	0.0	0.0	0.0	0.0	0.0	0
513	105+14326_AM	105+14326	AM	2010	7	0.0	0.348	0.6	8.5	1.0	4	9.0	1.0	0.39	1724.13793103	15.21	10.9638242894	10.0	1.53846153846	2.13429177469	1637.59119307	289.107184103	259.705453333	0.0	0.0	0.0	0.0	0.0	0
514	105+14327_AM	105+14327	AM	2010	2	0.0	0.348	0.6	8.5	1.0	4	10.0	1.0	0.17	1724.13793103	19.05	12.4709302326	8.0	0.535433070866	0.817902097899	1698.23281696	164.6897	153.50479	0.0	0.0	0.0	0.0	0.0	0
515	105+14328_AM	105+14328	AM	2010	13	0.0	0.348	0.6	8.5	1.0	4	10.0	1.0	0.65	1061.00795756	19.81	13.0218687873	12.0	1.96870267542	2.99496183206	1043.59844912	231.665183846	200.977215385	0.0	0.0	0.0	0.0	0.0	0
516	105+14330_AM	105+14330	AM	2010	8	0.0	0.348	0.6	3.5	2.0	3	7.0	1.0	0.53	2155.17241379	18.22	10.9690189329	9.0	1.74533479693	2.89907421936	2215.66567334	1682.93338328	1503.46161201	0.0	0.0	0.0	0.0	0.0	0
517	105+14331_AM	105+14331	AM	2010	4	0.0	0.348	0.6	8.5	2.0	4	5.0	1.0	0.27	1867.81609195	16.38	12.7624190065	11.0	0.989010989011	1.26935183618	1710.09590598	697.443641852	619.367503333	0.0	0.0	0.0	0.0	0.0	0
518	105+14333_AM	105+14333	AM	2010	6	0.0	0.348	0.6	8.5	2.0	4	8.0	1.16224986479	0.3698	1883.35726674	17.89	14.2144578313	11.0	1.24024594746	1.56094592304	1705.7902855	1570.77732857	1485.55711224	0.0	0.0	0.0	0.0	0.0	0
519	105+14334_AM	105+14334	AM	2010	2	0.0	0.348	0.6	8.5	2.0	4	8.0	1.0	0.24	1951.62835249	22.21	17.7102803738	17.0	0.648356596128	0.813087071242	1763.97435837	1349.45572667	1279.99417708	0.0	0.0	0.0	0.0	0.0	0
520	105+14335_AM	105+14335	AM	2010	4	0.0	0.348	0.6	8.5	2.0	4	5.0	1.0	0.34	1867.81609195	19.69	14.0769230769	10.0	1.03605891315	1.44918032787	1780.15042235	236.416177059	217.461892941	0.0	0.0	0.0	0.0	0.0	0
521	105+14336_AM	105+14336	AM	2010	1	0.0	0.348	0.6	8.5	2.0	4	5.0	1.0	0.07	862.068965517	16.97	10.2571428571	8.0	0.247495580436	0.409470752091	870.925095728	138.8385	124.9163	0.0	0.0	0.0	0.0	0.0	0
522	105+14338_AM	105+14338	AM	2010	1	0.0	0.348	0.6	8.5	1.0	4	8.0	1.0	0.12	862.068965517	18.58	13.3636363636	12.0	0.387513455328	0.538775510206	819.551706376	220.03506	206.70736	0.0	0.0	0.0	0.0	0.0	0
523	105+14339_AM	105+14339	AM	2010	2	0.0	0.348	0.6	3.5	1.0	3	8.0	1.0	0.13	2011.49425287	19.66	12.9862700229	9.0	0.396744659207	0.600634361233	1924.41901459	671.746989231	593.303523846	0.0	0.0	0.0	0.0	0.0	0
524	105+14340_AM	105+14340	AM	2010	9	0.0	0.348	0.6	8.5	1.0	4	9.0	1.0	0.24	1963.60153257	17.35	11.6178107607	9.0	0.829971181556	1.23947620568	1918.92788158	765.434485833	672.238647083	0.0	0.0	0.0	0.0	0.0	0
525	105+14341_AM	105+14341	AM	2010	3	0.0	0.348	0.6	3.5	1.0	3	9.0	1.0	0.12	2011.49425287	15.97	10.7582205029	8.0	0.450845335003	0.669255663431	1892.23173625	607.631165833	522.40068	0.0	0.0	0.0	0.0	0.0	0
526	105+14342_AM	105+14342	AM	2010	1	0.0	0.348	0.6	3.5	1.0	3	9.0	2.0	0.06	4022.98850575	19.21	13.107606679	9.0	0.187402394586	0.274649681529	3741.71216511	458.77026	390.95792	0.0	0.0	0.0	0.0	0.0	0
527	105+14343_AM	105+14343	AM	2010	6	0.0	0.348	0.6	3.5	1.0	3	10.0	2.0	0.43	4022.98850575	17.97	13.4180602007	10.0	1.43572621035	1.92278165503	3418.16660585	352.020006977	289.492241395	0.0	0.0	0.0	0.0	0.0	0
528	105+14344_AM	105+14344	AM	2010	14	0.0	0.348	0.6	3.5	1.0	3	10.0	1.0	0.66	2122.51828631	21.72	15.7025723473	14.0	1.82320441989	2.52187979932	1867.32398679	407.060166515	355.835883939	0.0	0.0	0.0	0.0	0.0	0
529	105+14345_AM	105+14345	AM	2010	4	0.0	0.348	0.6	3.5	2.0	3	6.0	2.0	0.31932	4310.34482759	27.09	17.5759312321	13.0	0.707242524917	1.0900816433	4185.42574277	214.564901885	191.083165375	0.0	0.0	0.0	0.0	0.0	0
530	105+14347_AM	105+14347	AM	2010	2	0.0	0.348	0.6	8.5	2.0	4	8.0	1.0	0.1	1867.81609195	19.46	12.8032128514	9.0	0.308324768756	0.468632371393	1836.60521534	782.839385	722.250065	0.0	0.0	0.0	0.0	0.0	0
531	105+14348_AM	105+14348	AM	2010	5	0.0	0.348	0.6	8.5	1.0	4	8.0	1.0	0.3657	1724.13793103	18.46	14.498630137	12.0	1.188624052	1.51338435374	1571.73711603	811.46577023	744.13157315	0.0	0.0	0.0	0.0	0.0	0
532	105+14349_AM	105+14349	AM	2010	2	0.0	0.348	0.6	8.5	1.0	4	8.0	2.0	0.12473	3448.27586207	24.72	12.4827586207	9.0	0.302742718447	0.599530939226	3653.3132198	2020.53196677	1840.13242268	0.0	0.0	0.0	0.0	0.0	0
533	105+14350_AM	105+14350	AM	2010	5	0.0	0.348	0.6	8.5	1.0	4	9.0	2.0	0.24	3448.27586207	20.61	13.2033898305	10.0	0.698689956332	1.09062901155	3421.09144837	2040.36183667	1842.63082583	0.0	0.0	0.0	0.0	0.0	0
534	105+14351_AM	105+14351	AM	2010	3	0.0	0.348	0.6	8.5	1.0	4	9.0	2.0	0.12	3448.27586207	22.38	14.2698863636	10.0	0.321715817694	0.50455902847	3426.35235698	1677.04533	1501.60429333	0.0	0.0	0.0	0.0	0.0	0
535	105+14352_AM	105+14352	AM	2010	2	0.0	0.348	0.6	8.5	1.0	4	9.0	1.0	0.12	1724.13793103	21.39	12.6102719033	9.0	0.336605890603	0.570963104936	1754.57783033	84.3853	70.622795	0.0	0.0	0.0	0.0	0.0	0
536	105+14354_AM	105+14354	AM	2010	2	0.0	0.348	0.6	8.5	2.0	4	9.0	1.0	0.1801	1867.81609195	23.64	14.7326007326	12.0	0.457106598985	0.73347538538	1869.49681824	723.915338456	674.843779639	0.0	0.0	0.0	0.0	0.0	0
537	105+14355_AM	105+14355	AM	2010	3	0.0	0.348	0.6	8.5	1.0	4	9.0	1.0	0.27	1724.13793103	20.89	15.465408805	12.0	0.77549066539	1.04749898333	1618.61331107	214.81515037	190.868383704	0.0	0.0	0.0	0.0	0.0	0
538	105+14356_AM	105+14356	AM	2010	9	0.0	0.348	0.6	8.5	1.0	4	8.0	1.0	0.68	1724.13793103	17.58	15.3565683646	14.0	2.32081911263	2.65684357542	1458.59313633	47.1415223529	41.8340048529	0.0	0.0	0.0	0.0	0.0	0
539	105+14357_AM	105+14357	AM	2010	4	0.0	0.348	0.6	8.5	1.0	4	8.0	1.0	0.22	1724.13793103	17.89	14.2884283247	12.0	0.737842370039	0.923824489302	1556.90096894	88.2313018182	78.0774586364	0.0	0.0	0.0	0.0	0.0	0
540	105+14358_AM	105+14358	AM	2010	5	0.0	0.348	0.6	8.5	1.0	4	8.0	1.0	0.29	1724.13793103	19.76	15.9157303371	13.0	0.880566801619	1.09325803036	1549.1095334	105.206404828	90.2262789655	0.0	0.0	0.0	0.0	0.0	0
541	105+14359_AM	105+14359	AM	2010	2	0.0	0.348	0.6	8.5	1.0	4	8.0	1.0	0.18	1724.13793103	23.44	15.503875969	11.0	0.460750853242	0.6966	1692.21815039	6.26745	5.06136666667	0.0	0.0	0.0	0.0	0.0	0
542	105+14361_AM	105+14361	AM	2010	4	0.0	0.348	0.6	8.5	2.0	4	9.0	1.0	0.28	1616.37931034	19.5	13.6820925553	12.0	0.861538461538	1.22788235294	1552.21079177	267.984738929	249.195643929	0.0	0.0	0.0	0.0	0.0	0
543	105+14362_AM	105+14362	AM	2010	3	0.0	0.348	0.6	3.5	1.0	3	9.0	1.75862068966	0.29	3537.45541023	19.8	14.3333333333	11.0	0.878787878788	1.21395348837	3107.91620249	152.634798966	126.224449655	0.0	0.0	0.0	0.0	0.0	0
544	105+14363_AM	105+14363	AM	2010	6	0.0	0.348	0.6	3.5	1.0	3	9.0	1.83333333333	0.66	3687.7394636	23.42	17.8973966309	14.0	1.69086251067	2.21261230427	3049.62702857	137.447905	117.174235	0.0	0.0	0.0	0.0	0.0	0
545	105+14364_AM	105+14364	AM	2010	3	0.0	0.348	0.6	3.5	1.0	3	9.0	1.0	0.22	2011.49425287	23.76	18.1813643927	14.0	0.555555555556	0.726018120252	1660.75125143	210.63373	172.51462	0.0	0.0	0.0	0.0	0.0	0
546	105+14365_AM	105+14365	AM	2010	3	0.0	0.348	0.6	3.5	1.0	3	9.0	1.60714285714	0.28	3232.75862069	20.56	15.862654321	13.0	0.817120622568	1.0590913513	2642.11652444	278.30195	223.660447143	0.0	0.0	0.0	0.0	0.0	0
547	105+14367_AM	105+14367	AM	2010	3	0.0	0.348	0.6	3.5	2.0	3	1.0	1.0	0.19	2155.17241379	25.21	17.1312127237	13.0	0.452201507338	0.66545201346	2011.86229834	1056.49011211	972.897215789	0.0	0.0	0.0	0.0	0.0	0
548	105+14368_AM	105+14368	AM	2010	9	0.0	0.348	0.6	3.5	2.0	3	2.0	1.0	0.45	2155.17241379	22.94	15.3141762452	11.0	1.17698343505	1.76307230423	2043.38935157	1084.14284889	974.908347778	0.0	0.0	0.0	0.0	0.0	0
549	105+14369_AM	105+14369	AM	2010	7	0.0	0.348	0.6	3.5	1.0	3	5.0	1.0	0.46	2098.95052474	21.62	15.4749455338	13.0	1.27659574468	1.78352808672	1865.46278489	514.256694783	445.049756304	0.0	0.0	0.0	0.0	0.0	0
550	105+14379_AM	105+14379	AM	2010	2	0.0	0.348	0.6	8.5	1.0	4	5.0	1.0	0.14	1724.13793103	16.0	10.4526315789	7.0	0.525	0.803625377647	1699.42736956	270.96974	237.236375	0.0	0.0	0.0	0.0	0.0	0
551	105+14380_AM	105+14380	AM	2010	1	0.0	0.348	0.6	8.5	1.0	4	5.0	1.0	0.06	1724.13793103	15.82	10.4948453608	8.0	0.227560050569	0.343025540276	1690.47160598	428.4317	382.78578	0.0	0.0	0.0	0.0	0.0	0
552	105+14381_AM	105+14381	AM	2010	3	0.0	0.348	0.6	8.5	1.0	4	5.0	1.0	0.2	1724.13793103	14.59	10.8788990826	8.0	0.822481151474	1.10305279136	1613.32184441	646.6718355	581.0632755	0.0	0.0	0.0	0.0	0.0	0
553	105+14382_AM	105+14382	AM	2010	2	0.0	0.348	0.6	8.5	1.0	4	5.0	1.0	0.14	1724.13793103	15.8	11.0590339893	8.0	0.53164556962	0.759560012938	1657.2779321	689.543395	620.11972	0.0	0.0	0.0	0.0	0.0	0
554	105+14383_AM	105+14383	AM	2010	1	0.0	0.348	0.6	8.5	1.0	4	5.0	1.0	0.07	1724.13793103	17.43	12.0673758865	8.0	0.240963855422	0.348045841905	1664.30297929	868.70947	781.17865	0.0	0.0	0.0	0.0	0.0	0
555	105+14384_AM	105+14384	AM	2010	4	0.0	0.348	0.6	8.5	1.0	4	5.0	1.0	0.27	1724.13793103	15.72	11.2406504065	9.0	1.03053435115	1.44119774338	1643.09570865	727.902258519	648.594168889	0.0	0.0	0.0	0.0	0.0	0
556	105+14385_AM	105+14385	AM	2010	6	0.0	0.348	0.6	8.5	1.0	4	5.0	1.0	0.33	1724.13793103	14.51	10.0839285714	8.0	1.36457615438	1.96352045334	1661.8810538	417.82344	351.620315758	0.0	0.0	0.0	0.0	0.0	0
557	105+14386_AM	105+14386	AM	2010	6	0.0	0.348	0.6	8.5	1.0	4	2.0	1.0	0.36	1724.13793103	13.07	9.55599214145	8.0	1.65263963275	2.26036184211	1627.63635684	457.963245	384.791268333	0.0	0.0	0.0	0.0	0.0	0
558	105+14387_AM	105+14387	AM	2010	3	0.0	0.348	0.6	8.5	1.0	4	2.0	1.0	0.21	1724.13793103	15.7	13.063876652	11.0	0.802547770701	0.96449165402	1516.68238368	195.067316667	173.58819	0.0	0.0	0.0	0.0	0.0	0
559	105+14388_AM	105+14388	AM	2010	5	0.0	0.348	0.6	8.5	1.0	4	2.0	1.0	0.19	1814.88203267	13.54	10.2845849802	8.0	0.841949778434	1.10845503459	1683.34870174	279.027133158	231.851988947	0.0	0.0	0.0	0.0	0.0	0
560	105+14389_AM	105+14389	AM	2010	2	0.0	0.348	0.6	8.5	2.0	4	2.0	1.0	0.2	1867.81609195	14.91	9.92592592593	7.0	0.804828973843	1.20895522388	1829.09199445	165.783989	131.0222565	0.0	0.0	0.0	0.0	0.0	0
561	105+14390_AM	105+14390	AM	2010	7	0.0	0.348	0.6	8.5	2.0	4	2.0	1.0	0.28	1867.81609195	20.11	15.6382022472	12.0	0.835405271009	1.07429228337	1711.86183641	30.3904575	15.33699	0.0	0.0	0.0	0.0	0.0	0
562	105+14392_AM	105+14392	AM	2010	2	0.0	0.348	0.6	8.5	1.0	4	5.0	1.0	0.14	1724.13793103	18.4	12.9696969697	9.0	0.45652173913	0.647663551402	1652.68021625	112.831805	101.704255	0.0	0.0	0.0	0.0	0.0	0
563	105+14393_AM	105+14393	AM	2010	1	0.0	0.348	0.6	8.5	1.0	4	5.0	1.0	0.03	1724.13793103	22.32	15.8130081301	11.0	0.0806451612903	0.11383033419	1649.31316804	79.5048	72.41145	0.0	0.0	0.0	0.0	0.0	0
564	105+14394_AM	105+14394	AM	2010	4	0.0	0.348	0.6	8.5	1.0	4	5.0	1.52380952381	0.21	2928.29775588	20.66	14.436440678	11.0	0.609874152953	0.872791312003	2816.59462864	142.831912381	130.65128619	0.0	0.0	0.0	0.0	0.0	0
565	105+14395_AM	105+14395	AM	2010	2	0.0	0.348	0.6	3.5	1.0	3	5.0	2.0	0.14	4022.98850575	28.44	17.2313084112	13.0	0.295358649789	0.487484745763	4116.92727777	219.365	194.87086	0.0	0.0	0.0	0.0	0.0	0
566	105+14396_AM	105+14396	AM	2010	1	0.0	0.348	0.6	3.5	1.0	3	5.0	2.0	0.07	4022.98850575	23.32	18.541567696	12.0	0.180102915952	0.226518063028	3160.00772968	155.04781	135.29899	0.0	0.0	0.0	0.0	0.0	0
567	105+14397_AM	105+14397	AM	2010	4	0.0	0.348	0.6	3.5	1.0	3	5.0	2.0	0.29	4022.98850575	19.69	15.3313840156	13.0	0.883697308278	1.13492689129	3249.88241141	189.697974138	158.799579655	0.0	0.0	0.0	0.0	0.0	0
568	105+14398_AM	105+14398	AM	2010	6	0.0	0.348	0.6	8.5	1.0	4	5.0	1.60606060606	0.33	3117.38070359	18.55	12.7638888889	11.0	1.06738544474	1.55125136017	3016.24495128	972.228066667	842.467662727	0.0	0.0	0.0	0.0	0.0	0
569	105+14399_AM	105+14399	AM	2010	7	0.0	0.348	0.6	8.5	1.0	4	2.0	1.0	0.36	862.068965517	14.31	10.48828125	8.0	1.50943396226	2.05944134078	812.942873355	310.810906667	264.01377	0.0	0.0	0.0	0.0	0.0	0
570	105+14400_AM	105+14400	AM	2010	8	0.0	0.348	0.6	8.5	1.0	4	2.0	1.0	0.4	862.068965517	13.11	10.9117647059	10.0	1.83066361556	2.19946091644	758.194432767	168.2692415	146.1785485	0.0	0.0	0.0	0.0	0.0	0
571	105+14403_AM	105+14403	AM	2010	5	0.0	0.348	0.6	8.5	1.0	4	5.0	1.0	0.36	1791.98595147	22.0	13.5666666667	11.0	0.981818181818	1.59213759213	1799.46501625	83.6342102778	75.5704766667	0.0	0.0	0.0	0.0	0.0	0
572	105+14404_AM	105+14404	AM	2010	5	0.0	0.348	0.6	8.5	1.0	4	5.0	1.27027027027	0.37	2190.12115564	26.29	14.4208333333	12.0	0.844427538988	1.53943946837	2273.10012693	64.2351410811	57.1334378378	0.0	0.0	0.0	0.0	0.0	0
573	105+14405_AM	105+14405	AM	2010	5	0.0	0.348	0.6	8.5	1.0	4	5.0	2.0	0.46	3448.27586207	19.78	12.6650717703	11.0	1.39534883721	2.17922176049	3421.67426217	258.972899262	216.897335278	0.0	0.0	0.0	0.0	0.0	0
574	105+14406_AM	105+14406	AM	2010	1	0.0	0.348	0.6	3.5	1.0	3	2.0	2.0	0.0971	4022.98850575	18.03	11.2785714286	7.0	0.3231281198	0.516554781506	4020.31715721	589.10883	505.92879	0.0	0.0	0.0	0.0	0.0	0
575	105+14407_AM	105+14407	AM	2010	2	0.0	0.348	0.6	3.5	0.0	3	6.0	2.0	0.18	3735.63218391	17.28	11.2751572327	8.0	0.625	0.957858039325	3610.53904876	841.593235	746.772475	0.0	0.0	0.0	0.0	0.0	0
576	105+14408_AM	105+14408	AM	2010	10	0.0	0.348	0.6	3.5	0.0	3	3.0	2.0	0.52738	3735.63218391	18.17	11.9214876033	10.0	1.74148596588	2.65426606586	3594.10890341	1753.67750351	1532.34625119	0.0	0.0	0.0	0.0	0.0	0
577	105+14411_AM	105+14411	AM	2010	4	0.0	0.348	0.6	8.5	1.0	4	5.0	1.0	0.35	862.068965517	16.8	12.5220417633	10.0	1.25	1.67704280156	806.801567632	34.1297308571	18.7530325714	0.0	0.0	0.0	0.0	0.0	0
578	105+14412_AM	105+14412	AM	2010	6	0.0	0.348	0.6	8.5	1.0	4	5.0	1.0	0.46	1218.14092954	16.73	11.7647058824	10.0	1.64973102212	2.34599999999	1168.75250276	37.7063213217	19.3542348391	0.0	0.0	0.0	0.0	0.0	0
579	105+14413_AM	105+14413	AM	2010	4	0.0	0.348	0.6	8.5	1.0	4	5.0	1.0	0.36	1724.13793103	17.9	15.6150341686	13.0	1.20670391061	1.38328227571	1460.41466508	30.0	15.0	0.0	0.0	0.0	0.0	0.0	0
580	105+14423_AM	105+14423	AM	2010	4	0.0	0.348	0.6	8.5	0.0	4	3.0	1.0	0.1685	862.068965517	12.92	8.77464788732	8.0	0.782507739938	1.15218298555	838.161965511	258.873871988	232.525983947	0.0	0.0	0.0	0.0	0.0	0
581	105+14424_AM	105+14424	AM	2010	1	0.0	0.348	0.6	8.5	0.0	4	3.0	1.0	0.07	862.068965517	14.53	10.7027777778	9.0	0.289057123193	0.392421489747	811.146274669	62.47705	42.39401	0.0	0.0	0.0	0.0	0.0	0
582	105+14425_AM	105+14425	AM	2010	5	0.0	0.348	0.6	8.5	0.0	4	3.0	1.0	0.14	862.068965517	13.78	10.7823529412	10.0	0.609579100145	0.779050736496	787.477177383	82.9210492857	60.8771471429	0.0	0.0	0.0	0.0	0.0	0
583	105+14426_AM	105+14426	AM	2010	5	0.0	0.348	0.6	8.5	1.0	4	3.0	1.0	0.2	862.068965517	16.02	9.7094972067	9.0	0.749063670412	1.23590333717	870.214354277	646.065619	589.3752475	0.0	0.0	0.0	0.0	0.0	0
584	105+14427_AM	105+14427	AM	2010	3	0.0	0.348	0.6	8.5	1.0	4	3.0	1.0	0.2	1724.13793103	17.65	11.6666666667	7.0	0.679886685552	1.02857142857	1692.59786898	592.5471725	554.9388295	0.0	0.0	0.0	0.0	0.0	0
585	105+14429_AM	105+14429	AM	2010	5	0.0	0.348	0.6	3.5	0.0	3	6.0	3.0	0.27	5603.44827586	21.22	13.3725490196	9.0	0.76343072573	1.21143695015	5568.03536879	3307.71180259	2963.37620481	0.0	0.0	0.0	0.0	0.0	0
586	105+14430_AM	105+14430	AM	2010	1	0.0	0.348	0.6	3.5	0.0	3	3.0	3.0	0.07	5603.44827586	19.62	15.1802575107	11.0	0.214067278287	0.276675148431	4563.43390902	2673.1228	2440.87881	0.0	0.0	0.0	0.0	0.0	0
587	105+14431_AM	105+14431	AM	2010	10	0.0	0.348	0.6	3.5	0.0	3	3.0	2.36363636364	0.33	4414.83803553	18.38	11.757118928	10.0	1.07725788901	1.68408605214	4335.9545065	2193.48358333	2018.95312121	0.0	0.0	0.0	0.0	0.0	0
588	105+14432_AM	105+14432	AM	2010	7	0.0	0.348	0.6	8.5	0.0	4	3.0	1.0	0.33	862.068965517	17.54	12.6231884058	11.0	1.12884834664	1.56854190585	819.345549919	724.105363636	672.438013636	0.0	0.0	0.0	0.0	0.0	0
589	105+14433_AM	105+14433	AM	2010	5	0.0	0.348	0.6	8.5	1.0	4	3.0	1.0	0.18	862.068965517	16.14	10.9382716049	9.0	0.669144981413	0.987358916482	838.813230248	638.241228333	593.321751667	0.0	0.0	0.0	0.0	0.0	0
590	105+14434_AM	105+14434	AM	2010	6	0.0	0.348	0.6	8.5	1.0	4	3.0	1.0	0.25	862.068965517	15.94	11.3731343284	10.0	0.941028858218	1.31889763779	822.285842481	487.8129952	455.8166336	0.0	0.0	0.0	0.0	0.0	0
591	105+14440_AM	105+14440	AM	2010	1	0.0	0.348	0.6	8.5	1.0	4	10.0	1.0	0.1924	1724.13793103	24.35	15.4580896686	13.0	0.4740862423	0.746793442624	1715.60638433	86.41428	59.72142	0.0	0.0	0.0	0.0	0.0	0
592	105+14441_AM	105+14441	AM	2010	3	0.0	0.348	0.6	8.5	1.0	4	6.0	1.0	0.51	1724.13793103	22.99	16.8977853492	15.0	1.33101348412	1.81088819438	1623.85702945	77.5173666667	47.3651833333	0.0	0.0	0.0	0.0	0.0	0
593	105+14442_AM	105+14442	AM	2010	4	0.0	0.348	0.6	3.5	1.0	2	6.0	1.0	0.17	2586.20689655	23.86	12.1330935252	9.0	0.427493713328	0.840675956121	2963.6264063	1458.92348412	1292.07180588	0.0	0.0	0.0	0.0	0.0	0
594	105+14443_AM	105+14443	AM	2010	3	0.0	0.348	0.6	3.5	1.0	2	6.0	1.0	0.17	2586.20689655	20.97	15.5753676471	12.0	0.486409155937	0.654880207717	2210.46641793	295.939019412	234.038073529	0.0	0.0	0.0	0.0	0.0	0
595	105+14444_AM	105+14444	AM	2010	2	0.0	0.348	0.6	3.5	1.0	2	6.0	1.0	0.16	2586.20689655	21.88	14.0190677966	12.0	0.438756855576	0.684781623093	2536.67198417	113.97846375	80.33644375	0.0	0.0	0.0	0.0	0.0	0
596	105+14446_AM	105+14446	AM	2010	3	0.0	0.348	0.6	3.5	1.0	2	6.0	2.0	0.2	5172.4137931	26.67	19.81640625	16.0	0.44994375703	0.605558840923	4419.10064486	682.0867695	555.83864925	0.0	0.0	0.0	0.0	0.0	0
597	105+14447_AM	105+14447	AM	2010	6	0.0	0.348	0.6	3.5	1.0	2	6.0	2.0	0.1644	5172.4137931	23.68	16.3042071197	14.0	0.416554054054	0.604997221121	4771.47471209	300.166689173	228.387770024	0.0	0.0	0.0	0.0	0.0	0
598	105+14448_AM	105+14448	AM	2010	2	0.0	0.348	0.6	3.5	1.0	2	6.0	2.0	0.34	5172.4137931	24.8	17.1873350923	14.0	0.822580645161	1.18692047897	4742.74225723	610.492065	536.54389	0.0	0.0	0.0	0.0	0.0	0
599	105+14449_AM	105+14449	AM	2010	3	0.0	0.348	0.6	3.5	1.0	2	6.0	2.0	0.17	5172.4137931	24.26	17.6023166023	14.0	0.420445177246	0.579469181839	4533.53222311	678.289808824	562.091979412	0.0	0.0	0.0	0.0	0.0	0
600	105+14450_AM	105+14450	AM	2010	3	0.0	0.348	0.6	3.5	1.0	2	6.0	2.0	0.17	5172.4137931	24.59	17.1552511416	14.0	0.414802765352	0.594570135745	4713.32044863	912.383844118	802.054595882	0.0	0.0	0.0	0.0	0.0	0
601	105+14451_AM	105+14451	AM	2010	4	0.0	0.348	0.6	3.5	1.0	2	6.0	1.58620689655	0.29	4102.25921522	21.01	16.1046511628	11.0	0.828177058544	1.080433213	3379.86596396	432.249855862	348.256882069	0.0	0.0	0.0	0.0	0.0	0
602	105+14453_AM	105+14453	AM	2010	9	0.0	0.348	0.6	8.5	2.0	4	10.0	1.0	0.51	1867.81609195	19.48	13.2160493827	12.0	1.57084188912	2.3153666511	1816.71380057	182.651023922	166.925170196	0.0	0.0	0.0	0.0	0.0	0
603	105+14454_AM	105+14454	AM	2010	2	0.0	0.348	0.6	8.5	2.0	4	10.0	1.375	0.08	2783.76436782	19.54	15.8872180451	14.0	0.245649948823	0.30212967345	2486.70121154	536.81934125	460.62058375	0.0	0.0	0.0	0.0	0.0	0
604	105+14455_AM	105+14455	AM	2010	4	0.0	0.348	0.6	3.5	2.0	3	10.0	2.0	0.19	4310.34482759	26.32	15.9668508287	13.0	0.433130699088	0.713979238756	4406.98065988	459.198940526	420.872314211	0.0	0.0	0.0	0.0	0.0	0
605	105+14457_AM	105+14457	AM	2010	1	0.0	0.348	0.6	3.5	0.0	2	3.0	1.0	0.0703	2442.52873563	15.18	11.7322274882	8.0	0.277865612648	0.359522520701	1991.91232156	2025.44946	1655.08205	0.0	0.0	0.0	0.0	0.0	0
606	105+14458_AM	105+14458	AM	2010	8	0.0	0.348	0.6	3.5	0.0	2	3.0	1.4375	0.32	3511.13505747	16.01	10.8514851485	9.0	1.19925046846	1.7693430657	3285.16602041	1882.89178688	1518.30813031	0.0	0.0	0.0	0.0	0.0	0
607	105+14459_AM	105+14459	AM	2010	4	0.0	0.348	0.6	3.5	0.0	2	3.0	2.33333333333	0.18	5699.23371648	20.32	12.5120481928	10.0	0.531496062992	0.863168030812	5763.54951483	687.78373	516.691986667	0.0	0.0	0.0	0.0	0.0	0
608	105+14460_AM	105+14460	AM	2010	7	0.0	0.348	0.6	3.5	0.0	2	3.0	2.0	0.48139	5130.6286656	19.87	14.4538043478	13.0	1.45361852038	1.99832509871	4484.96871753	398.979795587	311.950426042	0.0	0.0	0.0	0.0	0.0	0
609	105+14462_AM	105+14462	AM	2010	5	0.0	0.348	0.6	8.5	2.0	4	10.0	1.0	0.25	1867.81609195	14.81	11.1804878049	10.0	1.01282916948	1.34162303665	1737.60134058	38.845506	36.585256	0.0	0.0	0.0	0.0	0.0	0
610	105+14463_AM	105+14463	AM	2010	6	0.0	0.348	0.6	8.5	2.0	4	10.0	1.0	0.3	1867.81609195	16.93	10.7888198758	9.0	1.0632014176	1.66839378238	1856.27847836	86.8489033333	78.6616283333	0.0	0.0	0.0	0.0	0.0	0
611	105+14464_AM	105+14464	AM	2010	2	0.0	0.348	0.6	8.5	2.0	4	10.0	1.0	0.26	1867.81609195	20.06	12.8860759494	10.0	0.777666999003	1.21060903733	1851.43640669	20.0337803846	18.7401265385	0.0	0.0	0.0	0.0	0.0	0
612	105+14476_AM	105+14476	AM	2010	2	0.0	0.348	0.6	3.5	2.0	3	11.0	1.0	0.14	2155.17241379	18.56	13.9104166667	9.0	0.452586206897	0.603864010782	1823.42745629	266.99661	231.1465	0.0	0.0	0.0	0.0	0.0	0
613	105+14477_AM	105+14477	AM	2010	6	0.0	0.348	0.6	3.5	2.0	3	11.0	1.0	0.34	2155.17241379	20.49	14.1914460285	12.0	0.99560761347	1.43748564868	1977.29484958	701.528484118	661.231362647	0.0	0.0	0.0	0.0	0.0	0
614	105+14478_AM	105+14478	AM	2010	6	0.0	0.348	0.6	3.5	2.0	3	9.0	1.0	0.33	2259.66562173	25.06	19.9413043478	18.0	0.790103750998	0.992913986701	1772.91665567	921.189290909	878.688958182	0.0	0.0	0.0	0.0	0.0	0
615	105+14479_AM	105+14479	AM	2010	4	0.0	0.348	0.6	3.5	3.0	3	9.0	1.0	0.25	2298.85057471	24.09	16.8792710706	14.0	0.622665006227	0.888663967612	2086.22201235	757.7890616	718.9572872	0.0	0.0	0.0	0.0	0.0	0
616	105+14480_AM	105+14480	AM	2010	15	0.0	0.348	0.6	3.5	3.0	3	9.0	1.0	0.58	2298.85057471	21.3	16.4208633094	14.0	1.6338028169	2.11925520262	1880.65671255	1050.35923345	995.923918966	0.0	0.0	0.0	0.0	0.0	0
617	105+14481_AM	105+14481	AM	2010	12	0.0	0.348	0.6	3.5	3.0	3	10.0	1.0	0.54	2298.85057471	22.52	18.3870431894	16.0	1.43872113677	1.76211039841	1736.52692027	665.619987778	608.572487222	0.0	0.0	0.0	0.0	0.0	0
618	105+14483_AM	105+14483	AM	2010	3	0.0	0.348	0.6	8.5	3.0	4	9.0	1.0	0.27	1005.74712644	25.65	20.3486430063	16.6	0.631578947368	0.796121883655	911.728040518	48.9227933333	40.96157	0.0	0.0	0.0	0.0	0.0	0
619	105+14484_AM	105+14484	AM	2010	4	0.0	0.348	0.6	8.5	3.0	4	9.0	1.0	0.31	1005.74712644	24.11	17.063394683	15.0	0.771464122771	1.0900527325	962.503073901	212.111781935	201.30964	0.0	0.0	0.0	0.0	0.0	0
620	105+14486_AM	105+14486	AM	2010	3	0.0	0.348	0.6	3.5	3.0	3	9.0	1.234375	0.64	2837.64367816	37.45	31.0	28.0	1.02536715621	1.23870967742	2096.73068932	465.362355781	436.361605312	0.0	0.0	0.0	0.0	0.0	0
621	105+14487_AM	105+14487	AM	2010	9	0.0	0.348	0.6	8.5	3.0	4	9.0	1.22857142857	0.7	2795.56650246	26.71	17.469273743	15.0	1.57244477724	2.40422129837	2754.43280049	195.354747143	173.369870857	0.0	0.0	0.0	0.0	0.0	0
622	105+14489_AM	105+14489	AM	2010	1	0.0	0.348	0.6	8.5	2.0	4	11.0	1.0	0.05	1867.81609195	19.29	15.280653951	12.0	0.155520995334	0.196326676176	1694.62253572	719.70941	698.69813	0.0	0.0	0.0	0.0	0.0	0
623	105+14490_AM	105+14490	AM	2010	6	0.0	0.348	0.6	8.5	2.0	4	11.0	1.0	0.3	1867.81609195	17.0	13.7758985201	12.0	1.05882352941	1.30662983425	1671.98602901	416.34038	385.106168333	0.0	0.0	0.0	0.0	0.0	0
624	105+14491_AM	105+14491	AM	2010	7	0.0	0.348	0.6	8.5	2.0	4	11.0	1.0	0.34	1884.719405	18.31	13.6231884058	12.0	1.11414527581	1.49744680851	1765.3416138	417.320371471	385.070871176	0.0	0.0	0.0	0.0	0.0	0
625	105+14492_AM	105+14492	AM	2010	2	0.0	0.348	0.6	3.5	3.0	3	11.0	1.0	0.24	2298.85057471	32.98	23.7456359102	21.0	0.436628259551	0.606427221173	2030.96633931	204.51945	182.9163	0.0	0.0	0.0	0.0	0.0	0
626	105+14494_AM	105+14494	AM	2010	11	0.0	0.348	0.6	8.5	3.0	4	7.0	1.0	0.53	1005.74712644	22.55	14.380952381	13.0	1.41019955654	2.21125827814	999.292498716	108.85939	104.955387547	0.0	0.0	0.0	0.0	0.0	0
627	105+14495_AM	105+14495	AM	2010	11	0.0	0.348	0.6	8.5	3.0	4	7.0	1.0	0.54	1117.49680715	22.24	12.6194690265	12.0	1.45683453237	2.56746143058	1149.42959368	386.725013148	371.293357963	0.0	0.0	0.0	0.0	0.0	0
628	105+14496_AM	105+14496	AM	2010	4	0.0	0.348	0.6	3.5	3.0	3	7.0	1.0	0.18	2298.85057471	14.55	10.3132075472	8.0	0.742268041237	1.04720087815	2063.04408861	1645.93196	1598.26368056	0.0	0.0	0.0	0.0	0.0	0
629	105+14497_AM	105+14497	AM	2010	22	0.0	0.348	0.6	3.5	3.0	3	7.0	2.0	0.94	4597.70114943	21.84	15.150621118	13.0	2.58241758242	3.72261965768	4211.96515063	2165.56206745	2061.92974362	0.0	0.0	0.0	0.0	0.0	0
630	105+14498_AM	105+14498	AM	2010	8	0.0	0.348	0.6	3.5	3.0	3	7.0	2.0	0.35	4597.70114943	20.32	12.7220447284	10.0	1.03346456693	1.65067805124	4591.62109769	2718.32237629	2532.26763314	0.0	0.0	0.0	0.0	0.0	0
631	105+14499_AM	105+14499	AM	2010	2	0.0	0.348	0.6	3.5	3.0	3	7.0	1.52	0.25	3494.25287356	25.7	15.8420074349	12.0	0.583657587549	0.946849700812	3530.82617598	2672.8043152	2449.4721788	0.0	0.0	0.0	0.0	0.0	0
632	105+14500_AM	105+14500	AM	2010	7	0.0	0.348	0.6	3.5	2.0	3	11.0	1.44	0.5	3103.44827586	19.29	14.5101289134	12.0	1.55520995334	2.06752125905	2614.82543527	1062.4801998	1006.332788	0.0	0.0	0.0	0.0	0.0	0
633	105+14501_AM	105+14501	AM	2010	2	0.0	0.348	0.6	3.5	2.0	3	11.0	1.0	0.09	2155.17241379	16.85	10.628959276	8.0	0.320474777448	0.508045977012	2139.94356245	1221.46126	1166.58973	0.0	0.0	0.0	0.0	0.0	0
634	105+14504_AM	105+14504	AM	2010	3	0.0	0.348	0.6	8.5	3.0	4	7.0	1.0	0.14	2011.49425287	25.26	15.5183374083	15.0	0.332541567696	0.541295100048	2022.22273809	346.830751429	304.421339286	0.0	0.0	0.0	0.0	0.0	0
635	105+14506_AM	105+14506	AM	2010	4	0.0	0.348	0.6	8.5	3.0	4	7.0	2.0	0.3	4022.98850575	22.86	12.5066666667	9.0	0.787401574803	1.43923240938	4178.24945137	246.957027	239.323406667	0.0	0.0	0.0	0.0	0.0	0
636	105+14507_AM	105+14507	AM	2010	3	0.0	0.348	0.6	8.5	3.0	4	7.0	2.0	0.152	4022.98850575	21.4	17.2590529248	15.0	0.426168224299	0.528418334409	3611.74599475	907.761327105	788.897498158	0.0	0.0	0.0	0.0	0.0	0
637	105+14508_AM	105+14508	AM	2010	22	0.0	0.348	0.6	8.5	3.0	4	7.0	1.0	0.73	1749.72445284	18.74	16.045	15.0	2.33724653148	2.72982237457	1506.32545058	645.711504521	576.668771644	0.0	0.0	0.0	0.0	0.0	0
638	105+14509_AM	105+14509	AM	2010	6	0.0	0.348	0.6	8.5	3.0	4	7.0	1.0	0.36	1005.74712644	19.62	14.4081632653	11.0	1.10091743119	1.49915014164	947.618685767	512.461773333	458.596378333	0.0	0.0	0.0	0.0	0.0	0
639	105+14560_AM	105+14560	AM	2010	5	0.0	0.348	0.6	8.5	3.0	4	10.0	1.0	0.4472	2011.49425287	25.92	19.3967684022	17.0	1.03518518519	1.38332321362	1879.05818179	66.0542589445	55.8716196333	0.0	0.0	0.0	0.0	0.0	0
640	105+14562_AM	105+14562	AM	2010	3	0.0	0.348	0.6	8.5	3.0	4	10.0	1.0	0.15	1005.74712644	15.49	8.98076923077	8.0	0.581020012912	1.00214132762	1028.35601422	134.96363	122.83569	0.0	0.0	0.0	0.0	0.0	0
641	105+14563_AM	105+14563	AM	2010	4	0.0	0.348	0.6	8.5	3.0	4	10.0	1.0	0.2	2011.49425287	17.14	12.131147541	10.0	0.700116686114	0.989189189188	1924.96539209	172.4338475	156.97581	0.0	0.0	0.0	0.0	0.0	0
642	105+14564_AM	105+14564	AM	2010	5	0.0	0.348	0.6	8.5	3.0	4	10.0	1.0	0.25	2011.49425287	17.09	13.4346405229	12.0	0.877706260971	1.11651666261	1832.79226038	136.937566	125.537078	0.0	0.0	0.0	0.0	0.0	0
643	105+14565_AM	105+14565	AM	2010	6	0.0	0.348	0.6	8.5	3.0	4	10.0	1.0	0.3	2011.49425287	17.75	13.6677316294	11.0	1.01408450704	1.31697054698	1853.01132502	93.9078333333	81.17667	0.0	0.0	0.0	0.0	0.0	0
644	105+14567_AM	105+14567	AM	2010	1	0.0	0.348	0.6	8.5	3.0	4	10.0	1.0	0.106	2011.49425287	30.71	22.0661764706	20.0	0.20709866493	0.288223925358	1913.08295578	258.63504	235.90921	0.0	0.0	0.0	0.0	0.0	0
645	105+14568_AM	105+14568	AM	2010	1	0.0	0.348	0.6	8.5	3.0	4	10.0	1.0	0.1	2011.49425287	27.0	21.6740740741	19.0	0.222222222222	0.276828434723	1810.95401163	258.63504	235.90921	0.0	0.0	0.0	0.0	0.0	0
646	105+14570_AM	105+14570	AM	2010	5	0.0	0.348	0.6	8.5	2.0	4	10.0	1.0	0.31	862.068965517	16.55	12.6514423077	11.0	1.12386706949	1.47018810564	797.069962703	481.701245484	427.608492581	0.0	0.0	0.0	0.0	0.0	0
647	105+14571_AM	105+14571	AM	2010	3	0.0	0.348	0.6	8.5	2.0	4	10.0	1.0	0.15	862.068965517	23.87	14.5954198473	12.0	0.377042312526	0.616631799164	867.90967628	184.088616667	161.81199	0.0	0.0	0.0	0.0	0.0	0
648	105+17539_AM	105+17539	AM	2010	4	0.0	0.348	0.6	3.5	0.0	3	3.0	2.0	0.27	3735.63218391	17.76	12.3272357724	10.0	0.912162162162	1.31416323165	3420.42057178	1301.63692333	1042.95023667	0.0	0.0	0.0	0.0	0.0	0
649	105+17540_AM	105+17540	AM	2010	2	0.0	0.348	0.6	8.5	1.0	4	8.0	2.0	0.1176	3448.27586207	22.24	11.7710843373	6.0	0.31726618705	0.59943500512	3611.7017702	2009.01265408	1831.05601286	0.0	0.0	0.0	0.0	0.0	0
650	105+17541_AM	105+17541	AM	2010	9	0.0	0.348	0.6	3.5	1.0	3	8.0	1.0	0.35	2011.49425287	18.54	14.9786223278	13.0	1.13268608414	1.40199809705	1544.04587369	596.093701429	538.493762286	0.0	0.0	0.0	0.0	0.0	0
651	105+17542_AM	105+17542	AM	2010	8	0.0	0.348	0.6	8.5	1.0	4	8.0	1.0	0.49	990.675580577	17.9	13.4084507042	12.0	1.64245810056	2.19264705883	925.019792144	459.63240449	425.791076327	0.0	0.0	0.0	0.0	0.0	0
652	105-04181_AM	105-04181	AM	2010	2	0.0	0.348	0.83	5.5	3.0	1	10.0	3.22580645161	0.6975	17241.3793103	71.74	48.6877682403	24.0	0.583356565375	0.859558807326	15568.5248455	13790.7755132	13080.1450268	0.0	0.0	0.0	0.0	0.0	0
653	105-04182_AM	105-04182	AM	2010	1	0.0	0.348	0.83	5.5	3.0	1	9.0	5.0	0.25	27298.8505747	70.83	52.2210300429	28.0	0.211774671749	0.287240599959	23408.8731548	18909.08594	17881.55045	0.0	0.0	0.0	0.0	0.0	0
654	105-04183_AM	105-04183	AM	2010	1	0.0	0.348	0.83	5.5	3.0	1	10.0	5.0	0.17	27298.8505747	70.13	52.3111587983	29.0	0.145444175103	0.194987077983	23217.655654	20202.53906	19073.17972	0.0	0.0	0.0	0.0	0.0	0
655	105-04185_AM	105-04185	AM	2010	1	0.0	0.348	0.83	5.5	2.0	1	9.0	5.0	0.61	27298.8505747	71.32	52.7639484979	35.0	0.513180033651	0.693655441678	23352.7989922	20973.76758	19706.12915	0.0	0.0	0.0	0.0	0.0	0
656	105-04187_AM	105-04187	AM	2010	1	0.0	0.348	0.71	2.1	1.0	1	10.0	2.0	0.18	7471.26436782	67.66	51.5697424893	39.2	0.1596216376	0.209425129517	5050.69445059	5071.19775	4675.98719	0.0	0.0	0.0	0.0	0.0	0
657	105-04190_AM	105-04190	AM	2010	2	1.0	0.348	0.71	2.1	3.0	1	2.0	4.0	0.43	16666.6666667	54.82	38.5813186813	35.0	0.470631156512	0.668717422883	12993.1124937	12040.3914212	11786.5159193	0.0	0.0	0.0	0.0	0.0	0
658	105-04399_AM	105-04399	AM	2010	1	0.0	0.348	0.83	5.5	1.0	1	6.0	4.0	0.17	21264.3678161	61.31	49.5298588491	46.0	0.166367639863	0.205936383366	16941.9163238	16547.69141	15581.82861	0.0	0.0	0.0	0.0	0.0	0
659	105-04400_AM	105-04400	AM	2010	2	0.0	0.348	0.83	5.5	1.0	1	6.0	3.39344262295	0.61	18039.8530243	64.9	50.8841201717	48.0	0.563944530046	0.719281376518	14761.6469313	14965.7733589	14608.1139015	0.0	0.0	0.0	0.0	0.0	0
660	105-04624_AM	105-04624	AM	2010	1	1.0	0.348	0.71	2.1	3.0	1	2.0	2.0	1.16	8333.33333333	54.7	41.1257367387	39.0	1.27239488117	1.69237089763	5786.43719092	4232.47607	4091.11757	0.0	0.0	0.0	0.0	0.0	0
661	105-04862_AM	105-04862	AM	2010	1	0.0	0.348	0.83	5.5	2.0	1	7.0	4.0	0.84	21839.0804598	72.2	62.2379269729	58.0	0.698060941828	0.809795609387	16191.0015282	11089.06543	10483.14453	0.0	0.0	0.0	0.0	0.0	0
662	105-04863_AM	105-04863	AM	2010	1	0.0	0.348	0.83	5.5	2.0	1	11.0	5.0	0.36	27298.8505747	67.99	58.0884041332	53.0	0.317693778497	0.371847020456	20471.5727202	11089.06543	10483.14453	0.0	0.0	0.0	0.0	0.0	0
663	105-04864_AM	105-04864	AM	2010	1	0.0	0.348	0.83	5.5	2.0	1	7.0	1.0	0.22	4022.98850575	70.3	60.6708715596	56.0	0.187766714083	0.217567337681	2977.95161952	1305.64905	1176.47594	0.0	0.0	0.0	0.0	0.0	0
664	105-04865_AM	105-04865	AM	2010	1	0.0	0.348	0.83	5.5	2.0	1	7.0	5.0	0.41	27298.8505747	69.75	63.1652360515	60.0	0.352688172043	0.389454730763	18720.7511151	11407.13477	10559.13248	0.0	0.0	0.0	0.0	0.0	0
665	105-04867_AM	105-04867	AM	2010	1	0.0	0.348	0.83	5.5	2.0	1	9.0	5.0	0.25	27298.8505747	71.07	64.3301075269	61.0	0.211059518784	0.233172313504	18737.8179667	9134.44824	8187.73108	0.0	0.0	0.0	0.0	0.0	0
666	105-04868_AM	105-04868	AM	2010	1	0.0	0.348	0.83	5.5	2.0	1	10.0	3.0	1.2	16379.3103448	69.23	53.7650334076	50.0	1.04001155568	1.33916033222	13508.8259739	4596.31006	3834.65162	0.0	0.0	0.0	0.0	0.0	0
667	105-04870_AM	105-04870	AM	2010	1	0.0	0.348	0.83	5.5	2.0	1	10.0	3.0	0.31	16379.3103448	70.44	61.5823466093	60.0	0.26405451448	0.302034609334	11909.4791193	5088.50098	4209.68412	0.0	0.0	0.0	0.0	0.0	0
668	105-04871_AM	105-04871	AM	2010	1	0.0	0.348	0.83	5.5	2.0	1	6.0	4.0	0.31	21839.0804598	69.63	63.4191810345	60.0	0.26712623869	0.293286663382	14807.4348299	5165.0625	4317.30495	0.0	0.0	0.0	0.0	0.0	0
669	105-05618_AM	105-05618	AM	2010	1	0.0	0.348	0.6	3.5	3.0	2	7.0	4.0	0.21	10919.5402299	48.41	33.874251497	30.0	0.260276802314	0.371963938483	9922.22452984	7515.85303	7239.79587	0.0	0.0	0.0	0.0	0.0	0
670	105-05619_AM	105-05619	AM	2010	3	0.0	0.348	0.6	3.5	3.0	2	7.0	3.0	0.33	8189.65517241	39.34	27.1782178218	22.0	0.503304524657	0.728524590163	7531.34873094	4810.82765606	4622.74376606	0.0	0.0	0.0	0.0	0.0	0
671	105-05620_AM	105-05620	AM	2010	5	0.0	0.348	0.6	3.5	3.0	2	7.0	3.0	0.79	8189.65517241	36.89	22.3804713805	17.0	1.2849010572	2.11791785768	8372.88245402	4618.14840734	4470.83257772	0.0	0.0	0.0	0.0	0.0	0
672	105-05621_AM	105-05621	AM	2010	1	0.0	0.348	0.6	3.5	3.0	2	7.0	3.0	0.15	8189.65517241	39.36	26.9475655431	17.0	0.228658536585	0.333981931897	7593.84393984	4458.38867	4334.55436	0.0	0.0	0.0	0.0	0.0	0
673	105-05622_AM	105-05622	AM	2010	2	0.0	0.348	0.6	3.5	3.0	2	4.0	3.0	0.33	8189.65517241	38.38	24.729281768	17.0	0.515893694633	0.800670241285	7996.88199042	4846.15423667	4672.15935455	0.0	0.0	0.0	0.0	0.0	0
674	105-05623_AM	105-05623	AM	2010	2	0.0	0.348	0.6	3.5	3.0	2	7.0	3.0	0.26	8189.65517241	36.02	22.1247443763	15.0	0.433092726263	0.705092892134	8297.23400409	5166.78882	5024.913795	0.0	0.0	0.0	0.0	0.0	0
675	105-05624_AM	105-05624	AM	2010	6	0.0	0.348	0.6	3.5	3.0	2	4.0	3.0	0.78	8189.65517241	34.65	18.6672443674	13.0	1.35064935065	2.50706526785	9065.37287565	4990.99047667	4836.285105	0.0	0.0	0.0	0.0	0.0	0
676	105-05625_AM	105-05625	AM	2010	2	0.0	0.348	0.6	3.5	3.0	2	4.0	3.0	0.26	8189.65517241	35.88	22.3808630394	16.0	0.434782608696	0.697024059016	8201.93742137	5230.17334	5017.145225	0.0	0.0	0.0	0.0	0.0	0
677	105-05626_AM	105-05626	AM	2010	2	0.0	0.348	0.6	3.5	3.0	2	4.0	3.0	0.26	8189.65517241	34.36	21.5240740741	15.0	0.454016298021	0.724769852877	8175.39780884	4894.0354	4703.62475	0.0	0.0	0.0	0.0	0.0	0
678	105-05627_AM	105-05627	AM	2010	1	0.0	0.348	0.6	3.5	3.0	2	4.0	3.0	0.13	8189.65517241	33.55	18.989010989	12.0	0.232488822653	0.410763888889	8784.25305433	4465.85059	4306.2304	0.0	0.0	0.0	0.0	0.0	0
679	105-05628_AM	105-05628	AM	2010	1	0.0	0.348	0.6	3.5	3.0	2	4.0	3.0	0.13	8189.65517241	32.98	19.463562753	11.0	0.236506973924	0.400748829954	8538.96489638	4724.17236	4548.23359	0.0	0.0	0.0	0.0	0.0	0
680	105-05629_AM	105-05629	AM	2010	2	0.0	0.348	0.6	3.5	3.0	2	1.0	3.0	0.42	8189.65517241	34.66	26.719858156	23.0	0.727062896711	0.943118779032	6700.04720271	5872.95852048	5585.19215952	0.0	0.0	0.0	0.0	0.0	0
681	105-05630_AM	105-05630	AM	2010	1	0.0	0.348	0.6	3.5	3.0	2	1.0	3.0	0.51	8189.65517241	40.5	29.7490636704	26.0	0.755555555556	1.02860380209	7085.28854341	3645.29443	3483.26754	0.0	0.0	0.0	0.0	0.0	0
682	105-05631_AM	105-05631	AM	2010	4	0.0	0.348	0.6	3.5	2.0	2	1.0	3.0	0.53	8189.65517241	37.64	22.7079303675	16.2	0.844845908608	1.40039182283	8406.87385731	3855.02815321	3700.86268906	0.0	0.0	0.0	0.0	0.0	0
683	105-05632_AM	105-05632	AM	2010	1	0.0	0.348	0.6	3.5	2.0	2	1.0	3.0	0.13	8189.65517241	34.27	21.69140625	14.0	0.227604318646	0.359589411129	8110.26570235	4034.89111	3857.27964	0.0	0.0	0.0	0.0	0.0	0
684	105-05633_AM	105-05633	AM	2010	1	0.0	0.348	0.6	3.5	2.0	2	1.0	3.0	0.13	8189.65517241	33.06	23.2357723577	17.0	0.235934664247	0.335689293212	7410.2729121	4066.15869	3877.99756	0.0	0.0	0.0	0.0	0.0	0
685	105-05634_AM	105-05634	AM	2010	1	0.0	0.348	0.6	3.5	2.0	2	1.0	3.0	0.13	8189.65517241	35.61	27.6400862069	22.0	0.219039595619	0.282198830409	6642.64056476	3756.36401	3636.04672	0.0	0.0	0.0	0.0	0.0	0
686	105-05636_AM	105-05636	AM	2010	1	0.0	0.348	0.6	3.5	1.0	2	6.0	3.0	0.15	7758.62068966	23.28	14.2389006342	9.0	0.386597938144	0.63207126949	7885.17332096	1145.98511	908.53034	0.0	0.0	0.0	0.0	0.0	0
687	105-05637_AM	105-05637	AM	2010	3	0.0	0.348	0.6	3.5	0.0	2	6.0	3.0	0.08	7327.5862069	29.12	12.2333333333	7.0	0.164835164835	0.392370572208	9297.06874878	1064.27155875	836.983525	0.0	0.0	0.0	0.0	0.0	0
688	105-05638_AM	105-05638	AM	2010	1	0.0	0.348	0.6	3.5	0.0	2	6.0	3.0	0.07	7327.5862069	26.6	15.8527131783	11.0	0.157894736842	0.264938875306	7587.80849378	2465.88135	2149.19836	0.0	0.0	0.0	0.0	0.0	0
689	105-05639_AM	105-05639	AM	2010	3	0.0	0.348	0.6	3.5	0.0	2	6.0	3.0	0.27	7327.5862069	25.28	14.7562189055	10.0	0.64082278481	1.09784221173	7698.43590344	1601.51637704	1391.35361185	0.0	0.0	0.0	0.0	0.0	0
690	105-05640_AM	105-05640	AM	2010	1	0.0	0.348	0.6	3.5	0.0	2	6.0	3.0	0.07	7327.5862069	28.7	16.1096979332	11.0	0.146341463415	0.260712523439	7902.42209039	2742.45532	2466.13786	0.0	0.0	0.0	0.0	0.0	0
691	105-05641_AM	105-05641	AM	2010	6	0.0	0.348	0.6	3.5	0.0	2	6.0	3.0	0.18	7327.5862069	26.92	13.2512479201	8.0	0.401188707281	0.815017579108	8554.51636126	3107.24592833	2772.68137333	0.0	0.0	0.0	0.0	0.0	0
692	105-05642_AM	105-05642	AM	2010	2	0.0	0.348	0.6	3.5	0.0	2	5.0	3.0	0.06	7327.5862069	25.33	14.5789473684	7.0	0.142123963679	0.246931407943	7772.36853425	1295.9364	1079.79078	0.0	0.0	0.0	0.0	0.0	0
693	105-05643_AM	105-05643	AM	2010	5	0.0	0.348	0.6	3.5	0.0	2	5.0	3.0	0.21	7327.5862069	25.88	14.0713101161	8.0	0.48686244204	0.895439010017	8064.8085113	1321.11640714	1104.98638048	0.0	0.0	0.0	0.0	0.0	0
694	105-05644_AM	105-05644	AM	2010	2	0.0	0.348	0.6	3.5	0.0	2	2.0	3.0	0.06	7327.5862069	25.57	15.4335443038	9.0	0.140789988268	0.233258150502	7519.35707457	2311.789305	2047.540705	0.0	0.0	0.0	0.0	0.0	0
695	105-05645_AM	105-05645	AM	2010	1	0.0	0.348	0.6	3.5	0.0	2	2.0	3.0	0.07	7327.5862069	26.92	13.8782051282	7.0	0.156017830609	0.302632794457	8329.77304355	2882.76123	2562.27713	0.0	0.0	0.0	0.0	0.0	0
696	105-05646_AM	105-05646	AM	2010	6	0.0	0.348	0.6	3.5	0.0	2	3.0	3.0	0.42	7614.94252874	26.44	14.5445705024	9.0	0.953101361573	1.73260530422	8319.61433403	2817.14603833	2481.603785	0.0	0.0	0.0	0.0	0.0	0
697	105-05647_AM	105-05647	AM	2010	6	0.0	0.348	0.6	3.5	1.0	2	2.0	3.0	0.42	7758.62068966	23.05	15.5150078989	12.0	1.09327548807	1.62423378475	7303.82074487	3875.10868333	3522.92369333	0.0	0.0	0.0	0.0	0.0	0
698	105-05651_AM	105-05651	AM	2010	1	0.0	0.348	0.6	3.5	2.0	2	2.0	3.0	0.09	8189.65517241	26.03	18.8146167558	15.0	0.207452938917	0.28701089531	7206.53349349	6069.67676	5762.07701	0.0	0.0	0.0	0.0	0.0	0
699	105-05653_AM	105-05653	AM	2010	2	0.0	0.348	0.6	3.5	2.0	2	2.0	3.0	0.0821	8189.65517241	31.69	22.5909943715	19.0	0.155443357526	0.21805149074	7308.20244359	7509.76074	7268.69679	0.0	0.0	0.0	0.0	0.0	0
700	105-05654_AM	105-05654	AM	2010	3	0.0	0.348	0.83	5.5	2.0	1	2.0	3.0	0.1243	9572.2251505	35.6	22.2311212815	15.0	0.209494382022	0.335475656201	9027.51990843	8228.71118202	7968.19303607	0.0	0.0	0.0	0.0	0.0	0
701	105-05655_AM	105-05655	AM	2010	2	0.0	0.348	0.83	5.5	3.0	1	2.0	3.67225495892	1.2049	15159.7929146	55.35	26.7857142857	17.0	1.30612466125	2.698976	15866.5582823	11005.0867171	10670.1462261	0.0	0.0	0.0	0.0	0.0	0
702	105-06023_AM	105-06023	AM	2010	8	0.0	0.348	0.6	3.5	3.0	2	4.0	3.0	0.44	8189.65517241	26.99	21.3775510204	17.0	0.978140051871	1.23494033413	6467.05465783	253.29174	225.635177045	0.0	0.0	0.0	0.0	0.0	0
703	105-06024_AM	105-06024	AM	2010	11	0.0	0.348	0.6	3.5	3.0	2	4.0	3.0	0.64	8189.65517241	40.52	26.4625	23.0	0.947680157947	1.45111006141	7909.67702879	691.763727969	644.873082188	0.0	0.0	0.0	0.0	0.0	0
704	105-06025_AM	105-06025	AM	2010	4	0.0	0.348	0.6	3.5	3.0	2	7.0	3.0	0.39	8189.65517241	35.4	26.1456834532	23.0	0.661016949153	0.894985210155	7043.32827989	906.877609487	846.219678718	0.0	0.0	0.0	0.0	0.0	0
705	105-06027_AM	105-06027	AM	2010	8	0.0	0.348	0.6	8.5	3.0	4	1.0	1.0	0.48	1005.74712644	20.8	17.3229665072	16.0	1.38461538462	1.66253279933	884.178639972	90.03816125	83.90466	0.0	0.0	0.0	0.0	0.0	0
706	105-06028_AM	105-06028	AM	2010	12	0.0	0.348	0.6	3.5	2.0	2	1.0	2.14285714286	0.7	5849.75369458	22.97	16.9885583524	14.0	1.8284719199	2.47225215517	5023.35856005	1792.18560514	1554.78812657	0.0	0.0	0.0	0.0	0.0	0
707	105-06029_AM	105-06029	AM	2010	15	0.0	0.348	0.6	3.5	2.0	2	2.0	3.0	0.88064	8189.65517241	26.35	18.2132796781	15.0	2.00525237192	2.90109200176	7527.80686044	2512.10090249	2222.72402523	0.0	0.0	0.0	0.0	0.0	0
708	105-06030_AM	105-06030	AM	2010	7	0.0	0.348	0.6	3.5	2.0	2	1.0	3.0	0.38	8189.65517241	26.23	19.5517241379	17.0	0.869233701868	1.16613756614	6972.03153381	1809.54378263	1490.72395789	0.0	0.0	0.0	0.0	0.0	0
709	105-06031_AM	105-06031	AM	2010	4	0.0	0.348	0.6	3.5	1.0	2	5.0	2.31034482759	0.58	6173.2065002	32.1	18.7973231358	13.0	1.08411214953	1.85132743362	6471.33931062	2444.34919328	2087.839495	0.0	0.0	0.0	0.0	0.0	0
710	105-06032_AM	105-06032	AM	2010	2	0.0	0.348	0.6	3.5	1.0	2	5.0	3.65517241379	0.29	9453.03210464	31.14	20.2447817837	15.0	0.558766859345	0.859480738588	9163.83581175	3070.48250069	2594.51740759	0.0	0.0	0.0	0.0	0.0	0
711	105-06033_AM	105-06033	AM	2010	3	0.0	0.348	0.6	8.5	1.0	4	5.0	3.31149593157	0.4793	8366.36761945	28.37	20.7323943662	17.0	1.01367641875	1.38710461957	7899.76516111	2892.72538194	2426.40836143	0.0	0.0	0.0	0.0	0.0	0
712	105-06034_AM	105-06034	AM	2010	4	0.0	0.348	0.6	3.5	0.0	2	6.0	1.25	0.36	3053.16091954	16.29	11.8323699422	9.0	1.32596685083	1.82550073278	2673.01513973	1414.660705	1132.7948625	0.0	0.0	0.0	0.0	0.0	0
713	105-06035_AM	105-06035	AM	2010	6	0.0	0.348	0.6	3.5	0.0	2	3.0	1.0	0.46	2442.52873563	15.81	11.4473324213	10.0	1.74573055028	2.41104206502	2145.4797419	1363.70831783	1049.4347637	0.0	0.0	0.0	0.0	0.0	0
714	105-06036_AM	105-06036	AM	2010	2	0.0	0.348	0.6	3.5	0.0	2	3.0	1.0	0.18	2442.52873563	17.64	12.0384615385	10.0	0.612244897959	0.897124600636	2271.39446126	1246.80368	899.409065	0.0	0.0	0.0	0.0	0.0	0
715	105-06038_AM	105-06038	AM	2010	4	0.0	0.348	0.6	8.5	2.0	4	2.0	2.25	0.36	4202.5862069	27.85	20.4315068493	19.0	0.775583482944	1.05719074757	3961.44452089	1117.59256	985.594635	0.0	0.0	0.0	0.0	0.0	0
716	105-06039_AM	105-06039	AM	2010	6	0.0	0.348	0.6	3.5	1.0	2	2.0	2.0	0.43	5172.4137931	23.69	19.9081632653	17.0	1.08906711693	1.29595079446	3723.78659805	1118.19558233	1012.76244279	0.0	0.0	0.0	0.0	0.0	0
717	105-06040_AM	105-06040	AM	2010	7	0.0	0.348	0.6	3.5	1.0	2	3.0	2.0	0.63	5172.4137931	23.03	18.7435897436	17.0	1.64133738602	2.01668946648	3926.49101808	650.841134762	590.848748571	0.0	0.0	0.0	0.0	0.0	0
718	105-06130_AM	105-06130	AM	2010	2	0.0	0.348	0.6	3.5	2.0	2	2.0	3.0	0.13	8189.65517241	32.15	17.6411214953	11.0	0.242612752722	0.442148760331	8961.81587382	2850.45795154	2631.92058231	0.0	0.0	0.0	0.0	0.0	0
719	105-06131_AM	105-06131	AM	2010	7	0.0	0.348	0.6	3.5	2.0	2	2.0	3.0	0.63	8189.65517241	27.99	19.7815884477	17.0	1.35048231511	1.9108677799	7370.67960453	2444.06860429	2207.22988	0.0	0.0	0.0	0.0	0.0	0
720	105-06132_AM	105-06132	AM	2010	3	0.0	0.348	0.6	8.5	1.0	4	2.0	1.0	0.27	862.068965517	15.9	9.81967213115	10.0	1.01886792453	1.64974958264	865.269263388	94.91343	83.67218	0.0	0.0	0.0	0.0	0.0	0
721	105-06466_AM	105-06466	AM	2010	3	0.0	0.348	0.6	3.5	1.0	2	6.0	2.0	0.37	5172.4137931	33.26	23.6609642302	20.0	0.667468430547	0.938254239515	4625.24115542	1964.72716649	1601.86855622	0.0	0.0	0.0	0.0	0.0	0
722	105-06467_AM	105-06467	AM	2010	3	0.0	0.348	0.6	3.5	0.0	2	6.0	2.5	0.24	6106.32183908	29.05	18.9151103565	15.0	0.49569707401	0.761296113456	5912.06737241	1660.23743	1408.497905	0.0	0.0	0.0	0.0	0.0	0
723	105-06468_AM	105-06468	AM	2010	12	0.0	0.348	0.6	3.5	0.0	2	3.0	2.08437817689	1.1804	5268.91332375	24.87	16.9384057971	14.0	2.84776839566	4.18126716578	4908.62790892	1897.56180453	1669.24867016	0.0	0.0	0.0	0.0	0.0	0
724	105-06471_AM	105-06471	AM	2010	5	0.0	0.348	0.6	3.5	1.0	2	5.0	3.8	0.45	10143.6781609	31.1	25.6890547264	22.0	0.868167202572	1.05103127723	7521.46176379	5217.780666	4696.301786	0.0	0.0	0.0	0.0	0.0	0
725	105-06472_AM	105-06472	AM	2010	1	0.0	0.348	0.6	3.5	1.0	2	5.0	4.0	0.09	10344.8275862	31.23	24.938559322	21.0	0.172910662824	0.216532155297	8076.38152571	6088.46387	5496.4259	0.0	0.0	0.0	0.0	0.0	0
726	105-06473_AM	105-06473	AM	2010	6	0.0	0.348	0.6	3.5	1.0	2	5.0	3.73593545573	0.36688	9661.90204069	23.4	18.4783861671	15.0	0.940717948718	1.19127286338	7661.06215346	6507.83230689	5872.70218922	0.0	0.0	0.0	0.0	0.0	0
727	105-06544_AM	105-06544	AM	2010	10	0.0	0.348	0.6	3.5	1.0	2	9.0	2.0	1.06	5172.4137931	23.28	15.4722222222	13.0	2.73195876289	4.11059245961	4922.8234529	1250.81533028	1121.76170811	0.0	0.0	0.0	0.0	0.0	0
728	105-06545_AM	105-06545	AM	2010	5	0.0	0.348	0.6	3.5	1.0	2	9.0	2.0	0.3316	5172.4137931	23.64	16.8194444444	10.0	0.841624365482	1.18291659786	4624.67197167	1590.69529195	1379.72439759	0.0	0.0	0.0	0.0	0.0	0
729	105-06595_AM	105-06595	AM	2010	2	0.0	0.348	0.6	3.5	0.0	3	3.0	3.0	0.09315	5603.44827586	18.6	12.1178010471	9.0	0.300483870968	0.461222294233	5422.65201332	4039.62068747	3663.27166569	0.0	0.0	0.0	0.0	0.0	0
730	105-06597_AM	105-06597	AM	2010	1	0.0	0.348	0.6	3.5	3.0	2	7.0	2.0	0.8	5459.77011494	47.09	25.9431279621	21.0	1.01932469739	1.85020094994	5959.29775425	2287.49536	2216.02719	0.0	0.0	0.0	0.0	0.0	0
731	105-06598_AM	105-06598	AM	2010	1	0.0	0.348	0.6	3.5	3.0	2	4.0	2.0	1.98	5459.77011494	36.17	21.6338329764	17.0	3.28448990876	5.49139859449	5639.25264304	1330.91321	1285.01165	0.0	0.0	0.0	0.0	0.0	0
732	105-06601_AM	105-06601	AM	2010	2	0.0	0.348	0.6	3.5	3.0	2	1.0	2.0	0.51	5459.77011494	35.33	26.702811245	22.0	0.866119445231	1.14594675891	4574.70645981	1152.86103471	1104.64506824	0.0	0.0	0.0	0.0	0.0	0
733	105-06602_AM	105-06602	AM	2010	2	0.0	0.348	0.6	3.5	3.0	2	1.0	2.0	0.26	5459.77011494	30.59	21.4741573034	19.0	0.50997057862	0.726454583507	4945.83828251	439.55148	415.26772	0.0	0.0	0.0	0.0	0.0	0
734	105-06613_AM	105-06613	AM	2010	7	0.0	0.348	0.6	3.5	0.0	2	6.0	2.0	0.23997	4885.05747126	17.08	13.7894736842	11.0	0.842985948478	1.04414427481	3753.70453743	1998.24879353	1551.52476673	0.0	0.0	0.0	0.0	0.0	0
735	105-07764_AM	105-07764	AM	2010	3	0.0	0.348	0.71	2.1	3.0	1	7.0	2.0	1.4964	8333.33333333	55.81	45.9025423729	45.0	1.6087439527	1.95597009139	4726.77585652	4937.84277	4787.85035	0.0	0.0	0.0	0.0	0.0	0
736	105-07766_AM	105-07766	AM	2010	1	0.0	0.348	0.71	2.1	3.0	1	7.0	2.0	0.48	8333.33333333	51.28	36.9830097087	33.0	0.561622464899	0.778735971649	6238.73961112	4629.17578	4478.999	0.0	0.0	0.0	0.0	0.0	0
737	105-07767_AM	105-07767	AM	2010	4	0.0	0.348	0.6	3.5	3.0	2	7.0	2.0	0.57	5459.77011494	42.43	24.1132075472	16.0	0.806033466887	1.41830985915	5840.41677685	2222.34644018	2151.48143351	0.0	0.0	0.0	0.0	0.0	0
738	105-07768_AM	105-07768	AM	2010	1	0.0	0.348	0.6	3.5	3.0	2	7.0	2.0	0.13	5459.77011494	36.16	28.1849315068	23.0	0.215707964602	0.2767436209	4404.61094299	1440.19287	1390.53835	0.0	0.0	0.0	0.0	0.0	0
739	105-08301_AM	105-08301	AM	2010	3	0.0	0.348	0.6	3.5	0.0	2	6.0	4.0	0.16	9770.11494253	16.57	14.1428571429	11.0	0.57936028968	0.678787878786	6832.62158313	2157.30039875	1706.03983937	0.0	0.0	0.0	0.0	0.0	0
740	105-08303_AM	105-08303	AM	2010	7	0.0	0.348	0.6	3.5	0.0	2	3.0	4.0	0.32	9770.11494253	17.01	12.7793103448	11.0	1.12874779541	1.50242849434	8243.55753527	3723.10970875	3300.91114375	0.0	0.0	0.0	0.0	0.0	0
741	105-08311_AM	105-08311	AM	2010	6	0.0	0.348	0.6	8.5	2.0	4	2.0	1.0	0.38	1958.56019359	17.4	13.7878787879	12.0	1.31034482759	1.65362637362	1776.63145938	790.397190789	709.845528158	0.0	0.0	0.0	0.0	0.0	0
742	105-08312_AM	105-08312	AM	2010	4	0.0	0.348	0.6	3.5	2.0	2	2.0	3.0	0.37	8189.65517241	31.22	18.043956044	14.0	0.711082639334	1.23032886723	8662.38781048	2477.40573216	2232.10406216	0.0	0.0	0.0	0.0	0.0	0
743	105-08313_AM	105-08313	AM	2010	3	0.0	0.348	0.6	8.5	1.0	4	3.0	1.0	0.15	862.068965517	16.63	13.5	11.0	0.541190619363	0.666666666667	770.833808041	509.516696	487.478706	0.0	0.0	0.0	0.0	0.0	0
744	105-08314_AM	105-08314	AM	2010	8	0.0	0.348	0.6	8.5	1.0	4	3.0	1.0	0.39	1259.9469496	15.47	10.8181818182	9.0	1.51260504202	2.16302521008	1211.52046364	32.8333623077	30.1449123077	0.0	0.0	0.0	0.0	0.0	0
745	105-08340_AM	105-08340	AM	2010	1	0.0	0.348	0.6	8.5	1.0	4	6.0	1.0	0.09	862.068965517	14.88	9.89285714286	7.0	0.362903225806	0.545848375451	844.588962284	9.73048	7.94106	0.0	0.0	0.0	0.0	0.0	0
746	105-08351_AM	105-08351	AM	2010	1	0.0	0.348	0.6	3.5	3.0	2	4.0	3.0	0.06	8189.65517241	40.12	28.7973977695	26.0	0.0897308075773	0.125011295424	7258.05747892	287.55594	261.18099	0.0	0.0	0.0	0.0	0.0	0
747	105-08352_AM	105-08352	AM	2010	2	0.0	0.348	0.6	3.5	3.0	2	7.0	2.0	0.1754	5459.77011494	23.41	18.2165605096	14.0	0.449551473729	0.577716083915	4414.10031156	405.76999	370.71369	0.0	0.0	0.0	0.0	0.0	0
748	105-08366_AM	105-08366	AM	2010	3	0.0	0.348	0.6	3.5	1.0	2	5.0	4.0	0.27	10344.8275862	28.58	24.354005168	22.0	0.566829951015	0.665188328911	7257.42389598	6252.11181667	5637.91879667	0.0	0.0	0.0	0.0	0.0	0
749	105-08367_AM	105-08367	AM	2010	4	0.0	0.348	0.6	3.5	2.0	2	5.0	4.0	0.36	10919.5402299	33.32	25.0790322581	22.0	0.648259303721	0.861277252555	9193.79239216	4438.51587	3923.6005625	0.0	0.0	0.0	0.0	0.0	0
750	105-08369_AM	105-08369	AM	2010	15	0.0	0.348	0.6	3.5	3.0	2	1.0	2.26666666667	0.9	6187.7394636	25.79	18.3086206897	16.0	2.0938348197	2.9494302665	5544.5675069	1525.34575067	1350.77498733	0.0	0.0	0.0	0.0	0.0	0
751	105-08371_AM	105-08371	AM	2010	2	0.0	0.348	0.6	3.5	1.0	2	5.0	2.0	0.1807	5172.4137931	18.66	13.0718336484	10.0	0.581028938907	0.829416919739	4694.9486933	2785.38609787	2303.8156883	0.0	0.0	0.0	0.0	0.0	0
752	105-08372_AM	105-08372	AM	2010	15	0.0	0.348	0.6	3.5	0.0	3	3.0	2.21950267686	0.81999	4243.74568347	16.38	10.6634615385	9.0	3.00362637363	4.61383011721	4109.35117266	2274.96109592	2111.30832725	0.0	0.0	0.0	0.0	0.0	0
753	105-08380_AM	105-08380	AM	2010	1	0.0	0.348	0.6	3.5	1.0	2	6.0	2.0	0.17	5172.4137931	32.09	22.3232323232	19.0	0.317856029916	0.456923076924	4726.12726308	1859.40369	1530.81165	0.0	0.0	0.0	0.0	0.0	0
754	105-08381_AM	105-08381	AM	2010	2	0.0	0.348	0.6	3.5	0.0	2	6.0	2.0	0.13	4885.05747126	29.13	20.2680921053	17.0	0.267765190525	0.384841353566	4462.74421037	1594.832275	1332.22224	0.0	0.0	0.0	0.0	0.0	0
755	105-08382_AM	105-08382	AM	2010	3	0.0	0.348	0.6	8.5	1.0	4	3.0	2.0	0.3139	4656.65542507	20.45	14.5874587459	12.0	0.92097799511	1.29110904977	4442.20117894	759.868936047	568.325766225	0.0	0.0	0.0	0.0	0.0	0
756	105-10291_AM	105-10291	AM	2010	5	0.0	0.348	0.6	3.5	3.0	2	7.0	1.57957778636	0.56938	4312.06579611	32.87	21.4048913043	16.0	1.03933069668	1.5960277263	4174.49202674	1963.66450851	1907.91091485	0.0	0.0	0.0	0.0	0.0	0
757	105-10292_AM	105-10292	AM	2010	3	0.0	0.348	0.6	3.5	3.0	2	11.0	2.8	0.2	7643.67816092	32.36	24.004048583	20.0	0.370828182942	0.499915668747	6542.56660158	932.111955	905.412438	0.0	0.0	0.0	0.0	0.0	0
758	105-10293_AM	105-10293	AM	2010	1	0.0	0.348	0.6	3.5	2.0	2	11.0	2.0	0.1004	5459.77011494	29.03	19.4166666667	14.0	0.207509472959	0.310248927038	5168.10049625	1768.71277	1721.54602	0.0	0.0	0.0	0.0	0.0	0
759	105-10294_AM	105-10294	AM	2010	10	0.0	0.348	0.6	3.5	2.0	2	11.0	2.0	0.85	5459.77011494	31.75	20.0222222222	9.0	1.6062992126	2.54716981132	5422.37153274	2089.05764071	2036.40501129	0.0	0.0	0.0	0.0	0.0	0
760	105-10295_AM	105-10295	AM	2010	4	0.0	0.348	0.6	3.5	2.0	2	11.0	2.0	0.49	5459.77011494	30.24	23.1818181818	20.2	0.972222222222	1.26823529412	4497.81140713	1505.00292878	1448.65507857	0.0	0.0	0.0	0.0	0.0	0
761	105-10296_AM	105-10296	AM	2010	6	0.0	0.348	0.6	3.5	2.0	2	11.0	2.0	0.49	5459.77011494	25.72	19.9565217391	17.0	1.14307931571	1.47320261438	4430.42484656	1337.20756531	1258.49215184	0.0	0.0	0.0	0.0	0.0	0
762	105-10297_AM	105-10297	AM	2010	1	0.0	0.348	0.6	3.5	2.0	2	11.0	2.0	0.14	5459.77011494	26.34	20.5282485876	17.0	0.318906605923	0.409192238888	4405.29976492	667.48792	604.15376	0.0	0.0	0.0	0.0	0.0	0
763	105-10298_AM	105-10298	AM	2010	1	0.0	0.348	0.6	3.5	2.0	2	11.0	2.0	0.1	5459.77011494	34.09	23.5411764706	17.0	0.176004693458	0.254872563718	5022.88017808	318.63562	292.38386	0.0	0.0	0.0	0.0	0.0	0
764	105-10299_AM	105-10299	AM	2010	1	0.0	0.348	0.6	3.5	2.0	2	11.0	3.0	0.2	8189.65517241	38.58	28.4967320261	25.0	0.311041990669	0.421100917432	7042.68839381	950.00806	895.49059	0.0	0.0	0.0	0.0	0.0	0
765	105-10300_AM	105-10300	AM	2010	2	0.0	0.348	0.6	3.5	2.0	2	9.0	3.0	0.41	8189.65517241	46.98	36.072519084	32.0	0.523627075351	0.681959580996	6733.42633294	850.786070244	766.042612683	0.0	0.0	0.0	0.0	0.0	0
766	105-10301_AM	105-10301	AM	2010	2	0.0	0.348	0.6	3.5	2.0	2	9.0	3.0	0.49	8189.65517241	47.8	33.9380053908	30.0	0.615062761506	0.866285441983	7337.4971869	1338.47502061	1249.40232796	0.0	0.0	0.0	0.0	0.0	0
767	105-10304_AM	105-10304	AM	2010	8	0.0	0.348	0.6	3.5	3.0	2	10.0	2.0	0.73784	5459.77011494	33.96	23.838365897	20.0	1.30360424028	1.85710716042	4946.14238883	1819.53840546	1737.85476801	0.0	0.0	0.0	0.0	0.0	0
768	105-10305_AM	105-10305	AM	2010	5	0.0	0.348	0.6	3.5	3.0	2	11.0	2.0	0.25	5459.77011494	28.05	15.5521669342	11.0	0.534759358289	0.964495820001	5935.11822184	1680.332248	1589.788088	0.0	0.0	0.0	0.0	0.0	0
769	105-10306_AM	105-10306	AM	2010	6	0.0	0.348	0.6	3.5	3.0	2	11.0	2.0	0.3	5459.77011494	23.69	15.3281972265	12.0	0.759814267623	1.17430639325	5313.27433222	1830.97314667	1702.02211667	0.0	0.0	0.0	0.0	0.0	0
770	105-10307_AM	105-10307	AM	2010	2	0.0	0.348	0.6	3.5	2.0	2	11.0	2.0	0.13	5459.77011494	22.88	15.7115044248	12.0	0.340909090909	0.496451503886	5048.83541906	1908.72583	1740.92148	0.0	0.0	0.0	0.0	0.0	0
771	105-10308_AM	105-10308	AM	2010	4	0.0	0.348	0.6	3.5	1.0	2	11.0	2.0	0.31	5274.37893956	23.36	14.8707037643	11.0	0.796232876712	1.25078142197	5199.92085084	1448.08162581	1288.67550516	0.0	0.0	0.0	0.0	0.0	0
772	105-10309_AM	105-10309	AM	2010	1	0.0	0.348	0.6	3.5	1.0	2	11.0	2.0	0.07	5172.4137931	21.84	10.5253940455	6.0	0.192307692308	0.399034941765	6110.12862133	3266.78687	3009.2601	0.0	0.0	0.0	0.0	0.0	0
773	105-10310_AM	105-10310	AM	2010	3	0.0	0.348	0.6	3.5	1.0	2	7.0	2.0	0.25	5172.4137931	24.3	14.662	11.0	0.617283950617	1.02305278952	5309.08498406	1276.2508832	1164.464986	0.0	0.0	0.0	0.0	0.0	0
774	105-10314_AM	105-10314	AM	2010	6	0.0	0.348	0.6	8.5	2.0	4	11.0	1.0	0.236	2050.45782194	20.12	12.4941520468	10.0	0.703777335984	1.13333021296	2054.58905483	212.016325	194.316303136	0.0	0.0	0.0	0.0	0.0	0
775	105-10316_AM	105-10316	AM	2010	1	0.0	0.348	0.6	3.5	3.0	2	11.0	3.0	0.17	8189.65517241	35.16	29.4223385689	27.0	0.290102389078	0.346675366274	5940.32661427	1612.16187	1546.91519	0.0	0.0	0.0	0.0	0.0	0
776	105-10318_AM	105-10318	AM	2010	2	0.0	0.348	0.6	3.5	3.0	2	7.0	2.0	0.41	5459.77011494	37.35	27.7877237852	23.0	0.658634538153	0.885283018867	4657.90535876	1416.67974463	1344.19224171	0.0	0.0	0.0	0.0	0.0	0
777	105-10319_AM	105-10319	AM	2010	3	0.0	0.348	0.6	3.5	3.0	2	7.0	2.0	0.71	5459.77011494	39.54	28.6087912088	25.0	1.07738998483	1.48905277714	4799.31590385	182.63936	172.25908	0.0	0.0	0.0	0.0	0.0	0
778	105-10322_AM	105-10322	AM	2010	19	0.0	0.348	0.6	3.5	2.0	3	11.0	2.0	0.8543	4310.34482759	23.11	14.6770186335	12.0	2.21800086543	3.4923986458	4257.33978809	560.411438182	509.322408397	0.0	0.0	0.0	0.0	0.0	0
779	105-10323_AM	105-10323	AM	2010	10	0.0	0.348	0.6	3.5	2.0	3	11.0	2.0	0.54	4310.34482759	23.98	16.6712141883	14.0	1.35112593828	1.94346972176	3940.73110362	454.114991667	388.227111852	0.0	0.0	0.0	0.0	0.0	0
780	105-10324_AM	105-10324	AM	2010	12	0.0	0.348	0.6	3.5	2.0	3	11.0	2.0	0.42	4310.34482759	19.22	13.5102339181	11.0	1.31113423517	1.86525267829	3899.66679107	911.093760476	823.685905238	0.0	0.0	0.0	0.0	0.0	0
781	105-10325_AM	105-10325	AM	2010	5	0.0	0.348	0.6	3.5	2.0	3	11.0	1.95480225989	0.22125	4212.93590493	25.54	17.7762762763	14.0	0.519772905247	0.746781822788	3847.49952519	306.701796949	241.521886215	0.0	0.0	0.0	0.0	0.0	0
782	105-10326_AM	105-10326	AM	2010	9	0.0	0.348	0.6	3.5	2.0	3	8.0	2.0	0.71875	4310.34482759	21.22	16.0548523207	14.0	2.03228086711	2.68610381077	3607.25090954	327.7477784	256.706532139	0.0	0.0	0.0	0.0	0.0	0
783	105-10327_AM	105-10327	AM	2010	2	0.0	0.348	0.6	3.5	2.0	3	8.0	2.0	0.09	4310.34482759	18.32	13.0927021696	9.0	0.294759825328	0.412443507081	3836.79165501	1795.50089333	1645.30248667	0.0	0.0	0.0	0.0	0.0	0
784	105-10328_AM	105-10328	AM	2010	11	0.0	0.348	0.6	3.5	2.0	3	9.0	2.0	0.55	4310.34482759	18.63	14.001980198	12.0	1.77133655395	2.35680950361	3635.19394453	1432.26460636	1278.77416855	0.0	0.0	0.0	0.0	0.0	0
785	105-10329_AM	105-10329	AM	2010	4	0.0	0.348	0.6	3.5	1.0	3	9.0	2.0	0.28	4022.98850575	18.44	12.6016771488	10.0	0.911062906725	1.33315588089	3736.50448833	425.739784429	342.889753607	0.0	0.0	0.0	0.0	0.0	0
786	105-10330_AM	105-10330	AM	2010	10	0.0	0.348	0.6	3.5	1.0	3	9.0	2.0	0.88	4022.98850575	18.0	13.2418032787	12.0	2.93333333333	3.98737233054	3474.82386017	354.458250455	268.831470114	0.0	0.0	0.0	0.0	0.0	0
787	105-10331_AM	105-10331	AM	2010	4	0.0	0.348	0.6	3.5	1.0	3	9.0	2.0	0.35	4022.98850575	21.69	13.745412844	11.0	0.968188105118	1.52778241282	3980.2417189	464.466908286	336.546962286	0.0	0.0	0.0	0.0	0.0	0
788	105-10333_AM	105-10333	AM	2010	2	0.0	0.348	0.6	3.5	0.0	3	6.0	2.0	0.21	3899.83579639	18.34	12.2421602787	9.0	0.687022900763	1.02923011243	3697.86533036	1132.79277714	847.41921	0.0	0.0	0.0	0.0	0.0	0
789	105-10334_AM	105-10334	AM	2010	3	0.0	0.348	0.6	3.5	0.0	3	6.0	2.0	0.09	3735.63218391	19.5	11.9732142857	8.0	0.276923076923	0.45100671141	3785.72551045	1048.74426	782.988583333	0.0	0.0	0.0	0.0	0.0	0
790	105-10335_AM	105-10335	AM	2010	2	0.0	0.348	0.6	3.5	0.0	3	6.0	2.0	0.12	3735.63218391	20.63	12.561694291	9.0	0.349006301503	0.573171089282	3809.0472358	1316.18408417	977.275801667	0.0	0.0	0.0	0.0	0.0	0
791	105-10336_AM	105-10336	AM	2010	2	0.0	0.348	0.6	3.5	0.0	3	6.0	2.0	0.17	3735.63218391	25.07	15.7656826568	13.0	0.406860789789	0.646974839088	3718.02938598	1017.72856941	740.142011176	0.0	0.0	0.0	0.0	0.0	0
792	105-10337_AM	105-10337	AM	2010	2	0.0	0.348	0.6	3.5	0.0	3	6.0	2.0	0.17	3735.63218391	23.39	17.34375	14.0	0.436083796494	0.588108108108	3198.82403009	1205.77533	890.93976	0.0	0.0	0.0	0.0	0.0	0
793	105-10338_AM	105-10338	AM	2010	4	0.0	0.348	0.6	3.5	0.0	3	6.0	2.0	0.17	3735.63218391	22.86	15.6877394636	13.0	0.446194225722	0.6501892783	3456.47920161	1217.39251059	887.102205	0.0	0.0	0.0	0.0	0.0	0
794	105-10339_AM	105-10339	AM	2010	2	0.0	0.348	0.6	3.5	0.0	3	6.0	2.0	0.17	3735.63218391	25.34	14.6862003781	11.0	0.402525651144	0.69452954048	3943.84180987	1183.6532	859.791925	0.0	0.0	0.0	0.0	0.0	0
795	105-10340_AM	105-10340	AM	2010	2	0.0	0.348	0.6	3.5	0.0	3	6.0	1.0	0.17	1867.81609195	20.35	14.2232824427	12.0	0.501228501229	0.717134039986	1699.07750983	1392.793575	1022.41895	0.0	0.0	0.0	0.0	0.0	0
796	105-10341_AM	105-10341	AM	2010	2	0.0	0.348	0.6	3.5	0.0	3	6.0	1.0	0.1196	1867.81609195	19.4	14.5587628866	12.0	0.369896907216	0.492899022801	1577.97459604	1139.98933314	811.079691171	0.0	0.0	0.0	0.0	0.0	0
797	105-10342_AM	105-10342	AM	2010	1	0.0	0.348	0.6	3.5	0.0	3	6.0	1.0	0.0504	1867.81609195	18.93	13.9827213823	11.0	0.159746434231	0.216266913809	1606.19380135	788.84448	537.10464	0.0	0.0	0.0	0.0	0.0	0
798	105-10343_AM	105-10343	AM	2010	4	0.0	0.348	0.6	3.5	0.0	3	6.0	1.0	0.17	1867.81609195	19.07	15.2489177489	13.0	0.534871525957	0.668899929028	1455.42605458	1062.44206294	828.666186471	0.0	0.0	0.0	0.0	0.0	0
799	105-10344_AM	105-10344	AM	2010	2	0.0	0.348	0.6	3.5	0.0	3	6.0	1.0	0.07	1867.81609195	15.57	9.38185654008	6.0	0.269749518304	0.447672588262	1919.03448873	1071.093075	881.917535	0.0	0.0	0.0	0.0	0.0	0
800	105-10345_AM	105-10345	AM	2010	8	0.0	0.348	0.6	3.5	0.0	3	6.0	1.5	0.28	2801.72413793	14.81	9.55731225296	7.0	1.13436866982	1.75781637717	2732.36115683	453.87439	319.70661625	0.0	0.0	0.0	0.0	0.0	0
801	105-10346_AM	105-10346	AM	2010	2	0.0	0.348	0.6	3.5	0.0	3	3.0	2.0	0.05	3735.63218391	16.38	12.5921787709	11.0	0.18315018315	0.238243123337	3066.825484	335.7195	284.91818	0.0	0.0	0.0	0.0	0.0	0
802	105-10348_AM	105-10348	AM	2010	3	0.0	0.348	0.6	3.5	3.0	2	7.0	3.0	0.71	8189.65517241	35.66	20.7960199005	18.0	1.19461581604	2.04846889952	8609.55970129	3026.20084831	2909.4509062	0.0	0.0	0.0	0.0	0.0	0
803	105-10349_AM	105-10349	AM	2010	1	0.0	0.348	0.6	3.5	3.0	2	7.0	3.0	0.2	8189.65517241	31.3	23.8468309859	20.0	0.38338658147	0.503211517165	6797.3499455	2910.42529	2766.18592	0.0	0.0	0.0	0.0	0.0	0
804	105-10351_AM	105-10351	AM	2010	6	0.0	0.348	0.6	8.5	3.0	4	7.0	1.0	0.29887	2011.49425287	18.89	13.9509536785	13.0	0.949295923769	1.28537449219	1890.44670129	187.895238765	170.493361327	0.0	0.0	0.0	0.0	0.0	0
805	105-10353_AM	105-10353	AM	2010	3	0.0	0.348	0.6	3.5	3.0	2	7.0	2.0	0.43	5459.77011494	26.19	17.6086956522	15.0	0.98510882016	1.46518518518	5144.78435956	2458.81675791	2326.59156698	0.0	0.0	0.0	0.0	0.0	0
806	105-10354_AM	105-10354	AM	2010	1	0.0	0.348	0.6	3.5	3.0	2	7.0	2.0	0.06	5459.77011494	30.79	19.6054279749	16.0	0.116921078272	0.1836226174	5381.6428086	2525.13428	2360.69692	0.0	0.0	0.0	0.0	0.0	0
807	105-10355_AM	105-10355	AM	2010	9	0.0	0.348	0.6	3.5	3.0	2	7.0	2.0	0.9	5459.77011494	30.05	20.8890554723	18.0	1.79700499168	2.5850857676	4992.06381444	942.960585022	868.037727356	0.0	0.0	0.0	0.0	0.0	0
808	105-10357_AM	105-10357	AM	2010	4	0.0	0.348	0.6	3.5	2.0	2	7.0	3.0	0.3	8189.65517241	32.86	21.8173228346	17.0	0.547778454047	0.825032481595	7801.13010501	2135.271023	1978.49437433	0.0	0.0	0.0	0.0	0.0	0
809	105-10358_AM	105-10358	AM	2010	1	0.0	0.348	0.6	3.5	2.0	2	8.0	2.0	0.25	5459.77011494	33.59	25.1459694989	23.0	0.44656147663	0.596517068099	4625.45438384	656.64282	598.23923	0.0	0.0	0.0	0.0	0.0	0
810	105-10360_AM	105-10360	AM	2010	6	0.0	0.348	0.6	3.5	3.0	3	7.0	1.0	0.5	2298.85057471	24.13	19.1126482213	17.0	1.24326564443	1.56964119533	1815.26489957	832.8828372	768.8927648	0.0	0.0	0.0	0.0	0.0	0
811	105-10361_AM	105-10361	AM	2010	6	0.0	0.348	0.6	3.5	3.0	3	7.0	1.86	0.5	4275.86206897	22.9	15.2075471698	13.0	1.31004366812	1.97270471464	4072.29504266	1211.7850332	1114.7104278	0.0	0.0	0.0	0.0	0.0	0
812	105-10362_AM	105-10362	AM	2010	7	0.0	0.348	0.6	3.5	2.0	3	7.0	2.0	0.7	4577.17569787	22.59	18.1758241758	16.0	1.85922974768	2.3107617896	3534.84382264	1471.196973	1339.90906371	0.0	0.0	0.0	0.0	0.0	0
813	105-10363_AM	105-10363	AM	2010	2	0.0	0.348	0.6	8.5	3.0	4	8.0	1.0	0.06	2011.49425287	26.0	21.2215053763	19.0	0.138461538462	0.169639237941	1792.43713527	695.889845	640.3337	0.0	0.0	0.0	0.0	0.0	0
814	105-10365_AM	105-10365	AM	2010	1	0.0	0.348	0.6	3.5	3.0	3	7.0	1.0	0.13	2298.85057471	20.77	15.8443113772	14.0	0.375541646606	0.492290249435	1905.12220469	927.97961	884.61583	0.0	0.0	0.0	0.0	0.0	0
815	105-10366_AM	105-10366	AM	2010	4	0.0	0.348	0.6	3.5	3.0	3	7.0	1.0	0.3	2298.85057471	19.95	13.9377289377	13.0	0.902255639098	1.2914586071	2092.02340801	628.919119	599.325437667	0.0	0.0	0.0	0.0	0.0	0
816	105-10368_AM	105-10368	AM	2010	3	0.0	0.348	0.6	3.5	3.0	2	10.0	2.0	0.24	5459.77011494	29.19	17.0	13.0	0.49331963001	0.847058823529	5744.99496489	2423.13379708	2223.72276333	0.0	0.0	0.0	0.0	0.0	0
817	105-10369_AM	105-10369	AM	2010	4	0.0	0.348	0.6	3.5	3.0	2	10.0	2.0	0.35965	5459.77011494	38.31	23.4585987261	20.0	0.563273296789	0.919875916373	5544.15716286	2627.22403632	2431.62861151	0.0	0.0	0.0	0.0	0.0	0
818	105-10370_AM	105-10370	AM	2010	4	0.0	0.348	0.83	5.5	3.0	1	10.0	1.0	0.54	3280.651341	38.39	30.2101910828	26.0	0.843969783798	1.0724857685	2676.13266875	1439.0388313	1338.99309241	0.0	0.0	0.0	0.0	0.0	0
819	105-10371_AM	105-10371	AM	2010	10	0.0	0.348	0.6	3.5	3.0	2	10.0	2.0	0.68355	5459.77011494	33.32	26.7867298578	22.0	1.23088235294	1.53109394905	4221.60037005	1022.12059819	965.841414614	0.0	0.0	0.0	0.0	0.0	0
820	105-10372_AM	105-10372	AM	2010	3	0.0	0.348	0.6	3.5	3.0	2	10.0	1.31578947368	0.38	3591.95402299	33.49	27.2706766917	23.0	0.680800238877	0.83606286187	2724.58929488	434.294563684	377.80554	0.0	0.0	0.0	0.0	0.0	0
821	105-10373_AM	105-10373	AM	2010	1	0.0	0.348	0.6	3.5	2.0	2	9.0	3.0	0.04	8189.65517241	44.15	19.1162790698	10.0	0.0543601359003	0.125547445255	10235.6261319	2196.73584	2013.8129	0.0	0.0	0.0	0.0	0.0	0
822	105-10374_AM	105-10374	AM	2010	2	0.0	0.348	0.6	3.5	2.0	2	9.0	3.0	0.27	8189.65517241	44.23	22.478424015	19.0	0.36626723943	0.720691094233	9387.98451124	373.76813	290.46732	0.0	0.0	0.0	0.0	0.0	0
823	105-10375_AM	105-10375	AM	2010	5	0.0	0.348	0.6	3.5	2.0	2	9.0	2.59375	0.32	7080.63936782	39.37	27.4729064039	24.0	0.487680975362	0.69887036041	6450.76250439	370.861799375	299.8209575	0.0	0.0	0.0	0.0	0.0	0
824	105-10378_AM	105-10378	AM	2010	5	0.0	0.348	0.83	5.5	3.0	1	10.0	2.0	0.35	6789.81937603	29.62	20.9035714286	17.0	0.708980418636	1.00461301896	5991.0349877	1501.69210771	1427.61893343	0.0	0.0	0.0	0.0	0.0	0
825	105-10379_AM	105-10379	AM	2010	15	0.0	0.348	0.6	3.5	3.0	2	10.0	2.0	0.89	5459.77011494	24.18	16.5862785863	14.0	2.20843672457	3.21952870393	5053.80507089	419.831937303	373.500347079	0.0	0.0	0.0	0.0	0.0	0
826	105-10380_AM	105-10380	AM	2010	1	0.0	0.348	0.6	3.5	3.0	2	10.0	2.0	0.06	5459.77011494	23.11	14.9588815789	9.0	0.155776720035	0.240659703134	5311.55915026	411.25864	335.3825	0.0	0.0	0.0	0.0	0.0	0
827	105-10381_AM	105-10381	AM	2010	10	0.0	0.348	0.6	3.5	2.0	2	10.0	2.0	0.6	5459.77011494	21.98	16.3922558923	13.0	1.63785259327	2.1961589812	4645.32628318	539.973518	465.752873	0.0	0.0	0.0	0.0	0.0	0
828	105-10382_AM	105-10382	AM	2010	7	0.0	0.348	0.6	3.5	2.0	2	10.0	1.47272727273	0.55	4020.37617555	27.86	19.5955882353	16.0	1.18449389806	1.68405253283	3635.16825377	688.111135455	581.900129091	0.0	0.0	0.0	0.0	0.0	0
829	105-10383_AM	105-10383	AM	2010	9	0.0	0.348	0.6	3.5	2.0	2	10.0	2.0	0.99	5459.77011494	27.06	20.9941860465	18.0	2.19512195122	2.82935474938	4430.97935639	316.978973636	263.556458182	0.0	0.0	0.0	0.0	0.0	0
830	105-10384_AM	105-10384	AM	2010	2	0.0	0.348	0.6	3.5	2.0	2	6.0	2.0	0.17999	5459.77011494	29.02	23.7484662577	20.0	0.372136457615	0.454740945492	4109.49723209	300.59601	237.47274	0.0	0.0	0.0	0.0	0.0	0
831	105-10385_AM	105-10385	AM	2010	12	0.0	0.348	0.6	3.5	2.0	2	6.0	2.0	0.81703	5459.77011494	22.81	19.8555555556	17.0	2.14913634371	2.4689210968	3665.70859884	183.100351287	140.580189411	0.0	0.0	0.0	0.0	0.0	0
832	105-10394_AM	105-10394	AM	2010	1	0.0	0.348	0.6	3.5	2.0	3	8.0	1.0	0.13	2155.17241379	23.15	17.8064516129	14.0	0.336933045356	0.438043478261	1768.11662877	1609.97144	1546.81007	0.0	0.0	0.0	0.0	0.0	0
833	105-10395_AM	105-10395	AM	2010	1	0.0	0.348	0.6	3.5	1.0	3	8.0	2.0	0.13	4022.98850575	22.74	16.7394247039	13.0	0.343007915567	0.465965834428	3472.44058484	51.50394	46.47448	0.0	0.0	0.0	0.0	0.0	0
834	105-10396_AM	105-10396	AM	2010	3	0.0	0.348	0.6	3.5	1.0	2	9.0	3.0	0.23	7758.62068966	23.17	16.7914230019	12.0	0.595597755719	0.82184815417	6808.72765472	1491.06545609	1368.88679087	0.0	0.0	0.0	0.0	0.0	0
835	105-10397_AM	105-10397	AM	2010	1	0.0	0.348	0.6	3.5	1.0	2	9.0	3.0	0.13	7758.62068966	26.22	18.6752503577	11.0	0.297482837529	0.417665083498	6929.57441819	1570.17065	1422.40633	0.0	0.0	0.0	0.0	0.0	0
836	105-10398_AM	105-10398	AM	2010	6	0.0	0.348	0.6	3.5	1.0	2	9.0	3.0	0.39	7758.62068966	24.06	19.059972106	15.0	0.972568578554	1.22770379043	6125.29581927	2355.27982538	2109.42140308	0.0	0.0	0.0	0.0	0.0	0
837	105-10399_AM	105-10399	AM	2010	3	0.0	0.348	0.6	3.5	1.0	2	9.0	2.57142857143	0.21	6650.24630542	29.33	22.4524312896	19.0	0.429594272076	0.561186440679	5488.01086425	2241.34670905	2005.12019381	0.0	0.0	0.0	0.0	0.0	0
838	105-10400_AM	105-10400	AM	2010	2	0.0	0.348	0.6	3.5	2.0	2	10.0	2.0	0.31	5459.77011494	29.67	23.0510948905	20.0	0.626895854398	0.80690310323	4423.12892912	688.027021935	585.403307419	0.0	0.0	0.0	0.0	0.0	0
839	105-10401_AM	105-10401	AM	2010	4	0.0	0.348	0.6	3.5	2.0	2	10.0	2.0	0.27	5459.77011494	30.45	22.3907103825	19.0	0.532019704433	0.723514338011	4718.10898331	384.938805185	306.439222222	0.0	0.0	0.0	0.0	0.0	0
840	105-10402_AM	105-10402	AM	2010	4	0.0	0.348	0.6	3.5	2.0	2	10.0	2.0	0.2	5459.77011494	28.41	20.3488372093	13.0	0.422386483633	0.589714285714	4849.10989545	239.016695	179.5600175	0.0	0.0	0.0	0.0	0.0	0
841	105-10406_AM	105-10406	AM	2010	3	0.0	0.348	0.6	8.5	2.0	4	10.0	1.23529411765	0.17	2307.30223124	27.11	23.7963525836	21.0	0.376244928071	0.428637118406	1943.00735669	979.748432353	817.280787647	0.0	0.0	0.0	0.0	0.0	0
842	105-10407_AM	105-10407	AM	2010	5	0.0	0.348	0.6	8.5	2.0	4	10.0	1.0	0.64	1302.08333333	25.36	19.2081784387	17.0	1.5141955836	1.99914844203	1209.38402268	138.82230875	123.961744531	0.0	0.0	0.0	0.0	0.0	0
843	105-10408_AM	105-10408	AM	2010	2	0.0	0.348	0.6	8.5	2.0	4	10.0	1.0	0.09	1867.81609195	37.0	14.2903225806	10.0	0.145945945946	0.377878103839	2094.59903385	106.01839	101.90962	0.0	0.0	0.0	0.0	0.0	0
844	105-10411_AM	105-10411	AM	2010	1	0.0	0.348	0.6	3.5	2.0	2	6.0	2.0	0.17	5459.77011494	37.85	22.4502617801	17.0	0.269484808454	0.454337686567	5672.64988014	2871.69043	2283.21493	0.0	0.0	0.0	0.0	0.0	0
845	105-10412_AM	105-10412	AM	2010	1	0.0	0.348	0.6	3.5	2.0	2	6.0	2.0	0.18	5459.77011494	27.87	17.9794520548	12.0	0.387513455328	0.600685714286	5325.99590883	1669.23145	1360.95354	0.0	0.0	0.0	0.0	0.0	0
846	105-10413_AM	105-10413	AM	2010	2	0.0	0.348	0.6	3.5	2.0	2	6.0	2.0	0.18	5459.77011494	25.82	18.0123076923	14.0	0.418280402789	0.599590023916	4975.446891	2190.23279	1791.97452	0.0	0.0	0.0	0.0	0.0	0
847	105-10415_AM	105-10415	AM	2010	1	0.0	0.348	0.6	3.5	1.0	2	6.0	3.0	0.12	7758.62068966	39.2	24.7744360902	21.0	0.183673469388	0.29062215478	7692.43585192	2381.54272	2092.97311	0.0	0.0	0.0	0.0	0.0	0
848	105-10416_AM	105-10416	AM	2010	2	0.0	0.348	0.6	3.5	1.0	2	6.0	3.0	0.12	7758.62068966	29.83	16.2027027027	11.0	0.241367750587	0.444370308591	8544.57615906	2669.34322417	2354.88946917	0.0	0.0	0.0	0.0	0.0	0
849	105-10417_AM	105-10417	AM	2010	3	0.0	0.348	0.6	3.5	1.0	2	6.0	3.0	0.12	7758.62068966	27.09	17.9018404908	14.0	0.265780730897	0.402193283071	7420.05733223	2960.26701	2706.90010333	0.0	0.0	0.0	0.0	0.0	0
850	105-10418_AM	105-10418	AM	2010	3	0.0	0.348	0.6	3.5	1.0	2	6.0	3.0	0.12	7758.62068966	24.19	19.3368983957	15.0	0.297643654403	0.372345132744	6048.34179492	3181.14746	2901.12725667	0.0	0.0	0.0	0.0	0.0	0
851	105-10419_AM	105-10419	AM	2010	3	0.0	0.348	0.6	3.5	0.0	2	6.0	2.0	0.12	4885.05747126	22.5	18.0054054054	14.0	0.32	0.399879915941	3802.34480915	3231.448	2946.38643667	0.0	0.0	0.0	0.0	0.0	0
852	105-10420_AM	105-10420	AM	2010	3	0.0	0.348	0.6	3.5	0.0	2	6.0	2.0	0.12	4885.05747126	21.21	16.4166666667	12.0	0.33946251768	0.438578680202	3976.47859561	3670.105915	3322.19059167	0.0	0.0	0.0	0.0	0.0	0
853	105-10423_AM	105-10423	AM	2010	4	0.0	0.348	0.6	3.5	2.0	2	8.0	3.0	0.24	8189.65517241	28.05	19.0338983051	15.0	0.513368983957	0.756544968833	7654.80500626	1547.8213525	1446.478075	0.0	0.0	0.0	0.0	0.0	0
854	105-10424_AM	105-10424	AM	2010	3	0.0	0.348	0.6	3.5	1.0	2	8.0	2.18518518519	0.27	5651.34099617	25.27	13.8306010929	8.0	0.641076375148	1.1713156855	6194.17111108	2748.71779222	2599.57817926	0.0	0.0	0.0	0.0	0.0	0
855	105-10425_AM	105-10425	AM	2010	10	0.0	0.348	0.6	3.5	1.0	2	8.0	2.0	0.74561	5172.4137931	22.9	11.6520547945	9.0	1.95356331878	3.83937432401	5925.14265113	2147.93691657	1981.08136307	0.0	0.0	0.0	0.0	0.0	0
856	105-10426_AM	105-10426	AM	2010	1	0.0	0.348	0.6	3.5	1.0	2	8.0	2.0	0.11	5172.4137931	26.08	15.8223140496	8.2	0.253067484663	0.417132410551	5288.12001979	2401.59521	2183.21435	0.0	0.0	0.0	0.0	0.0	0
857	105-10427_AM	105-10427	AM	2010	4	0.0	0.348	0.6	3.5	1.0	2	8.0	2.0	0.34	5172.4137931	24.49	14.3923076923	9.0	0.832993058391	1.41742383752	5408.84850465	2185.86186441	1994.11237324	0.0	0.0	0.0	0.0	0.0	0
858	105-10428_AM	105-10428	AM	2010	1	0.0	0.348	0.6	3.5	1.0	2	8.0	2.0	0.07	5172.4137931	17.22	11.03	6.0	0.243902439024	0.38077969175	5074.54640856	2017.92163	1842.6395	0.0	0.0	0.0	0.0	0.0	0
859	105-10431_AM	105-10431	AM	2010	4	0.0	0.348	0.6	3.5	2.0	2	11.0	3.0	0.19872	8189.65517241	30.24	21.6742268041	16.0	0.394285714286	0.550109589042	7268.71318343	1952.10118682	1920.49031099	0.0	0.0	0.0	0.0	0.0	0
860	105-10433_AM	105-10433	AM	2010	12	0.0	0.348	0.6	3.5	2.0	2	11.0	1.88888888889	0.81	5156.449553	22.8	14.4545454545	12.0	2.13157894737	3.36226415095	5100.08856666	589.326549012	542.510430123	0.0	0.0	0.0	0.0	0.0	0
861	105-10434_AM	105-10434	AM	2010	3	0.0	0.348	0.6	3.5	2.0	2	11.0	2.0	0.18	5459.77011494	21.15	12.1096345515	8.0	0.510638297872	0.891851851851	5811.51950401	1562.397505	1511.95004667	0.0	0.0	0.0	0.0	0.0	0
862	105-10435_AM	105-10435	AM	2010	16	0.0	0.348	0.71	3.5	2.0	1	11.0	1.73715480251	0.9089	5119.8840837	26.57	19.3486590038	17.0	2.0524651863	2.81848990099	4260.51987142	1101.62760439	1035.25460582	0.0	0.0	0.0	0.0	0.0	0
863	105-10436_AM	105-10436	AM	2010	4	0.0	0.348	0.83	5.5	2.0	1	8.0	2.04819277108	0.83	8253.70447306	46.06	34.5809859155	29.6	1.08119843682	1.44009774972	6986.88027171	3226.43063289	3069.34465602	0.0	0.0	0.0	0.0	0.0	0
864	105-10438_AM	105-10438	AM	2010	4	0.0	0.348	0.6	3.5	2.0	2	8.0	2.64285714286	0.28	7214.69622332	25.47	16.8287292818	14.0	0.659599528857	0.998292843071	6900.75536325	1443.19842286	1349.08566071	0.0	0.0	0.0	0.0	0.0	0
865	105-10440_AM	105-10440	AM	2010	8	0.0	0.348	0.6	3.5	2.0	3	8.0	2.0	0.55	4310.34482759	21.2	13.7524115756	12.0	1.55660377358	2.39957914425	4185.94581892	1489.30363709	1426.75710636	0.0	0.0	0.0	0.0	0.0	0
866	105-10441_AM	105-10441	AM	2010	2	0.0	0.348	0.6	3.5	1.0	3	8.0	2.0	0.12	4022.98850575	23.22	14.351758794	9.6	0.31007751938	0.501680672268	4056.95826716	202.26535	194.20543	0.0	0.0	0.0	0.0	0.0	0
867	105-10442_AM	105-10442	AM	2010	3	0.0	0.348	0.6	3.5	1.0	3	8.0	2.0	0.18	4022.98850575	22.75	15.4642857143	12.0	0.474725274725	0.698383371824	3754.44914624	192.04331	184.473293333	0.0	0.0	0.0	0.0	0.0	0
868	105-10443_AM	105-10443	AM	2010	10	0.0	0.348	0.6	3.5	1.0	3	8.0	2.0	0.79	4022.98850575	21.51	14.2949061662	13.0	2.20362622036	3.31586646662	3829.07913126	58.5612673418	54.4787382278	0.0	0.0	0.0	0.0	0.0	0
869	105-10444_AM	105-10444	AM	2010	2	0.0	0.348	0.6	3.5	1.0	3	8.0	2.0	0.12	4022.98850575	25.13	16.3114754098	12.0	0.286510147234	0.441407035177	3904.99633005	27.49987	23.792035	0.0	0.0	0.0	0.0	0.0	0
870	105-10445_AM	105-10445	AM	2010	5	0.0	0.348	0.6	3.5	1.0	3	8.0	2.0	0.32	4022.98850575	19.74	13.2592592593	10.0	0.9726443769	1.44804469273	3794.08552221	61.91206125	56.00483	0.0	0.0	0.0	0.0	0.0	0
871	105-10447_AM	105-10447	AM	2010	1	0.0	0.348	0.71	2.1	1.0	1	9.0	3.0	0.37	11206.8965517	62.14	30.8517722879	21.0	0.357257804957	0.719569682832	13280.666954	9158.89551	8646.13146	0.0	0.0	0.0	0.0	0.0	0
872	105-10448_AM	105-10448	AM	2010	1	0.0	0.348	0.6	3.5	1.0	2	6.0	3.0	0.12	7758.62068966	58.62	36.8819875776	23.0	0.122824974411	0.195217244864	7719.18506393	1520.50598	1259.59361	0.0	0.0	0.0	0.0	0.0	0
873	105-10449_AM	105-10449	AM	2010	5	0.0	0.348	0.83	5.5	1.0	1	9.0	3.04283054004	0.2685	8113.40139986	24.84	17.3315068493	13.0	0.648550724638	0.929521024345	7208.8250381	1680.38277978	1330.90637929	0.0	0.0	0.0	0.0	0.0	0
874	105-10450_AM	105-10450	AM	2010	1	0.0	0.348	0.6	3.5	1.0	2	8.0	3.0	0.1	7758.62068966	24.22	18.605015674	14.0	0.247729149463	0.32249368155	6375.5553784	2601.24487	2372.82407	0.0	0.0	0.0	0.0	0.0	0
875	105-10451_AM	105-10451	AM	2010	5	0.0	0.348	0.6	3.5	1.0	2	9.0	3.0	0.25	7758.62068966	25.57	19.7169811321	16.0	0.586624951115	0.760765550238	6345.51504552	2812.1391796	2548.863754	0.0	0.0	0.0	0.0	0.0	0
876	105-10456_AM	105-10456	AM	2010	8	0.0	0.348	0.6	3.5	2.0	2	8.0	2.0	0.66369	5459.77011494	33.14	24.5657894737	21.0	1.20161134581	1.621010391	4676.80499407	553.613487791	512.984698465	0.0	0.0	0.0	0.0	0.0	0
877	105-10457_AM	105-10457	AM	2010	8	0.0	0.348	0.6	3.5	1.0	2	8.0	2.0	0.61	5398.53024308	28.45	18.695024077	17.0	1.28646748682	1.95774019061	5187.3632319	323.709363934	291.630616066	0.0	0.0	0.0	0.0	0.0	0
878	105-10458_AM	105-10458	AM	2010	1	0.0	0.348	0.6	3.5	1.0	3	8.0	2.0	0.16	4022.98850575	25.99	19.347107438	15.0	0.369372835706	0.496198205895	3429.95777068	1524.9447	1351.18916	0.0	0.0	0.0	0.0	0.0	0
879	105-10459_AM	105-10459	AM	2010	6	0.0	0.348	0.6	3.5	1.0	3	8.0	2.0	0.495	4022.98850575	22.42	14.7792207792	12.0	1.32471008029	2.00957820738	3855.43191858	1954.26415066	1734.34023862	0.0	0.0	0.0	0.0	0.0	0
880	105-10460_AM	105-10460	AM	2010	1	0.0	0.348	0.6	3.5	1.0	3	8.0	2.0	0.0497	4022.98850575	27.54	17.3712737127	14.0	0.108278867102	0.171662714509	3994.72581098	2652.8938	2367.16968	0.0	0.0	0.0	0.0	0.0	0
881	105-10461_AM	105-10461	AM	2010	1	0.0	0.348	0.6	3.5	1.0	3	8.0	2.0	0.11	4022.98850575	27.15	15.2894736842	10.0	0.243093922652	0.431669535284	4329.35429046	811.39331	698.38025	0.0	0.0	0.0	0.0	0.0	0
882	105-10462_AM	105-10462	AM	2010	2	0.0	0.348	0.6	3.5	1.0	3	8.0	2.0	0.1	4022.98850575	26.59	14.9478908189	10.4	0.225648740128	0.40139442231	4334.31392639	1665.99836383	1451.462636	0.0	0.0	0.0	0.0	0.0	0
883	105-10463_AM	105-10463	AM	2010	2	0.0	0.348	0.6	3.5	1.0	3	6.0	2.0	0.1	4022.98850575	21.4	13.0318906606	11.0	0.280373831776	0.460409019402	4101.74267532	366.159573	270.465684	0.0	0.0	0.0	0.0	0.0	0
884	105-10464_AM	105-10464	AM	2010	2	0.0	0.348	0.6	3.5	1.0	3	6.0	1.33333333333	0.12	2681.99233716	19.03	11.5673913043	8.0	0.378349973726	0.622439391094	2738.15906353	611.873213333	485.726036667	0.0	0.0	0.0	0.0	0.0	0
885	105-10465_AM	105-10465	AM	2010	2	0.0	0.348	0.6	3.5	0.0	3	6.0	1.0	0.137	1867.81609195	21.0	11.9957805907	9.0	0.391428571429	0.685240942667	1991.24402457	871.825889489	693.100254745	0.0	0.0	0.0	0.0	0.0	0
886	105-10466_AM	105-10466	AM	2010	1	0.0	0.348	0.6	3.5	0.0	3	6.0	1.0	0.09	1867.81609195	22.15	12.8238866397	11.0	0.243792325056	0.421089187055	1973.33019399	890.83716	702.58052	0.0	0.0	0.0	0.0	0.0	0
887	105-10467_AM	105-10467	AM	2010	1	0.0	0.348	0.6	3.5	0.0	3	6.0	1.0	0.1	1867.81609195	19.25	12.3657587549	10.0	0.311688311688	0.485210824416	1828.28478223	1361.25916	1029.09289	0.0	0.0	0.0	0.0	0.0	0
888	105-10468_AM	105-10468	AM	2010	2	0.0	0.348	0.6	3.5	0.0	3	6.0	1.0	0.17	1867.81609195	21.47	12.9087378641	11.0	0.475081509082	0.790162454872	1922.04465514	1794.29395	1386.98058	0.0	0.0	0.0	0.0	0.0	0
889	105-10469_AM	105-10469	AM	2010	3	0.0	0.348	0.6	3.5	0.0	3	6.0	1.0	0.17	1867.81609195	19.79	11.9150326797	10.0	0.515411824154	0.856061437194	1920.14825449	1432.27905824	1062.01903588	0.0	0.0	0.0	0.0	0.0	0
890	105-10470_AM	105-10470	AM	2010	1	0.0	0.348	0.6	3.5	0.0	3	6.0	1.0	0.11	1867.81609195	19.95	11.8694690265	10.0	0.330827067669	0.556048462258	1936.45604441	1398.5166	1023.04681	0.0	0.0	0.0	0.0	0.0	0
891	105-10471_AM	105-10471	AM	2010	1	0.0	0.348	0.6	3.5	0.0	3	6.0	1.0	0.07	1867.81609195	19.73	12.7909090909	11.0	0.212873796249	0.328358208955	1814.82222134	1755.10254	1275.00617	0.0	0.0	0.0	0.0	0.0	0
892	105-10472_AM	105-10472	AM	2010	2	0.0	0.348	0.6	3.5	0.0	3	6.0	2.0	0.17	3735.63218391	19.24	11.2818181818	9.0	0.530145530146	0.904109589043	3912.41676597	2125.83983918	1575.92167382	0.0	0.0	0.0	0.0	0.0	0
893	105-10473_AM	105-10473	AM	2010	1	0.0	0.348	0.6	3.5	0.0	3	6.0	2.0	0.1	3735.63218391	23.38	11.2573363431	10.0	0.256629597947	0.532985762984	4415.08151692	1352.33765	936.4939	0.0	0.0	0.0	0.0	0.0	0
894	105-10474_AM	105-10474	AM	2010	1	0.0	0.348	0.6	3.5	0.0	3	6.0	2.0	0.09	3735.63218391	22.36	12.6431818182	10.0	0.241502683363	0.427107675714	4009.43421309	3415.61572	2680.62462	0.0	0.0	0.0	0.0	0.0	0
895	105-10475_AM	105-10475	AM	2010	1	0.0	0.348	0.6	3.5	0.0	3	6.0	2.0	0.04	3735.63218391	19.89	9.99310344828	8.0	0.120663650075	0.24016563147	4310.7126998	1195.62537	807.51466	0.0	0.0	0.0	0.0	0.0	0
896	105-10476_AM	105-10476	AM	2010	1	0.0	0.348	0.6	3.5	0.0	3	6.0	2.0	0.06	3735.63218391	21.55	11.4489311164	10.0	0.167053364269	0.314439834025	4170.68405076	2643.05859	1855.50893	0.0	0.0	0.0	0.0	0.0	0
897	105-10477_AM	105-10477	AM	2010	1	0.0	0.348	0.6	3.5	0.0	3	6.0	2.0	0.05	3735.63218391	21.46	10.6312056738	9.0	0.139794967381	0.282188125416	4345.44732338	2280.51123	1560.45217	0.0	0.0	0.0	0.0	0.0	0
898	105-10478_AM	105-10478	AM	2010	1	0.0	0.348	0.6	3.5	0.0	3	6.0	2.0	0.1	3735.63218391	20.37	11.1193317422	9.0	0.294550810015	0.5396007727	4101.27886026	1898.02783	1282.36081	0.0	0.0	0.0	0.0	0.0	0
899	105-10479_AM	105-10479	AM	2010	1	0.0	0.348	0.6	3.5	0.0	3	6.0	2.0	0.05	3735.63218391	22.78	14.5213270142	12.0	0.131694468832	0.206592689295	3678.93425367	3082.52563	2182.93597	0.0	0.0	0.0	0.0	0.0	0
900	105-10480_AM	105-10480	AM	2010	1	0.0	0.348	0.6	3.5	0.0	3	6.0	2.0	0.02	3735.63218391	22.33	11.8520286396	10.0	0.0537393640842	0.10124848973	4173.10514009	1802.08862	1200.7621	0.0	0.0	0.0	0.0	0.0	0
901	105-10481_AM	105-10481	AM	2010	1	0.0	0.348	0.6	3.5	0.0	3	6.0	2.0	0.07	3735.63218391	18.95	8.85141509434	7.0	0.221635883905	0.47450039968	4488.54913351	1539.69067	1018.84283	0.0	0.0	0.0	0.0	0.0	0
902	105-10482_AM	105-10482	AM	2010	1	0.0	0.348	0.6	3.5	0.0	3	6.0	2.0	0.07	3735.63218391	21.06	9.26201923077	8.0	0.19943019943	0.453464832598	4632.10728749	1570.11609	1074.36695	0.0	0.0	0.0	0.0	0.0	0
903	105-10483_AM	105-10483	AM	2010	3	0.0	0.348	0.6	3.5	0.0	3	6.0	2.0	0.21	3735.63218391	17.47	9.82524271845	8.0	0.721236405266	1.28241106719	4023.57814646	671.968879524	432.548305238	0.0	0.0	0.0	0.0	0.0	0
904	105-10485_AM	105-10485	AM	2010	3	0.0	0.348	0.6	3.5	1.0	2	6.0	2.0	0.13	5172.4137931	25.81	17.8571428571	15.4	0.302208446339	0.436800000001	4750.18355697	3724.89533692	3278.00496154	0.0	0.0	0.0	0.0	0.0	0
905	105-10486_AM	105-10486	AM	2010	4	0.0	0.348	0.6	3.5	1.0	2	5.0	4.0	0.13537	10344.8275862	23.16	16.5869565217	12.0	0.350699481865	0.489673918743	9188.64374004	5053.59713955	4459.26102414	0.0	0.0	0.0	0.0	0.0	0
906	105-10487_AM	105-10487	AM	2010	2	0.0	0.348	0.6	3.5	1.0	2	5.0	4.0	0.06	10344.8275862	25.71	18.8139534884	14.0	0.140023337223	0.191347342398	8986.10531535	3624.8512	3206.197165	0.0	0.0	0.0	0.0	0.0	0
907	105-10488_AM	105-10488	AM	2010	2	0.0	0.348	0.6	3.5	1.0	2	5.0	4.0	0.06	10344.8275862	25.89	19.4252873563	14.0	0.139049826188	0.185325443787	8741.56357664	6883.969485	6124.72108	0.0	0.0	0.0	0.0	0.0	0
908	105-10489_AM	105-10489	AM	2010	6	0.0	0.348	0.6	3.5	1.0	2	5.0	3.0	0.2696	7758.62068966	28.9	18.2117647059	13.0	0.559723183391	0.888217054263	7709.7880962	6358.75157614	5792.26281958	0.0	0.0	0.0	0.0	0.0	0
909	105-10490_AM	105-10490	AM	2010	2	0.0	0.348	0.6	3.5	1.0	2	5.0	3.0	0.06	7758.62068966	28.58	21.8534482759	17.0	0.125962211337	0.16473372781	6411.53508916	6185.65723	5658.4299	0.0	0.0	0.0	0.0	0.0	0
910	105-10493_AM	105-10493	AM	2010	4	0.0	0.348	0.6	3.5	1.0	2	5.0	3.0	0.19	7758.62068966	26.75	17.0158311346	13.0	0.426168224299	0.669964335555	7653.65093601	5889.06257895	5382.13851421	0.0	0.0	0.0	0.0	0.0	0
911	105-10494_AM	105-10494	AM	2010	2	0.0	0.348	0.6	3.5	1.0	2	2.0	3.0	0.06	7758.62068966	25.8	15.3435114504	11.0	0.139534883721	0.234626865671	8046.13538288	4862.84131	4431.791525	0.0	0.0	0.0	0.0	0.0	0
912	105-10495_AM	105-10495	AM	2010	1	0.0	0.348	0.6	3.5	1.0	3	2.0	3.0	0.07	6034.48275862	25.6	15.0971659919	11.0	0.1640625	0.278197908286	6295.06182446	3487.00928	3261.47171	0.0	0.0	0.0	0.0	0.0	0
913	105-10496_AM	105-10496	AM	2010	5	0.0	0.348	0.6	8.5	1.0	4	2.0	1.0	0.3	1724.13793103	21.92	13.3857677903	12.0	0.821167883212	1.34471180749	1736.49824916	1359.519896	1285.63685	0.0	0.0	0.0	0.0	0.0	0
914	105-10497_AM	105-10497	AM	2010	6	0.0	0.348	0.6	8.5	1.0	4	2.0	1.0	0.39	862.068965517	17.0	11.6285714286	9.0	1.37647058824	2.01228501228	835.946991193	767.202985641	740.022536923	0.0	0.0	0.0	0.0	0.0	0
915	105-10499_AM	105-10499	AM	2010	1	0.0	0.348	0.6	3.5	1.0	2	6.0	2.0	0.12	5172.4137931	26.1	18.27090301	15.0	0.275862068966	0.394069192752	4698.09668278	590.17688	515.22024	0.0	0.0	0.0	0.0	0.0	0
916	105-10500_AM	105-10500	AM	2010	1	0.0	0.348	0.6	3.5	1.0	2	6.0	5.0	0.12	12931.0344828	31.72	22.1162790698	16.0	0.226986128625	0.325552050473	11789.9561487	4134.53369	3809.21723	0.0	0.0	0.0	0.0	0.0	0
917	105-10501_AM	105-10501	AM	2010	3	0.0	0.348	0.6	3.5	1.0	2	6.0	4.0	0.24	10344.8275862	32.39	22.6047745358	18.0	0.444581661006	0.637033560197	9423.54949434	4118.1809875	3786.53532625	0.0	0.0	0.0	0.0	0.0	0
918	105-10502_AM	105-10502	AM	2010	3	0.0	0.348	0.6	3.5	0.0	2	6.0	4.0	0.12	9770.11494253	29.53	23.1025641026	19.0	0.243819844226	0.311653718091	7843.96711791	4293.28011333	3946.88918	0.0	0.0	0.0	0.0	0.0	0
919	105-10503_AM	105-10503	AM	2010	3	0.0	0.348	0.6	3.5	0.0	2	6.0	5.0	0.09	12212.6436782	27.23	21.2857142857	17.0	0.198310686743	0.253691275168	9815.50389056	4844.45274444	4454.91910778	0.0	0.0	0.0	0.0	0.0	0
920	105-10533_AM	105-10533	AM	2010	3	0.0	0.348	0.6	3.5	1.0	2	6.0	2.0	0.14	5172.4137931	20.67	16.7213375796	13.0	0.406386066763	0.502352156938	3962.66082588	1162.99224143	990.90485	0.0	0.0	0.0	0.0	0.0	0
921	105-10534_AM	105-10534	AM	2010	2	0.0	0.348	0.6	3.5	1.0	2	6.0	5.0	0.1	12931.0344828	21.51	12.6314655172	8.0	0.278940027894	0.475004265485	13529.2029344	1701.48755	1456.918565	0.0	0.0	0.0	0.0	0.0	0
922	105-10535_AM	105-10535	AM	2010	2	0.0	0.348	0.6	3.5	1.0	2	6.0	5.0	0.12	12931.0344828	22.1	15.1934826884	10.0	0.325791855204	0.473887399464	11945.1212093	3577.5971075	3320.8411575	0.0	0.0	0.0	0.0	0.0	0
923	105-10536_AM	105-10536	AM	2010	5	0.0	0.348	0.6	3.5	1.0	2	6.0	5.0	0.18	12931.0344828	23.7	15.5	12.0	0.455696202532	0.696774193548	12474.2237025	517.916541667	405.458645556	0.0	0.0	0.0	0.0	0.0	0
924	105-10537_AM	105-10537	AM	2010	4	0.0	0.348	0.6	3.5	1.0	2	6.0	5.0	0.16	12931.0344828	29.58	13.8471910112	10.0	0.324543610548	0.693281402144	15518.8643654	3017.56243875	2659.1303225	0.0	0.0	0.0	0.0	0.0	0
925	105-10538_AM	105-10538	AM	2010	4	0.0	0.348	0.6	3.5	1.0	2	6.0	5.0	0.16	12931.0344828	27.39	14.9645833333	11.0	0.350492880613	0.641514687458	14188.8157861	3605.2337025	3168.528805	0.0	0.0	0.0	0.0	0.0	0
926	105-10539_AM	105-10539	AM	2010	2	0.0	0.348	0.6	3.5	1.0	2	6.0	5.0	0.17	12931.0344828	31.27	19.5056179775	16.0	0.326191237608	0.522926267282	12950.2590756	588.03305	400.35322	0.0	0.0	0.0	0.0	0.0	0
927	105-10540_AM	105-10540	AM	2010	2	0.0	0.348	0.6	3.5	1.0	2	6.0	5.0	0.17	12931.0344828	26.88	18.465266559	14.0	0.379464285714	0.552388451443	11953.635066	2153.66611588	1623.83702176	0.0	0.0	0.0	0.0	0.0	0
928	105-10541_AM	105-10541	AM	2010	1	0.0	0.348	0.6	3.5	0.0	2	6.0	3.0	0.09	7327.5862069	23.87	17.5386029412	14.0	0.226225387516	0.30789225448	6337.51533528	1749.40576	1311.04704	0.0	0.0	0.0	0.0	0.0	0
929	105-10542_AM	105-10542	AM	2010	1	0.0	0.348	0.6	3.5	0.0	2	6.0	2.0	0.08	4885.05747126	25.2	18.5259259259	15.0	0.190476190476	0.259096361456	4222.52754587	2077.13477	1718.63526	0.0	0.0	0.0	0.0	0.0	0
930	105-10543_AM	105-10543	AM	2010	8	0.0	0.348	0.6	3.5	0.0	2	6.0	2.8	0.35	6839.08045977	23.4	14.3940774487	13.0	0.897435897436	1.45893337554	6921.42867796	491.572321	421.625921	0.0	0.0	0.0	0.0	0.0	0
931	105-10545_AM	105-10545	AM	2010	3	0.0	0.348	0.6	8.5	1.0	4	9.0	2.0	0.31	3448.27586207	21.33	15.2354211663	12.0	0.872011251758	1.22083924015	3287.67458038	25.3949354839	13.3149874194	0.0	0.0	0.0	0.0	0.0	0
932	105-10546_AM	105-10546	AM	2010	9	0.0	0.348	0.6	8.5	1.0	4	9.0	1.12359550562	0.89	1937.23363038	15.58	13.0759493671	12.0	3.42747111682	4.08383349467	1693.67957382	67.7648885393	49.0253774157	0.0	0.0	0.0	0.0	0.0	0
933	105-10547_AM	105-10547	AM	2010	3	0.0	0.348	0.6	8.5	1.0	4	10.0	1.0	0.24	1724.13793103	26.54	17.0842105263	13.0	0.542577241899	0.842883548984	1707.84584994	185.65764	148.47793	0.0	0.0	0.0	0.0	0.0	0
934	105-10565_AM	105-10565	AM	2010	2	0.0	0.348	0.6	3.5	0.0	2	6.0	4.0	0.08	9770.11494253	28.15	14.0794701987	12.0	0.170515097691	0.340921919096	11303.3249318	3154.65747	2946.595525	0.0	0.0	0.0	0.0	0.0	0
935	105-10566_AM	105-10566	AM	2010	4	0.0	0.348	0.6	3.5	0.0	2	6.0	4.0	0.1144	9770.11494253	28.03	12.5168539326	10.0	0.244880485194	0.548380610412	12020.2899495	3173.82001986	2962.13919853	0.0	0.0	0.0	0.0	0.0	0
936	105-10567_AM	105-10567	AM	2010	4	0.0	0.348	0.6	3.5	0.0	2	6.0	3.0	0.12	7327.5862069	24.86	16.1515151515	11.0	0.289621882542	0.445778611633	7107.18354018	3496.51546	3138.00317333	0.0	0.0	0.0	0.0	0.0	0
937	105-10568_AM	105-10568	AM	2010	4	0.0	0.348	0.6	3.5	0.0	2	6.0	3.0	0.12	7327.5862069	24.52	16.20657277	11.0	0.293637846656	0.444264194668	7006.71665258	3597.00541083	3199.04659833	0.0	0.0	0.0	0.0	0.0	0
938	105-10570_AM	105-10570	AM	2010	2	0.0	0.348	0.6	3.5	2.0	2	6.0	2.0	0.06	5459.77011494	20.88	12.7859531773	10.0	0.172413793103	0.281558985089	5544.03766287	2279.199035	1836.54821	0.0	0.0	0.0	0.0	0.0	0
939	105-10571_AM	105-10571	AM	2010	5	0.0	0.348	0.6	3.5	1.0	2	6.0	3.0	0.24	7758.62068966	23.89	14.0529595016	11.0	0.602762662202	1.02469518953	8107.96343451	2587.46079583	2082.39157833	0.0	0.0	0.0	0.0	0.0	0
940	105-10572_AM	105-10572	AM	2010	1	0.0	0.348	0.6	3.5	1.0	2	6.0	4.0	0.04	10344.8275862	25.46	18.2423728814	15.0	0.0942655145326	0.131561832203	9184.49363536	4604.55371	3719.284	0.0	0.0	0.0	0.0	0.0	0
941	105-10573_AM	105-10573	AM	2010	2	0.0	0.348	0.6	3.5	1.0	2	6.0	4.0	0.08	10344.8275862	22.28	14.8788343558	9.0	0.215439856373	0.322605916916	9805.2887996	4623.67798	3726.81566	0.0	0.0	0.0	0.0	0.0	0
942	105-10574_AM	105-10574	AM	2010	2	0.0	0.348	0.6	3.5	1.0	2	6.0	3.33333333333	0.12	8620.68965517	22.52	11.6720321932	7.0	0.319715808171	0.616859162211	9768.82207224	4725.20296	3822.53227333	0.0	0.0	0.0	0.0	0.0	0
943	105-10575_AM	105-10575	AM	2010	2	0.0	0.348	0.6	3.5	0.0	2	6.0	3.0	0.12	7327.5862069	19.72	11.9071729958	8.0	0.365111561866	0.604677533663	7517.27519135	3641.88021	3047.84832667	0.0	0.0	0.0	0.0	0.0	0
944	105-10576_AM	105-10576	AM	2010	3	0.0	0.348	0.6	3.5	0.0	2	6.0	3.0	0.12	7327.5862069	17.37	10.3065326633	8.0	0.414507772021	0.698586055584	7611.35730649	3494.91939083	2934.28598167	0.0	0.0	0.0	0.0	0.0	0
945	105-10581_AM	105-10581	AM	2010	1	0.0	0.348	0.6	3.5	1.0	2	5.0	2.0	0.09	5172.4137931	20.69	14.7872340426	10.0	0.260995650072	0.365179856114	4603.90967525	1682.3905	1375.8431	0.0	0.0	0.0	0.0	0.0	0
946	105-10582_AM	105-10582	AM	2010	1	0.0	0.348	0.6	3.5	1.0	2	6.0	3.0	0.09	7758.62068966	21.54	13.7823129252	9.0	0.25069637883	0.3918065153	7618.30738749	2193.81055	1775.9938	0.0	0.0	0.0	0.0	0.0	0
947	105-10583_AM	105-10583	AM	2010	3	0.0	0.348	0.6	3.5	0.0	3	6.0	3.58601655934	0.2174	8679.64132009	20.3	12.1663865546	10.0	0.642561576355	1.07213427269	8952.0390766	1453.27340772	1163.21367364	0.0	0.0	0.0	0.0	0.0	0
948	105-10585_AM	105-10585	AM	2010	1	0.0	0.348	0.6	3.5	1.0	2	6.0	3.0	0.06	7758.62068966	26.86	18.0510638298	15.8	0.134028294862	0.199434229137	7313.86953325	2586.1936	2385.60164	0.0	0.0	0.0	0.0	0.0	0
949	105-10586_AM	105-10586	AM	2010	3	0.0	0.348	0.6	3.5	1.0	2	6.0	3.0	0.12	7758.62068966	26.41	16.2558139535	12.0	0.272624006058	0.442918454935	7848.38458588	2372.29891	2043.19806333	0.0	0.0	0.0	0.0	0.0	0
950	105-10587_AM	105-10587	AM	2010	3	0.0	0.348	0.6	3.5	1.0	2	6.0	3.0	0.12	7758.62068966	25.87	16.6336206897	12.0	0.278314650174	0.432858253432	7588.81827708	2339.71248333	1997.40336333	0.0	0.0	0.0	0.0	0.0	0
951	105-10588_AM	105-10588	AM	2010	3	0.0	0.348	0.6	3.5	0.0	2	6.0	3.0	0.12	7327.5862069	25.07	16.7522123894	11.0	0.287195851615	0.429793977812	6941.77873588	2252.56103333	2027.0692	0.0	0.0	0.0	0.0	0.0	0
952	105-10589_AM	105-10589	AM	2010	2	0.0	0.348	0.6	3.5	0.0	2	6.0	3.0	0.13	7327.5862069	23.1	17.5229357798	13.0	0.337662337662	0.445130890053	6113.48429653	2746.91074154	2423.48972462	0.0	0.0	0.0	0.0	0.0	0
953	105-10591_AM	105-10591	AM	2010	8	0.0	0.348	0.6	3.5	2.0	3	10.0	1.0	0.52	2155.17241379	33.7	24.46875	20.0	0.925816023739	1.27509578544	1887.59957312	276.832544615	235.80759	0.0	0.0	0.0	0.0	0.0	0
954	105-10592_AM	105-10592	AM	2010	1	0.0	0.348	0.6	3.5	1.0	2	6.0	1.0	0.12	2586.20689655	23.81	22.9090909091	21.0	0.302393952121	0.314285714286	1187.20756418	159.19763	134.79369	0.0	0.0	0.0	0.0	0.0	0
955	105-10600_AM	105-10600	AM	2010	4	0.0	0.348	0.6	3.5	0.0	2	6.0	1.96803844417	0.31006	4964.51465456	21.18	15.4855491329	13.0	0.87835694051	1.20135229564	4316.44794901	91.4300447607	73.7880113336	0.0	0.0	0.0	0.0	0.0	0
956	105-10601_AM	105-10601	AM	2010	4	0.0	0.348	0.6	3.5	0.0	2	6.0	4.0	0.08	9770.11494253	24.77	20.4366197183	15.0	0.193782801776	0.234872501723	7258.26726114	454.610825	398.60671875	0.0	0.0	0.0	0.0	0.0	0
957	105-10602_AM	105-10602	AM	2010	2	0.0	0.348	0.6	3.5	0.0	2	6.0	4.0	0.12	9770.11494253	27.44	22.5028571429	16.0	0.262390670554	0.319959370238	7329.3814487	358.95764	313.54256	0.0	0.0	0.0	0.0	0.0	0
958	105-10603_AM	105-10603	AM	2010	4	0.0	0.348	0.6	3.5	0.0	2	6.0	4.0	0.18	9770.11494253	27.08	25.0482758621	20.0	0.3988183161	0.431167400881	5515.63569789	462.659382222	296.398072778	0.0	0.0	0.0	0.0	0.0	0
959	105-10604_AM	105-10604	AM	2010	4	0.0	0.348	0.6	3.5	0.0	2	6.0	4.0	0.16	9770.11494253	29.49	24.8076923077	19.0	0.325534079349	0.386976744186	7020.88352221	812.9192025	563.12743	0.0	0.0	0.0	0.0	0.0	0
960	105-10605_AM	105-10605	AM	2010	3	0.0	0.348	0.6	3.5	0.0	2	6.0	4.0	0.17	9770.11494253	26.69	23.9090909091	20.0	0.382165605096	0.426615969582	6113.92886055	1103.60364059	787.915679706	0.0	0.0	0.0	0.0	0.0	0
961	105-10606_AM	105-10606	AM	2010	2	0.0	0.348	0.6	3.5	0.0	2	6.0	4.0	0.17	9770.11494253	24.41	20.112195122	17.0	0.417861532159	0.507154984234	7274.37464972	803.798055294	544.133729412	0.0	0.0	0.0	0.0	0.0	0
962	105-10607_AM	105-10607	AM	2010	2	0.0	0.348	0.6	3.5	0.0	2	6.0	4.0	0.17	9770.11494253	26.29	19.6391752577	16.0	0.387980220616	0.519370078741	8297.1421836	2444.70447	1760.184755	0.0	0.0	0.0	0.0	0.0	0
963	105-10608_AM	105-10608	AM	2010	1	0.0	0.348	0.6	3.5	0.0	2	6.0	4.0	0.08	9770.11494253	24.78	16.7729083665	10.0	0.193704600484	0.286175771972	9152.34915832	2756.9585	2011.0885	0.0	0.0	0.0	0.0	0.0	0
964	105-10609_AM	105-10609	AM	2010	1	0.0	0.348	0.6	3.5	0.0	2	6.0	4.0	0.06	9770.11494253	25.67	19.589958159	14.0	0.140241527074	0.183767620675	8092.93224211	1197.17603	843.76156	0.0	0.0	0.0	0.0	0.0	0
965	105-10610_AM	105-10610	AM	2010	3	0.0	0.348	0.6	3.5	0.0	2	6.0	4.0	0.18	9770.11494253	24.31	17.1107325383	14.0	0.444261620732	0.6311827957	8827.99521083	1480.27604167	1154.50112583	0.0	0.0	0.0	0.0	0.0	0
966	105-10611_AM	105-10611	AM	2010	2	0.0	0.348	0.6	3.5	0.0	2	6.0	4.0	0.07	9770.11494253	23.19	14.8273921201	11.0	0.181112548512	0.2832595217	9598.89640295	1069.57715	935.226255	0.0	0.0	0.0	0.0	0.0	0
967	105-10612_AM	105-10612	AM	2010	8	0.0	0.348	0.6	3.5	0.0	2	6.0	2.0	0.28	4885.05747126	18.39	11.5373406193	8.0	0.913539967374	1.45614145879	4870.94423423	587.82656875	465.6368125	0.0	0.0	0.0	0.0	0.0	0
968	105-10613_AM	105-10613	AM	2010	1	0.0	0.348	0.6	3.5	0.0	2	6.0	2.0	0.05	4885.05747126	18.78	14.4475138122	12.0	0.159744408946	0.207648183556	4006.91825602	498.51773	450.3431	0.0	0.0	0.0	0.0	0.0	0
969	105-10635_AM	105-10635	AM	2010	3	0.0	0.348	0.6	8.5	2.0	4	8.0	1.0	0.18	1867.81609195	15.05	11.6103896104	9.0	0.717607973422	0.930201342281	1719.00289372	241.64932	204.675023333	0.0	0.0	0.0	0.0	0.0	0
970	105-10636_AM	105-10636	AM	2010	10	0.0	0.348	0.6	8.5	1.0	4	8.0	1.0	0.67	1797.04923658	16.48	12.1960784314	11.0	2.43932038835	3.29614147909	1687.34353501	790.36642209	739.674219701	0.0	0.0	0.0	0.0	0.0	0
971	105-10637_AM	105-10637	AM	2010	1	0.0	0.348	0.6	8.5	1.0	4	8.0	1.0	0.12	1724.13793103	16.53	10.8974820144	7.0	0.43557168784	0.660703086317	1694.14835683	1190.96484	1114.69172	0.0	0.0	0.0	0.0	0.0	0
972	105-10638_AM	105-10638	AM	2010	7	0.0	0.348	0.6	3.5	1.0	3	8.0	1.33333333333	0.45	2681.99233716	18.43	13.7581168831	11.0	1.46500271297	1.96247787611	2279.41677186	874.031312	823.692566667	0.0	0.0	0.0	0.0	0.0	0
973	105-10639_AM	105-10639	AM	2010	2	0.0	0.348	0.6	3.5	1.0	3	8.0	2.0	0.11	4022.98850575	22.45	15.0679785331	12.0	0.293986636971	0.438014959041	3796.61968141	795.999842727	751.736477273	0.0	0.0	0.0	0.0	0.0	0
974	105-10641_AM	105-10641	AM	2010	3	0.0	0.348	0.6	3.5	1.0	2	5.0	2.0	0.21	5172.4137931	19.67	11.5066225166	8.0	0.640569395018	1.09502158273	5426.06394705	1097.87833667	1024.22233	0.0	0.0	0.0	0.0	0.0	0
975	105-10642_AM	105-10642	AM	2010	4	0.0	0.348	0.6	3.5	1.0	2	5.0	2.0	0.28	5172.4137931	20.25	12.7454844007	10.0	0.82962962963	1.31811388817	5144.63667396	1254.5832825	1165.0784	0.0	0.0	0.0	0.0	0.0	0
976	105-10643_AM	105-10643	AM	2010	1	0.0	0.348	0.6	3.5	1.0	2	5.0	2.0	0.07	5172.4137931	22.23	15.0198555957	10.0	0.188933873144	0.279629852181	4853.05539238	1977.2594	1790.6073	0.0	0.0	0.0	0.0	0.0	0
977	105-10644_AM	105-10644	AM	2010	4	0.0	0.348	0.6	3.5	1.0	2	5.0	2.0	0.27	5172.4137931	20.15	12.513559322	9.0	0.803970223325	1.29459569281	5197.51554522	1737.00088407	1611.34698037	0.0	0.0	0.0	0.0	0.0	0
978	105-10645_AM	105-10645	AM	2010	4	0.0	0.348	0.6	3.5	1.0	3	5.0	2.0	0.21	4022.98850575	18.58	11.9278169014	9.0	0.678148546825	1.05635424354	3939.83404715	1445.39673905	1324.05686048	0.0	0.0	0.0	0.0	0.0	0
979	105-10646_AM	105-10646	AM	2010	1	0.0	0.348	0.6	3.5	1.0	3	2.0	2.0	0.07	4022.98850575	17.1	12.4466911765	8.0	0.245614035088	0.337439078422	3514.39610821	1294.29675	1196.99797	0.0	0.0	0.0	0.0	0.0	0
980	105-10647_AM	105-10647	AM	2010	1	0.0	0.348	0.6	3.5	1.0	3	2.0	2.0	0.07	4022.98850575	22.43	12.123388582	7.0	0.187249219795	0.346437794317	4444.15267937	733.03748	696.572	0.0	0.0	0.0	0.0	0.0	0
981	105-10648_AM	105-10648	AM	2010	4	0.0	0.348	0.6	8.5	1.0	4	2.0	1.52	0.25	2919.54022989	17.29	12.3161764706	10.0	0.867553499132	1.21791044776	2786.67683501	1163.7625104	1114.792614	0.0	0.0	0.0	0.0	0.0	0
982	105-10649_AM	105-10649	AM	2010	2	0.0	0.348	0.6	8.5	1.0	4	2.0	1.0	0.12	1724.13793103	16.97	14.1786666667	13.0	0.42427813789	0.507805153281	1512.28546506	1126.284605	1096.8839	0.0	0.0	0.0	0.0	0.0	0
983	105-10650_AM	105-10650	AM	2010	6	0.0	0.348	0.6	8.5	1.0	4	2.0	1.0	0.4	1817.52873563	16.13	12.6906779661	12.0	1.48791072536	1.89115191987	1655.28906788	1390.264795	1321.573472	0.0	0.0	0.0	0.0	0.0	0
984	105-10651_AM	105-10651	AM	2010	1	0.0	0.348	0.6	8.5	2.0	4	2.0	1.0	0.07	1867.81609195	19.23	13.2972972973	11.0	0.218408736349	0.315853658537	1803.83746042	334.66702	294.58998	0.0	0.0	0.0	0.0	0.0	0
985	105-10652_AM	105-10652	AM	2010	6	0.0	0.348	0.6	8.5	2.0	4	2.0	1.0	0.4	862.068965517	18.16	13.1780821918	11.0	1.32158590308	1.8212058212	816.471817361	36.7551515	33.35388525	0.0	0.0	0.0	0.0	0.0	0
986	105-10653_AM	105-10653	AM	2010	2	0.0	0.348	0.6	8.5	2.0	4	2.0	1.0	0.17	862.068965517	21.39	15.3182897862	11.0	0.476858345021	0.665870677625	821.031083638	88.1621335294	67.1942076471	0.0	0.0	0.0	0.0	0.0	0
987	105-10655_AM	105-10655	AM	2010	3	0.0	0.348	0.6	3.5	1.0	2	2.0	3.0	0.21	7758.62068966	19.55	13.6928327645	10.0	0.644501278772	0.920189431705	7043.63472583	504.128766667	378.49364	0.0	0.0	0.0	0.0	0.0	0
988	105-10656_AM	105-10656	AM	2010	1	0.0	0.348	0.6	3.5	1.0	2	2.0	3.0	0.07	7758.62068966	20.59	11.7530017153	8.0	0.203982515784	0.357355516636	8275.34043446	695.61041	518.91558	0.0	0.0	0.0	0.0	0.0	0
989	105-10658_AM	105-10658	AM	2010	14	0.0	0.348	0.6	8.5	3.0	4	10.0	1.0	0.77	2011.49425287	23.79	17.8811544992	15.0	1.9419924338	2.58372578807	1875.18021096	249.256778571	187.605436623	0.0	0.0	0.0	0.0	0.0	0
990	105-10659_AM	105-10659	AM	2010	3	0.0	0.348	0.6	8.5	3.0	4	9.0	1.0	0.16	2011.49425287	25.26	17.1462994836	13.0	0.380047505938	0.559887572778	1956.09106259	379.45401	299.19755	0.0	0.0	0.0	0.0	0.0	0
991	105-10660_AM	105-10660	AM	2010	9	0.0	0.348	0.6	8.5	3.0	4	9.0	1.0	0.64	2011.49425287	21.44	12.6610824742	10.0	1.79104477612	3.03291603054	2046.01706959	678.070712813	598.433080937	0.0	0.0	0.0	0.0	0.0	0
992	105-10661_AM	105-10661	AM	2010	6	0.0	0.348	0.6	8.5	3.0	4	9.0	1.0	0.1746	2011.49425287	40.03	19.6113537118	14.0	0.261703722208	0.534180360721	2146.24724994	771.717763814	737.84582543	0.0	0.0	0.0	0.0	0.0	0
993	105-10663_AM	105-10663	AM	2010	3	0.0	0.348	0.6	3.5	0.0	3	6.0	3.0	0.22	5603.44827586	20.53	11.9811764706	9.0	0.642961519727	1.1017282011	5887.85326251	1735.15494773	1515.64548409	0.0	0.0	0.0	0.0	0.0	0
994	105-10664_AM	105-10664	AM	2010	1	0.0	0.348	0.6	3.5	0.0	3	6.0	3.0	0.07	5603.44827586	25.16	15.1370262391	12.0	0.16693163752	0.277465331278	5763.4868201	1721.66895	1449.91272	0.0	0.0	0.0	0.0	0.0	0
995	105-10665_AM	105-10665	AM	2010	3	0.0	0.348	0.6	3.5	0.0	3	6.0	3.0	0.2	5603.44827586	25.67	14.7054263566	12.0	0.467471756915	0.81602530311	5962.3324738	1748.6908875	1537.0248895	0.0	0.0	0.0	0.0	0.0	0
996	105-10666_AM	105-10666	AM	2010	2	0.0	0.348	0.6	3.5	0.0	3	6.0	3.0	0.06	5603.44827586	22.19	14.679245283	12.0	0.1622352411	0.245244215939	5354.16943721	2038.88965	1808.87428	0.0	0.0	0.0	0.0	0.0	0
997	105-10667_AM	105-10667	AM	2010	3	0.0	0.348	0.6	3.5	0.0	3	6.0	3.0	0.21	5603.44827586	18.95	12.5647249191	11.0	0.664907651715	1.00280746941	5343.77706974	1509.17981	1328.57211667	0.0	0.0	0.0	0.0	0.0	0
998	105-10668_AM	105-10668	AM	2010	1	0.0	0.348	0.6	3.5	0.0	3	3.0	3.0	0.07	5603.44827586	17.84	12.4773584906	10.0	0.235426008969	0.33660970815	5093.97438238	1620.31238	1431.34558	0.0	0.0	0.0	0.0	0.0	0
999	105-10669_AM	105-10669	AM	2010	1	0.0	0.348	0.6	3.5	0.0	3	3.0	3.0	0.06	5603.44827586	16.63	10.953307393	7.0	0.216476247745	0.328667850799	5373.82612979	1698.21423	1510.42344	0.0	0.0	0.0	0.0	0.0	0
1000	105-10670_AM	105-10670	AM	2010	8	0.0	0.348	0.6	8.5	0.0	4	3.0	1.0	0.37	1673.65641504	16.48	10.4259597806	9.0	1.34708737864	2.12930036823	1667.22084182	748.054071081	655.166384865	0.0	0.0	0.0	0.0	0.0	0
1001	105-10671_AM	105-10671	AM	2010	10	0.0	0.348	0.6	8.5	1.0	4	3.0	1.0	0.39621	1724.13793103	15.38	10.630044843	9.0	1.54568270481	2.23635933348	1665.38080599	345.743224582	294.716062761	0.0	0.0	0.0	0.0	0.0	0
1002	105-10672_AM	105-10672	AM	2010	4	0.0	0.348	0.6	8.5	1.0	4	2.0	1.0	0.2	1724.13793103	16.73	10.7455470738	9.0	0.717274357442	1.11674165285	1709.09222097	279.6198135	232.551927	0.0	0.0	0.0	0.0	0.0	0
1003	105-10673_AM	105-10673	AM	2010	2	0.0	0.348	0.6	8.5	1.0	4	2.0	1.0	0.06	1724.13793103	13.62	6.91402714932	5.0	0.264317180617	0.520680628272	1824.36094464	292.38858	244.56999	0.0	0.0	0.0	0.0	0.0	0
1004	105-10675_AM	105-10675	AM	2010	1	0.0	0.348	0.6	8.5	1.0	4	5.0	1.0	0.07	862.068965517	19.97	15.25	6.0	0.21031547321	0.275409836066	797.482094314	10.05005	9.15752	0.0	0.0	0.0	0.0	0.0	0
1005	105-10677_AM	105-10677	AM	2010	1	0.0	0.348	0.6	8.5	1.0	4	5.0	1.0	0.09	862.068965517	19.32	14.0833333333	9.0	0.27950310559	0.383431952664	814.882033696	47.07579	35.66588	0.0	0.0	0.0	0.0	0.0	0
1006	105-10679_AM	105-10679	AM	2010	1	0.0	0.348	0.6	8.5	1.0	4	5.0	1.0	0.06	862.068965517	18.03	14.5276752768	13.0	0.199667221298	0.247802895605	774.38126708	270.17307	252.0643	0.0	0.0	0.0	0.0	0.0	0
1007	105-10681_AM	105-10681	AM	2010	1	0.0	0.348	0.6	8.5	1.0	4	5.0	1.0	0.09	1724.13793103	17.77	13.1273712737	10.0	0.30388294879	0.411354252684	1620.18404769	41.37982	21.21586	0.0	0.0	0.0	0.0	0.0	0
1008	105-10684_AM	105-10684	AM	2010	1	0.0	0.348	0.6	3.5	2.0	2	1.0	3.0	0.02937	8189.65517241	23.9	17.9243697479	13.0	0.0737322175732	0.0983130801688	6923.85661295	2122.21167	1883.17559	0.0	0.0	0.0	0.0	0.0	0
1009	105-10687_AM	105-10687	AM	2010	1	0.0	0.348	0.6	8.5	2.0	4	1.0	2.0	0.03	1724.13793103	19.47	14.1860465116	12.0	0.0924499229584	0.126885245902	1630.09439543	198.39487	165.91575	0.0	0.0	0.0	0.0	0.0	0
1010	105-10688_AM	105-10688	AM	2010	1	0.0	0.348	0.6	8.5	2.0	4	1.0	1.0	0.03	862.068965517	15.93	9.9132231405	6.0	0.112994350282	0.181575656523	863.236875366	116.34115	95.87305	0.0	0.0	0.0	0.0	0.0	0
1011	105-10690_AM	105-10690	AM	2010	4	0.0	0.348	0.6	8.5	2.0	4	1.0	1.0	0.52	862.068965517	20.68	17.2490421456	15.0	1.5087040619	1.80879609063	757.059730839	182.776195	181.0022575	0.0	0.0	0.0	0.0	0.0	0
1012	105-10691_AM	105-10691	AM	2010	1	0.0	0.348	0.6	8.5	2.0	4	1.0	1.0	0.13	862.068965517	21.39	19.2629558541	15.0	0.364656381487	0.404922279793	706.415030517	0.0	0.0	0.0	0.0	0.0	0.0	0.0	0
1013	105-10692_AM	105-10692	AM	2010	1	0.0	0.348	0.6	8.5	2.0	4	1.0	1.0	0.13	862.068965517	26.52	20.611627907	16.0	0.294117647059	0.37842716913	790.317028421	335.27417	328.68706	0.0	0.0	0.0	0.0	0.0	0
1014	105-10694_AM	105-10694	AM	2010	1	0.0	0.348	0.6	8.5	3.0	4	4.0	1.0	0.06	1005.74712644	16.46	11.8245614035	6.0	0.218712029162	0.304451038576	956.626210421	310.15115	290.09921	0.0	0.0	0.0	0.0	0.0	0
1015	105-10695_AM	105-10695	AM	2010	1	0.0	0.348	0.6	8.5	3.0	4	4.0	1.0	0.06	1005.74712644	19.21	13.6	9.0	0.187402394586	0.264705882353	962.37517689	93.60838	80.61595	0.0	0.0	0.0	0.0	0.0	0
1016	105-10699_AM	105-10699	AM	2010	1	0.0	0.348	0.6	8.5	3.0	4	1.0	1.0	0.13	2011.49425287	21.36	15.7423469388	11.0	0.365168539326	0.495478852697	1892.21236701	508.81284	441.0596	0.0	0.0	0.0	0.0	0.0	0
1017	105-10701_AM	105-10701	AM	2010	4	0.0	0.348	0.6	3.5	3.0	2	1.0	2.0	0.23	5459.77011494	25.31	20.1315789474	16.0	0.545239035954	0.685490196077	4286.27051945	185.435599565	168.105204783	0.0	0.0	0.0	0.0	0.0	0
1018	105-10702_AM	105-10702	AM	2010	5	0.0	0.348	0.6	3.5	3.0	2	1.0	2.0	0.3	5459.77011494	27.88	20.1267942584	17.0	0.6456241033	0.894330203256	4810.49979194	410.517138	377.417452	0.0	0.0	0.0	0.0	0.0	0
1019	105-10703_AM	105-10703	AM	2010	4	0.0	0.348	0.6	3.5	3.0	2	1.0	2.0	0.24	5459.77011494	33.91	26.095049505	24.0	0.424653494544	0.551828805584	4476.62382274	367.4006625	333.79453	0.0	0.0	0.0	0.0	0.0	0
1020	105-10704_AM	105-10704	AM	2010	9	0.0	0.348	0.6	3.5	3.0	2	4.0	2.0	0.54	5459.77011494	33.01	26.9077669903	23.0	0.981520751287	1.20411329605	4134.74383129	1237.29766333	1120.64268889	0.0	0.0	0.0	0.0	0.0	0
1021	105-10705_AM	105-10705	AM	2010	8	0.0	0.348	0.6	3.5	3.0	2	1.0	2.0	0.48	5459.77011494	30.71	22.4231354642	18.0	0.937805275155	1.2843877274	4753.83041749	1879.22995125	1711.43462625	0.0	0.0	0.0	0.0	0.0	0
1022	105-10706_AM	105-10706	AM	2010	1	0.0	0.348	0.6	3.5	3.0	2	1.0	2.0	0.06	5459.77011494	25.69	19.5196721311	12.0	0.140132347217	0.184429327287	4546.27429446	2108.47876	1911.74262	0.0	0.0	0.0	0.0	0.0	0
1023	105-10707_AM	105-10707	AM	2010	1	0.0	0.348	0.6	3.5	3.0	2	1.0	2.0	0.06	5459.77011494	27.24	20.1412520064	15.0	0.132158590308	0.178737647434	4689.84370908	2537.80347	2292.90822	0.0	0.0	0.0	0.0	0.0	0
1024	105-10708_AM	105-10708	AM	2010	5	0.0	0.348	0.6	3.5	3.0	2	5.0	2.0	0.3	5459.77011494	35.09	27.7699680511	26.0	0.512966657167	0.64818223654	4316.31680411	1860.374976	1668.118416	0.0	0.0	0.0	0.0	0.0	0
1025	105-10709_AM	105-10709	AM	2010	6	0.0	0.348	0.6	3.5	3.0	2	5.0	2.0	0.35955	5459.77011494	30.23	23.9008403361	19.0	0.713628845518	0.902604247241	4321.98638362	1953.53477199	1740.99347782	0.0	0.0	0.0	0.0	0.0	0
1026	105-10710_AM	105-10710	AM	2010	3	0.0	0.348	0.6	3.5	2.0	2	5.0	3.0	0.17902	8189.65517241	26.59	21.2409638554	17.0	0.403956374577	0.505683267159	6390.53271415	1048.29427681	900.916491452	0.0	0.0	0.0	0.0	0.0	0
1027	105-10711_AM	105-10711	AM	2010	4	0.0	0.348	0.6	3.5	2.0	3	5.0	2.0	0.26	4310.34482759	21.91	18.5128205128	18.0	0.712003651301	0.842659279779	3072.63156091	1356.68775462	1188.76297769	0.0	0.0	0.0	0.0	0.0	0
1028	105-10713_AM	105-10713	AM	2010	3	0.0	0.348	0.6	3.5	1.0	2	6.0	1.0	0.18	2586.20689655	22.77	16.3649425287	12.0	0.474308300395	0.659947322214	2289.02778528	109.254951111	82.1455766667	0.0	0.0	0.0	0.0	0.0	0
1029	105-10726_AM	105-10726	AM	2010	3	0.0	0.348	0.6	3.5	3.0	2	5.0	2.0	0.5	5459.77011494	32.03	25.7476635514	24.0	0.936621916953	1.16515426497	4222.07933782	2756.0084982	2331.439094	0.0	0.0	0.0	0.0	0.0	0
1030	105-11269_AM	105-11269	AM	2010	2	0.0	0.348	0.6	3.5	1.0	2	8.0	2.0	0.14	5172.4137931	23.44	13.1736111111	9.0	0.358361774744	0.637638376384	5573.64673227	1117.585265	1046.012855	0.0	0.0	0.0	0.0	0.0	0
1031	105-11403_AM	105-11403	AM	2010	2	0.0	0.348	0.6	3.5	1.0	3	6.0	2.0	0.12	4022.98850575	20.28	12.4303178484	9.0	0.355029585799	0.57922895358	4082.22520231	1661.62036	1447.31279	0.0	0.0	0.0	0.0	0.0	0
1032	105-14178_AM	105-14178	AM	2010	3	0.0	0.348	0.6	3.5	3.0	2	7.0	2.0	0.65	5459.77011494	41.66	30.6121323529	26.0	0.936149783965	1.27400468384	4721.69849104	778.909049385	721.703361538	0.0	0.0	0.0	0.0	0.0	0
1033	105-14179_AM	105-14179	AM	2010	2	0.0	0.348	0.6	3.5	3.0	2	7.0	3.0	0.2224	8189.65517241	40.75	26.3411131059	21.0	0.327460122699	0.506584514722	7976.1401367	1031.8758877	972.797816547	0.0	0.0	0.0	0.0	0.0	0
1034	105-14180_AM	105-14180	AM	2010	3	0.0	0.348	0.6	3.5	3.0	3	7.0	2.0	0.7	4597.70114943	38.89	29.6885521886	27.0	1.07996914374	1.41468670258	3806.92089312	926.785919429	860.018738143	0.0	0.0	0.0	0.0	0.0	0
1035	105-14185_AM	105-14185	AM	2010	1	0.0	0.348	0.6	3.5	3.0	2	7.0	3.0	0.16	8189.65517241	36.02	27.4226804124	24.0	0.266518600777	0.35007518797	6803.35772426	758.42151	698.98005	0.0	0.0	0.0	0.0	0.0	0
1036	105-14186_AM	105-14186	AM	2010	1	0.0	0.348	0.6	3.5	3.0	2	7.0	3.0	0.03	8189.65517241	35.52	22.7647058824	14.0	0.0506756756757	0.0790697674417	8031.069471	1575.13867	1489.42675	0.0	0.0	0.0	0.0	0.0	0
1037	105-14187_AM	105-14187	AM	2010	3	0.0	0.348	0.6	3.5	3.0	2	4.0	3.0	0.37	8189.65517241	36.49	29.1976284585	25.0	0.608385859139	0.760335724922	6375.49891057	2434.45807297	2320.99881919	0.0	0.0	0.0	0.0	0.0	0
1038	105-14188_AM	105-14188	AM	2010	2	0.0	0.348	0.6	3.5	3.0	2	4.0	3.0	0.26	8189.65517241	35.29	26.8519195612	24.0	0.442051572683	0.580964052289	6807.90287517	2867.617185	2734.0755	0.0	0.0	0.0	0.0	0.0	0
1039	105-14189_AM	105-14189	AM	2010	3	0.0	0.348	0.6	3.5	3.0	2	4.0	3.0	0.39	8189.65517241	32.55	23.8303886926	18.0	0.718894009217	0.981939501779	7110.47152579	3192.46753	3017.91380333	0.0	0.0	0.0	0.0	0.0	0
1040	105-14190_AM	105-14190	AM	2010	3	0.0	0.348	0.6	3.5	3.0	2	4.0	3.0	0.39	8189.65517241	32.54	22.5351351351	16.0	0.719114935464	1.03837850804	7514.3969522	2830.73991	2681.14140667	0.0	0.0	0.0	0.0	0.0	0
1041	105-14191_AM	105-14191	AM	2010	4	0.0	0.348	0.6	3.5	3.0	2	4.0	3.0	0.52	8189.65517241	32.66	23.1776937618	18.0	0.955296999388	1.34612184977	7340.89799312	2135.882965	2008.401555	0.0	0.0	0.0	0.0	0.0	0
1042	105-14192_AM	105-14192	AM	2010	1	0.0	0.348	0.6	3.5	3.0	2	4.0	3.0	0.13	8189.65517241	29.51	20.9677419355	15.0	0.264317180617	0.372	7332.10049279	1563.50757	1453.81604	0.0	0.0	0.0	0.0	0.0	0
1043	105-14195_AM	105-14195	AM	2010	2	0.0	0.348	0.6	8.5	3.0	4	4.0	1.0	0.26	1005.74712644	23.42	15.4714285714	12.8	0.66609735269	1.00831024931	987.552654974	8.305985	7.80279	0.0	0.0	0.0	0.0	0.0	0
1044	105-14196_AM	105-14196	AM	2010	3	0.0	0.348	0.6	8.5	3.0	4	4.0	1.0	0.39	1005.74712644	21.27	11.375	10.0	1.10014104372	2.05714285714	1050.671174	148.257426667	141.92048	0.0	0.0	0.0	0.0	0.0	0
1045	105-14197_AM	105-14197	AM	2010	3	0.0	0.348	0.6	8.5	3.0	4	4.0	1.0	0.39	1005.74712644	22.79	14.2727272727	13.0	1.02676612549	1.63949044586	1005.10498785	168.158746667	157.96177	0.0	0.0	0.0	0.0	0.0	0
1046	105-14198_AM	105-14198	AM	2010	4	0.0	0.348	0.6	8.5	3.0	4	4.0	1.0	0.52	1005.74712644	20.24	12.8181818182	12.0	1.54150197628	2.43404255319	1001.54187056	124.9887325	117.03337	0.0	0.0	0.0	0.0	0.0	0
1047	105-14199_AM	105-14199	AM	2010	2	0.0	0.348	0.6	8.5	3.0	4	4.0	1.0	0.26	1005.74712644	21.05	15.5	13.0	0.74109263658	1.0064516129	946.48450909	22.478355	20.722415	0.0	0.0	0.0	0.0	0.0	0
1048	105-14201_AM	105-14201	AM	2010	2	0.0	0.348	0.6	8.5	3.0	4	4.0	1.0	0.26	1005.74712644	20.91	10.62	8.0	0.746054519369	1.46892655367	1064.08375512	0.77937	0.532705	0.0	0.0	0.0	0.0	0.0	0
1049	105-14202_AM	105-14202	AM	2010	3	0.0	0.348	0.6	8.5	3.0	4	4.0	1.0	0.39	1005.74712644	24.46	16.3823529412	13.6	0.956663941128	1.42836624775	982.788922618	16.3281766667	15.26351	0.0	0.0	0.0	0.0	0.0	0
1050	105-14203_AM	105-14203	AM	2010	3	0.0	0.348	0.6	8.5	3.0	4	4.0	1.0	0.39	1005.74712644	25.78	18.8095238095	15.2	0.907680372382	1.24405063291	950.318535455	22.8521266667	21.4553166667	0.0	0.0	0.0	0.0	0.0	0
1051	105-14204_AM	105-14204	AM	2010	4	0.0	0.348	0.6	8.5	3.0	4	4.0	1.0	0.52	1005.74712644	20.29	12.9016393443	11.0	1.53770330212	2.41829733163	1000.24565983	17.7707725	16.770965	0.0	0.0	0.0	0.0	0.0	0
1052	105-14205_AM	105-14205	AM	2010	2	0.0	0.348	0.6	8.5	3.0	4	4.0	1.0	0.26	1005.74712644	23.83	23.0	19.0	0.65463701217	0.678260869565	722.545422549	0.72696	0.65922	0.0	0.0	0.0	0.0	0.0	0
1053	105-14207_AM	105-14207	AM	2010	2	0.0	0.348	0.6	8.5	3.0	4	1.0	1.0	0.34	1005.74712644	30.17	24.220735786	23.0	0.676168379185	0.842253521125	905.433187895	11.9277105882	10.9405529412	0.0	0.0	0.0	0.0	0.0	0
1054	105-14208_AM	105-14208	AM	2010	2	0.0	0.348	0.6	8.5	3.0	4	1.0	1.0	0.4	1005.74712644	29.4	23.6416184971	22.0	0.816326530612	1.01515892421	904.537716377	422.32802875	391.9935675	0.0	0.0	0.0	0.0	0.0	0
1055	105-14209_AM	105-14209	AM	2010	3	0.0	0.348	0.6	8.5	3.0	4	1.0	1.0	0.86	1005.74712644	31.79	23.6474820144	22.0	1.62315193457	2.18205050198	942.139007645	78.7532675581	73.2932734884	0.0	0.0	0.0	0.0	0.0	0
1056	105-14210_AM	105-14210	AM	2010	4	0.0	0.348	0.6	8.5	3.0	4	1.0	1.14285714286	0.84	1149.42528736	26.79	19.4181117534	18.0	1.88129899216	2.59551498313	1089.168126	151.353765119	141.01319369	0.0	0.0	0.0	0.0	0.0	0
1057	105-14212_AM	105-14212	AM	2010	1	0.0	0.348	0.6	3.5	3.0	2	1.0	3.0	0.06	8189.65517241	30.68	24.3801369863	22.0	0.117340286832	0.147661188369	6437.7669162	3277.80347	2824.08179	0.0	0.0	0.0	0.0	0.0	0
1058	105-14214_AM	105-14214	AM	2010	7	0.0	0.348	0.6	3.5	3.0	3	4.0	2.0	0.42	4597.70114943	20.77	13.8393665158	11.0	1.21328839673	1.82089259441	4366.30159327	157.31392	135.419301429	0.0	0.0	0.0	0.0	0.0	0
1059	105-14215_AM	105-14215	AM	2010	4	0.0	0.348	0.6	3.5	3.0	3	4.0	2.0	0.24	4597.70114943	21.97	15.1162280702	13.0	0.655439235321	0.952618598577	4244.03834745	296.1340175	257.2624475	0.0	0.0	0.0	0.0	0.0	0
1060	105-14216_AM	105-14216	AM	2010	8	0.0	0.348	0.6	3.5	3.0	3	4.0	2.0	0.48	4597.70114943	19.85	12.674796748	11.0	1.45088161209	2.27222578575	4521.93332065	791.8298575	728.405265	0.0	0.0	0.0	0.0	0.0	0
1061	105-14217_AM	105-14217	AM	2010	4	0.0	0.348	0.6	3.5	3.0	3	4.0	2.0	0.24	4597.70114943	20.35	13.9714867617	12.0	0.707616707617	1.03067055394	4252.39661371	1086.7653675	1004.7158275	0.0	0.0	0.0	0.0	0.0	0
1062	105-14218_AM	105-14218	AM	2010	5	0.0	0.348	0.6	3.5	3.0	3	4.0	2.0	0.3	4597.70114943	20.32	14.4603174603	13.0	0.885826771654	1.24478594951	4109.97625685	1373.968384	1272.831278	0.0	0.0	0.0	0.0	0.0	0
1063	105-14219_AM	105-14219	AM	2010	5	0.0	0.348	0.6	3.5	3.0	3	7.0	1.8	0.3	4137.93103448	15.48	11.0290697674	9.0	1.16279069767	1.63205060623	3694.63896377	1455.131714	1358.946156	0.0	0.0	0.0	0.0	0.0	0
1064	105-14220_AM	105-14220	AM	2010	8	0.0	0.348	0.6	3.5	3.0	3	7.0	1.0	0.36	2298.85057471	25.59	15.5010752688	14.0	0.84407971864	1.39345172031	2352.91124282	927.582329444	870.770261944	0.0	0.0	0.0	0.0	0.0	0
1065	105-14222_AM	105-14222	AM	2010	8	0.0	0.348	0.6	3.5	3.0	3	4.0	1.0	0.47	2298.85057471	19.58	14.1969309463	12.0	1.44024514811	1.98634480274	2016.33821096	215.901868936	188.266165745	0.0	0.0	0.0	0.0	0.0	0
1066	105-14223_AM	105-14223	AM	2010	6	0.0	0.348	0.6	3.5	3.0	3	4.0	1.0	0.3	2298.85057471	21.36	15.7403314917	12.0	0.842696629213	1.14355914356	1981.96140255	486.714392	440.678125	0.0	0.0	0.0	0.0	0.0	0
1067	105-14224_AM	105-14224	AM	2010	8	0.0	0.348	0.6	3.5	3.0	3	4.0	1.0	0.48	2298.85057471	19.69	14.6597633136	12.0	1.46267140681	1.96456104945	1959.61521794	551.5372025	494.0045475	0.0	0.0	0.0	0.0	0.0	0
1068	105-14225_AM	105-14225	AM	2010	4	0.0	0.348	0.6	3.5	3.0	3	4.0	1.0	0.24	2298.85057471	19.89	15.5631067961	11.0	0.723981900452	0.925265127886	1845.27789659	771.5825675	696.8993825	0.0	0.0	0.0	0.0	0.0	0
1069	105-14226_AM	105-14226	AM	2010	6	0.0	0.348	0.6	8.5	3.0	4	7.0	1.0	0.36	2083.33333333	16.48	13.0132450331	11.0	1.31067961165	1.65984732825	1893.5413638	881.834213333	816.178688333	0.0	0.0	0.0	0.0	0.0	0
1070	105-14228_AM	105-14228	AM	2010	8	0.0	0.348	0.6	8.5	3.0	4	4.0	1.0	0.48	2011.49425287	18.56	10.5021929825	9.0	1.55172413793	2.74228440174	2070.53134663	79.221455	53.06962375	0.0	0.0	0.0	0.0	0.0	0
1071	105-14229_AM	105-14229	AM	2010	5	0.0	0.348	0.6	8.5	3.0	4	4.0	1.0	0.27	2011.49425287	21.59	13.4422222222	11.0	0.750347383048	1.20515787734	2013.90243033	191.90133	152.732114444	0.0	0.0	0.0	0.0	0.0	0
1072	105-14230_AM	105-14230	AM	2010	10	0.0	0.348	0.6	8.5	3.0	4	4.0	1.0	0.51	2011.49425287	19.59	13.7142857143	12.0	1.56202143951	2.23125	1933.35360815	143.507724118	106.947475882	0.0	0.0	0.0	0.0	0.0	0
1073	105-14231_AM	105-14231	AM	2010	4	0.0	0.348	0.6	8.5	3.0	4	4.0	1.0	0.24	2011.49425287	22.67	16.3164835165	14.0	0.635200705779	0.882543103447	1911.74055926	165.135185	125.3680975	0.0	0.0	0.0	0.0	0.0	0
1074	105-14232_AM	105-14232	AM	2010	5	0.0	0.348	0.6	8.5	3.0	4	4.0	1.0	0.3	2011.49425287	19.92	12.3588621444	11.0	0.903614457831	1.45644475921	2016.10796974	240.488446	193.625194	0.0	0.0	0.0	0.0	0.0	0
1075	105-14233_AM	105-14233	AM	2010	10	0.0	0.348	0.6	8.5	3.0	4	7.0	1.0	0.6	2011.49425287	19.5	13.4730538922	12.0	1.84615384615	2.672	1943.19526876	325.376946	280.728828	0.0	0.0	0.0	0.0	0.0	0
1076	105-14234_AM	105-14234	AM	2010	2	0.0	0.348	0.6	8.5	3.0	4	5.0	1.0	0.12	2011.49425287	20.73	12.6293279022	9.0	0.347322720695	0.570101596519	2027.35280806	725.65283	589.26263	0.0	0.0	0.0	0.0	0.0	0
1077	105-14235_AM	105-14235	AM	2010	2	0.0	0.348	0.6	3.5	2.0	3	5.0	1.0	0.12	2155.17241379	16.12	12.2122370937	10.0	0.446650124069	0.589572569281	1800.84692653	984.589615	866.838395	0.0	0.0	0.0	0.0	0.0	0
1078	105-14237_AM	105-14237	AM	2010	9	0.0	0.348	0.6	8.5	3.0	4	4.0	1.0	0.51	2011.49425287	16.98	13.0126582278	10.0	1.80212014134	2.35155642024	1857.49854939	106.101678824	86.0266476471	0.0	0.0	0.0	0.0	0.0	0
1079	105-14238_AM	105-14238	AM	2010	4	0.0	0.348	0.6	8.5	3.0	4	4.0	1.0	0.24	2011.49425287	22.94	17.6048192771	15.0	0.627724498692	0.817957842869	1856.18267727	110.539765	82.7475725	0.0	0.0	0.0	0.0	0.0	0
1080	105-14239_AM	105-14239	AM	2010	5	0.0	0.348	0.6	8.5	3.0	4	4.0	1.0	0.3	2011.49425287	21.18	14.8434782609	12.0	0.849858356941	1.21265377856	1932.53035933	116.212614	87.94985	0.0	0.0	0.0	0.0	0.0	0
1081	105-14240_AM	105-14240	AM	2010	4	0.0	0.348	0.6	8.5	3.0	4	7.0	1.0	0.24	1005.74712644	15.89	12.482300885	11.0	0.906230333543	1.15363346331	916.759272869	113.1595275	92.487725	0.0	0.0	0.0	0.0	0.0	0
1082	105-14241_AM	105-14241	AM	2010	4	0.0	0.348	0.6	8.5	3.0	4	7.0	1.0	0.24	1005.74712644	19.2	14.3690773067	12.0	0.75	1.00215203055	939.495442306	135.525385	112.325755	0.0	0.0	0.0	0.0	0.0	0
1083	105-14243_AM	105-14243	AM	2010	14	0.0	0.348	0.6	3.5	3.0	2	1.0	2.0	0.84	5459.77011494	28.73	21.4237623762	19.0	1.75426383571	2.35252796007	4645.93835102	780.871577857	736.03512	0.0	0.0	0.0	0.0	0.0	0
1084	105-14244_AM	105-14244	AM	2010	6	0.0	0.348	0.6	3.5	3.0	2	1.0	2.0	0.36	5459.77011494	32.72	24.2923387097	21.0	0.660146699267	0.889169225661	4668.73334362	1369.66935	1285.73095833	0.0	0.0	0.0	0.0	0.0	0
1085	105-14245_AM	105-14245	AM	2010	5	0.0	0.348	0.6	3.5	3.0	2	1.0	2.0	0.3	5459.77011494	32.52	22.4789579158	19.0	0.553505535055	0.800748863334	5018.34437425	851.957594	779.682854	0.0	0.0	0.0	0.0	0.0	0
1086	105-14246_AM	105-14246	AM	2010	6	0.0	0.348	0.6	3.5	3.0	2	1.0	2.0	0.36	5459.77011494	34.32	23.1679389313	19.0	0.629370629371	0.932322899506	5126.68000833	781.397716667	707.896435	0.0	0.0	0.0	0.0	0.0	0
1087	105-14247_AM	105-14247	AM	2010	6	0.0	0.348	0.6	3.5	2.0	2	1.0	2.0	0.33	5459.77011494	32.47	22.3401869159	18.0	0.609793655682	0.886295180722	5039.88975653	960.424816364	869.299852727	0.0	0.0	0.0	0.0	0.0	0
1088	105-14248_AM	105-14248	AM	2010	6	0.0	0.348	0.6	3.5	2.0	2	1.0	2.0	0.33	5459.77011494	25.34	16.9783037475	12.2	0.78137332281	1.16619423792	5160.28900214	1213.18817818	1106.14742364	0.0	0.0	0.0	0.0	0.0	0
1089	105-14249_AM	105-14249	AM	2010	10	0.0	0.348	0.6	3.5	2.0	2	1.0	2.0	0.63	5459.77011494	27.99	18.0638686131	15.0	1.35048231511	2.09257500758	5324.33306538	1181.09107048	1041.4302319	0.0	0.0	0.0	0.0	0.0	0
1090	105-14250_AM	105-14250	AM	2010	8	0.0	0.348	0.6	3.5	2.0	2	5.0	2.0	0.44	5459.77011494	21.62	16.0904159132	13.0	1.22109158187	1.64072825354	4656.11883409	586.132816818	488.948425682	0.0	0.0	0.0	0.0	0.0	0
1091	105-14251_AM	105-14251	AM	2010	5	0.0	0.348	0.6	3.5	1.0	3	5.0	1.0	0.45	2097.70114943	19.64	16.2980392157	15.0	1.37474541752	1.65664100096	1543.54486161	223.069142	195.931294	0.0	0.0	0.0	0.0	0.0	0
1092	105-14252_AM	105-14252	AM	2010	4	0.0	0.348	0.6	8.5	1.0	4	5.0	1.0	0.36	1724.13793103	21.95	15.2307692308	13.0	0.984054669704	1.41818181818	1662.87585075	30.611545	26.99193	0.0	0.0	0.0	0.0	0.0	0
1093	105-14253_AM	105-14253	AM	2010	1	0.0	0.348	0.6	8.5	1.0	4	5.0	1.0	0.1	1724.13793103	26.12	20.7142857143	17.0	0.229709035222	0.289655172414	1563.27211064	12.50149	10.39196	0.0	0.0	0.0	0.0	0.0	0
1094	105-14254_AM	105-14254	AM	2010	3	0.0	0.348	0.6	8.5	1.0	4	5.0	1.0	0.36	1724.13793103	22.89	18.5669291339	15.0	0.943643512451	1.16335877862	1542.43695223	130.906075	121.1942175	0.0	0.0	0.0	0.0	0.0	0
1095	105-14255_AM	105-14255	AM	2010	1	0.0	0.348	0.6	8.5	1.0	4	5.0	1.0	0.09	1724.13793103	21.36	11.2121212121	6.0	0.252808988764	0.481621621623	1809.57367453	61.02742	48.35908	0.0	0.0	0.0	0.0	0.0	0
1096	105-14257_AM	105-14257	AM	2010	14	0.0	0.348	0.6	8.5	3.0	4	1.0	1.0	0.84	1005.74712644	17.63	14.6123260437	13.0	2.85876347136	3.44914285715	887.145561325	210.307603571	187.87467	0.0	0.0	0.0	0.0	0.0	0
1097	105-14258_AM	105-14258	AM	2010	6	0.0	0.348	0.6	8.5	3.0	4	1.0	1.0	0.36	1005.74712644	20.31	14.5905511811	12.0	1.0635155096	1.48041014571	956.620169295	259.570213333	227.695945	0.0	0.0	0.0	0.0	0.0	0
1098	105-14259_AM	105-14259	AM	2010	5	0.0	0.348	0.6	8.5	3.0	4	1.0	1.0	0.3	1005.74712644	21.29	16.9195652174	14.0	0.845467355566	1.0638571245	910.810686297	306.44212	274.393606	0.0	0.0	0.0	0.0	0.0	0
1099	105-14260_AM	105-14260	AM	2010	6	0.0	0.348	0.6	8.5	3.0	4	1.0	2.0	0.36	4022.98850575	18.53	13.4668246445	11.0	1.16567728009	1.60394158016	3807.73928827	86.2099866667	66.4408433333	0.0	0.0	0.0	0.0	0.0	0
1100	105-14261_AM	105-14261	AM	2010	6	0.0	0.348	0.6	8.5	2.0	4	1.0	2.0	0.33	3996.86520376	18.34	15.2128146453	13.0	1.07960741549	1.30153429603	3523.62143156	115.322722039	93.3762638333	0.0	0.0	0.0	0.0	0.0	0
1101	105-14262_AM	105-14262	AM	2010	8	0.0	0.348	0.6	8.5	2.0	4	1.0	2.06666666667	0.45	3860.1532567	18.18	14.3460721868	13.0	1.48514851485	1.88204824627	3509.79827052	124.426216667	100.177984	0.0	0.0	0.0	0.0	0.0	0
1102	105-14263_AM	105-14263	AM	2010	4	0.0	0.348	0.6	8.5	2.0	4	1.0	2.0	0.24	3735.63218391	19.12	13.1407249467	11.0	0.753138075314	1.09582995294	3616.03065235	115.423745	90.9313	0.0	0.0	0.0	0.0	0.0	0
1103	105-14265_AM	105-14265	AM	2010	2	0.0	0.348	0.6	8.5	3.0	4	1.0	1.0	0.26	1005.74712644	27.18	13.8709677419	10.0	0.573951434879	1.12465116279	1062.85905954	113.77441	109.53353	0.0	0.0	0.0	0.0	0.0	0
1104	105-14266_AM	105-14266	AM	2010	2	0.0	0.348	0.6	8.5	3.0	4	1.0	1.0	0.26	1005.74712644	21.25	15.5456621005	12.0	0.734117647059	1.00349537377	949.215137812	74.96277	71.7564	0.0	0.0	0.0	0.0	0.0	0
1105	105-14267_AM	105-14267	AM	2010	3	0.0	0.348	0.6	8.5	3.0	4	1.0	1.0	0.26	1005.74712644	18.6	15.0971302428	13.0	0.838709677419	1.0333089633	899.383830608	181.0011	147.661435	0.0	0.0	0.0	0.0	0.0	0
1106	105-14268_AM	105-14268	AM	2010	1	0.0	0.348	0.6	8.5	3.0	4	2.0	1.0	0.22	1005.74712644	19.03	14.7341772152	12.0	0.693641618497	0.895876288659	923.877925978	0.0	0.0	0.0	0.0	0.0	0.0	0.0	0
1107	105-14270_AM	105-14270	AM	2010	2	0.0	0.348	0.6	3.5	3.0	3	1.0	2.0	0.26	4597.70114943	26.53	20.4243176179	15.0	0.588013569544	0.763795407604	3767.85091874	1826.246705	1722.03792	0.0	0.0	0.0	0.0	0.0	0
1108	105-14271_AM	105-14271	AM	2010	2	0.0	0.348	0.6	3.5	3.0	3	1.0	2.0	0.26	4597.70114943	29.43	22.2588235294	16.0	0.530071355759	0.700845665962	3849.28323491	1585.25427	1489.825205	0.0	0.0	0.0	0.0	0.0	0
1109	105-14272_AM	105-14272	AM	2010	2	0.0	0.348	0.6	3.5	3.0	3	1.0	2.0	0.26	4597.70114943	24.34	14.5802752294	9.0	0.640920295809	1.0699386503	4743.70913953	1144.104795	1089.278955	0.0	0.0	0.0	0.0	0.0	0
1110	105-14273_AM	105-14273	AM	2010	1	0.0	0.348	0.6	3.5	3.0	3	1.0	1.0	0.00561	2298.85057471	26.4	18.96875	17.0	0.01275	0.0177449752883	2035.24643508	726.29761	709.0586	0.0	0.0	0.0	0.0	0.0	0
1111	105-14274_AM	105-14274	AM	2010	1	0.0	0.348	0.6	3.5	3.0	3	2.0	1.0	0.12486	2298.85057471	25.6	19.1505376344	18.0	0.292640625	0.391195283549	1949.17625469	590.06189	563.8296	0.0	0.0	0.0	0.0	0.0	0
1112	105-14276_AM	105-14276	AM	2010	3	0.0	0.348	0.6	8.5	3.0	4	2.0	1.0	0.49	2011.49425287	29.54	26.95	26.0	0.995260663507	1.09090909091	1621.59022933	451.427445714	443.832447143	0.0	0.0	0.0	0.0	0.0	0
1113	105-14277_AM	105-14277	AM	2010	5	0.0	0.348	0.6	8.5	3.0	4	2.0	1.0	0.65	2011.49425287	26.47	20.8014705882	19.0	1.4733660748	1.87486744433	1833.12609183	308.321154154	307.136984769	0.0	0.0	0.0	0.0	0.0	0
1114	105-14278_AM	105-14278	AM	2010	9	0.0	0.348	0.6	8.5	3.0	4	2.0	3.05240072519	0.68396	15084.73642	24.32	18.2290748899	17.0	1.68740131579	2.25121681972	14080.8219214	33.3444119539	30.6903450494	0.0	0.0	0.0	0.0	0.0	0
1115	105-14280_AM	105-14280	AM	2010	11	0.0	0.348	0.6	8.5	3.0	4	2.0	1.0	0.33114	2011.49425287	20.95	15.193877551	12.0	0.948372315036	1.30765829416	1905.57423755	50.3380751392	35.852020247	0.0	0.0	0.0	0.0	0.0	0
1116	105-14282_AM	105-14282	AM	2010	5	0.0	0.348	0.6	8.5	3.0	4	1.0	1.0	0.3	2011.49425287	22.83	18.2290748899	17.0	0.788436268068	0.987433542773	1816.66639456	154.269684	117.498738	0.0	0.0	0.0	0.0	0.0	0
1117	105-14283_AM	105-14283	AM	2010	6	0.0	0.348	0.6	8.5	3.0	4	1.0	1.0	0.36	2011.49425287	21.01	15.9433962264	14.0	1.02808186578	1.35479289941	1866.57921618	393.734236667	333.189636667	0.0	0.0	0.0	0.0	0.0	0
1118	105-14284_AM	105-14284	AM	2010	6	0.0	0.348	0.6	8.5	2.0	4	1.0	1.09090909091	0.33	2220.48066876	23.43	17.7085106383	15.0	0.845070422535	1.118106452	2064.52725702	362.422484545	298.489289091	0.0	0.0	0.0	0.0	0.0	0
1119	105-14285_AM	105-14285	AM	2010	8	0.0	0.348	0.6	3.5	2.0	3	1.0	2.0	0.45	4310.34482759	22.58	14.6558704453	12.0	1.19574844996	1.84226519338	4184.02721507	1155.13614933	993.077768	0.0	0.0	0.0	0.0	0.0	0
1120	105-14286_AM	105-14286	AM	2010	5	0.0	0.348	0.6	3.5	2.0	3	2.0	2.0	0.3	4310.34482759	23.74	16.6936758893	14.0	0.758213984836	1.07825263407	3898.26932239	1180.985744	999.186584	0.0	0.0	0.0	0.0	0.0	0
1121	105-14287_AM	105-14287	AM	2010	11	0.0	0.348	0.6	3.5	2.0	3	2.0	2.0	0.7	4310.34482759	20.67	12.0947546531	10.0	2.03193033382	3.47257974259	4520.90934315	1163.03712343	951.667340571	0.0	0.0	0.0	0.0	0.0	0
1122	105-14288_AM	105-14288	AM	2010	4	0.0	0.348	0.6	3.5	1.0	2	2.0	2.0	0.35	5238.0952381	22.64	13.2851405622	10.0	0.927561837456	1.58071342201	5483.22678018	1077.71371457	879.635041429	0.0	0.0	0.0	0.0	0.0	0
1123	105-14289_AM	105-14289	AM	2010	4	0.0	0.348	0.6	3.5	1.0	2	2.0	2.0	0.36	5172.4137931	21.48	15.397260274	12.4	1.00558659218	1.40284697509	4590.26135142	1097.851655	898.94499	0.0	0.0	0.0	0.0	0.0	0
1124	105-14290_AM	105-14290	AM	2010	8	0.0	0.348	0.6	3.5	1.0	2	2.0	2.0	0.64	5172.4137931	20.55	14.7128953771	14.0	1.86861313869	2.60995534977	4595.83196356	1246.98858953	1046.52859156	0.0	0.0	0.0	0.0	0.0	0
1125	105-14291_AM	105-14291	AM	2010	2	0.0	0.348	0.6	3.5	0.0	3	2.0	2.0	0.18	3735.63218391	21.23	10.8097345133	8.0	0.508714083844	0.999099467865	4277.56140758	729.38232	574.35036	0.0	0.0	0.0	0.0	0.0	0
1126	105-14292_AM	105-14292	AM	2010	1	0.0	0.348	0.6	3.5	0.0	3	3.0	2.0	0.09	3735.63218391	24.03	11.3928571429	7.0	0.224719101124	0.473981191221	4452.57505803	501.63913	367.31226	0.0	0.0	0.0	0.0	0.0	0
1127	105-14293_AM	105-14293	AM	2010	5	0.0	0.348	0.6	3.5	0.0	3	3.0	2.0	0.29	3735.63218391	19.06	10.8974895397	8.0	0.912906610703	1.59669802266	3980.07767893	941.906472414	774.876618621	0.0	0.0	0.0	0.0	0.0	0
1128	105-14294_AM	105-14294	AM	2010	5	0.0	0.348	0.6	3.5	0.0	3	3.0	2.0	0.19	3735.63218391	15.19	10.123655914	8.0	0.750493745885	1.12607541157	3546.92130443	1443.52683053	1108.33351263	0.0	0.0	0.0	0.0	0.0	0
1129	105-14295_AM	105-14295	AM	2010	4	0.0	0.348	0.6	3.5	0.0	3	3.0	2.0	0.17	3735.63218391	18.13	10.6976744186	9.0	0.562603419746	0.95347826087	3895.46732099	1185.92732	901.527499412	0.0	0.0	0.0	0.0	0.0	0
1130	105-14296_AM	105-14296	AM	2010	2	0.0	0.348	0.6	3.5	0.0	3	3.0	2.0	0.09	3735.63218391	17.06	11.1983122363	8.0	0.31652989449	0.482215523737	3592.74703175	1144.70203	888.31624	0.0	0.0	0.0	0.0	0.0	0
1131	105-14297_AM	105-14297	AM	2010	3	0.0	0.348	0.6	3.5	0.0	3	3.0	1.0	0.15	1867.81609195	16.97	12.2041522491	8.0	0.530347672363	0.737453926852	1652.12557708	881.287505333	712.735814667	0.0	0.0	0.0	0.0	0.0	0
1132	105-14298_AM	105-14298	AM	2010	3	0.0	0.348	0.6	8.5	0.0	4	3.0	1.0	0.21	1580.45977011	16.52	11.3256578947	8.0	0.762711864407	1.11251815278	1531.28454631	371.529653333	303.65852	0.0	0.0	0.0	0.0	0.0	0
1133	105-14300_AM	105-14300	AM	2010	2	0.0	0.348	0.6	3.5	2.0	3	5.0	2.0	0.14	4310.34482759	21.62	13.5156862745	10.0	0.388529139685	0.621500072538	4309.57044546	1886.47211	1702.176525	0.0	0.0	0.0	0.0	0.0	0
1134	105-14301_AM	105-14301	AM	2010	1	0.0	0.348	0.6	3.5	2.0	2	5.0	3.0	0.06	8189.65517241	21.56	13.3184466019	6.0	0.166975881262	0.270301793265	8262.19427276	2306.08008	2078.85165	0.0	0.0	0.0	0.0	0.0	0
1135	105-14302_AM	105-14302	AM	2010	3	0.0	0.348	0.6	3.5	2.0	2	5.0	3.0	0.2	8189.65517241	24.44	14.6609848485	10.0	0.490998363339	0.81849890195	8441.17619853	2604.6033695	2296.386853	0.0	0.0	0.0	0.0	0.0	0
1136	105-14303_AM	105-14303	AM	2010	3	0.0	0.348	0.6	3.5	2.0	2	5.0	3.0	0.2	8189.65517241	24.69	16.9108734403	12.0	0.48602673147	0.709602614103	7590.983688	2692.6060685	2356.7658165	0.0	0.0	0.0	0.0	0.0	0
1137	105-14304_AM	105-14304	AM	2010	2	0.0	0.348	0.6	3.5	2.0	2	2.0	3.0	0.18	8189.65517241	24.77	15.3688212928	12.0	0.436011303997	0.702721425036	8234.9866788	2375.51904	2088.2208	0.0	0.0	0.0	0.0	0.0	0
1138	105-14305_AM	105-14305	AM	2010	2	0.0	0.348	0.6	3.5	2.0	2	2.0	3.0	0.29	8189.65517241	24.19	17.3050847458	14.0	0.71930549814	1.0054848188	7282.60323658	2303.62027207	2039.37179069	0.0	0.0	0.0	0.0	0.0	0
1139	105-14307_AM	105-14307	AM	2010	4	0.0	0.348	0.6	3.5	2.0	3	1.0	1.3	0.2	2801.72413793	23.45	18.6496519722	15.0	0.511727078891	0.643443642696	2199.94234061	1257.0368235	1149.569585	0.0	0.0	0.0	0.0	0.0	0
1140	105-14308_AM	105-14308	AM	2010	2	0.0	0.348	0.6	3.5	2.0	3	1.0	1.0	0.22	2155.17241379	24.12	18.0557768924	13.0	0.547263681592	0.731067961166	1825.93044982	665.323888182	603.186142727	0.0	0.0	0.0	0.0	0.0	0
1141	105-14309_AM	105-14309	AM	2010	4	0.0	0.348	0.6	3.5	2.0	3	2.0	1.0	0.3	2155.17241379	21.09	15.5298651252	12.0	0.853485064011	1.15905707196	1859.58174582	944.156624667	857.379706667	0.0	0.0	0.0	0.0	0.0	0
1142	105-14310_AM	105-14310	AM	2010	8	0.0	0.348	0.6	8.5	2.0	4	2.0	1.0	0.62	1946.60734149	19.98	16.9483568075	16.0	1.86186186186	2.19490304709	1688.27415877	196.572019194	175.139090645	0.0	0.0	0.0	0.0	0.0	0
1143	105-14311_AM	105-14311	AM	2010	5	0.0	0.348	0.6	8.5	3.0	4	2.0	1.0	0.47	1840.30325263	24.78	21.56	21.0	1.13801452785	1.30797773655	1562.56158276	113.30362617	93.8420453191	0.0	0.0	0.0	0.0	0.0	0
1144	105-14313_AM	105-14313	AM	2010	4	0.0	0.348	0.6	3.5	2.0	3	5.0	1.0	0.22	2155.17241379	22.86	12.973871734	11.0	0.577427821522	1.017429513	2307.49464824	1462.49442818	1343.72520818	0.0	0.0	0.0	0.0	0.0	0
1145	105-14314_AM	105-14314	AM	2010	5	0.0	0.348	0.6	3.5	2.0	3	5.0	1.58823529412	0.34	3422.92089249	22.48	16.9069767442	13.0	0.907473309609	1.20660247593	2884.52991852	922.251538529	837.245603235	0.0	0.0	0.0	0.0	0.0	0
1146	105-14315_AM	105-14315	AM	2010	2	0.0	0.348	0.6	3.5	2.0	3	5.0	2.0	0.14	4310.34482759	27.61	20.0661417323	18.0	0.304237595074	0.418615601946	3771.42818295	949.727785	860.110095	0.0	0.0	0.0	0.0	0.0	0
1147	105-14316_AM	105-14316	AM	2010	2	0.0	0.348	0.6	3.5	2.0	3	1.0	2.0	0.2	4310.34482759	23.85	16.279491833	12.0	0.503144654088	0.737123745821	4007.67831307	3194.30347	3009.16695	0.0	0.0	0.0	0.0	0.0	0
1148	105-14317_AM	105-14317	AM	2010	5	0.0	0.348	0.6	3.5	2.0	2	1.0	1.0	0.19	2729.88505747	22.24	17.7298850575	16.0	0.512589928058	0.642982171798	2136.32510502	2081.59410579	1967.78329105	0.0	0.0	0.0	0.0	0.0	0
1149	105-14318_AM	105-14318	AM	2010	3	0.0	0.348	0.6	3.5	2.0	3	1.0	1.66666666667	0.27	3591.95402299	22.96	16.8290598291	15.0	0.705574912892	0.962620619602	3114.73459923	1923.07876148	1799.00484926	0.0	0.0	0.0	0.0	0.0	0
1150	105-14320_AM	105-14320	AM	2010	4	0.0	0.348	0.6	3.5	2.0	3	5.0	1.0	0.28	2155.17241379	16.99	14.0747126437	12.0	0.988816951148	1.19363005308	1590.40561362	1617.54788321	1481.36111571	0.0	0.0	0.0	0.0	0.0	0
1151	105-14321_AM	105-14321	AM	2010	7	0.0	0.348	0.6	3.5	1.0	3	8.0	1.0	0.44	2135.5799373	19.98	15.3459821429	14.0	1.32132132132	1.72032	1755.17002517	1192.54622818	1065.12440545	0.0	0.0	0.0	0.0	0.0	0
1152	105-14322_AM	105-14322	AM	2010	2	0.0	0.348	0.6	3.5	1.0	2	8.0	2.0	0.12	5172.4137931	29.08	15.5631868132	13.0	0.247592847318	0.462630185348	5748.91628018	1010.3009	923.59316	0.0	0.0	0.0	0.0	0.0	0
1153	105-14323_AM	105-14323	AM	2010	8	0.0	0.348	0.6	8.5	1.0	4	8.0	1.0	0.49	990.675580577	17.94	12.0941883768	11.0	1.63879598662	2.43091963545	965.798174343	352.527926531	318.412190816	0.0	0.0	0.0	0.0	0.0	0
1154	105-14324_AM	105-14324	AM	2010	5	0.0	0.348	0.6	8.5	1.0	4	9.0	1.0	0.24	1724.13793103	18.73	14.0021321962	12.0	0.768820074746	1.02841480128	1611.37965907	541.39476875	501.1847975	0.0	0.0	0.0	0.0	0.0	0
1155	105-14325_AM	105-14325	AM	2010	2	0.0	0.348	0.6	8.5	1.0	4	9.0	1.0	0.12	1724.13793103	15.23	11.0775075988	10.0	0.472751149048	0.649965701741	1631.31767041	318.548615	285.2296	0.0	0.0	0.0	0.0	0.0	0
1156	105-14326_AM	105-14326	AM	2010	2	0.0	0.348	0.6	8.5	1.0	4	10.0	1.0	0.17	1724.13793103	18.25	13.2429718876	8.0	0.558904109589	0.77021986353	1632.96585259	257.98141	227.43157	0.0	0.0	0.0	0.0	0.0	0
1157	105-14327_AM	105-14327	AM	2010	13	0.0	0.348	0.6	8.5	1.0	4	10.0	1.0	0.65	1061.00795756	17.93	14.3596638655	13.0	2.17512548801	2.71594101124	956.551757927	174.831354615	146.40958	0.0	0.0	0.0	0.0	0.0	0
1158	105-14329_AM	105-14329	AM	2010	8	0.0	0.348	0.6	3.5	2.0	3	7.0	1.0	0.53	2155.17241379	18.69	12.6215277778	11.0	1.70144462279	2.5195048143	2023.02351555	1632.64204052	1455.93523899	0.0	0.0	0.0	0.0	0.0	0
1159	105-14330_AM	105-14330	AM	2010	4	0.0	0.348	0.6	8.5	2.0	4	5.0	1.0	0.27	1867.81609195	17.35	12.4788418708	11.0	0.933717579251	1.29819739426	1775.70245284	757.68082037	689.65990963	0.0	0.0	0.0	0.0	0.0	0
1160	105-14332_AM	105-14332	AM	2010	7	0.0	0.348	0.6	8.5	2.0	4	8.0	1.29545454545	0.44	2452.32497388	19.63	15.1463963964	12.0	1.34488028528	1.74298884758	2256.73195568	643.269668409	587.819292955	0.0	0.0	0.0	0.0	0.0	0
1161	105-14333_AM	105-14333	AM	2010	2	0.0	0.348	0.6	8.5	2.0	4	8.0	1.29166666667	0.24	2580.22030651	20.9	17.0430839002	15.0	0.688995215311	0.844917509315	2300.58378593	1173.76722667	1097.22961375	0.0	0.0	0.0	0.0	0.0	0
1162	105-14334_AM	105-14334	AM	2010	4	0.0	0.348	0.6	8.5	2.0	4	5.0	1.0	0.34	1867.81609195	21.16	15.9683544304	12.0	0.964083175803	1.27752675386	1737.91079153	154.480837941	136.732446471	0.0	0.0	0.0	0.0	0.0	0
1163	105-14335_AM	105-14335	AM	2010	1	0.0	0.348	0.6	8.5	2.0	4	5.0	1.0	0.07	862.068965517	19.74	9.10909090909	7.0	0.212765957447	0.461077844311	932.256534953	42.66094	39.26236	0.0	0.0	0.0	0.0	0.0	0
1164	105-14337_AM	105-14337	AM	2010	1	0.0	0.348	0.6	8.5	1.0	4	8.0	1.0	0.12	862.068965517	20.61	16.3333333333	14.0	0.349344978166	0.440816326532	781.942597557	103.97872	90.45872	0.0	0.0	0.0	0.0	0.0	0
1165	105-14338_AM	105-14338	AM	2010	9	0.0	0.348	0.6	3.5	1.0	3	8.0	2.0	0.35	4022.98850575	20.46	16.7170474517	14.0	1.02639296188	1.25620269133	3035.53681802	297.334355143	250.521071429	0.0	0.0	0.0	0.0	0.0	0
1166	105-14339_AM	105-14339	AM	2010	9	0.0	0.348	0.6	8.5	1.0	4	9.0	1.95833333333	0.24	3891.2835249	17.78	11.6022913257	9.0	0.809898762655	1.2411341515	3836.99122187	495.568387083	388.03387375	0.0	0.0	0.0	0.0	0.0	0
1167	105-14340_AM	105-14340	AM	2010	3	0.0	0.348	0.6	3.5	1.0	3	9.0	2.0	0.12	4022.98850575	21.1	11.6765217391	9.0	0.341232227488	0.616621983916	4378.58216028	283.210871667	213.181959167	0.0	0.0	0.0	0.0	0.0	0
1168	105-14341_AM	105-14341	AM	2010	2	0.0	0.348	0.6	3.5	1.0	3	9.0	2.0	0.12	4022.98850575	23.72	12.5456171735	9.0	0.303541315346	0.57390560388	4503.72354882	442.88251	352.39181	0.0	0.0	0.0	0.0	0.0	0
1169	105-14342_AM	105-14342	AM	2010	6	0.0	0.348	0.6	3.5	1.0	3	10.0	2.0	0.43	4022.98850575	20.82	13.4078947368	11.0	1.23919308357	1.92423945045	3929.93945118	445.148143953	359.156495349	0.0	0.0	0.0	0.0	0.0	0
1170	105-14343_AM	105-14343	AM	2010	14	0.0	0.348	0.6	3.5	1.0	3	10.0	1.60606060606	0.66	3396.0292581	21.48	16.796398892	15.0	1.84357541899	2.35764822297	2728.28208758	416.748334848	355.499482727	0.0	0.0	0.0	0.0	0.0	0
1171	105-14344_AM	105-14344	AM	2010	4	0.0	0.348	0.6	3.5	2.0	3	6.0	2.0	0.31932	4310.34482759	28.69	16.2114989733	14.0	0.667800627396	1.18182778974	4628.31459409	173.649229786	146.491090512	0.0	0.0	0.0	0.0	0.0	0
1172	105-14346_AM	105-14346	AM	2010	2	0.0	0.348	0.6	8.5	2.0	4	8.0	2.0	0.1	3735.63218391	19.62	15.0443686007	11.0	0.305810397554	0.398820326678	3448.65300121	1551.04193	1452.733065	0.0	0.0	0.0	0.0	0.0	0
1173	105-14347_AM	105-14347	AM	2010	5	0.0	0.348	0.6	8.5	1.0	4	8.0	2.0	0.3657	3448.27586207	19.01	14.9953379953	12.0	1.15423461336	1.46325478004	3135.96774986	1713.35670623	1597.57043159	0.0	0.0	0.0	0.0	0.0	0
1174	105-14351_AM	105-14351	AM	2010	2	0.0	0.348	0.6	8.5	1.0	4	9.0	1.0	0.12	1724.13793103	19.41	9.11538461538	7.0	0.370942812983	0.789873417722	1857.32436804	140.75995	121.36418	0.0	0.0	0.0	0.0	0.0	0
1175	105-14353_AM	105-14353	AM	2010	2	0.0	0.348	0.6	8.5	2.0	4	9.0	1.0	0.1801	1867.81609195	22.75	16.7058823529	13.0	0.474989010989	0.646838028171	1759.90203668	217.404974087	198.884783309	0.0	0.0	0.0	0.0	0.0	0
1176	105-14354_AM	105-14354	AM	2010	3	0.0	0.348	0.6	8.5	1.0	4	9.0	1.0	0.27	1724.13793103	20.99	15.6530612245	12.0	0.771796093378	1.03494132986	1613.22356678	206.004143704	183.919907407	0.0	0.0	0.0	0.0	0.0	0
1177	105-14355_AM	105-14355	AM	2010	9	0.0	0.348	0.6	8.5	1.0	4	8.0	1.0	0.68	1724.13793103	17.12	13.5240875912	11.0	2.38317757009	3.01683937825	1566.71369344	43.8663748529	40.5970252941	0.0	0.0	0.0	0.0	0.0	0
1178	105-14356_AM	105-14356	AM	2010	4	0.0	0.348	0.6	8.5	1.0	4	8.0	1.0	0.22	1724.13793103	19.5	13.8282051282	11.0	0.676923076923	0.954570739848	1648.68284282	13.6229677273	11.2675468182	0.0	0.0	0.0	0.0	0.0	0
1179	105-14357_AM	105-14357	AM	2010	5	0.0	0.348	0.6	8.5	1.0	4	8.0	1.0	0.29	1724.13793103	20.24	13.5485436893	10.2	0.859683794466	1.28427087066	1685.10938842	111.63968931	94.9712265517	0.0	0.0	0.0	0.0	0.0	0
1180	105-14358_AM	105-14358	AM	2010	2	0.0	0.348	0.6	8.5	1.0	4	8.0	1.33333333333	0.18	2298.85057471	21.94	13.3310810811	9.0	0.49225159526	0.810136847439	2318.82219483	259.889163333	201.895826667	0.0	0.0	0.0	0.0	0.0	0
1181	105-14360_AM	105-14360	AM	2010	4	0.0	0.348	0.6	8.5	2.0	4	9.0	1.0	0.28	1616.37931034	19.84	16.1373626374	14.0	0.846774193548	1.04106230848	1443.5401106	122.404639643	105.413989286	0.0	0.0	0.0	0.0	0.0	0
1182	105-14361_AM	105-14361	AM	2010	3	0.0	0.348	0.6	3.5	1.0	3	9.0	2.24137931034	0.29	4508.52160127	18.9	15.3011363636	13.0	0.920634920635	1.13717044189	3450.09797108	162.926811724	137.56249931	0.0	0.0	0.0	0.0	0.0	0
1183	105-14362_AM	105-14362	AM	2010	6	0.0	0.348	0.6	3.5	1.0	3	9.0	1.83333333333	0.66	3687.7394636	20.83	15.9313232831	13.0	1.90110417667	2.4856692251	3046.5648337	101.781633333	85.474335	0.0	0.0	0.0	0.0	0.0	0
1184	105-14363_AM	105-14363	AM	2010	3	0.0	0.348	0.6	3.5	1.0	3	9.0	1.0	0.22	2011.49425287	19.35	14.2505175983	12.0	0.682170542636	0.926282144417	1735.35595257	57.822815	38.31196	0.0	0.0	0.0	0.0	0.0	0
1185	105-14364_AM	105-14364	AM	2010	3	0.0	0.348	0.6	3.5	1.0	3	9.0	1.21428571429	0.28	2442.52873563	19.98	13.2474226804	11.0	0.840840840841	1.26817120623	2329.37447404	91.0442403571	69.5778075	0.0	0.0	0.0	0.0	0.0	0
1186	105-14366_AM	105-14366	AM	2010	3	0.0	0.348	0.6	3.5	2.0	3	1.0	2.0	0.19	4310.34482759	29.0	21.0410677618	18.0	0.393103448276	0.541797599298	3778.02733318	671.894808947	596.119414211	0.0	0.0	0.0	0.0	0.0	0
1187	105-14367_AM	105-14367	AM	2010	9	0.0	0.348	0.6	3.5	2.0	3	2.0	2.0	0.45	4310.34482759	25.47	17.207253886	14.0	1.06007067138	1.56910569106	4044.57105826	1009.58184333	898.08274	0.0	0.0	0.0	0.0	0.0	0
1188	105-14368_AM	105-14368	AM	2010	7	0.0	0.348	0.6	3.5	1.0	3	5.0	2.0	0.46	4197.90104948	26.0	17.2725806452	15.0	1.06153846154	1.59790830143	3996.79105351	879.87387413	755.745673913	0.0	0.0	0.0	0.0	0.0	0
1189	105-14369_AM	105-14369	AM	2010	5	0.0	0.348	0.6	3.5	1.0	2	5.0	2.0	0.37	5172.4137931	27.56	19.5499254844	17.0	0.805515239478	1.13555420033	4638.33262438	1224.81218622	1053.53338162	0.0	0.0	0.0	0.0	0.0	0
1190	105-14370_AM	105-14370	AM	2010	3	0.0	0.348	0.6	3.5	1.0	2	5.0	2.0	0.46	5172.4137931	26.82	20.1010248902	17.0	1.02908277405	1.37306431641	4376.25737436	1383.80230043	1189.05284609	0.0	0.0	0.0	0.0	0.0	0
1191	105-14371_AM	105-14371	AM	2010	2	0.0	0.348	0.6	3.5	1.0	2	5.0	3.0	0.18	7758.62068966	20.99	15.1876876877	11.0	0.514530728919	0.711102323282	6819.81471015	1631.24646	1381.401845	0.0	0.0	0.0	0.0	0.0	0
1192	105-14372_AM	105-14372	AM	2010	1	0.0	0.348	0.6	3.5	0.0	3	6.0	3.0	0.09	5603.44827586	22.06	13.1565495208	8.0	0.244786944696	0.410441962116	5799.46926201	1193.98438	1012.16963	0.0	0.0	0.0	0.0	0.0	0
1193	105-14373_AM	105-14373	AM	2010	1	0.0	0.348	0.6	3.5	0.0	3	6.0	3.0	0.09	5603.44827586	24.36	14.8795731707	12.0	0.221674876847	0.362913635899	5700.44235065	1387.58374	1197.7557	0.0	0.0	0.0	0.0	0.0	0
1194	105-14374_AM	105-14374	AM	2010	2	0.0	0.348	0.6	3.5	0.0	3	6.0	3.0	0.09	5603.44827586	22.12	11.9942775393	8.0	0.244122965642	0.450214694658	6177.70248269	1358.99036	1137.35727	0.0	0.0	0.0	0.0	0.0	0
1195	105-14375_AM	105-14375	AM	2010	3	0.0	0.348	0.6	3.5	0.0	3	6.0	2.33333333333	0.27	4358.23754789	16.16	10.8243626062	8.0	1.00247524752	1.49662392044	4120.2185016	1808.95451	1513.27903	0.0	0.0	0.0	0.0	0.0	0
1196	105-14376_AM	105-14376	AM	2010	1	0.0	0.348	0.6	3.5	0.0	3	6.0	2.0	0.1	3735.63218391	15.52	11.6003184713	9.0	0.386597938144	0.517227179137	3170.40999327	496.64053	371.14961	0.0	0.0	0.0	0.0	0.0	0
1197	105-14378_AM	105-14378	AM	2010	2	0.0	0.348	0.6	8.5	1.0	4	5.0	1.0	0.14	1724.13793103	14.23	11.2079646018	8.0	0.590302178496	0.749467035134	1569.29269466	124.89026	94.03845	0.0	0.0	0.0	0.0	0.0	0
1198	105-14379_AM	105-14379	AM	2010	1	0.0	0.348	0.6	8.5	1.0	4	5.0	1.0	0.06	1724.13793103	15.27	10.15625	6.0	0.235756385069	0.354461538462	1688.93818457	311.55576	268.77685	0.0	0.0	0.0	0.0	0.0	0
1199	105-14380_AM	105-14380	AM	2010	3	0.0	0.348	0.6	8.5	1.0	4	5.0	1.0	0.2	1724.13793103	15.92	11.8041237113	9.0	0.753768844221	1.01659388647	1617.4837463	220.1120535	182.4474935	0.0	0.0	0.0	0.0	0.0	0
1200	105-14381_AM	105-14381	AM	2010	2	0.0	0.348	0.6	8.5	1.0	4	5.0	1.0	0.14	1724.13793103	16.92	10.6572504708	8.0	0.496453900709	0.788195794311	1719.92492823	270.68471	228.937415	0.0	0.0	0.0	0.0	0.0	0
1201	105-14382_AM	105-14382	AM	2010	1	0.0	0.348	0.6	8.5	1.0	4	5.0	1.0	0.07	1724.13793103	16.0	9.736	6.0	0.2625	0.431388660641	1738.35734701	551.82312	470.32504	0.0	0.0	0.0	0.0	0.0	0
1202	105-14383_AM	105-14383	AM	2010	4	0.0	0.348	0.6	8.5	1.0	4	5.0	1.0	0.27	1724.13793103	15.78	10.5612431444	8.0	1.02661596958	1.53391033409	1685.21163989	538.650060741	458.322897778	0.0	0.0	0.0	0.0	0.0	0
1203	105-14384_AM	105-14384	AM	2010	6	0.0	0.348	0.6	8.5	1.0	4	5.0	1.0	0.33	1724.13793103	15.87	10.414159292	8.0	1.24763705104	1.90125764787	1696.84031096	573.007827879	485.707660303	0.0	0.0	0.0	0.0	0.0	0
1204	105-14385_AM	105-14385	AM	2010	6	0.0	0.348	0.6	8.5	1.0	4	2.0	1.0	0.36	1724.13793103	12.84	9.59811320755	8.0	1.68224299065	2.25044230391	1611.44113224	1281.01330667	1177.55264	0.0	0.0	0.0	0.0	0.0	0
1205	105-14386_AM	105-14386	AM	2010	3	0.0	0.348	0.6	8.5	1.0	4	2.0	1.0	0.21	1724.13793103	15.41	12.7696202532	12.0	0.817650876055	0.986716891353	1521.04157223	1024.80538	971.326163333	0.0	0.0	0.0	0.0	0.0	0
1206	105-14387_AM	105-14387	AM	2010	5	0.0	0.348	0.6	8.5	1.0	4	2.0	1.0	0.19	1814.88203267	14.43	10.8032407407	8.0	0.790020790021	1.05523891151	1695.03781807	894.942137895	838.031715263	0.0	0.0	0.0	0.0	0.0	0
1207	105-14388_AM	105-14388	AM	2010	2	0.0	0.348	0.6	8.5	2.0	4	2.0	1.0	0.2	1867.81609195	15.2	11.6430020284	9.0	0.789473684211	1.03066202091	1725.23366374	246.0939315	194.7505075	0.0	0.0	0.0	0.0	0.0	0
1208	105-14389_AM	105-14389	AM	2010	7	0.0	0.348	0.6	8.5	2.0	4	2.0	1.0	0.28	1867.81609195	19.46	11.4899497487	9.0	0.863309352518	1.46214738684	1899.96192824	37.3567471429	21.6823942857	0.0	0.0	0.0	0.0	0.0	0
1209	105-14391_AM	105-14391	AM	2010	2	0.0	0.348	0.6	8.5	1.0	4	5.0	1.0	0.14	1724.13793103	18.39	12.9009009009	9.0	0.456769983687	0.651117318436	1655.81115598	167.39567	152.19961	0.0	0.0	0.0	0.0	0.0	0
1210	105-14393_AM	105-14393	AM	2010	4	0.0	0.348	0.6	8.5	1.0	4	5.0	1.5	0.2	2873.56321839	20.82	12.6363636364	10.0	0.576368876081	0.949640287767	2899.50229604	393.7288125	356.0671195	0.0	0.0	0.0	0.0	0.0	0
1211	105-14394_AM	105-14394	AM	2010	2	0.0	0.348	0.6	3.5	1.0	3	5.0	2.0	0.14	4022.98850575	25.77	17.3821428571	12.0	0.325960419092	0.483254571606	3780.23856934	601.235165	546.831025	0.0	0.0	0.0	0.0	0.0	0
1212	105-14395_AM	105-14395	AM	2010	1	0.0	0.348	0.6	3.5	1.0	3	5.0	2.0	0.07	4022.98850575	25.6	18.1363636364	14.0	0.1640625	0.231578947368	3612.12518877	358.91187	309.69699	0.0	0.0	0.0	0.0	0.0	0
1213	105-14396_AM	105-14396	AM	2010	4	0.0	0.348	0.6	3.5	1.0	3	5.0	2.0	0.29	4022.98850575	23.25	14.9111747851	11.0	0.748387096774	1.16691006918	3942.91909557	234.49358069	195.274860345	0.0	0.0	0.0	0.0	0.0	0
1214	105-14397_AM	105-14397	AM	2010	6	0.0	0.348	0.6	8.5	1.0	4	5.0	1.60606060606	0.33	3117.38070359	17.57	13.6226415094	12.0	1.12692088788	1.45346260388	2861.54711329	985.635849394	930.291448182	0.0	0.0	0.0	0.0	0.0	0
1215	105-14398_AM	105-14398	AM	2010	7	0.0	0.348	0.6	8.5	1.0	4	2.0	1.0	0.36	862.068965517	16.78	10.552238806	9.0	1.28724672229	2.04695898161	860.397614829	758.066273333	713.076261667	0.0	0.0	0.0	0.0	0.0	0
1216	105-14399_AM	105-14399	AM	2010	8	0.0	0.348	0.6	8.5	1.0	4	2.0	1.0	0.4	862.068965517	14.91	12.2048997773	11.0	1.60965794769	1.96642335766	766.759931414	624.16622875	597.323526	0.0	0.0	0.0	0.0	0.0	0
1217	105-14402_AM	105-14402	AM	2010	5	0.0	0.348	0.6	8.5	1.0	4	5.0	1.0	0.36	1791.98595147	20.87	10.5614035088	9.0	1.03497843795	2.04518272425	1897.56455712	19.13295	16.9287794444	0.0	0.0	0.0	0.0	0.0	0
1218	105-14403_AM	105-14403	AM	2010	5	0.0	0.348	0.6	8.5	1.0	4	5.0	1.0	0.37	1724.13793103	23.98	14.8068965517	10.0	0.92577147623	1.49930135072	1730.64271283	63.4930259459	54.0913535135	0.0	0.0	0.0	0.0	0.0	0
1219	105-14404_AM	105-14404	AM	2010	5	0.0	0.348	0.6	8.5	1.0	4	5.0	1.0	0.46	1724.13793103	21.44	12.1641791045	9.0	1.28731343284	2.26895705521	1773.45926683	161.335939582	139.86520212	0.0	0.0	0.0	0.0	0.0	0
1220	105-14410_AM	105-14410	AM	2010	4	0.0	0.348	0.6	8.5	1.0	4	5.0	1.0	0.35	862.068965517	16.3	12.8629550321	11.0	1.28834355828	1.63259530548	783.811805655	169.786204571	142.280150286	0.0	0.0	0.0	0.0	0.0	0
1221	105-14411_AM	105-14411	AM	2010	5	0.0	0.348	0.6	8.5	1.0	4	5.0	1.14285714286	0.42	1416.25615764	16.63	12.6153846154	11.0	1.51533373422	1.99756097561	1314.440383	41.9136481286	23.2116921	0.0	0.0	0.0	0.0	0.0	0
1222	105-14412_AM	105-14412	AM	2010	6	0.0	0.348	0.6	8.5	1.0	4	2.0	2.0	0.54	3639.8467433	16.13	10.8738170347	8.6	2.00867947923	2.97963446475	3548.46410101	165.033525413	122.074355654	0.0	0.0	0.0	0.0	0.0	0
1223	105-14413_AM	105-14413	AM	2010	2	0.0	0.348	0.6	3.5	0.0	3	3.0	2.0	0.18	3735.63218391	20.26	12.0	8.0	0.533070088845	0.9	3885.13635591	675.14505	534.53272	0.0	0.0	0.0	0.0	0.0	0
1224	105-14414_AM	105-14414	AM	2010	5	0.0	0.348	0.6	3.5	0.0	3	3.0	2.0	0.45	3735.63218391	18.39	11.6268656716	9.0	1.46818923328	2.32220795893	3702.68452211	1419.17361	1122.229496	0.0	0.0	0.0	0.0	0.0	0
1225	105-14415_AM	105-14415	AM	2010	2	0.0	0.348	0.6	3.5	0.0	3	3.0	2.0	0.18	3735.63218391	15.92	12.7237076649	10.0	0.678391959799	0.848809190248	2912.93147702	1124.44287	879.139185	0.0	0.0	0.0	0.0	0.0	0
1226	105-14416_AM	105-14416	AM	2010	3	0.0	0.348	0.6	3.5	0.0	3	3.0	1.5	0.18	2801.72413793	17.36	12.224742268	10.0	0.622119815668	0.883454208133	2530.39660067	1403.08978611	1027.65121556	0.0	0.0	0.0	0.0	0.0	0
1227	105-14417_AM	105-14417	AM	2010	2	0.0	0.348	0.6	3.5	0.0	3	3.0	1.0	0.1126	1867.81609195	15.8	10.63840399	9.0	0.427594936709	0.635057665262	1757.83765944	817.027746856	642.690697638	0.0	0.0	0.0	0.0	0.0	0
1228	105-14419_AM	105-14419	AM	2010	3	0.0	0.348	0.6	3.5	0.0	3	6.0	2.0	0.21	3735.63218391	16.09	10.1190082645	8.0	0.783095090118	1.24518131329	3717.87476506	561.185961429	458.27856619	0.0	0.0	0.0	0.0	0.0	0
1229	105-14420_AM	105-14420	AM	2010	2	0.0	0.348	0.6	3.5	0.0	3	6.0	2.0	0.06	3735.63218391	16.36	13.3353783231	11.0	0.220048899756	0.269958595308	2829.13685721	2719.51111	2323.89936	0.0	0.0	0.0	0.0	0.0	0
1230	105-14422_AM	105-14422	AM	2010	4	0.0	0.348	0.6	8.5	0.0	4	3.0	1.0	0.1685	862.068965517	12.35	8.40182648402	8.0	0.818623481781	1.20330978261	837.637820519	44.3411313353	25.1283534125	0.0	0.0	0.0	0.0	0.0	0
1231	105-14423_AM	105-14423	AM	2010	1	0.0	0.348	0.6	8.5	0.0	4	3.0	1.0	0.07	862.068965517	15.93	10.2040229885	9.0	0.263653483992	0.411602365531	855.306255925	36.0	18.0	0.0	0.0	0.0	0.0	0.0	0
1232	105-14424_AM	105-14424	AM	2010	5	0.0	0.348	0.6	8.5	0.0	4	3.0	1.0	0.14	862.068965517	13.48	9.80294117647	9.0	0.623145400593	0.856885688569	815.720128672	39.0545178571	20.6655557143	0.0	0.0	0.0	0.0	0.0	0
1233	105-14425_AM	105-14425	AM	2010	5	0.0	0.348	0.6	8.5	1.0	4	3.0	1.0	0.2	862.068965517	16.15	12.6862745098	10.0	0.743034055728	0.945904173107	785.802766054	592.9489005	545.904961	0.0	0.0	0.0	0.0	0.0	0
1234	105-14426_AM	105-14426	AM	2010	3	0.0	0.348	0.6	8.5	1.0	4	3.0	1.0	0.2	1724.13793103	16.99	10.4971428571	7.0	0.706297822248	1.14316820904	1730.32042628	401.608853	360.113414	0.0	0.0	0.0	0.0	0.0	0
1235	105-14431_AM	105-14431	AM	2010	7	0.0	0.348	0.6	8.5	0.0	4	3.0	1.0	0.33	862.068965517	15.12	11.1186440678	8.0	1.30952380952	1.78079268293	811.754765459	650.43295	609.772570909	0.0	0.0	0.0	0.0	0.0	0
1236	105-14432_AM	105-14432	AM	2010	5	0.0	0.348	0.6	8.5	1.0	4	3.0	1.0	0.18	862.068965517	16.55	12.1304347826	11.4	0.652567975831	0.890322580646	812.931594065	586.380675	555.36654	0.0	0.0	0.0	0.0	0.0	0
1237	105-14433_AM	105-14433	AM	2010	6	0.0	0.348	0.6	8.5	1.0	4	3.0	1.0	0.25	862.068965517	14.99	10.4583333333	9.0	1.00066711141	1.43426294821	829.682480831	525.464434	502.3177248	0.0	0.0	0.0	0.0	0.0	0
1238	105-14435_AM	105-14435	AM	2010	1	0.0	0.348	0.6	3.5	0.0	2	3.0	3.0	0.07	7327.5862069	20.67	14.7980295567	10.0	0.203193033382	0.283821571237	6511.10736198	1943.82361	1440.99422	0.0	0.0	0.0	0.0	0.0	0
1239	105-14436_AM	105-14436	AM	2010	7	0.0	0.348	0.6	3.5	0.0	2	3.0	3.24	0.25	7913.79310345	19.88	13.5534351145	11.0	0.754527162978	1.10673049845	7366.01335677	1719.2160728	1266.3358128	0.0	0.0	0.0	0.0	0.0	0
1240	105-14437_AM	105-14437	AM	2010	3	0.0	0.348	0.6	3.5	0.0	2	3.0	3.0	0.18	7471.26436782	22.84	15.3810444874	12.0	0.472854640981	0.702162977868	7030.35457619	1665.70186333	1241.16411333	0.0	0.0	0.0	0.0	0.0	0
1241	105-14439_AM	105-14439	AM	2010	1	0.0	0.348	0.6	8.5	1.0	4	10.0	1.0	0.1924	1724.13793103	25.02	13.795640327	11.0	0.46139088729	0.836786095199	1787.03476713	67.98582	41.54591	0.0	0.0	0.0	0.0	0.0	0
1242	105-14440_AM	105-14440	AM	2010	3	0.0	0.348	0.6	8.5	1.0	4	6.0	1.0	0.51	1724.13793103	21.77	18.0967153285	16.0	1.40560404226	1.6909145911	1517.73502732	80.2747633333	45.9254866667	0.0	0.0	0.0	0.0	0.0	0
1243	105-14441_AM	105-14441	AM	2010	4	0.0	0.348	0.6	3.5	1.0	2	6.0	1.0	0.17	2586.20689655	27.18	15.5304518664	12.0	0.37527593819	0.656774193549	2756.57648911	104.71005	73.0308652941	0.0	0.0	0.0	0.0	0.0	0
1244	105-14442_AM	105-14442	AM	2010	3	0.0	0.348	0.6	3.5	1.0	2	6.0	1.0	0.17	2586.20689655	23.25	15.223476298	11.0	0.438709677419	0.670017793593	2492.43564232	159.376515294	122.530213529	0.0	0.0	0.0	0.0	0.0	0
1245	105-14443_AM	105-14443	AM	2010	2	0.0	0.348	0.6	3.5	1.0	2	6.0	1.0	0.16	2586.20689655	21.77	17.9701897019	15.0	0.44097381718	0.534218066657	1919.77913133	76.66555875	65.146005	0.0	0.0	0.0	0.0	0.0	0
1246	105-14445_AM	105-14445	AM	2010	2	0.0	0.348	0.6	3.5	1.0	2	6.0	2.0	0.17	5172.4137931	26.89	19.0186915888	14.0	0.379323168464	0.536314496314	4651.70157056	595.26349	460.87487	0.0	0.0	0.0	0.0	0.0	0
1247	105-14446_AM	105-14446	AM	2010	6	0.0	0.348	0.6	3.5	1.0	2	6.0	2.0	0.1644	5172.4137931	24.46	14.3853955375	13.0	0.403270645953	0.685695431473	5406.05411474	817.222013017	647.927135742	0.0	0.0	0.0	0.0	0.0	0
1248	105-14447_AM	105-14447	AM	2010	2	0.0	0.348	0.6	3.5	1.0	2	6.0	2.0	0.34	5172.4137931	24.26	17.398245614	14.0	0.840890354493	1.17253201573	4588.06924891	474.57973	368.25284	0.0	0.0	0.0	0.0	0.0	0
1249	105-14448_AM	105-14448	AM	2010	3	0.0	0.348	0.6	3.5	1.0	2	6.0	2.0	0.17	5172.4137931	25.47	17.7695652174	14.0	0.400471142521	0.574015170051	4713.2250151	696.137230588	542.186965294	0.0	0.0	0.0	0.0	0.0	0
1250	105-14449_AM	105-14449	AM	2010	3	0.0	0.348	0.6	3.5	1.0	2	6.0	2.0	0.17	5172.4137931	24.62	19.6017699115	16.0	0.414297319253	0.520361173815	4055.16657983	617.019544118	488.630136471	0.0	0.0	0.0	0.0	0.0	0
1251	105-14450_AM	105-14450	AM	2010	4	0.0	0.348	0.6	3.5	1.0	2	6.0	1.0	0.29	2586.20689655	20.59	17.4801444043	15.0	0.845070422535	0.995415117722	1827.33714228	422.185947586	342.385023793	0.0	0.0	0.0	0.0	0.0	0
1252	105-14452_AM	105-14452	AM	2010	9	0.0	0.348	0.6	8.5	2.0	4	10.0	1.0	0.51	1867.81609195	17.1	13.1288343558	12.0	1.78947368421	2.33074766356	1723.212702	78.276274902	71.3649262745	0.0	0.0	0.0	0.0	0.0	0
1253	105-14453_AM	105-14453	AM	2010	2	0.0	0.348	0.6	8.5	2.0	4	10.0	1.375	0.08	2783.76436782	26.03	14.5314285714	11.0	0.18440261237	0.330318521432	2875.88690948	551.1064575	500.16396625	0.0	0.0	0.0	0.0	0.0	0
1254	105-14454_AM	105-14454	AM	2010	4	0.0	0.348	0.6	3.5	2.0	3	10.0	2.0	0.19	4310.34482759	26.53	16.1463414634	14.0	0.429702223897	0.706042296073	4396.62233937	176.545665789	149.924688421	0.0	0.0	0.0	0.0	0.0	0
1255	105-14456_AM	105-14456	AM	2010	1	0.0	0.348	0.6	3.5	0.0	2	3.0	1.0	0.0703	2442.52873563	15.29	9.77542372881	7.0	0.275866579464	0.431490247074	2399.88134114	2520.22534	2413.98178	0.0	0.0	0.0	0.0	0.0	0
1256	105-14461_AM	105-14461	AM	2010	5	0.0	0.348	0.6	8.5	2.0	4	10.0	1.0	0.25	1867.81609195	16.37	11.4454545455	10.0	0.916310323763	1.31056393963	1796.15471513	44.513354	41.714496	0.0	0.0	0.0	0.0	0.0	0
1257	105-14462_AM	105-14462	AM	2010	6	0.0	0.348	0.6	8.5	2.0	4	10.0	1.0	0.3	1867.81609195	15.41	10.3377192982	9.0	1.16807268008	1.74119643616	1824.12657631	82.3962533333	71.4550816667	0.0	0.0	0.0	0.0	0.0	0
1258	105-14463_AM	105-14463	AM	2010	2	0.0	0.348	0.6	8.5	2.0	4	10.0	1.0	0.26	1867.81609195	20.46	10.28125	9.0	0.762463343109	1.51732522796	1981.17129876	17.569375	12.4961173077	0.0	0.0	0.0	0.0	0.0	0
1259	105-14475_AM	105-14475	AM	2010	2	0.0	0.348	0.6	3.5	2.0	3	11.0	1.0	0.14	2155.17241379	22.37	14.6258503401	10.0	0.375502905677	0.574325581397	2079.54404313	197.086465	160.78126	0.0	0.0	0.0	0.0	0.0	0
1260	105-14476_AM	105-14476	AM	2010	6	0.0	0.348	0.6	3.5	2.0	3	11.0	1.0	0.34	2155.17241379	18.53	13.4968287526	12.0	1.10091743119	1.51146616542	1881.35271669	753.090117059	706.148213529	0.0	0.0	0.0	0.0	0.0	0
1261	105-14477_AM	105-14477	AM	2010	6	0.0	0.348	0.6	3.5	2.0	3	9.0	1.0	0.33	2259.66562173	27.35	19.5295275591	16.0	0.7239488117	1.01384941034	2013.12106506	994.269399091	945.161052727	0.0	0.0	0.0	0.0	0.0	0
1262	105-14478_AM	105-14478	AM	2010	4	0.0	0.348	0.6	3.5	3.0	3	9.0	1.0	0.25	2298.85057471	23.03	15.7568627451	12.0	0.651324359531	0.951966152314	2132.88828601	722.738102	678.2292032	0.0	0.0	0.0	0.0	0.0	0
1263	105-14479_AM	105-14479	AM	2010	15	0.0	0.348	0.6	3.5	3.0	3	9.0	1.0	0.58	2298.85057471	21.79	15.116838488	13.0	1.59706287288	2.30206865196	2105.86523635	776.940466897	720.383213966	0.0	0.0	0.0	0.0	0.0	0
1264	105-14480_AM	105-14480	AM	2010	12	0.0	0.348	0.6	3.5	3.0	3	10.0	1.0	0.54	2298.85057471	21.33	16.0485762144	13.0	1.51898734177	2.01887068156	1936.35936152	507.238446111	461.416922222	0.0	0.0	0.0	0.0	0.0	0
1265	105-14482_AM	105-14482	AM	2010	3	0.0	0.348	0.6	8.5	3.0	4	9.0	1.0	0.27	1005.74712644	25.4	20.1032608696	17.0	0.637795275591	0.805839416057	912.936691945	66.9743766667	58.3727166667	0.0	0.0	0.0	0.0	0.0	0
1266	105-14483_AM	105-14483	AM	2010	4	0.0	0.348	0.6	8.5	3.0	4	9.0	1.0	0.31	1005.74712644	26.43	20.6392572944	16.0	0.703745743473	0.901195219125	919.712748965	137.822849677	128.706723871	0.0	0.0	0.0	0.0	0.0	0
1267	105-14485_AM	105-14485	AM	2010	3	0.0	0.348	0.6	3.5	3.0	3	10.0	1.234375	0.64	2837.64367816	34.82	28.9561586639	26.0	1.10281447444	1.32614275414	2080.57597011	260.827055781	238.167687344	0.0	0.0	0.0	0.0	0.0	0
1268	105-14486_AM	105-14486	AM	2010	5	0.0	0.348	0.6	3.5	3.0	3	9.0	1.0	0.35	2298.85057471	25.61	14.7521186441	12.0	0.819992190551	1.42352434295	2437.05241648	459.083928	418.17526	0.0	0.0	0.0	0.0	0.0	0
1269	105-14488_AM	105-14488	AM	2010	1	0.0	0.348	0.6	8.5	2.0	4	11.0	1.0	0.05	1867.81609195	16.29	8.03703703704	7.0	0.184162062615	0.373271889401	1989.70433052	529.63983	505.45275	0.0	0.0	0.0	0.0	0.0	0
1270	105-14489_AM	105-14489	AM	2010	6	0.0	0.348	0.6	8.5	2.0	4	11.0	1.0	0.3	1867.81609195	15.4	12.7528344671	11.0	1.16883116883	1.41145092461	1648.54778189	713.284686667	676.21944	0.0	0.0	0.0	0.0	0.0	0
1271	105-14490_AM	105-14490	AM	2010	7	0.0	0.348	0.6	8.5	2.0	4	11.0	1.0	0.34	1884.719405	16.73	11.671875	10.0	1.21936640765	1.74779116466	1813.93992449	627.918132353	591.045215588	0.0	0.0	0.0	0.0	0.0	0
1272	105-14491_AM	105-14491	AM	2010	1	0.0	0.348	0.6	3.5	3.0	3	11.0	1.0	0.14	2298.85057471	31.03	25.0745614035	23.0	0.270705768611	0.335000874585	1764.08323728	361.79489	334.23297	0.0	0.0	0.0	0.0	0.0	0
1273	105-14493_AM	105-14493	AM	2010	11	0.0	0.348	0.6	8.5	3.0	4	7.0	1.0	0.53	1005.74712644	21.63	14.1293532338	13.0	1.47018030513	2.25063380282	991.363532532	135.126201698	125.032699434	0.0	0.0	0.0	0.0	0.0	0
1274	105-14494_AM	105-14494	AM	2010	11	0.0	0.348	0.6	8.5	3.0	4	7.0	1.0	0.54	1117.49680715	20.87	16.3082191781	14.0	1.55246765692	1.98672826543	1021.53983275	188.261281667	174.675835	0.0	0.0	0.0	0.0	0.0	0
1275	105-14495_AM	105-14495	AM	2010	4	0.0	0.348	0.6	3.5	3.0	3	7.0	1.0	0.18	2298.85057471	18.48	13.517578125	11.0	0.584415584416	0.798959687906	1997.79883528	1664.71875944	1601.38813389	0.0	0.0	0.0	0.0	0.0	0
1276	105-14496_AM	105-14496	AM	2010	20	0.0	0.348	0.6	3.5	3.0	3	7.0	2.0	0.96	4597.70114943	21.46	13.5965463108	12.0	2.68406337372	4.2363699342	4549.65929032	1897.39672771	1791.33124094	0.0	0.0	0.0	0.0	0.0	0
1277	105-14497_AM	105-14497	AM	2010	7	0.0	0.348	0.6	3.5	3.0	3	7.0	2.0	0.3	4597.70114943	21.86	13.0734094617	10.0	0.823421774931	1.37684052907	4749.20391485	3225.99361867	2990.400946	0.0	0.0	0.0	0.0	0.0	0
1278	105-14498_AM	105-14498	AM	2010	2	0.0	0.348	0.6	3.5	3.0	3	7.0	2.0	0.14	4597.70114943	23.54	12.4325744308	9.0	0.35683942226	0.675644456967	5151.58714854	2527.15084857	2287.96094429	0.0	0.0	0.0	0.0	0.0	0
1279	105-14499_AM	105-14499	AM	2010	7	0.0	0.348	0.6	3.5	2.0	3	11.0	1.44	0.5	3103.44827586	18.81	13.1189655172	11.0	1.59489633174	2.28676567224	2828.77825389	1277.9219812	1214.5663548	0.0	0.0	0.0	0.0	0.0	0
1280	105-14500_AM	105-14500	AM	2010	2	0.0	0.348	0.6	3.5	2.0	3	11.0	1.0	0.09	2155.17241379	16.5	12.6959314775	10.0	0.327272727273	0.425333108451	1767.33907565	1307.66141667	1254.25673667	0.0	0.0	0.0	0.0	0.0	0
1281	105-14502_AM	105-14502	AM	2010	4	0.0	0.348	0.6	8.5	3.0	4	7.0	1.47982345523	0.6344	2976.65637547	40.94	21.8799126638	20.0	0.92975085491	1.73967787646	3110.13371877	210.728153531	159.676202396	0.0	0.0	0.0	0.0	0.0	0
1282	105-14503_AM	105-14503	AM	2010	3	0.0	0.348	0.6	8.5	3.0	4	7.0	1.0	0.14	2011.49425287	27.1	16.9082969432	14.0	0.309963099631	0.496797520662	2012.58197069	932.123507143	860.844171429	0.0	0.0	0.0	0.0	0.0	0
1283	105-14505_AM	105-14505	AM	2010	4	0.0	0.348	0.6	8.5	3.0	4	7.0	2.0	0.33	4022.98850575	26.0	13.0909090909	10.0	0.761538461538	1.5125	4265.14734491	308.614634545	299.532532727	0.0	0.0	0.0	0.0	0.0	0
1284	105-14506_AM	105-14506	AM	2010	3	0.0	0.348	0.6	8.5	3.0	4	7.0	2.0	0.1451	4022.98850575	23.16	18.0925925926	17.0	0.375906735751	0.481191402252	3678.09847549	1406.03190737	1261.84688229	0.0	0.0	0.0	0.0	0.0	0
1285	105-14507_AM	105-14507	AM	2010	22	0.0	0.348	0.6	8.5	3.0	4	7.0	1.0	0.73	1749.72445284	19.46	13.9032258065	13.0	2.25077081192	3.15034802783	1668.05948659	730.196813836	664.55699	0.0	0.0	0.0	0.0	0.0	0
1286	105-14508_AM	105-14508	AM	2010	6	0.0	0.348	0.6	8.5	3.0	4	7.0	1.0	0.36	1005.74712644	17.0	10.52	9.0	1.27058823529	2.05323193916	1008.86003888	169.586653333	149.61154	0.0	0.0	0.0	0.0	0.0	0
1287	105-14559_AM	105-14559	AM	2010	5	0.0	0.348	0.6	8.5	3.0	4	10.0	1.0	0.4472	2011.49425287	25.32	18.4323529412	17.0	1.05971563981	1.45570129248	1902.49431385	931.393549159	892.932881163	0.0	0.0	0.0	0.0	0.0	0
1288	105-14561_AM	105-14561	AM	2010	3	0.0	0.348	0.6	8.5	3.0	4	10.0	1.0	0.15	1005.74712644	16.13	11.8518518519	9.6	0.557966522009	0.759374999997	947.384454015	160.331573333	148.344473333	0.0	0.0	0.0	0.0	0.0	0
1289	105-14562_AM	105-14562	AM	2010	4	0.0	0.348	0.6	8.5	3.0	4	10.0	1.0	0.2	2011.49425287	16.74	12.1538461538	9.0	0.716845878136	0.987341772156	1904.68320823	186.533375	169.27117	0.0	0.0	0.0	0.0	0.0	0
1290	105-14563_AM	105-14563	AM	2010	5	0.0	0.348	0.6	8.5	3.0	4	10.0	1.0	0.25	2011.49425287	19.94	14.9942196532	13.0	0.752256770311	1.00038550501	1874.77584632	114.675752	104.50692	0.0	0.0	0.0	0.0	0.0	0
1291	105-14564_AM	105-14564	AM	2010	6	0.0	0.348	0.6	8.5	3.0	4	10.0	1.0	0.3	2011.49425287	18.35	13.138381201	11.0	0.980926430518	1.37003179651	1915.91047433	81.3727433333	71.2529416667	0.0	0.0	0.0	0.0	0.0	0
1292	105-14566_AM	105-14566	AM	2010	1	0.0	0.348	0.6	8.5	3.0	4	10.0	1.0	0.106	2011.49425287	32.99	22.6256410256	20.0	0.192785692634	0.28109700816	1948.63015985	76.89787	68.83812	0.0	0.0	0.0	0.0	0.0	0
1293	105-14567_AM	105-14567	AM	2010	1	0.0	0.348	0.6	8.5	3.0	4	10.0	1.0	0.1	2011.49425287	30.95	21.5321888412	15.0	0.193861066236	0.278652581224	1938.05945389	469.46091	421.53528	0.0	0.0	0.0	0.0	0.0	0
1294	105-14569_AM	105-14569	AM	2010	5	0.0	0.348	0.6	8.5	2.0	4	10.0	1.0	0.31	862.068965517	15.91	12.0334821429	11.0	1.1690760528	1.54568725653	801.245214171	185.127699677	145.289779032	0.0	0.0	0.0	0.0	0.0	0
1295	105-14570_AM	105-14570	AM	2010	3	0.0	0.348	0.6	8.5	2.0	4	10.0	1.0	0.15	862.068965517	21.31	14.2230769231	11.0	0.422336931018	0.632774472687	843.430713732	788.282693333	679.128056667	0.0	0.0	0.0	0.0	0.0	0
1296	105-17541_AM	105-17541	AM	2010	2	0.0	0.348	0.6	3.5	1.0	3	8.0	2.0	0.13	4022.98850575	23.47	16.7027027027	14.0	0.33233915637	0.466990291262	3596.06892663	374.458091538	305.188918462	0.0	0.0	0.0	0.0	0.0	0
1297	105-17542_AM	105-17542	AM	2010	1	0.0	0.348	0.6	8.5	1.0	4	8.0	1.0	0.12	1724.13793103	22.99	17.9201877934	15.0	0.313179643323	0.401781503799	1578.19264178	348.0672	315.97832	0.0	0.0	0.0	0.0	0.0	0
1298	105-17543_AM	105-17543	AM	2010	2	0.0	0.348	0.6	3.5	0.0	3	3.0	1.0	0.09	1867.81609195	17.66	11.8052516411	9.0	0.305775764439	0.457423540317	1768.88794601	1040.20337	761.17652	0.0	0.0	0.0	0.0	0.0	0
1299	105N04182_AM	105N04182	AM	2010	1	0.0	0.348	0.83	5.5	3.0	1	10.0	4.0	0.41	21839.0804598	70.49	49.2596566524	23.0	0.348985671726	0.499394467436	19385.9295103	16516.58984	15667.27958	0.0	0.0	0.0	0.0	0.0	0
1300	105N04185_AM	105N04185	AM	2010	4	0.0	0.348	0.83	5.5	2.0	1	9.0	3.2401060858	0.92001	17690.2343765	70.33	52.8387799564	26.0	0.784879852126	1.04469861048	14967.5187364	16174.3139746	15264.3885128	0.0	0.0	0.0	0.0	0.0	0
1301	105N04186_AM	105N04186	AM	2010	1	0.0	0.348	0.83	5.5	2.0	1	9.0	4.0	0.37	21839.0804598	71.24	56.724248927	55.0	0.311622683885	0.391367015341	17632.9072807	17416.6543	16343.87219	0.0	0.0	0.0	0.0	0.0	0
1302	105N04191_AM	105N04191	AM	2010	1	1.0	0.348	0.71	2.1	3.0	1	2.0	4.0	0.06	16666.6666667	49.89	33.134057971	23.0	0.0721587492483	0.108649535265	14179.9714245	13359.0293	13264.71704	0.0	0.0	0.0	0.0	0.0	0
1303	105N04400_AM	105N04400	AM	2010	1	0.0	0.348	0.83	5.5	1.0	1	6.0	4.0	0.24	21264.3678161	61.8	51.1276824034	48.0	0.233009708738	0.281647814317	16544.6253816	13888.09473	13202.71741	0.0	0.0	0.0	0.0	0.0	0
1304	105N04401_AM	105N04401	AM	2010	1	0.0	0.348	0.83	5.5	1.0	1	6.0	4.0	0.33	21264.3678161	65.25	52.7124463519	50.0	0.303448275862	0.375622862726	16942.0314287	16412.48047	16376.99988	0.0	0.0	0.0	0.0	0.0	0
1305	105N04402_AM	105N04402	AM	2010	1	0.0	0.348	0.83	5.5	1.0	1	6.0	4.0	0.06	21264.3678161	64.08	50.4399141631	48.0	0.0561797752809	0.0713720485003	17342.0565471	17884.59766	17845.5586	0.0	0.0	0.0	0.0	0.0	0
1306	105N04862_AM	105N04862	AM	2010	1	0.0	0.348	0.83	5.5	2.0	1	11.0	3.0	0.39	16379.3103448	73.77	63.487804878	59.0	0.317202114681	0.368574721476	12169.2109209	7478.97363	6988.76929	0.0	0.0	0.0	0.0	0.0	0
1307	105N04863_AM	105N04863	AM	2010	1	0.0	0.348	0.83	5.5	2.0	1	11.0	1.0	0.27	4022.98850575	70.42	59.0426758939	53.0	0.230048281738	0.274377808166	3084.88496984	0.0	0.0	0.0	0.0	0.0	0.0	0.0	0
1308	105N04864_AM	105N04864	AM	2010	1	0.0	0.348	0.83	5.5	2.0	1	11.0	1.0	0.17	4022.98850575	69.41	59.8839590444	54.0	0.146952888633	0.170329419811	2979.19261091	2738.98145	2646.5547	0.0	0.0	0.0	0.0	0.0	0
1309	105N04866_AM	105N04866	AM	2010	1	0.0	0.348	0.83	5.5	2.0	1	7.0	4.0	0.49	21839.0804598	70.16	64.5563909774	62.0	0.419042189282	0.455415793152	14486.1380394	7539.42236	6816.78769	0.0	0.0	0.0	0.0	0.0	0
1310	105N04867_AM	105N04867	AM	2010	1	0.0	0.348	0.83	5.5	2.0	1	11.0	4.0	0.5	21839.0804598	70.53	63.7263948498	61.0	0.425350914504	0.470762547775	15041.6842579	8007.84277	7179.29748	0.0	0.0	0.0	0.0	0.0	0
1311	105N04868_AM	105N04868	AM	2010	1	0.0	0.348	0.83	5.5	2.0	1	9.0	2.0	0.45	10919.5402299	70.41	60.8454935622	58.0	0.38346825735	0.443746914016	8068.90391969	3050.98242	2487.70551	0.0	0.0	0.0	0.0	0.0	0
1312	105N04870_AM	105N04870	AM	2010	1	0.0	0.348	0.83	5.5	1.0	1	10.0	3.0	0.41	15948.2758621	70.19	55.4080522307	54.0	0.350477275965	0.443978790259	12974.542291	3728.0249	3072.16648	0.0	0.0	0.0	0.0	0.0	0
1313	105N04871_AM	105N04871	AM	2010	1	0.0	0.348	0.83	5.5	2.0	1	10.0	3.0	0.37	16379.3103448	69.63	64.5711206897	63.0	0.31882809134	0.343806949034	10664.0134668	4357.05566	3581.29963	0.0	0.0	0.0	0.0	0.0	0
1314	105N04872_AM	105N04872	AM	2010	1	0.0	0.348	0.83	5.5	1.0	1	6.0	2.0	0.43	7471.26436782	69.63	63.0011428571	58.0	0.37052994399	0.409516380656	5132.22162342	2242.38257	1986.64343	0.0	0.0	0.0	0.0	0.0	0
1315	105N05618_AM	105N05618	AM	2010	5	0.0	0.348	0.71	3.5	3.0	1	7.0	3.0	0.46676	12222.9618116	57.17	45.3918495298	41.0	0.489865313976	0.616974198895	9167.98399674	8263.43486015	7985.72217133	0.0	0.0	0.0	0.0	0.0	0
1316	105N06039_AM	105N06039	AM	2010	1	0.0	0.348	0.6	3.5	1.0	2	2.0	2.0	0.02	5172.4137931	29.69	20.8347107438	14.2	0.0404176490401	0.0575961919873	4687.1791631	1036.63501	954.09464	0.0	0.0	0.0	0.0	0.0	0
1317	105N06595_AM	105N06595	AM	2010	1	0.0	0.348	0.6	3.5	0.0	3	3.0	3.0	0.06	5603.44827586	19.33	11.3984771574	6.6	0.186239006725	0.315831663326	5845.79402508	4133.74805	3728.95234	0.0	0.0	0.0	0.0	0.0	0
1318	105N06596_AM	105N06596	AM	2010	1	0.0	0.348	0.6	3.5	1.0	3	2.0	2.0	0.03	4022.98850575	24.67	13.6134751773	9.0	0.0729631130928	0.132221932795	4386.51643242	1928.77954	1828.91498	0.0	0.0	0.0	0.0	0.0	0
1319	105N08351_AM	105N08351	AM	2010	1	0.0	0.348	0.6	3.5	3.0	2	4.0	3.0	0.12	8189.65517241	38.8	27.2670349908	23.0	0.185567010309	0.264055112792	7411.06152168	212.63307	189.86584	0.0	0.0	0.0	0.0	0.0	0
1320	105N10293_AM	105N10293	AM	2010	1	0.0	0.348	0.6	3.5	2.0	2	11.0	2.0	0.0196	5459.77011494	24.5	12.301010101	9.0	0.048	0.0956019050748	6302.69531647	1947.55029	1894.91785	0.0	0.0	0.0	0.0	0.0	0
1321	105N10294_AM	105N10294	AM	2010	1	0.0	0.348	0.6	3.5	2.0	2	11.0	2.0	0.03	5459.77011494	28.04	19.6052631579	12.0	0.0641940085592	0.0918120805369	4964.80557424	1414.66785	1388.79239	0.0	0.0	0.0	0.0	0.0	0
1322	105N10302_AM	105N10302	AM	2010	5	0.0	0.348	0.6	3.5	2.0	2	9.0	2.69696969697	0.33	7362.41727621	39.77	24.4171779141	22.0	0.497862710586	0.810904522613	7461.60551938	1610.5640903	1494.85361364	0.0	0.0	0.0	0.0	0.0	0
1323	105N10310_AM	105N10310	AM	2010	1	0.0	0.348	0.6	3.5	1.0	2	11.0	2.0	0.04	5172.4137931	22.84	11.8261648746	7.0	0.105078809107	0.202939839369	5864.73665561	1674.62598	1474.29572	0.0	0.0	0.0	0.0	0.0	0
1324	105N10316_AM	105N10316	AM	2010	1	0.0	0.348	0.6	3.5	3.0	2	11.0	2.0	0.03	5459.77011494	35.66	28.4440734558	25.0	0.0504767246214	0.0632820753609	4269.33076765	1612.16187	1546.91519	0.0	0.0	0.0	0.0	0.0	0
1325	105N10319_AM	105N10319	AM	2010	2	0.0	0.348	0.6	3.5	3.0	2	7.0	2.0	0.1	5459.77011494	40.77	28.8716049383	25.0	0.147167034584	0.207816642435	4904.16080564	1211.463182	1149.085962	0.0	0.0	0.0	0.0	0.0	0
1326	105N10323_AM	105N10323	AM	2010	1	0.0	0.348	0.6	3.5	2.0	3	11.0	2.0	0.06	4310.34482759	24.5	13.4368421053	9.0	0.14693877551	0.267920094006	4718.21703314	763.13568	680.07712	0.0	0.0	0.0	0.0	0.0	0
1327	105N10348_AM	105N10348	AM	2010	1	0.0	0.348	0.6	3.5	3.0	2	7.0	4.0	0.1	10919.5402299	26.52	19.5139664804	11.0	0.226244343891	0.307472087032	9429.37787361	3073.55713	2975.35717	0.0	0.0	0.0	0.0	0.0	0
1328	105N10349_AM	105N10349	AM	2010	1	0.0	0.348	0.6	3.5	3.0	2	7.0	3.0	0.16	8189.65517241	42.72	26.0350553506	21.0	0.224719101124	0.368733612075	8345.28810601	2941.60742	2809.34745	0.0	0.0	0.0	0.0	0.0	0
1329	105N10350_AM	105N10350	AM	2010	1	0.0	0.348	0.6	3.5	3.0	2	7.0	3.0	0.06	8189.65517241	30.32	22.9844660194	19.0	0.118733509235	0.156627523866	6838.10744021	2910.42529	2766.18592	0.0	0.0	0.0	0.0	0.0	0
1330	105N10351_AM	105N10351	AM	2010	1	0.0	0.348	0.6	3.5	3.0	2	7.0	2.0	0.0246	5459.77011494	25.17	17.0495867769	14.0	0.0586412395709	0.0865710130875	5111.17716244	379.76886	346.79683	0.0	0.0	0.0	0.0	0.0	0
1331	105N10358_AM	105N10358	AM	2010	1	0.0	0.348	0.6	3.5	2.0	2	8.0	3.0	0.1	8189.65517241	28.96	24.1629502573	21.0	0.207182320442	0.248314048413	5970.75613671	2116.96436	1948.93282	0.0	0.0	0.0	0.0	0.0	0
1332	105N10363_AM	105N10363	AM	2010	1	0.0	0.348	0.6	8.5	3.0	4	7.0	1.0	0.08	2011.49425287	26.55	19.2551724138	14.0	0.180790960452	0.249283667622	1905.57744736	856.78491	785.9704	0.0	0.0	0.0	0.0	0.0	0
1333	105N10373_AM	105N10373	AM	2010	2	0.0	0.348	0.6	3.5	2.0	2	9.0	3.0	0.08	8189.65517241	24.98	14.6967592593	10.0	0.192153722978	0.326602614584	8557.34603378	1370.4718	1233.93931	0.0	0.0	0.0	0.0	0.0	0
1334	105N10378_AM	105N10378	AM	2010	1	0.0	0.348	0.6	3.5	3.0	2	10.0	2.0	0.12	5459.77011494	46.17	34.0421686747	32.0	0.155945419103	0.211502388958	4704.27646243	2933.47998	2785.68888	0.0	0.0	0.0	0.0	0.0	0
1335	105N10400_AM	105N10400	AM	2010	2	0.0	0.348	0.6	3.5	2.0	2	10.0	1.15384615385	0.13	3149.86737401	32.49	25.5765199161	23.0	0.240073868883	0.304967213115	2508.13297406	884.096692308	776.741290769	0.0	0.0	0.0	0.0	0.0	0
1336	105N10402_AM	105N10402	AM	2010	1	0.0	0.348	0.6	3.5	2.0	2	10.0	2.0	0.05	5459.77011494	26.72	17.6197183099	12.0	0.112275449102	0.170263788968	5230.89109442	281.20804	214.7568	0.0	0.0	0.0	0.0	0.0	0
1337	105N10407_AM	105N10407	AM	2010	1	0.0	0.348	0.6	8.5	2.0	4	10.0	2.0	0.04	3735.63218391	18.83	12.3489681051	11.0	0.127456186936	0.194348222424	3677.2602892	1614.02832	1350.49318	0.0	0.0	0.0	0.0	0.0	0
1338	105N10414_AM	105N10414	AM	2010	1	0.0	0.348	0.6	3.5	2.0	2	6.0	2.0	0.17	5459.77011494	28.98	21.5906976744	17.8	0.351966873706	0.472425678587	4650.64376119	1752.91699	1432.69254	0.0	0.0	0.0	0.0	0.0	0
1339	105N10433_AM	105N10433	AM	2010	1	0.0	0.348	0.6	3.5	2.0	2	11.0	3.0	0.0216	8189.65517241	27.93	17.8101761252	11.0	0.0464017185822	0.0727673881993	8063.23783822	0.0	0.0	0.0	0.0	0.0	0.0	0.0	0
1340	105N10438_AM	105N10438	AM	2010	1	0.0	0.348	0.6	3.5	2.0	2	8.0	2.0	0.04	5459.77011494	22.57	15.4442379182	11.0	0.106335844041	0.155397761464	5064.98587073	1415.52917	1313.06405	0.0	0.0	0.0	0.0	0.0	0
1341	105N10463_AM	105N10463	AM	2010	1	0.0	0.348	0.6	3.5	1.0	3	6.0	2.0	0.02	4022.98850575	22.48	14.9616306954	13.0	0.0533807829181	0.0802051610837	3824.25573839	1661.62036	1447.31279	0.0	0.0	0.0	0.0	0.0	0
1342	105N10533_AM	105N10533	AM	2010	1	0.0	0.348	0.6	3.5	1.0	2	9.0	2.0	0.04	5172.4137931	23.31	17.5323193916	14.0	0.10296010296	0.136890045544	4358.52765328	981.55414	849.89282	0.0	0.0	0.0	0.0	0.0	0
1343	105N10565_AM	105N10565	AM	2010	1	0.0	0.348	0.6	3.5	0.0	2	6.0	4.0	0.04	9770.11494253	28.24	13.3214285714	8.0	0.0849858356941	0.180160857909	11677.1118689	3127.43091	2927.13041	0.0	0.0	0.0	0.0	0.0	0
1344	105N10570_AM	105N10570	AM	2010	1	0.0	0.348	0.6	3.5	2.0	2	6.0	2.0	0.06	5459.77011494	23.3	14.112804878	11.0	0.154506437768	0.2550874919	5588.48238506	526.51831	447.86307	0.0	0.0	0.0	0.0	0.0	0
1345	105N10573_AM	105N10573	AM	2010	3	0.0	0.348	0.6	3.5	1.0	2	6.0	3.0	0.12	7758.62068966	23.01	15.133640553	13.0	0.312907431551	0.475761266748	7449.65559261	1726.66711333	1332.98322667	0.0	0.0	0.0	0.0	0.0	0
1346	105N10586_AM	105N10586	AM	2010	1	0.0	0.348	0.6	3.5	1.0	2	6.0	4.0	0.01	10344.8275862	26.33	18.7756097561	16.0	0.0227876946449	0.0319563522993	9228.66153525	1721.29504	1583.3871	0.0	0.0	0.0	0.0	0.0	0
1347	105N10711_AM	105N10711	AM	2010	1	0.0	0.348	0.6	3.5	2.0	2	5.0	3.0	0.07	8189.65517241	20.63	10.6825396825	7.0	0.20358700921	0.393164933137	9285.48519379	1700.58557	1409.23807	0.0	0.0	0.0	0.0	0.0	0
1348	105N10713_AM	105N10713	AM	2010	1	0.0	0.348	0.6	3.5	1.0	3	9.0	2.0	0.02	4022.98850575	23.12	17.2117962466	14.0	0.0519031141869	0.0697196261684	3429.70523826	145.33817	115.85874	0.0	0.0	0.0	0.0	0.0	0
1349	105N10727_AM	105N10727	AM	2010	1	0.0	0.348	0.6	3.5	3.0	2	1.0	3.0	0.02	8189.65517241	30.93	25.9853479853	25.0	0.0387972841901	0.046179870313	5898.84948423	3277.80347	2824.08179	0.0	0.0	0.0	0.0	0.0	0
1350	105N14178_AM	105N14178	AM	2010	1	0.0	0.348	0.6	3.5	3.0	2	7.0	2.0	0.23	5459.77011494	38.12	30.0564516129	24.0	0.362014690451	0.459136034344	4338.0972361	206.51799	167.68855	0.0	0.0	0.0	0.0	0.0	0
1351	105N14182_AM	105N14182	AM	2010	1	0.0	0.348	0.6	3.5	3.0	3	7.0	1.0	0.06	2298.85057471	40.43	15.2894736842	10.0	0.0890427900074	0.235456110155	3066.23328858	905.25208	876.03068	0.0	0.0	0.0	0.0	0.0	0
1352	105N14193_AM	105N14193	AM	2010	1	0.0	0.348	0.6	3.5	3.0	2	1.0	3.0	0.19	8189.65517241	27.69	22.4119241192	19.0	0.411700975081	0.508657799275	6269.33385779	0.01806	0.01317	0.0	0.0	0.0	0.0	0.0	0
1353	105N14209_AM	105N14209	AM	2010	1	0.0	0.348	0.6	8.5	3.0	4	1.0	1.0	0.03	1005.74712644	27.21	21.4334975369	17.0	0.0661521499449	0.0839806940935	915.370925843	0.0	0.0	0.0	0.0	0.0	0.0	0.0	0
1354	105N14216_AM	105N14216	AM	2010	2	0.0	0.348	0.6	3.5	3.0	3	4.0	2.0	0.06	4597.70114943	22.11	13.0645879733	10.0	0.162822252374	0.275554040231	4789.68385998	531.64999	479.511575	0.0	0.0	0.0	0.0	0.0	0
1355	105N14276_AM	105N14276	AM	2010	2	0.0	0.348	0.6	8.5	3.0	4	2.0	1.0	0.27	2011.49425287	35.84	30.7009345794	29.0	0.452008928571	0.527671232877	1730.98405198	569.65497	557.44767	0.0	0.0	0.0	0.0	0.0	0
1356	105N14278_AM	105N14278	AM	2010	1	0.0	0.348	0.6	8.5	3.0	4	2.0	1.0	0.02	2011.49425287	26.67	24.0	21.0	0.044994375703	0.05	1649.75195345	21.03566	20.00547	0.0	0.0	0.0	0.0	0.0	0
1357	105N14305_AM	105N14305	AM	2010	1	0.0	0.348	0.6	3.5	2.0	2	2.0	3.0	0.0997	8189.65517241	24.73	16.7405189621	13.0	0.241892438334	0.357336592345	7671.23275015	2341.87891	2063.52997	0.0	0.0	0.0	0.0	0.0	0
1358	105N14316_AM	105N14316	AM	2010	2	0.0	0.348	0.6	3.5	2.0	3	5.0	2.25	0.04	4849.13793103	22.38	16.15625	12.0	0.107238605898	0.148549323017	4272.49706468	1497.7631875	1386.255285	0.0	0.0	0.0	0.0	0.0	0
1359	105N14321_AM	105N14321	AM	2010	1	0.0	0.348	0.6	3.5	2.0	3	8.0	1.0	0.02	2155.17241379	16.67	8.73953488372	5.0	0.0719856028794	0.137307078233	2425.56650974	1279.54797	1137.41162	0.0	0.0	0.0	0.0	0.0	0
1360	105N14412_AM	105N14412	AM	2010	1	0.0	0.348	0.6	8.5	1.0	4	5.0	2.0	0.04	3448.27586207	20.3	8.44191919192	5.0	0.118226600985	0.284295542925	3811.21465432	58.58301	30.3939	0.0	0.0	0.0	0.0	0.0	0
1361	105N14435_AM	105N14435	AM	2010	1	0.0	0.348	0.6	3.5	0.0	2	3.0	1.0	0.04	2442.52873563	20.35	14.4107142857	11.0	0.117936117936	0.16654275093	2194.01178479	1280.43713	982.17392	0.0	0.0	0.0	0.0	0.0	0
1362	105N14454_AM	105N14454	AM	2010	1	0.0	0.348	0.6	3.5	2.0	3	10.0	2.0	0.0332	4310.34482759	24.25	15.9166666667	12.0	0.0821443298969	0.12515183246	4145.74059676	839.93579	759.88591	0.0	0.0	0.0	0.0	0.0	0
1363	105N14480_AM	105N14480	AM	2010	1	0.0	0.348	0.6	3.5	3.0	3	9.0	2.0	0.06	4597.70114943	15.99	8.922	6.0	0.225140712946	0.403496973773	4977.61859641	2277.54248	2094.47973	0.0	0.0	0.0	0.0	0.0	0
1364	105N14496_AM	105N14496	AM	2010	1	0.0	0.348	0.6	3.5	3.0	3	7.0	1.0	0.02	2298.85057471	21.64	15.6398390342	13.0	0.0554528650647	0.0767271323813	2023.10831496	1748.68542	1675.26727	0.0	0.0	0.0	0.0	0.0	0
1365	105N14498_AM	105N14498	AM	2010	2	0.0	0.348	0.6	3.5	3.0	3	7.0	2.0	0.09	4597.70114943	19.78	12.6837606838	10.0	0.273003033367	0.425741239891	4506.74826067	3617.81792333	3302.86874889	0.0	0.0	0.0	0.0	0.0	0
1366	105N14499_AM	105N14499	AM	2010	1	0.0	0.348	0.6	3.5	3.0	3	7.0	2.0	0.11	4597.70114943	22.88	17.6575875486	16.0	0.288461538462	0.373776994271	3756.34989175	945.5575	879.79036	0.0	0.0	0.0	0.0	0.0	0
1367	105N14500_AM	105N14500	AM	2010	1	0.0	0.348	0.6	3.5	2.0	3	11.0	1.0	0.05	2155.17241379	19.55	12.9980276134	10.0	0.153452685422	0.230804248862	2050.52861644	1216.02893	1161.94454	0.0	0.0	0.0	0.0	0.0	0
1368	105N14504_AM	105N14504	AM	2010	2	0.0	0.348	0.6	8.5	3.0	4	7.0	1.0	0.04	2011.49425287	24.61	22.6363636364	19.0	0.0975213327915	0.106024096385	1603.12335185	895.611055	833.80948	0.0	0.0	0.0	0.0	0.0	0
1369	105N14507_AM	105N14507	AM	2010	2	0.0	0.348	0.6	8.5	3.0	4	7.0	1.5	0.04	3017.24137931	20.93	14.0	10.0	0.114667940755	0.171428571429	2949.72213977	1321.180055	1201.396185	0.0	0.0	0.0	0.0	0.0	0
1370	105N14570_AM	105N14570	AM	2010	2	0.0	0.348	0.6	8.5	2.0	4	10.0	1.0	0.1	862.068965517	20.46	12.9128712871	10.0	0.293255131965	0.464652660636	859.412642888	33.74799	26.14117	0.0	0.0	0.0	0.0	0.0	0
1371	105P04182_AM	105P04182	AM	2010	3	0.0	0.348	0.83	5.5	3.0	1	10.0	4.0	1.0367	21839.0804598	69.17	58.8809012876	55.0	0.899262686136	1.05640366638	16451.3860011	14625.2979012	13563.1227277	0.0	0.0	0.0	0.0	0.0	0
1372	105P04187_AM	105P04187	AM	2010	1	0.0	0.348	0.83	5.5	2.0	1	10.0	4.0	0.23	21839.0804598	69.16	54.258583691	47.0	0.1995373048	0.254337637683	17860.9116207	22277.25195	21031.61627	0.0	0.0	0.0	0.0	0.0	0
1373	105P04191_AM	105P04191	AM	2010	1	1.0	0.348	0.71	2.1	3.0	1	2.0	2.0	0.06	8333.33333333	53.84	35.4956989247	32.0	0.0668647845468	0.101420738542	7163.6839184	5524.09619	5461.56793	0.0	0.0	0.0	0.0	0.0	0
1374	105P04400_AM	105P04400	AM	2010	1	0.0	0.348	0.83	5.5	1.0	1	6.0	4.0	0.27	21264.3678161	62.1	45.0611587983	42.0	0.260869565217	0.359511393671	18431.9975643	14690.50195	14174.4942	0.0	0.0	0.0	0.0	0.0	0
1375	105P04401_AM	105P04401	AM	2010	1	0.0	0.348	0.83	5.5	1.0	1	6.0	3.0	0.24	15948.2758621	65.7	45.1459227468	43.0	0.219178082192	0.318965681148	14298.6753045	10858.2959	10833.93437	0.0	0.0	0.0	0.0	0.0	0
1376	105P04402_AM	105P04402	AM	2010	1	0.0	0.348	0.83	5.5	1.0	1	6.0	4.0	0.11	21264.3678161	60.18	43.0042918455	36.0	0.109670987039	0.153473053892	18616.2988057	11552.70703	11523.18289	0.0	0.0	0.0	0.0	0.0	0
1377	105P04863_AM	105P04863	AM	2010	1	0.0	0.348	0.6	3.5	2.0	2	11.0	1.0	0.23	2729.88505747	70.94	58.5842293907	56.0	0.19453058923	0.235558274702	2024.94076158	2944.34863	2830.46489	0.0	0.0	0.0	0.0	0.0	0
1378	105P04865_AM	105P04865	AM	2010	1	0.0	0.348	0.83	5.5	2.0	1	11.0	1.0	0.13	4022.98850575	70.74	60.9387096774	59.0	0.11026293469	0.127997459108	2985.17048121	3987.44482	3711.5671	0.0	0.0	0.0	0.0	0.0	0
1379	105P04867_AM	105P04867	AM	2010	1	0.0	0.348	0.83	5.5	2.0	1	11.0	4.0	0.53	21839.0804598	70.17	45.7296137339	19.0	0.453185121847	0.695391834819	20159.3539527	15721.33887	14898.32846	0.0	0.0	0.0	0.0	0.0	0
1380	105P04868_AM	105P04868	AM	2010	1	0.0	0.348	0.83	5.5	2.0	1	9.0	2.0	0.47	10919.5402299	68.27	46.0333333333	28.0	0.413065768273	0.612599565533	9896.06145286	8369.15137	7763.01473	0.0	0.0	0.0	0.0	0.0	0
1381	105P04869_AM	105P04869	AM	2010	1	0.0	0.348	0.83	5.5	2.0	1	10.0	3.0	0.5359	16379.3103448	69.92	57.6805385557	55.0	0.459868421053	0.557449718833	12781.9320471	9710.59668	8956.54132	0.0	0.0	0.0	0.0	0.0	0
1382	105P04871_AM	105P04871	AM	2010	1	0.0	0.348	0.83	5.5	2.0	1	10.0	3.0	0.27	16379.3103448	68.74	55.5064377682	51.0	0.235670643003	0.291858037579	13055.5922589	9983.83203	9105.93559	0.0	0.0	0.0	0.0	0.0	0
1383	105P04872_AM	105P04872	AM	2010	1	0.0	0.348	0.83	5.5	1.0	1	6.0	2.0	0.392	7471.26436782	59.27	37.4824046921	15.0	0.396828074911	0.627494425537	7002.73215233	4017.40967	3607.82921	0.0	0.0	0.0	0.0	0.0	0
1384	105P05618_AM	105P05618	AM	2010	2	0.0	0.348	0.71	2.1	3.0	1	7.0	4.0	0.14	16666.6666667	54.85	29.853432282	13.0	0.153144940747	0.281374681499	18028.4009181	7392.08335571	7068.29084429	0.0	0.0	0.0	0.0	0.0	0
1385	105P06024_AM	105P06024	AM	2010	3	0.0	0.348	0.6	3.5	3.0	2	7.0	3.0	0.16	8189.65517241	34.12	23.8343195266	21.0	0.281359906213	0.402780536247	7453.73430373	1353.53210063	1287.7722425	0.0	0.0	0.0	0.0	0.0	0
1386	105P06026_AM	105P06026	AM	2010	1	0.0	0.348	0.6	3.5	3.0	2	7.0	2.0	0.04	5459.77011494	18.43	11.4844444444	8.0	0.130222463375	0.208978328174	5472.16087197	809.1333	765.25488	0.0	0.0	0.0	0.0	0.0	0
1387	105P06031_AM	105P06031	AM	2010	1	0.0	0.348	0.6	8.5	2.0	4	2.0	1.0	0.1	1867.81609195	36.87	21.3697478992	15.0	0.162733930024	0.280770743216	1909.97125782	333.03214	211.189	0.0	0.0	0.0	0.0	0.0	0
1388	105P06040_AM	105P06040	AM	2010	1	0.0	0.348	0.6	3.5	1.0	2	2.0	2.0	0.02	5172.4137931	26.49	19.4	15.0	0.0453001132503	0.0618556701031	4489.28366672	2496.29175	2358.8783	0.0	0.0	0.0	0.0	0.0	0
1389	105P06595_AM	105P06595	AM	2010	2	0.0	0.348	0.6	3.5	0.0	3	3.0	3.0	0.09	5603.44827586	17.14	9.82352941176	9.0	0.315052508751	0.549700598803	5960.44978326	1937.46814	1677.49003	0.0	0.0	0.0	0.0	0.0	0
1390	105P06596_AM	105P06596	AM	2010	1	0.0	0.348	0.6	3.5	1.0	3	2.0	2.0	0.03	4022.98850575	20.81	15.8857142857	11.0	0.0864968765017	0.113309352518	3331.2077568	1013.72412	904.9885	0.0	0.0	0.0	0.0	0.0	0
1391	105P10292_AM	105P10292	AM	2010	1	0.0	0.348	0.6	3.5	3.0	2	7.0	2.0	0.02	5459.77011494	33.37	28.4127358491	26.0	0.0359604435121	0.0422345812235	3836.2849586	3121.84814	2988.74873	0.0	0.0	0.0	0.0	0.0	0
1392	105P10301_AM	105P10301	AM	2010	1	0.0	0.348	0.6	3.5	2.0	2	9.0	3.0	0.11	8189.65517241	51.28	37.0642201835	28.4	0.128705148206	0.178069306931	7206.77905479	2748.57544	2591.8011	0.0	0.0	0.0	0.0	0.0	0
1393	105P10310_AM	105P10310	AM	2010	1	0.0	0.348	0.6	3.5	1.0	2	11.0	2.0	0.04	5172.4137931	20.02	12.0711382114	9.0	0.11988011988	0.198821350395	5311.75067755	4023.55078	3831.93148	0.0	0.0	0.0	0.0	0.0	0
1394	105P10319_AM	105P10319	AM	2010	1	0.0	0.348	0.6	3.5	3.0	2	7.0	2.0	0.05	5459.77011494	39.74	28.4514003295	24.0	0.0754906894816	0.105442964679	4851.2743496	351.37442	339.02687	0.0	0.0	0.0	0.0	0.0	0
1395	105P10323_AM	105P10323	AM	2010	1	0.0	0.348	0.6	3.5	2.0	3	11.0	2.0	0.06	4310.34482759	23.15	11.5644599303	8.0	0.155507559395	0.311298583911	4990.26204469	796.15845	689.75769	0.0	0.0	0.0	0.0	0.0	0
1396	105P10332_AM	105P10332	AM	2010	1	0.0	0.348	0.6	3.5	1.0	3	6.0	4.0	0.04	8045.97701149	19.11	12.3173076923	9.0	0.125588697017	0.194847775176	7854.42638395	2304.49219	1883.55254	0.0	0.0	0.0	0.0	0.0	0
1397	105P10349_AM	105P10349	AM	2010	1	0.0	0.348	0.6	3.5	3.0	2	7.0	3.0	0.09	8189.65517241	32.07	22.1992687386	18.0	0.168381665108	0.243251255867	7517.65844214	2939.29272	2826.79882	0.0	0.0	0.0	0.0	0.0	0
1398	105P10357_AM	105P10357	AM	2010	1	0.0	0.348	0.6	3.5	2.0	2	7.0	3.0	0.05	8189.65517241	29.68	21.4582484725	18.0	0.101078167116	0.139806378132	7204.6660042	3811.19604	3611.94469	0.0	0.0	0.0	0.0	0.0	0
1399	105P10363_AM	105P10363	AM	2010	1	0.0	0.348	0.6	8.5	3.0	4	7.0	1.0	0.08	2011.49425287	23.73	16.8781725888	13.0	0.202275600506	0.284390977444	1921.13369474	686.87323	622.46109	0.0	0.0	0.0	0.0	0.0	0
1400	105P10370_AM	105P10370	AM	2010	1	0.0	0.348	0.6	3.5	3.0	2	10.0	1.0	0.15	2729.88505747	39.89	33.4807692308	34.0	0.225620456255	0.268811028144	1969.65360807	121.5069	106.12428	0.0	0.0	0.0	0.0	0.0	0
1401	105P10386_AM	105P10386	AM	2010	1	0.0	0.348	0.6	3.5	2.0	2	6.0	4.0	0.035	10919.5402299	22.71	18.3908629442	15.0	0.0924702774108	0.114187137731	8352.5064093	2411.38794	2060.78365	0.0	0.0	0.0	0.0	0.0	0
1402	105P10400_AM	105P10400	AM	2010	2	0.0	0.348	0.6	3.5	1.0	2	9.0	1.2	0.2	3218.3908046	36.06	27.1475409836	25.0	0.332778702163	0.442028985507	2709.03565472	2306.549998	2153.847698	0.0	0.0	0.0	0.0	0.0	0
1403	105P10402_AM	105P10402	AM	2010	2	0.0	0.348	0.6	3.5	2.0	2	10.0	2.0	0.1	5459.77011494	27.41	23.7527472527	20.0	0.218898212331	0.252602359473	3701.68991818	1182.899035	1034.811065	0.0	0.0	0.0	0.0	0.0	0
1404	105P10406_AM	105P10406	AM	2010	1	0.0	0.348	0.6	8.5	2.0	4	10.0	2.0	0.1	3735.63218391	28.35	19.910326087	18.0	0.21164021164	0.301351166916	3586.00343915	399.67865	333.66904	0.0	0.0	0.0	0.0	0.0	0
1405	105P10436_AM	105P10436	AM	2010	1	0.0	0.348	0.83	5.5	2.0	1	7.0	2.0	0.27	8045.97701149	40.15	21.0577319588	17.0	0.403486924035	0.769313619895	8176.26121421	406.69061	392.70885	0.0	0.0	0.0	0.0	0.0	0
1406	105P10438_AM	105P10438	AM	2010	1	0.0	0.348	0.6	3.5	2.0	2	8.0	3.0	0.06	8189.65517241	31.95	17.56	13.8	0.112676056338	0.205011389522	8952.55615422	4355.07422	4177.25418	0.0	0.0	0.0	0.0	0.0	0
1407	105P10467_AM	105P10467	AM	2010	1	0.0	0.348	0.6	3.5	0.0	3	6.0	1.0	0.1	1867.81609195	22.77	11.8981481481	11.0	0.263504611331	0.504280155644	2106.32979332	296.30798	174.0897	0.0	0.0	0.0	0.0	0.0	0
1408	105P10533_AM	105P10533	AM	2010	1	0.0	0.348	0.6	3.5	1.0	2	9.0	2.0	0.04	5172.4137931	23.0	14.6720257235	11.0	0.104347826087	0.163576594346	5091.04561511	44.06374	35.11607	0.0	0.0	0.0	0.0	0.0	0
1409	105P10548_AM	105P10548	AM	2010	1	0.0	0.348	0.6	8.5	1.0	4	9.0	1.0	0.03	1724.13793103	18.89	9.02666666667	5.0	0.0952885124404	0.19940915805	1850.12399793	185.65764	148.47793	0.0	0.0	0.0	0.0	0.0	0
1410	105P10549_AM	105P10549	AM	2010	2	0.0	0.348	0.6	3.5	1.0	2	6.0	5.0	0.1	12931.0344828	22.19	10.8869565217	7.0	0.270392068499	0.551118210865	15124.2065915	974.80301	834.18053	0.0	0.0	0.0	0.0	0.0	0
1411	105P10561_AM	105P10561	AM	2010	1	0.0	0.348	0.6	3.5	0.0	2	6.0	4.0	0.06	9770.11494253	39.84	17.2115768463	14.0	0.0903614457831	0.209161544706	12224.6799041	1204.81226	998.12556	0.0	0.0	0.0	0.0	0.0	0
1412	105P10593_AM	105P10593	AM	2010	1	0.0	0.348	0.6	3.5	1.0	2	6.0	4.0	0.01	10344.8275862	26.07	16.8678414097	12.0	0.0230149597238	0.035570645077	10067.3981287	560.85297	458.58783	0.0	0.0	0.0	0.0	0.0	0
1413	105P10621_AM	105P10621	AM	2010	1	0.0	0.348	0.6	3.5	2.0	2	2.0	3.0	0.07	8189.65517241	26.42	21.9310344828	19.0	0.158970476911	0.191509433962	6023.08137395	3190.38013	2842.2899	0.0	0.0	0.0	0.0	0.0	0
1414	105P10711_AM	105P10711	AM	2010	2	0.0	0.348	0.6	3.5	2.0	2	5.0	1.85714285714	0.07	5069.7865353	29.19	22.4989939638	16.0	0.143884892086	0.186675013414	4148.56031439	3420.47610571	3142.11977143	0.0	0.0	0.0	0.0	0.0	0
1415	105P10713_AM	105P10713	AM	2010	1	0.0	0.348	0.6	3.5	1.0	3	9.0	2.0	0.02	4022.98850575	24.85	17.2889273356	13.0	0.0482897384306	0.0694085860104	3675.44532526	371.28671	295.64187	0.0	0.0	0.0	0.0	0.0	0
1416	105P10725_AM	105P10725	AM	2010	1	0.0	0.348	0.6	3.5	0.0	2	6.0	3.0	0.05	7327.5862069	20.54	16.6875	13.0	0.14605647517	0.179775280899	5577.59125583	182.75482	148.6717	0.0	0.0	0.0	0.0	0.0	0
1417	105P14182_AM	105P14182	AM	2010	1	0.0	0.348	0.6	3.5	3.0	3	7.0	1.0	0.06	2298.85057471	34.36	28.4180064309	25.0	0.104772991851	0.126680244399	1701.01099126	51.75278	47.514	0.0	0.0	0.0	0.0	0.0	0
1418	105P14187_AM	105P14187	AM	2010	1	0.0	0.348	0.6	3.5	3.0	2	7.0	3.0	0.05	8189.65517241	34.11	28.9203354298	27.0	0.0879507475814	0.10373323668	5800.82574486	468.65698	415.12354	0.0	0.0	0.0	0.0	0.0	0
1419	105P14193_AM	105P14193	AM	2010	1	0.0	0.348	0.6	3.5	3.0	2	1.0	3.0	0.19	8189.65517241	34.93	24.375	21.0	0.326367019754	0.467692307692	7461.01167792	378.60825	354.57001	0.0	0.0	0.0	0.0	0.0	0
1420	105P14216_AM	105P14216	AM	2010	2	0.0	0.348	0.6	3.5	3.0	3	4.0	2.0	0.06	4597.70114943	21.07	12.3542600897	8.0	0.170859041291	0.291397459165	4815.44931686	768.68106	719.76038	0.0	0.0	0.0	0.0	0.0	0
1421	105P14264_AM	105P14264	AM	2010	1	0.0	0.348	0.6	8.5	2.0	4	1.0	2.0	0.07	3735.63218391	20.34	15.4632516704	10.0	0.206489675516	0.271611695232	3463.40060337	331.22198	285.75285	0.0	0.0	0.0	0.0	0.0	0
1422	105P14276_AM	105P14276	AM	2010	2	0.0	0.348	0.6	8.5	3.0	4	2.0	1.0	0.27	2011.49425287	35.79	30.9634464752	29.0	0.452640402347	0.523197571465	1716.53440092	136.13448	106.63607	0.0	0.0	0.0	0.0	0.0	0
1423	105P14278_AM	105P14278	AM	2010	1	0.0	0.348	0.6	8.5	3.0	4	2.0	1.0	0.02	2011.49425287	29.29	25.9344262295	21.0	0.0409696142028	0.0462705436157	1679.32648285	26.43724	26.43224	0.0	0.0	0.0	0.0	0.0	0
1424	105P14305_AM	105P14305	AM	2010	1	0.0	0.348	0.6	3.5	2.0	2	2.0	3.0	0.0898	8189.65517241	23.9	16.8092307692	14.0	0.225439330544	0.320538165844	7405.41993407	3322.82373	2957.36081	0.0	0.0	0.0	0.0	0.0	0
1425	105P14316_AM	105P14316	AM	2010	2	0.0	0.348	0.6	3.5	2.0	3	5.0	2.0	0.04	4310.34482759	21.21	14.9402515723	12.0	0.11315417256	0.160639865292	3891.81589774	1473.8024875	1377.03727	0.0	0.0	0.0	0.0	0.0	0
1426	105P14321_AM	105P14321	AM	2010	1	0.0	0.348	0.6	3.5	2.0	3	8.0	1.0	0.02	2155.17241379	19.17	16.9503546099	15.0	0.0625978090767	0.0707949790796	1395.12013793	2228.55444	2077.63171	0.0	0.0	0.0	0.0	0.0	0
1427	105P14454_AM	105P14454	AM	2010	1	0.0	0.348	0.6	3.5	2.0	3	10.0	2.0	0.0332	4310.34482759	21.67	10.6977777778	10.0	0.0919243193355	0.186206896551	5023.89462364	135.60228	115.36431	0.0	0.0	0.0	0.0	0.0	0
1428	105P14480_AM	105P14480	AM	2010	1	0.0	0.348	0.6	3.5	3.0	3	9.0	2.0	0.06	4597.70114943	16.87	11.0094161959	7.0	0.213396561944	0.326992815599	4443.14857511	2446.13257	2254.00361	0.0	0.0	0.0	0.0	0.0	0
1429	105P14496_AM	105P14496	AM	2010	1	0.0	0.348	0.6	3.5	3.0	3	7.0	1.0	0.02	2298.85057471	22.03	15.3091976517	12.0	0.0544711756695	0.0783842515657	2102.54015174	1982.32629	1912.38828	0.0	0.0	0.0	0.0	0.0	0
1430	105P14498_AM	105P14498	AM	2010	1	0.0	0.348	0.6	3.5	3.0	3	7.0	2.0	0.05	4597.70114943	24.46	16.5203094778	12.0	0.122649223222	0.181594661046	4315.26665488	2399.21411	2196.94851	0.0	0.0	0.0	0.0	0.0	0
1431	105P14500_AM	105P14500	AM	2010	1	0.0	0.348	0.6	3.5	2.0	3	11.0	1.0	0.05	2155.17241379	18.13	13.6427015251	8.0	0.165471594043	0.219897796231	1815.06232468	1212.34521	1157.28455	0.0	0.0	0.0	0.0	0.0	0
1432	105P14504_AM	105P14504	AM	2010	2	0.0	0.348	0.6	8.5	3.0	4	7.0	1.0	0.04	2011.49425287	23.06	17.3333333333	9.2	0.104076322637	0.138461538462	1875.13588429	496.161685	449.598615	0.0	0.0	0.0	0.0	0.0	0
1433	105P14507_AM	105P14507	AM	2010	2	0.0	0.348	0.6	8.5	3.0	4	7.0	1.5	0.04	3017.24137931	24.93	12.349137931	7.0	0.0962695547533	0.194345549739	3211.14385695	909.25665	797.593765	0.0	0.0	0.0	0.0	0.0	0
1434	105P14570_AM	105P14570	AM	2010	2	0.0	0.348	0.6	8.5	2.0	4	10.0	1.0	0.1	862.068965517	20.81	14.428125	12.0	0.288322921672	0.415854450942	831.694880246	556.88611	489.24065	0.0	0.0	0.0	0.0	0.0	0
1435	105_04185_AM	105_04185	AM	2010	3	0.0	0.348	0.83	5.5	2.0	1	18.0	4.26103404792	0.74542	23264.2663536	70.4513708353	43.1144596598	19.5523326659	0.634837895554	1.03735963185	22152.6371746	18151.4988895	17152.3506342	0.0	0.0	0.0	0.0	0.0	0
1436	105_04186_AM	105_04186	AM	2010	2	0.0	0.348	0.83	5.5	2.0	1	18.0	4.0	1.25	21839.0804598	70.1897830779	45.0725886573	28.0902399102	1.06853158268	1.66398252761	20313.1026635	21909.5973286	20703.9964356	0.0	0.0	0.0	0.0	0.0	0
1437	105_04188_AM	105_04188	AM	2010	1	0.0	0.348	0.83	5.5	1.0	1	20.0	2.0	0.3247	9770.11494253	68.9331507758	54.2487228286	40.3302156962	0.282621638221	0.359123661981	7969.38893674	8217.98047	7622.40567	0.0	0.0	0.0	0.0	0.0	0
1438	105_04190_AM	105_04190	AM	2010	1	1.0	0.348	0.71	2.1	3.0	1	6.0	2.0	0.12	8333.33333333	55.8732111204	39.3831246893	37.396124673	0.128863186053	0.182819419658	6480.47097119	5641.90234	5531.08362	0.0	0.0	0.0	0.0	0.0	0
1439	105_04399_AM	105_04399	AM	2010	1	0.0	0.348	0.83	5.5	1.0	1	12.0	4.0	0.19	21264.3678161	60.733123258	45.9882681478	44.1523886898	0.187706467055	0.247889308711	17887.3571292	18146.96875	17379.3551	0.0	0.0	0.0	0.0	0.0	0
1440	105_04625_AM	105_04625	AM	2010	1	1.0	0.348	0.71	2.1	3.0	1	4.0	2.0	1.13	8333.33333333	52.5449847866	41.1173058244	39.254062101	1.29032295423	1.64894072315	5331.56224225	4934.95605	4770.79621	0.0	0.0	0.0	0.0	0.0	0
1441	105_04864_AM	105_04864	AM	2010	1	0.0	0.348	0.83	5.5	2.0	1	22.0	4.0	0.46	21839.0804598	71.2391925043	62.3310273432	59.5628647104	0.387427187616	0.442797129719	15860.8452215	14339.15332	13679.69654	0.0	0.0	0.0	0.0	0.0	0
1442	105_04866_AM	105_04866	AM	2010	2	0.0	0.348	0.83	5.5	2.0	1	16.0	4.0	0.88	21839.0804598	70.5962515298	50.003035035	22.9458618693	0.747915064268	1.05593590395	19226.3983033	15256.4378091	14446.54278	0.0	0.0	0.0	0.0	0.0	0
1443	105_04870_AM	105_04870	AM	2010	2	0.0	0.348	0.83	5.5	1.0	1	30.0	3.35722791141	0.8398	18052.635685	69.6299589852	57.1388520449	52.8921779241	0.723654023848	0.8818518083	14164.2500734	10166.6096224	9342.98210114	0.0	0.0	0.0	0.0	0.0	0
1444	105_08351_AM	105_08351	AM	2010	1	0.0	0.348	0.6	3.5	3.0	2	14.0	3.0	0.08	8189.65517241	29.6230008991	21.3365314493	16.8617592077	0.162036250694	0.224966274927	7232.56933135	1410.5448	1337.20356	0.0	0.0	0.0	0.0	0.0	0
1445	105_10333_AM	105_10333	AM	2010	1	0.0	0.348	0.6	3.5	1.0	3	12.0	4.0	0.15	8045.97701149	25.52	15.8042168675	12.0	0.352664576803	0.56946826758	8102.03465315	2257.27515	1636.57678	0.0	0.0	0.0	0.0	0.0	0
1446	105_10506_AM	105_10506	AM	2010	2	0.0	0.348	0.6	3.5	1.0	2	12.0	3.33333333333	0.18	8237.54789272	22.8828103043	17.0543905323	12.2807025433	0.471970000904	0.63326801269	7013.88942768	824.9894	694.473066667	0.0	0.0	0.0	0.0	0.0	0
1447	105_14182_AM	105_14182	AM	2010	1	0.0	0.348	0.6	3.5	3.0	3	14.0	1.0	0.36	2298.85057471	34.5378902936	26.1807344246	22.9138368733	0.625400098744	0.825034151054	1919.56897516	10.70321	9.54321	0.0	0.0	0.0	0.0	0.0	0
1448	105_14212_AM	105_14212	AM	2010	6	0.0	0.348	0.6	8.5	3.0	4	2.0	1.0	0.6	1374.5210728	24.07679828	20.1872032828	17.9160368193	1.49521541782	1.78330794493	1202.57840156	882.618222333	845.192069	0.0	0.0	0.0	0.0	0.0	0
1449	105_14503_AM	105_14503	AM	2010	4	0.0	0.348	0.6	8.5	3.0	4	14.0	1.49741090466	0.6566	3012.03342891	24.4578330731	20.7988095761	18.9512303915	1.61077229868	1.89414686719	2607.20120777	218.320473935	168.945730335	0.0	0.0	0.0	0.0	0.0	0
1450	105&10491_EA	105&10491	EA	2010	2	0.0	0.463	0.6	3.5	1.0	2	10.0	3.0	0.17	5831.53347732	28.4670367036	27.4979748987	22.6176009775	0.358309159685	0.370936406684	2594.41697598	1839.65854176	1549.04676647	0.0	0.0	0.0	0.0	0.0	0
1451	105&14211_EA	105&14211	EA	2010	6	0.0	0.463	0.6	8.5	3.0	4	2.0	1.0	0.6	1033.11735061	25.2154069652	22.1330332588	20.6277095668	1.42769855151	1.62652807589	870.012143877	114.037516333	94.9275291667	0.0	0.0	0.0	0.0	0.0	0
1452	105+04183_EA	105+04183	EA	2010	1	0.0	0.463	0.83	5.5	3.0	1	9.0	5.0	0.32	20518.3585313	69.38	64.7336898396	63.0	0.276736811761	0.296599808347	13147.7566848	3360.0603	3098.70558	0.0	0.0	0.0	0.0	0.0	0
1453	105+04184_EA	105+04184	EA	2010	1	0.0	0.463	0.83	5.5	3.0	1	10.0	3.0	0.433	12311.0151188	71.58	65.2601713062	63.0	0.362950544845	0.398098863058	8330.16653199	3111.97974	2882.52791	0.0	0.0	0.0	0.0	0.0	0
1454	105+04185_EA	105+04185	EA	2010	1	0.0	0.463	0.83	5.5	3.0	1	10.0	2.0	0.54	7559.39524838	71.49	63.1931330472	60.0	0.453210239194	0.51271393643	5406.06045484	248.0807	216.17747	0.0	0.0	0.0	0.0	0.0	0
1455	105+04401_EA	105+04401	EA	2010	1	0.0	0.463	0.83	5.5	1.0	1	6.0	4.0	0.21	15982.7213823	65.53	52.4227272727	49.0	0.192278345796	0.24035376745	12850.1422297	4795.43555	4342.80694	0.0	0.0	0.0	0.0	0.0	0
1456	105+04402_EA	105+04402	EA	2010	1	0.0	0.463	0.83	5.5	1.0	1	6.0	3.0	0.36	11987.0410367	63.19	51.5177304965	49.0	0.341826238329	0.419273127753	9466.47832979	1876.49292	1825.99101	0.0	0.0	0.0	0.0	0.0	0
1457	105+04863_EA	105+04863	EA	2010	1	0.0	0.463	0.83	5.5	2.0	1	11.0	4.0	1.0	16414.6868251	69.9	58.4590163934	55.0	0.858369098712	1.0263600673	12622.5712742	2085.20898	1969.60216	0.0	0.0	0.0	0.0	0.0	0
1458	105+04864_EA	105+04864	EA	2010	1	0.0	0.463	0.83	5.5	2.0	1	11.0	4.0	0.63	16414.6868251	69.96	60.1231527094	56.4	0.540308747856	0.628709545268	12218.0753645	2618.14893	2436.14743	0.0	0.0	0.0	0.0	0.0	0
1459	105+04866_EA	105+04866	EA	2010	1	0.0	0.463	0.83	5.5	2.0	1	11.0	5.0	0.43	20518.3585313	70.4	63.1933045356	61.0	0.366477272727	0.408271100706	14302.5337096	3074.84692	2823.1187	0.0	0.0	0.0	0.0	0.0	0
1460	105+04868_EA	105+04868	EA	2010	1	0.0	0.463	0.83	5.5	2.0	1	9.0	4.0	0.21	16414.6868251	68.74	64.7989304813	64.0	0.183299389002	0.194447653787	10206.1789041	3118.92358	2854.99629	0.0	0.0	0.0	0.0	0.0	0
1461	105+04869_EA	105+04869	EA	2010	8	0.0	0.463	0.83	8.5	2.0	1	10.0	2.25498230583	1.0738	7981.50489551	67.73	56.2553191489	53.0	0.951247600768	1.14527836611	6766.72888001	233.348319605	205.105593997	0.0	0.0	0.0	0.0	0.0	0
1462	105+04872_EA	105+04872	EA	2010	1	0.0	0.463	0.83	5.5	2.0	1	10.0	4.0	0.33	16414.6868251	68.74	64.3612004287	64.0	0.288041897003	0.307638761678	10416.3349229	371.21124	299.22321	0.0	0.0	0.0	0.0	0.0	0
1463	105+04873_EA	105+04873	EA	2010	1	0.0	0.463	0.6	8.5	2.0	4	6.0	1.0	0.17	647.948164147	45.93	28.0087719298	12.0	0.222077073808	0.364171625431	652.867812586	50.64689	35.26694	0.0	0.0	0.0	0.0	0.0	0
1464	105+05618_EA	105+05618	EA	2010	4	0.0	0.463	0.83	5.5	2.0	1	7.0	3.0	0.5469	9243.06527228	62.48	48.3987341772	45.0	0.52519206146	0.677992938407	7639.05406671	850.817156136	787.575264196	0.0	0.0	0.0	0.0	0.0	0
1465	105+05619_EA	105+05619	EA	2010	1	0.0	0.463	0.6	3.5	3.0	2	7.0	4.0	0.19	8207.34341253	42.76	35.8317757009	31.2	0.266604303087	0.318153364633	5938.6672729	906.29858	835.08589	0.0	0.0	0.0	0.0	0.0	0
1466	105+05620_EA	105+05620	EA	2010	3	0.0	0.463	0.6	3.5	3.0	2	7.0	3.0	0.32	6155.5075594	35.72	20.432038835	14.0	0.53751399776	0.93970064148	6556.31852542	498.60382875	451.108026563	0.0	0.0	0.0	0.0	0.0	0
1467	105+05621_EA	105+05621	EA	2010	6	0.0	0.463	0.6	3.5	3.0	2	7.0	3.0	0.81	6155.5075594	32.25	23.9352517986	16.0	1.50697674419	2.03047790802	5265.65495886	417.295777531	366.564199383	0.0	0.0	0.0	0.0	0.0	0
1468	105+05622_EA	105+05622	EA	2010	1	0.0	0.463	0.6	3.5	3.0	2	7.0	3.0	0.15	6155.5075594	38.59	28.9321428571	25.0	0.233221041721	0.311072707074	5206.02703703	548.25836	486.57021	0.0	0.0	0.0	0.0	0.0	0
1469	105+05623_EA	105+05623	EA	2010	2	0.0	0.463	0.6	3.5	3.0	2	4.0	3.0	0.33	6155.5075594	35.66	31.9153225806	29.0	0.555243970836	0.620391661403	3861.60499016	746.601247273	669.832086667	0.0	0.0	0.0	0.0	0.0	0
1470	105+05624_EA	105+05624	EA	2010	2	0.0	0.463	0.6	3.5	3.0	2	7.0	3.0	0.26	6155.5075594	33.21	29.7664473684	26.0	0.469738030714	0.524080008841	3846.0494204	505.857805	447.48449	0.0	0.0	0.0	0.0	0.0	0
1471	105+05625_EA	105+05625	EA	2010	6	0.0	0.463	0.6	3.5	3.0	2	4.0	3.0	0.78	6155.5075594	39.25	28.7649253731	26.0	1.1923566879	1.62698145025	5338.54636207	579.664946667	511.268211667	0.0	0.0	0.0	0.0	0.0	0
1472	105+05626_EA	105+05626	EA	2010	2	0.0	0.463	0.6	3.5	3.0	2	4.0	3.0	0.26	6155.5075594	36.35	32.0	29.0	0.429160935351	0.4875	4027.46594699	757.8555	663.4658	0.0	0.0	0.0	0.0	0.0	0
1473	105+05627_EA	105+05627	EA	2010	2	0.0	0.463	0.6	3.5	3.0	2	4.0	3.0	0.26	6155.5075594	35.22	30.950617284	28.0	0.442930153322	0.504028719584	4044.34334686	829.40918	723.696975	0.0	0.0	0.0	0.0	0.0	0
1474	105+05628_EA	105+05628	EA	2010	1	0.0	0.463	0.6	3.5	3.0	2	4.0	3.0	0.13	6155.5075594	33.58	28.2727272727	25.0	0.232281119714	0.275884244373	4416.50630793	728.63177	644.23458	0.0	0.0	0.0	0.0	0.0	0
1475	105+05629_EA	105+05629	EA	2010	1	0.0	0.463	0.6	3.5	3.0	2	4.0	3.0	0.13	6155.5075594	34.28	27.2327272727	23.0	0.227537922987	0.286420082788	4840.77529808	720.37616	635.36369	0.0	0.0	0.0	0.0	0.0	0
1476	105+05630_EA	105+05630	EA	2010	2	0.0	0.463	0.6	3.5	3.0	2	1.0	3.0	0.3916	6155.5075594	38.78	32.3703703704	30.0	0.605879319237	0.725848970251	4484.37744335	793.11472189	673.952470235	0.0	0.0	0.0	0.0	0.0	0
1477	105+05631_EA	105+05631	EA	2010	1	0.0	0.463	0.6	3.5	3.0	2	1.0	3.0	0.51	6155.5075594	42.6	30.4258373206	29.0	0.718309859155	1.00572417047	5482.65730275	541.42065	469.52075	0.0	0.0	0.0	0.0	0.0	0
1478	105+05632_EA	105+05632	EA	2010	4	0.0	0.463	0.6	3.5	2.0	2	1.0	3.0	0.53	6155.5075594	34.63	30.4888888889	27.8	0.918278948888	1.04300291545	4026.50162858	555.281859811	495.29520434	0.0	0.0	0.0	0.0	0.0	0
1479	105+05633_EA	105+05633	EA	2010	1	0.0	0.463	0.6	3.5	2.0	2	1.0	3.0	0.13	6155.5075594	38.43	31.476635514	29.0	0.202966432475	0.247802850356	4626.78915425	575.16626	519.87041	0.0	0.0	0.0	0.0	0.0	0
1480	105+05634_EA	105+05634	EA	2010	1	0.0	0.463	0.6	3.5	2.0	2	1.0	3.0	0.13	6155.5075594	36.41	30.0833333333	25.8	0.214226860753	0.259279778394	4562.23351956	719.15515	641.52958	0.0	0.0	0.0	0.0	0.0	0
1481	105+05635_EA	105+05635	EA	2010	1	0.0	0.463	0.6	3.5	2.0	2	1.0	3.0	0.13	6155.5075594	43.2	29.2820512821	24.0	0.180555555556	0.266374781085	5759.11840426	712.08655	637.89687	0.0	0.0	0.0	0.0	0.0	0
1482	105+05637_EA	105+05637	EA	2010	1	0.0	0.463	0.6	3.5	1.0	2	6.0	3.0	0.15	5831.53347732	28.77	19.0	14.0	0.312825860271	0.473684210526	5580.03568971	19.26696	11.00741	0.0	0.0	0.0	0.0	0.0	0
1483	105+05638_EA	105+05638	EA	2010	1	0.0	0.463	0.6	3.5	0.0	2	6.0	3.0	0.09	5507.55939525	25.01	18.1879699248	13.0	0.215913634546	0.296899545267	4815.78658731	42.92974	27.37965	0.0	0.0	0.0	0.0	0.0	0
1484	105+05639_EA	105+05639	EA	2010	1	0.0	0.463	0.6	3.5	0.0	2	6.0	3.0	0.07	5507.55939525	28.46	21.1569086651	17.0	0.147575544624	0.198516714634	4702.83913824	12.0	6.0	0.0	0.0	0.0	0.0	0.0	0
1485	105+05640_EA	105+05640	EA	2010	5	0.0	0.463	0.6	3.5	0.0	2	6.0	3.0	0.27	5507.55939525	28.43	19.1493670886	15.0	0.56982061203	0.845980962454	5181.61871027	52.8075340741	37.0576288889	0.0	0.0	0.0	0.0	0.0	0
1486	105+05641_EA	105+05641	EA	2010	2	0.0	0.463	0.6	3.5	0.0	2	6.0	3.0	0.06	5507.55939525	26.92	21.0645994832	17.0	0.133729569094	0.170902845927	4420.67283894	15.44833	8.67044	0.0	0.0	0.0	0.0	0.0	0
1487	105+05642_EA	105+05642	EA	2010	5	0.0	0.463	0.6	3.5	0.0	2	6.0	3.0	0.19	5507.55939525	24.91	20.0734463277	15.0	0.457647531112	0.567914438502	4243.73802941	57.6171952632	41.8754726316	0.0	0.0	0.0	0.0	0.0	0
1488	105+05643_EA	105+05643	EA	2010	2	0.0	0.463	0.6	3.5	0.0	2	5.0	3.0	0.06	5507.55939525	26.03	19.8440860215	15.0	0.138301959278	0.181414250881	4567.81174195	119.59563	83.34063	0.0	0.0	0.0	0.0	0.0	0
1489	105+05644_EA	105+05644	EA	2010	6	0.0	0.463	0.6	3.5	0.0	2	5.0	3.0	0.21	5507.55939525	25.07	17.44	12.0	0.502592740327	0.72247706422	5032.30376501	12.0	6.0	0.0	0.0	0.0	0.0	0.0	0
1490	105+05645_EA	105+05645	EA	2010	2	0.0	0.463	0.6	3.5	0.0	2	2.0	3.0	0.06	5507.55939525	29.27	19.9120234604	15.0	0.122992825419	0.180795287187	5136.28693113	12.0	6.0	0.0	0.0	0.0	0.0	0.0	0
1491	105+05646_EA	105+05646	EA	2010	1	0.0	0.463	0.6	3.5	0.0	2	2.0	3.0	0.07	5507.55939525	26.9	18.8530259366	15.0	0.156133828996	0.222775909508	4996.91691429	12.0	6.0	0.0	0.0	0.0	0.0	0.0	0
1492	105+05647_EA	105+05647	EA	2010	6	0.0	0.463	0.6	3.5	0.0	2	2.0	3.0	0.42	5723.54211663	24.08	17.0357142857	12.0	1.04651162791	1.47924528302	5146.02782208	18.0	9.0	0.0	0.0	0.0	0.0	0.0	0
1493	105+05648_EA	105+05648	EA	2010	6	0.0	0.463	0.6	3.5	1.0	2	2.0	3.16666666667	0.42	6155.5075594	25.28	20.5654205607	18.0	0.996835443038	1.22535787321	4676.05197368	16.275135	9.17768333333	0.0	0.0	0.0	0.0	0.0	0
1494	105+05649_EA	105+05649	EA	2010	1	0.0	0.463	0.6	3.5	2.0	2	2.0	3.0	0.09	6155.5075594	28.44	25.8741496599	23.0	0.189873417722	0.208702510845	3680.41198422	1390.75427	1294.17021	0.0	0.0	0.0	0.0	0.0	0
1495	105+05654_EA	105+05654	EA	2010	1	0.0	0.463	0.6	3.5	2.0	2	2.0	3.0	0.08184	6155.5075594	34.61	28.12	25.0	0.141878069922	0.174623044097	4685.05575148	395.30069	335.65971	0.0	0.0	0.0	0.0	0.0	0
1496	105+05655_EA	105+05655	EA	2010	3	0.0	0.463	0.6	3.5	2.0	2	2.0	3.0	0.12	6155.5075594	35.6	29.0465116279	26.0	0.202247191011	0.247878302642	4654.79158392	406.997978333	345.401041667	0.0	0.0	0.0	0.0	0.0	0
1497	105+06025_EA	105+06025	EA	2010	12	0.0	0.463	0.6	3.5	3.0	2	7.0	3.0	0.58	6155.5075594	39.4	29.0642201835	26.6	0.883248730964	1.19734848485	5301.01586878	87.0989977586	71.3274291379	0.0	0.0	0.0	0.0	0.0	0
1498	105+06026_EA	105+06026	EA	2010	3	0.0	0.463	0.6	3.5	3.0	2	7.0	2.0	0.16	4103.67170626	27.34	18.9857142857	18.0	0.351133869788	0.505643340858	3755.74234458	112.1293225	91.29398625	0.0	0.0	0.0	0.0	0.0	0
1499	105+06028_EA	105+06028	EA	2010	15	0.0	0.463	0.6	3.5	3.0	2	1.0	2.33333333333	0.9	4787.61699064	24.92	20.3628318584	17.0	2.16693418941	2.6518904824	3612.01527897	314.062558667	255.538904	0.0	0.0	0.0	0.0	0.0	0
1500	105+06029_EA	105+06029	EA	2010	12	0.0	0.463	0.6	3.5	2.0	2	1.0	2.12857142857	0.7	4367.47917309	23.69	19.0487804878	16.0	1.77289995779	2.20486555698	3376.02909169	527.310475286	439.702526857	0.0	0.0	0.0	0.0	0.0	0
1501	105+06030_EA	105+06030	EA	2010	15	0.0	0.463	0.6	3.5	2.0	2	2.0	3.0	0.89001	6155.5075594	24.81	19.6486486486	15.4	2.15238210399	2.71777469052	4861.52242972	729.49954268	619.578864331	0.0	0.0	0.0	0.0	0.0	0
1502	105+06031_EA	105+06031	EA	2010	8	0.0	0.463	0.6	8.5	2.0	4	1.0	2.72727272727	0.44	5507.55939525	28.71	25.7009803922	23.6	0.919540229885	1.02719816899	4544.30952192	493.106588409	390.121556364	0.0	0.0	0.0	0.0	0.0	0
1503	105+06032_EA	105+06032	EA	2010	3	0.0	0.463	0.6	3.5	1.0	2	5.0	2.32203389831	0.59	4660.10176813	29.33	24.2587412587	22.0	1.20695533583	1.45926780052	3447.98811371	662.769748983	532.48028339	0.0	0.0	0.0	0.0	0.0	0
1504	105+06033_EA	105+06033	EA	2010	3	0.0	0.463	0.6	8.5	1.0	4	5.0	2.97435897436	0.39	5615.55075594	32.26	26.6543209877	21.0	0.725356478611	0.877906438164	4963.96546416	751.689061282	588.446462051	0.0	0.0	0.0	0.0	0.0	0
1505	105+06039_EA	105+06039	EA	2010	4	0.0	0.463	0.6	8.5	2.0	4	2.0	2.0	0.36	2807.77537797	27.21	21.1458333333	20.0	0.793825799338	1.02147783251	2574.21095775	439.060165	394.6074575	0.0	0.0	0.0	0.0	0.0	0
1506	105+06040_EA	105+06040	EA	2010	6	0.0	0.463	0.6	3.5	1.0	2	2.0	2.0	0.43	3887.68898488	24.99	21.3235294118	19.0	1.03241296519	1.20993103448	2720.29885388	527.855732558	458.110151628	0.0	0.0	0.0	0.0	0.0	0
1507	105+06041_EA	105+06041	EA	2010	7	0.0	0.463	0.6	3.5	1.0	2	3.0	2.0	0.63	3887.68898488	23.56	20.829787234	18.0	1.60441426146	1.81470888662	2517.31373349	259.549961429	225.327738571	0.0	0.0	0.0	0.0	0.0	0
1508	105+06131_EA	105+06131	EA	2010	3	0.0	0.463	0.6	3.5	2.0	2	2.0	3.0	0.27	6155.5075594	26.03	24.1369863014	21.0	0.62235881675	0.671169125992	3441.78482461	2374.26847333	2247.02773333	0.0	0.0	0.0	0.0	0.0	0
1509	105+06132_EA	105+06132	EA	2010	6	0.0	0.463	0.6	3.5	2.0	2	2.0	3.0	0.54	6155.5075594	28.37	23.6147540984	21.0	1.14205146281	1.37202360291	4505.97832294	2008.30588667	1891.74808667	0.0	0.0	0.0	0.0	0.0	0
1510	105+06134_EA	105+06134	EA	2010	4	0.0	0.463	0.6	3.5	2.0	2	5.0	4.0	0.36	8207.34341253	31.94	29.2727272727	23.0	0.676268002505	0.737888198758	4789.96158663	1730.3347175	1465.7372275	0.0	0.0	0.0	0.0	0.0	0
1511	105+06135_EA	105+06135	EA	2010	1	0.0	0.463	0.6	3.5	1.0	2	5.0	4.0	0.09	7775.37796976	28.95	23.6382978723	21.0	0.186528497409	0.228442844285	5872.9286845	2133.55835	1806.42154	0.0	0.0	0.0	0.0	0.0	0
1512	105+06136_EA	105+06136	EA	2010	4	0.0	0.463	0.6	3.5	1.0	2	5.0	3.0	0.36	5831.53347732	27.62	23.393442623	21.0	0.782041998552	0.923335669234	4138.5836627	2231.7179575	1889.095365	0.0	0.0	0.0	0.0	0.0	0
1513	105+06137_EA	105+06137	EA	2010	1	0.0	0.463	0.6	3.5	1.0	2	5.0	3.0	0.09145	5831.53347732	24.71	21.6111111111	21.0	0.222055847835	0.253897172237	3874.14962515	1069.74658	842.56299	0.0	0.0	0.0	0.0	0.0	0
1514	105+06466_EA	105+06466	EA	2010	1	0.0	0.463	0.6	3.5	2.0	2	6.0	2.0	0.17	4103.67170626	30.13	22.320754717	17.4	0.338533023565	0.456973795435	3517.57799041	138.67717	95.17338	0.0	0.0	0.0	0.0	0.0	0
1515	105+06467_EA	105+06467	EA	2010	2	0.0	0.463	0.6	3.5	0.0	2	6.0	2.0	0.13	3671.7062635	30.07	20.7688022284	11.0	0.259394745594	0.375563304721	3377.34486849	368.656055	295.140515	0.0	0.0	0.0	0.0	0.0	0
1516	105+06468_EA	105+06468	EA	2010	3	0.0	0.463	0.6	3.5	0.0	2	6.0	2.0	0.24	3671.7062635	29.91	18.4253246753	10.0	0.481444332999	0.781533039649	3711.9076723	386.49637	324.45137	0.0	0.0	0.0	0.0	0.0	0
1517	105+06469_EA	105+06469	EA	2010	4	0.0	0.463	0.6	8.5	1.0	4	3.0	2.0	0.42	3270.59549522	20.81	14.7464788732	12.0	1.21095627102	1.70888252149	3128.37800544	161.162757676	127.598410533	0.0	0.0	0.0	0.0	0.0	0
1518	105+06545_EA	105+06545	EA	2010	1	0.0	0.463	0.6	3.5	1.0	2	9.0	2.0	0.11	3887.68898488	24.45	19.2394366197	18.0	0.269938650307	0.343045387994	3097.34060541	359.79465	282.05359	0.0	0.0	0.0	0.0	0.0	0
1519	105+06596_EA	105+06596	EA	2010	15	0.0	0.463	0.6	3.5	0.0	3	3.0	2.0	0.81999	2881.52647492	17.98	16.1764705882	14.0	2.7363403782	3.04141745455	1781.51988036	330.686088003	243.879765222	0.0	0.0	0.0	0.0	0.0	0
1520	105+06598_EA	105+06598	EA	2010	1	0.0	0.463	0.6	3.5	3.0	2	7.0	2.0	0.8	4103.67170626	43.04	21.125	15.4	1.11524163569	2.27218934911	4798.58963869	124.42451	110.79452	0.0	0.0	0.0	0.0	0.0	0
1521	105+06601_EA	105+06601	EA	2010	1	0.0	0.463	0.6	3.5	3.0	2	4.0	2.0	1.98	4103.67170626	35.91	15.0425531915	11.0	3.30827067669	7.89759547383	5214.00703109	84.80918	77.06919	0.0	0.0	0.0	0.0	0.0	0
1522	105+06602_EA	105+06602	EA	2010	2	0.0	0.463	0.6	3.5	3.0	2	1.0	2.0	0.52	4103.67170626	33.67	27.4385964912	20.0	0.926640926641	1.13708439898	3109.00887417	99.96242	84.81742	0.0	0.0	0.0	0.0	0.0	0
1523	105+06603_EA	105+06603	EA	2010	2	0.0	0.463	0.6	3.5	3.0	2	1.0	2.0	0.26	4103.67170626	31.42	17.7454545455	13.0	0.496499045194	0.879098360653	4407.80601252	79.12654	68.39991	0.0	0.0	0.0	0.0	0.0	0
1524	105+07766_EA	105+07766	EA	2010	2	0.0	0.463	0.71	2.1	3.0	1	7.0	2.0	1.4964	6263.49892009	54.74	45.1612903226	41.0	1.64018998904	1.98807428571	3523.31477372	313.23859	283.33858	0.0	0.0	0.0	0.0	0.0	0
1525	105+07767_EA	105+07767	EA	2010	1	0.0	0.463	0.71	2.1	3.0	1	7.0	2.0	0.48	6263.49892009	49.81	42.9857142857	38.0	0.578197149167	0.66999002991	3069.32627227	306.60056	272.48554	0.0	0.0	0.0	0.0	0.0	0
1526	105+07768_EA	105+07768	EA	2010	4	0.0	0.463	0.6	3.5	3.0	2	7.0	2.0	0.57	4103.67170626	46.54	29.3055555556	13.0	0.734851740438	1.16701421801	4080.24062322	181.292850877	160.961349649	0.0	0.0	0.0	0.0	0.0	0
1528	105+08312_EA	105+08312	EA	2010	2	0.0	0.463	0.6	3.5	2.0	2	2.0	3.0	0.13	6155.5075594	28.25	26.0303030303	21.0	0.27610619469	0.299650756694	3525.06918119	2421.21999077	2312.46755231	0.0	0.0	0.0	0.0	0.0	0
1529	105+08340_EA	105+08340	EA	2010	1	0.0	0.463	0.6	3.5	1.0	2	5.0	3.0	0.0977	5831.53347732	25.73	21.1153846154	19.0	0.227827438787	0.277617486339	4369.82733257	704.38104	560.27357	0.0	0.0	0.0	0.0	0.0	0
1530	105+08341_EA	105+08341	EA	2010	4	0.0	0.463	0.6	3.5	1.0	2	5.0	4.0	0.36	8099.35205184	30.4	28.4117647059	28.0	0.710526315789	0.760248447204	4383.55983832	2030.7968175	1725.3889575	0.0	0.0	0.0	0.0	0.0	0
1531	105+08351_EA	105+08351	EA	2010	5	0.0	0.463	0.6	3.5	3.0	2	4.0	3.0	0.58	6155.5075594	29.96	18.69	13.0	1.16154873164	1.86195826645	6164.27454427	58.5339563793	40.2074917241	0.0	0.0	0.0	0.0	0.0	0
1532	105+08352_EA	105+08352	EA	2010	7	0.0	0.463	0.6	3.5	3.0	2	7.0	3.0	0.39	6155.5075594	32.53	24.8315789474	20.0	0.719335997541	0.942348452733	5097.22936004	107.577379231	90.0231733333	0.0	0.0	0.0	0.0	0.0	0
1533	105+08369_EA	105+08369	EA	2010	8	0.0	0.463	0.6	8.5	3.0	4	1.0	1.375	0.48	1039.41684665	19.13	16.3297101449	14.0	1.50548876111	1.76365653428	897.012242554	45.6486125	30.900285	0.0	0.0	0.0	0.0	0.0	0
1534	105+08371_EA	105+08371	EA	2010	4	0.0	0.463	0.6	8.5	1.0	4	5.0	3.31149593157	0.4793	6288.32814593	30.76	27.2093023256	26.0	0.934915474642	1.05691794872	5255.17949257	776.993828093	601.48744101	0.0	0.0	0.0	0.0	0.0	0
1535	105+08372_EA	105+08372	EA	2010	3	0.0	0.463	0.6	3.5	0.0	3	3.0	2.0	0.15315	2807.77537797	17.37	15.4230769231	13.0	0.529015544041	0.595795511221	1798.62806793	596.057467166	492.516187114	0.0	0.0	0.0	0.0	0.0	0
1536	105+08380_EA	105+08380	EA	2010	3	0.0	0.463	0.6	3.5	1.0	2	6.0	2.0	0.36	3887.68898488	35.09	23.0564784053	18.0	0.615559988601	0.936829971182	3735.86427845	173.026372222	118.673431111	0.0	0.0	0.0	0.0	0.0	0
1537	105+08381_EA	105+08381	EA	2010	1	0.0	0.463	0.6	3.5	1.0	2	6.0	2.0	0.17	3887.68898488	35.15	24.221574344	19.0	0.290184921764	0.421112181031	3583.61399363	407.78525	328.57977	0.0	0.0	0.0	0.0	0.0	0
1538	105+08382_EA	105+08382	EA	2010	12	0.0	0.463	0.6	3.5	0.0	2	3.0	2.56425153794	1.1704	4848.87114704	26.87	23.0227272727	19.0	2.61347227391	3.05020335637	3365.30876128	398.127603732	347.666859633	0.0	0.0	0.0	0.0	0.0	0
1539	105+10292_EA	105+10292	EA	2010	6	0.0	0.463	0.6	3.5	3.0	2	7.0	1.68085106383	0.47	3448.83047654	28.28	19.2947368421	17.0	0.997171145686	1.46153846154	3207.94069409	95.3084931915	83.7259417021	0.0	0.0	0.0	0.0	0.0	0
1540	105+10293_EA	105+10293	EA	2010	3	0.0	0.463	0.6	3.5	2.0	2	11.0	2.86842105263	0.38	5885.52915767	35.89	30.3804347826	28.0	0.635274449707	0.750483005367	4181.38733335	332.308106842	270.791915526	0.0	0.0	0.0	0.0	0.0	0
1541	105+10294_EA	105+10294	EA	2010	2	0.0	0.463	0.6	3.5	2.0	2	11.0	2.0	0.12	4103.67170626	27.81	19.4925373134	15.2	0.258899676375	0.369372128638	3722.8769119	75.9365846	65.9618012667	0.0	0.0	0.0	0.0	0.0	0
1542	105+10295_EA	105+10295	EA	2010	10	0.0	0.463	0.6	3.5	2.0	2	11.0	2.0	0.88	4103.67170626	27.58	24.5	22.0	1.91443074692	2.15510204082	2625.66485102	50.5405947727	43.45635125	0.0	0.0	0.0	0.0	0.0	0
1543	105+10297_EA	105+10297	EA	2010	9	0.0	0.463	0.6	3.5	2.0	2	11.0	2.0	0.5	4103.67170626	29.48	25.0	25.0	1.01763907734	1.2	2905.53404452	170.7525438	151.9871004	0.0	0.0	0.0	0.0	0.0	0
1544	105+10298_EA	105+10298	EA	2010	1	0.0	0.463	0.6	3.5	2.0	2	11.0	2.0	0.13	4103.67170626	30.71	26.5714285714	24.0	0.253988928688	0.293548387097	2791.42052345	80.37294	59.95794	0.0	0.0	0.0	0.0	0.0	0
1545	105+10299_EA	105+10299	EA	2010	2	0.0	0.463	0.6	3.5	2.0	2	11.0	2.0	0.09458	4103.67170626	30.62	26.6530612245	25.0	0.185329849771	0.212913629403	2755.42718376	139.784840188	109.645927877	0.0	0.0	0.0	0.0	0.0	0
1546	105+10300_EA	105+10300	EA	2010	1	0.0	0.463	0.6	3.5	2.0	2	11.0	3.0	0.19	6155.5075594	35.22	31.4107142857	28.0	0.323679727428	0.362933484935	3898.2349207	93.20376	81.39892	0.0	0.0	0.0	0.0	0.0	0
1547	105+10301_EA	105+10301	EA	2010	1	0.0	0.463	0.6	3.5	2.0	2	11.0	3.0	0.25	6155.5075594	44.41	36.6666666667	34.0	0.337761765368	0.409090909091	4567.66187432	307.15912	267.02519	0.0	0.0	0.0	0.0	0.0	0
1548	105+10305_EA	105+10305	EA	2010	9	0.0	0.463	0.6	3.5	3.0	2	10.0	2.0	0.76893	4103.67170626	30.19	27.3696969697	24.0	1.52818151706	1.68565256864	2480.64909189	148.498811288	115.405962705	0.0	0.0	0.0	0.0	0.0	0
1549	105+10306_EA	105+10306	EA	2010	4	0.0	0.463	0.6	3.5	3.0	2	11.0	2.0	0.25	4103.67170626	26.74	21.9545454545	18.0	0.56095736724	0.683229813666	3072.76280466	302.979094	262.033356	0.0	0.0	0.0	0.0	0.0	0
1550	105+10307_EA	105+10307	EA	2010	6	0.0	0.463	0.6	3.5	3.0	2	11.0	2.0	0.3	4103.67170626	23.44	17.5364963504	12.0	0.767918088737	1.02643080125	3479.06726907	378.04865	320.049235	0.0	0.0	0.0	0.0	0.0	0
1551	105+10308_EA	105+10308	EA	2010	2	0.0	0.463	0.6	3.5	2.0	2	11.0	2.0	0.13	4103.67170626	23.59	19.6463414634	15.0	0.330648579907	0.397020484172	3001.27546075	450.57941	384.46666	0.0	0.0	0.0	0.0	0.0	0
1552	105+10309_EA	105+10309	EA	2010	5	0.0	0.463	0.6	3.5	1.0	2	11.0	2.0	0.32	3968.6825054	24.2	19.9053497942	15.0	0.793388429752	0.964564812902	2963.0159864	486.415887187	417.889527187	0.0	0.0	0.0	0.0	0.0	0
1553	105+10310_EA	105+10310	EA	2010	1	0.0	0.463	0.6	3.5	1.0	2	11.0	2.0	0.07	3887.68898488	16.79	13.8105263158	8.0	0.250148898154	0.304115853658	2902.49154791	762.4975	667.88169	0.0	0.0	0.0	0.0	0.0	0
1554	105+10311_EA	105+10311	EA	2010	3	0.0	0.463	0.6	3.5	1.0	2	7.0	2.0	0.22	3887.68898488	23.27	20.4748858447	18.0	0.567253975075	0.644692239074	2546.74163535	277.334228182	222.494580909	0.0	0.0	0.0	0.0	0.0	0
1555	105+10317_EA	105+10317	EA	2010	1	0.0	0.463	0.6	3.5	3.0	2	11.0	1.0	0.17	2051.83585313	30.09	26.4285714286	24.0	0.338983050847	0.385945945946	1349.78383304	25.93195	23.97695	0.0	0.0	0.0	0.0	0.0	0
1556	105+10319_EA	105+10319	EA	2010	2	0.0	0.463	0.6	3.5	3.0	2	7.0	2.0	0.41	4103.67170626	37.74	33.6730769231	31.0	0.651828298887	0.73055396916	2595.77735851	67.585934878	60.1728860976	0.0	0.0	0.0	0.0	0.0	0
1557	105+10320_EA	105+10320	EA	2010	2	0.0	0.463	0.6	3.5	3.0	2	7.0	2.0	0.45	4103.67170626	41.59	38.021978022	35.0	0.649194517913	0.710115606936	2415.21564881	45.12899	40.19399	0.0	0.0	0.0	0.0	0.0	0
1558	105+10323_EA	105+10323	EA	2010	19	0.0	0.463	0.6	3.5	2.0	3	11.0	2.0	0.8543	3239.74082073	22.33	17.6	14.0	2.29547693686	2.91238636364	2575.44530775	82.0649028766	59.5449961208	0.0	0.0	0.0	0.0	0.0	0
1559	105+10324_EA	105+10324	EA	2010	10	0.0	0.463	0.6	3.5	2.0	2	11.0	2.0	0.54	3287.73698104	21.41	16.4100529101	12.0	1.51331153667	1.97439948411	2709.0220864	59.8677866667	39.5043612963	0.0	0.0	0.0	0.0	0.0	0
1560	105+10325_EA	105+10325	EA	2010	12	0.0	0.463	0.6	3.5	2.0	3	11.0	2.0	0.42	3239.74082073	18.77	13.6979166667	10.0	1.34256792754	1.83969581749	2822.40292666	80.428632381	57.6973207143	0.0	0.0	0.0	0.0	0.0	0
1561	105+10326_EA	105+10326	EA	2010	5	0.0	0.463	0.6	3.5	2.0	3	11.0	1.95480225989	0.22125	3166.52633891	26.07	19.7327044025	14.0	0.50920598389	0.672741035857	2648.68653159	46.9724712994	27.0161026554	0.0	0.0	0.0	0.0	0.0	0
1562	105+10327_EA	105+10327	EA	2010	8	0.0	0.463	0.6	3.5	2.0	3	8.0	2.0	0.63875	3239.74082073	22.69	17.9852941176	16.0	1.68907007492	2.13090760426	2555.64126527	52.7629232485	31.1729789237	0.0	0.0	0.0	0.0	0.0	0
1563	105+10328_EA	105+10328	EA	2010	2	0.0	0.463	0.6	3.5	2.0	3	9.0	2.0	0.09	3239.74082073	18.71	16.3489932886	14.6	0.288615713522	0.330295566502	2156.66709655	258.207906667	210.901606667	0.0	0.0	0.0	0.0	0.0	0
1564	105+10329_EA	105+10329	EA	2010	11	0.0	0.463	0.6	3.5	2.0	3	9.0	2.0	0.55	3239.74082073	19.78	16.2901554404	13.0	1.66835187058	2.02576335878	2413.89695316	196.856852727	153.849104727	0.0	0.0	0.0	0.0	0.0	0
1565	105+10330_EA	105+10330	EA	2010	4	0.0	0.463	0.6	3.5	1.0	3	9.0	2.0	0.28	3023.75809935	17.53	13.9064039409	11.0	0.958357102111	1.20807651435	2382.6146767	97.9650757143	70.742395	0.0	0.0	0.0	0.0	0.0	0
1566	105+10331_EA	105+10331	EA	2010	10	0.0	0.463	0.6	3.5	1.0	3	9.0	2.0	0.88	3023.75809935	16.4	13.3304347826	11.0	3.21951219512	3.96086105675	2299.92212126	54.8548446591	32.0154696591	0.0	0.0	0.0	0.0	0.0	0
1567	105+10332_EA	105+10332	EA	2010	4	0.0	0.463	0.6	3.5	1.0	3	9.0	2.22857142857	0.35	3369.33045356	18.04	15.7062937063	12.0	1.16407982262	1.33704363313	2261.25569578	89.2898517143	57.5750582857	0.0	0.0	0.0	0.0	0.0	0
1568	105+10334_EA	105+10334	EA	2010	3	0.0	0.463	0.6	3.5	0.0	3	6.0	2.0	0.21	2931.1940759	18.19	14.9458128079	11.0	0.692688290269	0.843045484508	2192.21517124	412.372495714	275.157802381	0.0	0.0	0.0	0.0	0.0	0
1569	105+10335_EA	105+10335	EA	2010	3	0.0	0.463	0.6	3.5	0.0	3	6.0	2.0	0.09	2807.77537797	20.65	15.7835820896	12.0	0.261501210654	0.342127659573	2321.39375717	663.73877	473.47637	0.0	0.0	0.0	0.0	0.0	0
1570	105+10336_EA	105+10336	EA	2010	2	0.0	0.463	0.6	3.5	0.0	3	6.0	2.0	0.12	2807.77537797	21.47	15.3913043478	11.0	0.33535165347	0.46779661017	2491.56370905	666.2647675	473.029569167	0.0	0.0	0.0	0.0	0.0	0
1571	105+10337_EA	105+10337	EA	2010	2	0.0	0.463	0.6	3.5	0.0	3	6.0	2.0	0.17	2807.77537797	22.66	18.0689655172	14.0	0.45013239188	0.564503816795	2196.55065368	710.28702	503.227676471	0.0	0.0	0.0	0.0	0.0	0
1572	105+10338_EA	105+10338	EA	2010	2	0.0	0.463	0.6	3.5	0.0	3	6.0	2.0	0.17	2807.77537797	22.91	19.6444444444	16.0	0.445220427761	0.519230769232	1945.78802187	540.941895	386.995595	0.0	0.0	0.0	0.0	0.0	0
1573	105+10339_EA	105+10339	EA	2010	4	0.0	0.463	0.6	3.5	0.0	3	6.0	2.0	0.17	2807.77537797	21.86	18.7171314741	15.0	0.466605672461	0.544955300128	1951.38958162	532.124836765	379.649990882	0.0	0.0	0.0	0.0	0.0	0
1574	105+10340_EA	105+10340	EA	2010	2	0.0	0.463	0.6	3.5	0.0	3	6.0	2.0	0.17	2807.77537797	20.93	16.8666666667	14.0	0.487338748208	0.604743083003	2163.38763774	582.53775	421.22132	0.0	0.0	0.0	0.0	0.0	0
1575	105+10341_EA	105+10341	EA	2010	2	0.0	0.463	0.6	3.5	0.0	3	6.0	1.0	0.17	1403.88768898	18.33	15.5567010309	13.0	0.556464811784	0.655666003977	992.522468165	517.145235	368.302145	0.0	0.0	0.0	0.0	0.0	0
1576	105+10342_EA	105+10342	EA	2010	2	0.0	0.463	0.6	3.5	0.0	3	6.0	1.0	0.1196	1403.88768898	18.23	15.8571428571	13.0	0.393636862315	0.452540540542	944.097323821	568.879372174	403.580079666	0.0	0.0	0.0	0.0	0.0	0
1577	105+10343_EA	105+10343	EA	2010	1	0.0	0.463	0.6	3.5	0.0	3	6.0	1.0	0.0504	1403.88768898	21.76	17.5932835821	13.4	0.138970588235	0.171883775185	1076.43622803	597.78589	420.44186	0.0	0.0	0.0	0.0	0.0	0
1578	105+10344_EA	105+10344	EA	2010	4	0.0	0.463	0.6	3.5	0.0	3	6.0	1.0	0.17	1403.88768898	20.2	17.7181818182	14.0	0.50495049505	0.575679835813	926.441398517	474.223433529	347.710838824	0.0	0.0	0.0	0.0	0.0	0
1579	105+10345_EA	105+10345	EA	2010	2	0.0	0.463	0.6	3.5	0.0	3	6.0	1.0	0.07	1403.88768898	18.67	14.8558139535	10.0	0.224959828602	0.282717595491	1101.55195564	338.735335	239.528285	0.0	0.0	0.0	0.0	0.0	0
1580	105+10346_EA	105+10346	EA	2010	8	0.0	0.463	0.6	3.5	0.0	3	6.0	1.125	0.28	1579.37365011	16.12	13.9318181818	11.0	1.04218362283	1.20587275693	1076.90541671	279.05791375	204.33812125	0.0	0.0	0.0	0.0	0.0	0
1581	105+10347_EA	105+10347	EA	2010	2	0.0	0.463	0.6	3.5	0.0	3	3.0	1.0	0.05	1403.88768898	18.91	14.0762711864	11.0	0.158646218932	0.213124623721	1196.98201344	95.13922	65.61216	0.0	0.0	0.0	0.0	0.0	0
1582	105+10349_EA	105+10349	EA	2010	7	0.0	0.463	0.6	3.5	3.0	2	7.0	3.0	0.88	6155.5075594	33.14	26.2738095238	21.0	1.59324079662	2.00960579973	4854.37008931	417.3742225	387.602985568	0.0	0.0	0.0	0.0	0.0	0
1583	105+10350_EA	105+10350	EA	2010	1	0.0	0.463	0.6	3.5	3.0	2	7.0	3.0	0.26	6155.5075594	29.72	21.3195876289	15.0	0.524899057873	0.731721470018	5458.63464978	378.91248	344.6226	0.0	0.0	0.0	0.0	0.0	0
1584	105+10352_EA	105+10352	EA	2010	7	0.0	0.463	0.6	8.5	3.0	4	7.0	1.0	0.29639	1511.87904968	19.1	17.3125	15.0	0.931068062827	1.0272	1229.14613875	32.0608934907	21.5325526222	0.0	0.0	0.0	0.0	0.0	0
1585	105+10354_EA	105+10354	EA	2010	5	0.0	0.463	0.6	3.5	3.0	2	7.0	2.0	0.43	4103.67170626	29.01	23.2884615385	18.0	0.889348500517	1.1078447564	3179.64434124	348.489163023	317.264300465	0.0	0.0	0.0	0.0	0.0	0
1586	105+10355_EA	105+10355	EA	2010	1	0.0	0.463	0.6	3.5	3.0	2	7.0	2.0	0.06	4103.67170626	31.04	18.9090909091	15.0	0.115979381443	0.190384615385	4182.91209554	94.92268	71.05148	0.0	0.0	0.0	0.0	0.0	0
1587	105+10356_EA	105+10356	EA	2010	12	0.0	0.463	0.6	3.5	3.0	2	7.0	2.07692307692	0.78	4261.50523343	28.03	25.5333333333	23.0	1.66963967178	1.83289817233	2537.75244012	138.190179256	105.774822846	0.0	0.0	0.0	0.0	0.0	0
1588	105+10357_EA	105+10357	EA	2010	2	0.0	0.463	0.6	3.5	3.0	2	7.0	3.0	0.11	6155.5075594	24.63	22.9285714286	15.0	0.26796589525	0.287850467289	3387.79296361	137.493651818	108.276464545	0.0	0.0	0.0	0.0	0.0	0
1589	105+10358_EA	105+10358	EA	2010	3	0.0	0.463	0.6	3.5	2.0	2	8.0	3.0	0.35	6155.5075594	37.77	32.8314606742	30.0	0.555996822875	0.639630390143	4145.66741375	316.328350286	258.519391143	0.0	0.0	0.0	0.0	0.0	0
1590	105+10359_EA	105+10359	EA	2010	1	0.0	0.463	0.6	3.5	2.0	2	8.0	2.0	0.25	4103.67170626	31.01	27.3481012658	24.0	0.483714930668	0.548484147189	2673.41447871	139.63043	107.83694	0.0	0.0	0.0	0.0	0.0	0
1591	105+10361_EA	105+10361	EA	2010	8	0.0	0.463	0.6	3.5	3.0	3	7.0	1.0	0.54	1727.86177106	24.68	20.0	17.0	1.31280388979	1.62	1320.29297429	78.0989616667	60.9790633333	0.0	0.0	0.0	0.0	0.0	0
1592	105+10362_EA	105+10362	EA	2010	7	0.0	0.463	0.6	3.5	3.0	3	7.0	1.92452830189	0.53	3325.31888015	21.98	21.0588235294	19.2	1.44676979072	1.51005586592	1573.6453546	185.114051698	151.631703962	0.0	0.0	0.0	0.0	0.0	0
1593	105+10363_EA	105+10363	EA	2010	7	0.0	0.463	0.6	3.5	2.0	3	7.0	2.0	0.69	3443.20280465	22.74	20.8666666667	15.0	1.82058047493	1.9840255591	2001.01979071	326.108497681	285.616375217	0.0	0.0	0.0	0.0	0.0	0
1594	105+10364_EA	105+10364	EA	2010	2	0.0	0.463	0.6	8.5	3.0	4	7.0	1.0	0.06	1511.87904968	23.48	21.7058823529	21.0	0.15332197615	0.165853658537	1195.81651096	76.52178	55.701495	0.0	0.0	0.0	0.0	0.0	0
1596	105+10367_EA	105+10367	EA	2010	4	0.0	0.463	0.6	3.5	3.0	3	7.0	1.0	0.3	1727.86177106	19.15	16.56	16.0	0.939947780679	1.08695652174	1176.73060178	59.0063426667	51.1777026667	0.0	0.0	0.0	0.0	0.0	0
1597	105+10369_EA	105+10369	EA	2010	3	0.0	0.463	0.6	3.5	3.0	2	10.0	2.0	0.29	4103.67170626	30.03	16.5034013605	11.0	0.579420579421	1.05432811212	4486.17880276	423.657339655	367.209935172	0.0	0.0	0.0	0.0	0.0	0
1598	105+10370_EA	105+10370	EA	2010	5	0.0	0.463	0.6	3.5	3.0	2	10.0	2.0	0.42	4103.67170626	31.02	22.6972477064	19.0	0.812379110251	1.11026677446	3565.08979625	501.437267143	448.73132119	0.0	0.0	0.0	0.0	0.0	0
1599	105+10371_EA	105+10371	EA	2010	5	0.0	0.463	0.6	3.5	3.0	2	10.0	2.0	0.34	4103.67170626	47.4	33.2857142857	31.0	0.430379746835	0.612875536481	3716.21743522	47.4145041176	42.7868526471	0.0	0.0	0.0	0.0	0.0	0
1600	105+10372_EA	105+10372	EA	2010	10	0.0	0.463	0.6	3.5	3.0	2	10.0	2.0	0.68355	4103.67170626	42.14	27.1477272727	26.0	0.973255813953	1.51073419841	4007.57783471	164.244914975	139.940092746	0.0	0.0	0.0	0.0	0.0	0
1601	105+10373_EA	105+10373	EA	2010	3	0.0	0.463	0.6	3.5	3.0	2	10.0	1.63157894737	0.38	3347.73218143	38.99	28.0638297872	26.0	0.584765324442	0.812433661866	2958.59097589	81.3355057895	55.7807689474	0.0	0.0	0.0	0.0	0.0	0
1602	105+10374_EA	105+10374	EA	2010	3	0.0	0.463	0.6	3.5	2.0	2	9.0	3.0	0.1	6155.5075594	35.53	22.7692307692	17.0	0.168871376302	0.263513513514	6036.70877407	163.386275	120.130278	0.0	0.0	0.0	0.0	0.0	0
1603	105+10375_EA	105+10375	EA	2010	2	0.0	0.463	0.6	3.5	2.0	2	9.0	3.0	0.27	6155.5075594	36.45	24.4259259259	21.0	0.444444444444	0.663229719485	5817.10017032	143.81142	104.04641	0.0	0.0	0.0	0.0	0.0	0
1604	105+10376_EA	105+10376	EA	2010	3	0.0	0.463	0.6	3.5	2.0	2	9.0	3.25806451613	0.31	6685.01358601	35.86	24.4647302905	21.0	0.518683770218	0.76027815468	6218.46408302	297.396833548	225.578426129	0.0	0.0	0.0	0.0	0.0	0
1605	105+10379_EA	105+10379	EA	2010	6	0.0	0.463	0.6	3.5	3.0	2	10.0	1.64705882353	0.34	3379.49434633	31.4	23.3717948718	18.0	0.649681528662	0.872846955568	2881.67250373	88.9593908824	73.5438091176	0.0	0.0	0.0	0.0	0.0	0
1606	105+10380_EA	105+10380	EA	2010	17	0.0	0.463	0.6	3.5	3.0	2	10.0	2.0	0.89	4103.67170626	21.86	17.9831223629	14.0	2.4428179323	2.96945096198	3063.11161816	83.6528129213	56.7546660674	0.0	0.0	0.0	0.0	0.0	0
1607	105+10381_EA	105+10381	EA	2010	1	0.0	0.463	0.6	3.5	3.0	2	10.0	2.0	0.06	4103.67170626	23.42	17.9144144144	11.0	0.153714773698	0.200955494091	3389.67628229	157.66347	113.65346	0.0	0.0	0.0	0.0	0.0	0
1608	105+10382_EA	105+10382	EA	2010	11	0.0	0.463	0.6	3.5	2.0	2	10.0	2.0	0.6	4103.67170626	22.59	17.9076305221	14.0	1.59362549801	2.0103162144	3236.74657366	87.405622	60.2344585	0.0	0.0	0.0	0.0	0.0	0
1609	105+10383_EA	105+10383	EA	2010	6	0.0	0.463	0.6	3.5	2.0	2	10.0	2.0	0.54	4103.67170626	29.55	22.0427807487	17.0	1.09644670051	1.46986899563	3490.6351536	73.1442475926	54.4035533333	0.0	0.0	0.0	0.0	0.0	0
1610	105+10384_EA	105+10384	EA	2010	9	0.0	0.463	0.6	3.5	2.0	2	10.0	2.0	0.99	4103.67170626	27.61	22.3505154639	18.0	2.15139442231	2.65765682657	3140.73292002	107.009585455	77.6604118182	0.0	0.0	0.0	0.0	0.0	0
1611	105+10385_EA	105+10385	EA	2010	2	0.0	0.463	0.6	3.5	2.0	2	10.0	2.0	0.17999	4103.67170626	30.33	24.3066666667	20.0	0.35606330366	0.444297860669	3187.47630385	91.36001	65.64001	0.0	0.0	0.0	0.0	0.0	0
1612	105+10386_EA	105+10386	EA	2010	12	0.0	0.463	0.6	3.5	2.0	2	6.0	2.0	0.77233	4103.67170626	25.54	21.1712328767	17.0	1.8144009397	2.1888097056	3025.05334279	79.3617401808	55.575464163	0.0	0.0	0.0	0.0	0.0	0
1613	105+10387_EA	105+10387	EA	2010	1	0.0	0.463	0.6	3.5	2.0	2	6.0	4.0	0.035	8207.34341253	23.28	20.3674698795	16.0	0.090206185567	0.103105590062	5448.21994766	324.66415	226.5943	0.0	0.0	0.0	0.0	0.0	0
1614	105+10388_EA	105+10388	EA	2010	5	0.0	0.463	0.6	3.5	1.0	2	6.0	3.0	0.25	5831.53347732	23.82	22.0327102804	17.0	0.629722921914	0.680805938493	3292.22978569	442.3732624	299.2386504	0.0	0.0	0.0	0.0	0.0	0
1615	105+10389_EA	105+10389	EA	2010	3	0.0	0.463	0.6	3.5	1.0	2	6.0	3.0	0.12	5831.53347732	25.84	23.8898305085	19.0	0.278637770898	0.301383469315	3298.15289206	2052.55578667	1684.03330333	0.0	0.0	0.0	0.0	0.0	0
1616	105+10390_EA	105+10390	EA	2010	2	0.0	0.463	0.6	3.5	0.0	2	6.0	3.0	0.12	5507.55939525	26.81	23.4615384615	20.0	0.268556508765	0.306885245902	3654.01163448	1575.77746667	1297.21289667	0.0	0.0	0.0	0.0	0.0	0
1617	105+10391_EA	105+10391	EA	2010	2	0.0	0.463	0.6	3.5	0.0	2	6.0	5.0	0.12	9179.26565875	24.66	19.9795081967	17.0	0.29197080292	0.36036923077	7016.32172281	1832.05566667	1466.86860333	0.0	0.0	0.0	0.0	0.0	0
1618	105+10392_EA	105+10392	EA	2010	2	0.0	0.463	0.6	3.5	0.0	2	6.0	3.0	0.12	5507.55939525	22.57	20.2009569378	17.0	0.319007532122	0.356418758882	3454.63348705	1865.76208333	1485.64252	0.0	0.0	0.0	0.0	0.0	0
1619	105+10393_EA	105+10393	EA	2010	3	0.0	0.463	0.6	3.5	0.0	2	6.0	3.0	0.12	5507.55939525	16.88	15.6147540984	10.2	0.42654028436	0.461102362204	3108.33159982	1763.50868917	1407.060165	0.0	0.0	0.0	0.0	0.0	0
1620	105+10395_EA	105+10395	EA	2010	1	0.0	0.463	0.6	3.5	2.0	3	8.0	1.0	0.13	1619.87041037	21.7	11.3076923077	11.0	0.359447004608	0.689795918367	1829.74587327	343.52765	301.17778	0.0	0.0	0.0	0.0	0.0	0
1621	105+10396_EA	105+10396	EA	2010	1	0.0	0.463	0.6	3.5	1.0	3	8.0	1.0	0.13	1511.87904968	22.51	15.375	14.4	0.34651266104	0.507317073171	1404.8799718	255.91615	228.29713	0.0	0.0	0.0	0.0	0.0	0
1622	105+10397_EA	105+10397	EA	2010	3	0.0	0.463	0.6	3.5	1.0	2	9.0	3.0	0.23	5831.53347732	22.7	17.1739130435	17.0	0.607929515419	0.803544303796	4880.53788958	407.248243913	353.270366087	0.0	0.0	0.0	0.0	0.0	0
1623	105+10398_EA	105+10398	EA	2010	1	0.0	0.463	0.6	3.5	1.0	2	9.0	3.0	0.13	5831.53347732	23.8	21.5294117647	17.0	0.327731092437	0.362295081967	3548.58834158	542.41376	463.28191	0.0	0.0	0.0	0.0	0.0	0
1624	105+10399_EA	105+10399	EA	2010	6	0.0	0.463	0.6	3.5	1.0	2	9.0	3.0	0.39	5831.53347732	25.47	23.1343283582	21.0	0.918727915194	1.01148387097	3504.62017372	722.122744103	605.050922308	0.0	0.0	0.0	0.0	0.0	0
1625	105+10400_EA	105+10400	EA	2010	3	0.0	0.463	0.6	3.5	1.0	2	9.0	3.0	0.14	5831.53347732	30.35	28.3275862069	25.0	0.276771004942	0.296530736458	3174.26034823	830.500619286	706.529903571	0.0	0.0	0.0	0.0	0.0	0
1626	105+10401_EA	105+10401	EA	2010	2	0.0	0.463	0.6	3.5	2.0	2	10.0	2.0	0.31	4103.67170626	29.42	21.8314606742	16.0	0.632222977566	0.851981471949	3511.04706617	369.976421935	298.33195129	0.0	0.0	0.0	0.0	0.0	0
1627	105+10402_EA	105+10402	EA	2010	3	0.0	0.463	0.6	3.5	2.0	2	10.0	2.0	0.22	4103.67170626	30.96	24.7192982456	19.0	0.426356589147	0.533995741661	3204.47725113	133.854338182	105.897524545	0.0	0.0	0.0	0.0	0.0	0
1628	105+10403_EA	105+10403	EA	2010	4	0.0	0.463	0.6	3.5	2.0	2	10.0	2.0	0.2	4103.67170626	27.17	23.1696428571	18.0	0.441663599558	0.517919075145	2874.81056115	231.298545	185.7934425	0.0	0.0	0.0	0.0	0.0	0
1629	105+10405_EA	105+10405	EA	2010	2	0.0	0.463	0.6	8.5	2.0	4	10.0	2.0	0.18	2807.77537797	26.28	17.23	11.0	0.41095890411	0.62681369704	2764.16382562	12.9136	8.79657	0.0	0.0	0.0	0.0	0.0	0
1630	105+10408_EA	105+10408	EA	2010	5	0.0	0.463	0.6	8.5	2.0	4	10.0	1.0	0.64	978.671706263	25.24	20.2542372881	16.6	1.52139461173	1.89589958159	881.282618841	18.392838125	11.6969639063	0.0	0.0	0.0	0.0	0.0	0
1631	105+10409_EA	105+10409	EA	2010	2	0.0	0.463	0.6	8.5	2.0	4	10.0	1.0	0.09	1403.88768898	34.03	9.8	8.0	0.158683514546	0.551020408163	1658.37405104	24.3513177778	18.4605122222	0.0	0.0	0.0	0.0	0.0	0
1632	105+10412_EA	105+10412	EA	2010	1	0.0	0.463	0.6	3.5	2.0	2	6.0	3.0	0.17	6155.5075594	30.55	16.5773195876	8.0	0.33387888707	0.615298507464	6783.27376124	247.48865	203.72137	0.0	0.0	0.0	0.0	0.0	0
1633	105+10413_EA	105+10413	EA	2010	1	0.0	0.463	0.6	3.5	2.0	2	6.0	3.0	0.18	6155.5075594	26.27	17.8333333333	10.0	0.411115340693	0.605607476637	5751.41191285	288.85486	225.66158	0.0	0.0	0.0	0.0	0.0	0
1634	105+10414_EA	105+10414	EA	2010	2	0.0	0.463	0.6	3.5	2.0	2	6.0	2.0	0.18	4103.67170626	28.95	21.0181268882	16.0	0.373056994819	0.513842173351	3594.49982278	242.27147	179.930245	0.0	0.0	0.0	0.0	0.0	0
1635	105+10416_EA	105+10416	EA	2010	2	0.0	0.463	0.83	5.5	1.0	1	6.0	2.525128611	0.2527	6269.48182096	23.41	18.6181818182	14.0	0.64767193507	0.814365234374	5067.27378101	117.593508322	89.3738471468	0.0	0.0	0.0	0.0	0.0	0
1636	105+10417_EA	105+10417	EA	2010	2	0.0	0.463	0.6	3.5	1.0	2	6.0	2.0	0.12	3887.68898488	27.2	21.045045045	18.0	0.264705882353	0.342123287672	3166.11639469	216.4998275	152.343511667	0.0	0.0	0.0	0.0	0.0	0
1637	105+10418_EA	105+10418	EA	2010	3	0.0	0.463	0.6	3.5	1.0	2	6.0	2.0	0.12	3887.68898488	25.77	22.641221374	19.0	0.279394644936	0.318004045854	2555.63187037	403.230446667	324.36348	0.0	0.0	0.0	0.0	0.0	0
1638	105+10419_EA	105+10419	EA	2010	3	0.0	0.463	0.6	3.5	1.0	2	6.0	2.0	0.12	3887.68898488	22.78	20.0144927536	16.0	0.316066725198	0.359739319334	2555.55659596	932.575336667	798.320273333	0.0	0.0	0.0	0.0	0.0	0
1639	105+10420_EA	105+10420	EA	2010	3	0.0	0.463	0.6	3.5	0.0	2	6.0	2.0	0.12	3671.7062635	21.93	17.4137931034	14.0	0.328317373461	0.413465346536	2889.28616921	1017.48313333	852.909706667	0.0	0.0	0.0	0.0	0.0	0
1640	105+10421_EA	105+10421	EA	2010	3	0.0	0.463	0.6	3.5	0.0	2	6.0	2.0	0.12	3671.7062635	20.87	17.5675675676	13.6	0.34499281265	0.409846153845	2635.4796137	1072.15415917	881.557575833	0.0	0.0	0.0	0.0	0.0	0
1641	105+10422_EA	105+10422	EA	2010	4	0.0	0.463	0.6	3.5	1.0	2	9.0	2.0	0.235	3887.68898488	22.8	19.2352941176	18.0	0.618421052632	0.733027522938	2779.15358972	468.554245532	362.644164043	0.0	0.0	0.0	0.0	0.0	0
1642	105+10424_EA	105+10424	EA	2010	3	0.0	0.463	0.6	3.5	2.0	2	8.0	3.0	0.18	6155.5075594	25.52	19.53125	16.0	0.423197492163	0.55296	5081.18804261	183.491113333	158.331923333	0.0	0.0	0.0	0.0	0.0	0
1643	105+10425_EA	105+10425	EA	2010	3	0.0	0.463	0.6	3.5	1.0	2	8.0	2.0	0.27	3887.68898488	23.52	21.2916666667	15.6	0.688775510204	0.76086105675	2360.53964767	253.640688519	213.843457037	0.0	0.0	0.0	0.0	0.0	0
1644	105+10426_EA	105+10426	EA	2010	11	0.0	0.463	0.6	3.5	1.0	2	8.0	2.0	0.76511	3887.68898488	23.84	20.6551724138	19.0	1.92561241611	2.22252320534	2636.8971203	274.730634159	225.854656583	0.0	0.0	0.0	0.0	0.0	0
1645	105+10427_EA	105+10427	EA	2010	2	0.0	0.463	0.6	3.5	1.0	2	8.0	2.0	0.12	3887.68898488	26.42	19.1111111111	16.0	0.272520817562	0.376744186047	3418.29743322	270.69733	219.81413	0.0	0.0	0.0	0.0	0.0	0
1646	105+10428_EA	105+10428	EA	2010	1	0.0	0.463	0.6	3.5	1.0	2	8.0	2.0	0.11	3887.68898488	26.33	18.7777777778	17.0	0.250664641094	0.35147928994	3467.82387791	266.49463	213.6879	0.0	0.0	0.0	0.0	0.0	0
1647	105+10429_EA	105+10429	EA	2010	1	0.0	0.463	0.6	3.5	1.0	2	8.0	2.0	0.11	3887.68898488	19.97	12.0	12.0	0.330495743615	0.55	4002.20096777	248.98483	198.6081	0.0	0.0	0.0	0.0	0.0	0
1648	105+10435_EA	105+10435	EA	2010	3	0.0	0.463	0.6	3.5	2.0	2	11.0	2.0	0.18	4103.67170626	22.62	6.44943820225	5.0	0.477453580902	1.67456445993	6174.70239567	139.070583333	116.227726111	0.0	0.0	0.0	0.0	0.0	0
1649	105+10436_EA	105+10436	EA	2010	16	0.0	0.463	0.71	3.5	2.0	1	8.0	1.78205128205	0.78	3808.7722213	27.61	20.0916334661	19.0	1.6950380297	2.32932778109	3171.856593	104.44179359	78.2553252564	0.0	0.0	0.0	0.0	0.0	0
1650	105+10437_EA	105+10437	EA	2010	4	0.0	0.463	0.71	2.1	2.0	1	8.0	3.0	0.62	9395.24838013	40.64	24.5511111111	21.0	0.915354330709	1.51520637219	9043.47194038	548.528624839	487.096229677	0.0	0.0	0.0	0.0	0.0	0
1651	105+10439_EA	105+10439	EA	2010	4	0.0	0.463	0.6	3.5	2.0	2	9.0	2.66666666667	0.36	5471.56227502	25.05	16.7279411765	15.0	0.862275449102	1.29125274725	5186.38540005	162.488353333	138.289706667	0.0	0.0	0.0	0.0	0.0	0
1652	105+10441_EA	105+10441	EA	2010	8	0.0	0.463	0.6	3.5	2.0	3	8.0	2.0	0.52	3239.74082073	20.19	16.3571428571	14.6	1.54531946508	1.90742358079	2476.52559658	189.323799231	169.680809231	0.0	0.0	0.0	0.0	0.0	0
1653	105+10442_EA	105+10442	EA	2010	2	0.0	0.463	0.6	3.5	1.0	3	8.0	2.0	0.12	3023.75809935	23.2	19.4166666667	15.4	0.310344827586	0.370815450643	2192.75204682	14.87902	12.97152	0.0	0.0	0.0	0.0	0.0	0
1654	105+10443_EA	105+10443	EA	2010	3	0.0	0.463	0.6	3.5	1.0	3	8.0	2.0	0.18	3023.75809935	20.72	17.3333333333	14.0	0.521235521236	0.623076923078	2194.47000273	13.80054	11.8552366667	0.0	0.0	0.0	0.0	0.0	0
1655	105+10444_EA	105+10444	EA	2010	11	0.0	0.463	0.6	3.5	1.0	3	8.0	2.0	0.79	3023.75809935	19.47	15.9090909091	15.0	2.4345146379	2.97942857143	2281.36082491	7.31103632911	5.9992121519	0.0	0.0	0.0	0.0	0.0	0
1656	105+10445_EA	105+10445	EA	2010	2	0.0	0.463	0.6	3.5	1.0	3	8.0	2.0	0.12	3023.75809935	22.47	18.0	18.0	0.320427236315	0.4	2350.09416387	5.0976375	3.98202916667	0.0	0.0	0.0	0.0	0.0	0
1657	105+10446_EA	105+10446	EA	2010	5	0.0	0.463	0.6	3.5	1.0	3	8.0	2.0	0.32	3023.75809935	20.0	13.25	12.0	0.96	1.44905660377	2885.64717121	2.63744	2.018245	0.0	0.0	0.0	0.0	0.0	0
1658	105+10448_EA	105+10448	EA	2010	3	0.0	0.463	0.6	3.5	1.0	2	9.0	3.0	0.25	5831.53347732	59.37	41.2908011869	39.0	0.252652854977	0.363277039167	5329.54099979	232.817358	176.9828812	0.0	0.0	0.0	0.0	0.0	0
1659	105+10449_EA	105+10449	EA	2010	1	0.0	0.463	0.83	5.5	1.0	1	8.0	3.0	0.4496	8423.32613391	61.44	48.2380952381	30.0	0.4390625	0.559226061204	6884.58651581	1568.39331	1444.39731	0.0	0.0	0.0	0.0	0.0	0
1660	105+10455_EA	105+10455	EA	2010	2	0.0	0.463	0.6	3.5	1.0	2	9.0	2.0	0.13	3887.68898488	44.36	26.7096774194	11.0	0.175834084761	0.292028985507	3996.43083214	517.482239231	430.124543846	0.0	0.0	0.0	0.0	0.0	0
1661	105+10457_EA	105+10457	EA	2010	7	0.0	0.463	0.6	3.5	2.0	2	8.0	2.0	0.67	4103.67170626	32.63	28.7919463087	27.0	1.23199509654	1.39622377622	2670.00613336	148.034310299	123.563219552	0.0	0.0	0.0	0.0	0.0	0
1662	105+10458_EA	105+10458	EA	2010	12	0.0	0.463	0.6	8.5	1.0	4	8.0	1.0	0.66	873.748281956	26.12	21.9209486166	19.0	1.51607963247	1.8064911648	763.923612697	19.2299277273	13.6175031818	0.0	0.0	0.0	0.0	0.0	0
1663	105+10459_EA	105+10459	EA	2010	1	0.0	0.463	0.6	3.5	1.0	3	8.0	2.0	0.16	3023.75809935	21.91	17.7570850202	14.0	0.438156093108	0.540629274967	2310.15629547	416.16644	325.88403	0.0	0.0	0.0	0.0	0.0	0
1664	105+10460_EA	105+10460	EA	2010	5	0.0	0.463	0.6	3.5	1.0	3	8.0	2.0	0.4867	3023.75809935	21.72	15.9441860465	12.0	1.34447513812	1.83151400234	2617.79418997	477.765130144	383.151884917	0.0	0.0	0.0	0.0	0.0	0
1665	105+10461_EA	105+10461	EA	2010	1	0.0	0.463	0.6	3.5	1.0	3	8.0	2.0	0.05	3023.75809935	24.11	19.4954407295	14.0	0.124429697221	0.153882132834	2318.09693842	539.49286	435.49662	0.0	0.0	0.0	0.0	0.0	0
1666	105+10462_EA	105+10462	EA	2010	1	0.0	0.463	0.6	3.5	1.0	3	8.0	2.0	0.11	3023.75809935	24.74	20.014084507	13.0	0.266774454325	0.329767769177	2316.50085695	267.60724	198.56163	0.0	0.0	0.0	0.0	0.0	0
1667	105+10463_EA	105+10463	EA	2010	2	0.0	0.463	0.6	3.5	1.0	3	6.0	2.0	0.13	3023.75809935	23.28	19.8137254902	15.0	0.335051546392	0.393666501732	2126.26409242	375.258170769	265.81422	0.0	0.0	0.0	0.0	0.0	0
1668	105+10464_EA	105+10464	EA	2010	2	0.0	0.463	0.6	3.5	1.0	3	6.0	2.0	0.1	3023.75809935	20.19	17.0590405904	13.0	0.297176820208	0.351719662557	2155.59663691	501.00293	354.96637	0.0	0.0	0.0	0.0	0.0	0
1669	105+10465_EA	105+10465	EA	2010	2	0.0	0.463	0.6	3.5	1.0	3	6.0	1.33333333333	0.12	2015.8387329	16.28	14.0856164384	11.0	0.44226044226	0.511159737416	1371.31535147	121.976856667	65.42492	0.0	0.0	0.0	0.0	0.0	0
1670	105+10466_EA	105+10466	EA	2010	2	0.0	0.463	0.6	3.5	0.0	3	6.0	1.0	0.13	1403.88768898	18.11	14.3607427056	11.0	0.430701270017	0.54314739564	1106.82792211	165.147180769	88.2968038462	0.0	0.0	0.0	0.0	0.0	0
1671	105+10468_EA	105+10468	EA	2010	1	0.0	0.463	0.6	3.5	0.0	3	6.0	1.0	0.12	1403.88768898	21.11	15.3593429158	10.0	0.341070582662	0.468770053476	1226.92000236	194.45737	100.5961	0.0	0.0	0.0	0.0	0.0	0
1672	105+10469_EA	105+10469	EA	2010	2	0.0	0.463	0.6	3.5	0.0	3	6.0	1.0	0.17	1403.88768898	19.01	14.2421875	10.0	0.536559705418	0.716182117389	1188.31028666	289.34393	173.15532	0.0	0.0	0.0	0.0	0.0	0
1673	105+10470_EA	105+10470	EA	2010	3	0.0	0.463	0.6	3.5	0.0	3	6.0	1.0	0.17426	1403.88768898	17.2	14.1041666667	10.0	0.60788372093	0.741312850811	1053.30684314	269.689070018	159.496611365	0.0	0.0	0.0	0.0	0.0	0
1674	105+10471_EA	105+10471	EA	2010	1	0.0	0.463	0.6	3.5	0.0	3	6.0	1.0	0.11	1403.88768898	22.17	16.6306532663	12.0	0.297699594046	0.39685753135	1186.59692959	426.28088	281.43764	0.0	0.0	0.0	0.0	0.0	0
1675	105+10472_EA	105+10472	EA	2010	1	0.0	0.463	0.6	3.5	0.0	3	6.0	1.0	0.07	1403.88768898	19.22	14.4109311741	9.0	0.218522372529	0.291445427728	1187.23699839	440.51828	280.79026	0.0	0.0	0.0	0.0	0.0	0
1676	105+10473_EA	105+10473	EA	2010	2	0.0	0.463	0.6	3.5	0.0	3	6.0	2.0	0.17	2807.77537797	18.9	13.9408163265	10.0	0.539682539683	0.731664470797	2418.22584171	469.988315588	298.406529647	0.0	0.0	0.0	0.0	0.0	0
1677	105+10474_EA	105+10474	EA	2010	1	0.0	0.463	0.6	3.5	0.0	3	6.0	2.0	0.1	2807.77537797	21.73	16.5210970464	12.0	0.276115968707	0.363172008684	2336.26044793	423.76254	257.6146	0.0	0.0	0.0	0.0	0.0	0
1678	105+10475_EA	105+10475	EA	2010	1	0.0	0.463	0.6	3.5	0.0	3	6.0	2.0	0.09	2807.77537797	20.62	15.2387475538	10.0	0.261881668283	0.354359830487	2413.15951263	928.20154	620.93492	0.0	0.0	0.0	0.0	0.0	0
1679	105+10476_EA	105+10476	EA	2010	1	0.0	0.463	0.6	3.5	0.0	3	6.0	2.0	0.04	2807.77537797	20.81	15.5408388521	12.0	0.115329168669	0.154431818182	2385.27412216	1882.15649	1413.7051	0.0	0.0	0.0	0.0	0.0	0
1680	105+10477_EA	105+10477	EA	2010	1	0.0	0.463	0.6	3.5	0.0	3	6.0	2.0	0.06	2807.77537797	18.8	15.1064356436	10.0	0.191489361702	0.238309028346	2172.55921724	1882.15649	1413.7051	0.0	0.0	0.0	0.0	0.0	0
1681	105+10478_EA	105+10478	EA	2010	1	0.0	0.463	0.6	3.5	0.0	3	6.0	2.0	0.05	2807.77537797	22.74	17.2074592075	11.0	0.131926121372	0.174342996478	2349.36215524	1368.66272	993.04476	0.0	0.0	0.0	0.0	0.0	0
1682	105+10479_EA	105+10479	EA	2010	1	0.0	0.463	0.6	3.5	0.0	3	6.0	2.0	0.1	2807.77537797	23.81	18.56	13.0	0.251994960101	0.323275862069	2264.93983561	1821.57959	1359.22629	0.0	0.0	0.0	0.0	0.0	0
1683	105+10480_EA	105+10480	EA	2010	1	0.0	0.463	0.6	3.5	0.0	3	6.0	2.0	0.0736	2807.77537797	21.45	17.2831858407	13.0	0.205874125874	0.255508448541	2163.85329454	1381.89673	1012.06404	0.0	0.0	0.0	0.0	0.0	0
1684	105+10482_EA	105+10482	EA	2010	1	0.0	0.463	0.6	3.5	0.0	3	6.0	2.0	0.07	2807.77537797	20.42	15.9765395894	13.0	0.205680705191	0.262885462556	2254.02508779	593.54657	373.59535	0.0	0.0	0.0	0.0	0.0	0
1685	105+10483_EA	105+10483	EA	2010	1	0.0	0.463	0.6	3.5	0.0	3	6.0	2.0	0.07	2807.77537797	20.11	15.875	12.0	0.208851317752	0.264566929134	2227.34569598	613.15387	404.68588	0.0	0.0	0.0	0.0	0.0	0
1686	105+10484_EA	105+10484	EA	2010	4	0.0	0.463	0.6	3.5	0.0	3	6.0	2.0	0.21	2807.77537797	17.43	13.329004329	11.0	0.722891566265	0.945306917831	2320.00102085	347.491340476	214.061403333	0.0	0.0	0.0	0.0	0.0	0
1687	105+10497_EA	105+10497	EA	2010	5	0.0	0.463	0.6	8.5	1.0	4	2.0	1.0	0.3	1295.89632829	15.23	9.66666666667	8.0	1.18187787262	1.86206896552	1289.56037993	20.998006	14.140222	0.0	0.0	0.0	0.0	0.0	0
1688	105+10507_EA	105+10507	EA	2010	2	0.0	0.463	0.6	3.5	1.0	2	6.0	4.0	0.12	7775.37796976	25.6	18.6486486486	12.4	0.28125	0.386086956523	6786.65814311	406.20579	326.0107	0.0	0.0	0.0	0.0	0.0	0
1689	105+10508_EA	105+10508	EA	2010	3	0.0	0.463	0.6	3.5	1.0	2	6.0	4.0	0.12	7775.37796976	25.97	20.4064516129	14.8	0.277242972661	0.352829592159	6206.47856552	735.514534167	655.126073333	0.0	0.0	0.0	0.0	0.0	0
1690	105+10509_EA	105+10509	EA	2010	3	0.0	0.463	0.6	3.5	1.0	2	6.0	4.0	0.12	7775.37796976	26.92	22.2784810127	19.0	0.267459138187	0.323181818181	5747.39472857	754.325276667	662.653643333	0.0	0.0	0.0	0.0	0.0	0
1691	105+10510_EA	105+10510	EA	2010	3	0.0	0.463	0.6	3.5	0.0	2	6.0	4.0	0.12	7343.412527	26.77	22.088	18.0	0.268957788569	0.325968851865	5454.94568175	633.508566667	556.6881	0.0	0.0	0.0	0.0	0.0	0
1692	105+10511_EA	105+10511	EA	2010	2	0.0	0.463	0.6	3.5	0.0	2	6.0	4.0	0.13	7343.412527	26.81	21.0256410256	17.0	0.290936217829	0.370975609757	5876.81660188	615.615815385	530.496990769	0.0	0.0	0.0	0.0	0.0	0
1693	105+10513_EA	105+10513	EA	2010	3	0.0	0.463	0.6	3.5	1.0	2	5.0	2.75	0.08	5345.57235421	23.53	14.8490566038	11.0	0.203994900127	0.323252858957	5306.03907666	687.72699875	537.72025625	0.0	0.0	0.0	0.0	0.0	0
1694	105+10514_EA	105+10514	EA	2010	2	0.0	0.463	0.6	3.5	1.0	2	5.0	4.0	0.06	7775.37796976	23.09	18.375	15.0	0.155911650065	0.195918367347	6099.89550245	1739.184205	1392.014225	0.0	0.0	0.0	0.0	0.0	0
1695	105+10515_EA	105+10515	EA	2010	2	0.0	0.463	0.6	3.5	1.0	2	5.0	3.0	0.06	5831.53347732	24.53	21.1764705882	18.6	0.146759070526	0.17	3985.62362523	1368.279055	1091.435065	0.0	0.0	0.0	0.0	0.0	0
1696	105+10516_EA	105+10516	EA	2010	6	0.0	0.463	0.6	3.5	1.0	2	5.0	3.0	0.26	5831.53347732	30.19	22.9347826087	20.0	0.516727393177	0.68018957346	4856.85907338	1525.78973269	1223.618725	0.0	0.0	0.0	0.0	0.0	0
1697	105+10517_EA	105+10517	EA	2010	2	0.0	0.463	0.6	3.5	1.0	2	5.0	3.0	0.06	5831.53347732	28.93	26.0212765957	24.0	0.124438299343	0.138348323794	3608.06985878	1569.72522	1250.39196	0.0	0.0	0.0	0.0	0.0	0
1698	105+10518_EA	105+10518	EA	2010	6	0.0	0.463	0.6	3.5	1.0	2	5.0	3.0	0.18	5831.53347732	27.21	25.3863636364	22.0	0.396912899669	0.425425246195	3179.85624202	1641.085065	1293.1247	0.0	0.0	0.0	0.0	0.0	0
1699	105+10519_EA	105+10519	EA	2010	2	0.0	0.463	0.6	3.5	1.0	2	5.0	3.0	0.06	5831.53347732	29.33	25.1764705882	22.0	0.122741220593	0.142990654206	4032.50154368	1160.59851	930.48778	0.0	0.0	0.0	0.0	0.0	0
1700	105+10520_EA	105+10520	EA	2010	5	0.0	0.463	0.6	3.5	1.0	2	2.0	3.0	0.18	5831.53347732	30.39	24.65	21.8	0.35538005923	0.438133874239	4449.7757125	1322.732585	1047.66084333	0.0	0.0	0.0	0.0	0.0	0
1701	105+10521_EA	105+10521	EA	2010	2	0.0	0.463	0.6	3.5	1.0	2	2.0	3.0	0.06	5831.53347732	29.4	23.6	22.0	0.122448979592	0.152542372881	4518.86993919	1384.09674	1087.487685	0.0	0.0	0.0	0.0	0.0	0
1702	105+10522_EA	105+10522	EA	2010	1	0.0	0.463	0.6	3.5	1.0	2	2.0	3.0	0.07	5831.53347732	26.77	22.4642857143	21.0	0.156892043332	0.186963434022	4209.04100764	1325.69556	1040.77151	0.0	0.0	0.0	0.0	0.0	0
1703	105+10523_EA	105+10523	EA	2010	6	0.0	0.463	0.6	3.5	1.0	2	2.0	3.0	0.36	5831.53347732	28.23	18.1666666667	15.4	0.7651434644	1.18899082569	5699.97401871	978.308176667	775.842973333	0.0	0.0	0.0	0.0	0.0	0
1704	105+10524_EA	105+10524	EA	2010	7	0.0	0.463	0.6	3.5	1.0	2	2.0	3.0	0.39	5931.21781027	27.75	16.0	15.0	0.843243243243	1.4625	6283.76671982	896.066745128	732.93849359	0.0	0.0	0.0	0.0	0.0	0
1705	105+10527_EA	105+10527	EA	2010	1	0.0	0.463	0.6	3.5	1.0	2	5.0	2.0	0.09	3887.68898488	17.55	15.4554973822	12.0	0.307692307692	0.349390243902	2541.41902835	1232.45239	970.07777	0.0	0.0	0.0	0.0	0.0	0
1706	105+10528_EA	105+10528	EA	2010	2	0.0	0.463	0.6	3.5	0.0	2	6.0	2.0	0.18	3671.7062635	19.07	16.6501901141	13.0	0.566334556896	0.648641242292	2448.6581502	1047.829225	827.287315	0.0	0.0	0.0	0.0	0.0	0
1707	105+10529_EA	105+10529	EA	2010	1	0.0	0.463	0.6	3.5	0.0	2	6.0	2.0	0.09	3671.7062635	20.16	18.2008547009	16.0	0.267857142857	0.2966893637	2247.37050633	913.18225	727.57625	0.0	0.0	0.0	0.0	0.0	0
1708	105+10530_EA	105+10530	EA	2010	3	0.0	0.463	0.6	3.5	0.0	2	6.0	1.0	0.09	1835.85313175	21.53	17.4411764706	15.0	0.250812819322	0.309612141652	1403.55600376	854.78967	679.67058	0.0	0.0	0.0	0.0	0.0	0
1709	105+10531_EA	105+10531	EA	2010	8	0.0	0.463	0.6	3.5	0.0	2	3.0	1.35079990726	0.4313	2479.8702401	15.73	13.3861386139	11.0	1.6451366815	1.93319378698	1744.24557552	887.116846091	683.720692006	0.0	0.0	0.0	0.0	0.0	0
1710	105+10532_EA	105+10532	EA	2010	2	0.0	0.463	0.6	3.5	0.0	2	6.0	2.0	0.1	3671.7062635	16.96	13.594795539	12.0	0.353773584906	0.441345365054	2851.06568669	793.62	576.72431	0.0	0.0	0.0	0.0	0.0	0
1711	105+10534_EA	105+10534	EA	2010	3	0.0	0.463	0.6	3.5	1.0	2	6.0	2.0	0.14	3887.68898488	22.98	18.8129496403	14.0	0.365535248042	0.446500956023	2924.42345578	4.07026285714	3.01263285714	0.0	0.0	0.0	0.0	0.0	0
1712	105+10544_EA	105+10544	EA	2010	8	0.0	0.463	0.6	3.5	0.0	2	6.0	1.2	0.35	2203.0237581	22.61	13.2222222222	12.0	0.928792569659	1.58823529412	2311.5693275	83.600024	73.694404	0.0	0.0	0.0	0.0	0.0	0
1713	105+10546_EA	105+10546	EA	2010	3	0.0	0.463	0.6	8.5	1.0	4	9.0	2.0	0.31	2591.79265659	19.92	15.8103448276	13.0	0.933734939759	1.17644492912	2348.87866581	18.1268712903	9.08885193548	0.0	0.0	0.0	0.0	0.0	0
1714	105+10547_EA	105+10547	EA	2010	9	0.0	0.463	0.6	8.5	1.0	4	9.0	1.0	0.89	1295.89632829	16.24	14.5497076023	13.0	3.2881773399	3.67017684888	1068.27426894	45.1666411236	31.2671901124	0.0	0.0	0.0	0.0	0.0	0
1715	105+10548_EA	105+10548	EA	2010	3	0.0	0.463	0.6	8.5	1.0	4	10.0	1.0	0.24	1295.89632829	25.96	19.0097560976	15.0	0.55469953775	0.757505773671	1222.53446778	87.48266	62.77142	0.0	0.0	0.0	0.0	0.0	0
1716	105+10549_EA	105+10549	EA	2010	1	0.0	0.463	0.6	3.5	1.0	2	6.0	5.0	0.09	9719.2224622	21.6	14.4458598726	9.0	0.25	0.37380952381	9200.70047222	311.90921	225.76706	0.0	0.0	0.0	0.0	0.0	0
1717	105+10550_EA	105+10550	EA	2010	2	0.0	0.463	0.6	3.5	1.0	2	6.0	5.0	0.12	9719.2224622	23.98	20.8888888889	18.0	0.300250208507	0.344680851064	6515.24810758	314.665476667	230.646773333	0.0	0.0	0.0	0.0	0.0	0
1718	105+10551_EA	105+10551	EA	2010	4	0.0	0.463	0.6	3.5	1.0	2	6.0	5.0	0.13454	9719.2224622	25.29	21.6551724138	18.0	0.319193357058	0.372770063694	6754.07798897	149.278311825	104.704757645	0.0	0.0	0.0	0.0	0.0	0
1719	105+10552_EA	105+10552	EA	2010	4	0.0	0.463	0.6	3.5	1.0	2	6.0	5.0	0.16	9719.2224622	23.66	21.6315789474	18.0	0.405748098056	0.443795620437	5719.03246902	387.8169025	277.89467	0.0	0.0	0.0	0.0	0.0	0
1720	105+10553_EA	105+10553	EA	2010	3	0.0	0.463	0.6	3.5	1.0	2	6.0	5.0	0.17	9719.2224622	23.36	21.6037735849	19.0	0.436643835616	0.472139737991	5490.38561192	254.84507	184.919625294	0.0	0.0	0.0	0.0	0.0	0
1721	105+10554_EA	105+10554	EA	2010	1	0.0	0.463	0.6	3.5	1.0	2	6.0	5.0	0.17	9719.2224622	26.39	20.3885714286	13.0	0.386510041682	0.500280269058	7929.84749895	78.01707	50.23586	0.0	0.0	0.0	0.0	0.0	0
1722	105+10555_EA	105+10555	EA	2010	2	0.0	0.463	0.6	3.5	1.0	2	6.0	5.0	0.13	9719.2224622	27.25	22.7090909091	19.0	0.28623853211	0.343474779824	7100.45738224	2743.73813077	2367.23537	0.0	0.0	0.0	0.0	0.0	0
1723	105+10556_EA	105+10556	EA	2010	2	0.0	0.463	0.6	3.5	1.0	2	6.0	4.0	0.18	7775.37796976	28.86	23.152866242	18.0	0.37422037422	0.466464924347	6030.30439627	1242.728335	1051.410595	0.0	0.0	0.0	0.0	0.0	0
1724	105+10557_EA	105+10557	EA	2010	1	0.0	0.463	0.6	3.5	1.0	2	6.0	3.0	0.06	5831.53347732	28.48	24.5673758865	21.0	0.126404494382	0.146535796767	3992.0812782	787.09424	669.75898	0.0	0.0	0.0	0.0	0.0	0
1725	105+10558_EA	105+10558	EA	2010	4	0.0	0.463	0.6	3.5	1.0	2	6.0	1.32432432432	0.37	2574.28054404	25.69	19.3728813559	14.0	0.864149474504	1.14593175853	2162.67459458	578.282614865	493.328491892	0.0	0.0	0.0	0.0	0.0	0
1726	105+10560_EA	105+10560	EA	2010	2	0.0	0.463	0.6	3.5	0.0	2	6.0	3.0	0.12	5507.55939525	40.94	14.4193548387	11.0	0.175867122618	0.499328859061	7584.9981047	272.3947	234.292765	0.0	0.0	0.0	0.0	0.0	0
1727	105+10562_EA	105+10562	EA	2010	1	0.0	0.463	0.6	3.5	0.0	2	6.0	4.0	0.06	7343.412527	21.56	19.1439393939	16.0	0.166975881262	0.188049070044	4703.79083088	2363.4458	2287.55135	0.0	0.0	0.0	0.0	0.0	0
1728	105+10563_EA	105+10563	EA	2010	4	0.0	0.463	0.6	3.5	0.0	2	6.0	4.0	0.12	7343.412527	22.4	18.2686567164	15.0	0.321428571429	0.394117647059	5556.76153395	1773.22257667	1695.3569	0.0	0.0	0.0	0.0	0.0	0
1729	105+10564_EA	105+10564	EA	2010	2	0.0	0.463	0.6	3.5	0.0	2	6.0	2.0	0.12	3671.7062635	21.5	18.5845070423	15.0	0.33488372093	0.387419477074	2502.72746199	1172.848695	1093.980925	0.0	0.0	0.0	0.0	0.0	0
1730	105+10578_EA	105+10578	EA	2010	1	0.0	0.463	0.6	3.5	1.0	3	5.0	2.0	0.09	3023.75809935	24.59	21.1666666667	15.0	0.21960146401	0.255118110236	2079.09493884	174.63388	147.54132	0.0	0.0	0.0	0.0	0.0	0
1731	105+10579_EA	105+10579	EA	2010	1	0.0	0.463	0.6	3.5	1.0	2	5.0	2.0	0.09	3887.68898488	22.5	16.1111111111	6.0	0.24	0.335172413793	3453.86531085	543.41022	433.26469	0.0	0.0	0.0	0.0	0.0	0
1732	105+10580_EA	105+10580	EA	2010	1	0.0	0.463	0.6	3.5	0.0	2	6.0	3.0	0.11	5507.55939525	23.65	19.6923076923	18.0	0.279069767442	0.33515625	4029.42647964	556.03278	441.14783	0.0	0.0	0.0	0.0	0.0	0
1733	105+10592_EA	105+10592	EA	2010	8	0.0	0.463	0.6	3.5	2.0	3	10.0	1.0	0.52	1619.87041037	31.81	28.5555555556	23.0	0.980823640365	1.09260700389	1007.80378727	70.1775890385	51.3036405769	0.0	0.0	0.0	0.0	0.0	0
1734	105+10593_EA	105+10593	EA	2010	1	0.0	0.463	0.6	3.5	1.0	2	6.0	4.0	0.12	7775.37796976	21.79	20.3913043478	16.0	0.330426801285	0.353091684435	4184.22402832	206.65483	143.56182	0.0	0.0	0.0	0.0	0.0	0
1735	105+10594_EA	105+10594	EA	2010	2	0.0	0.463	0.6	3.5	1.0	2	6.0	4.0	0.11	7775.37796976	25.39	21.3333333333	19.0	0.259944860181	0.309375	5599.36099898	955.37385	820.203462727	0.0	0.0	0.0	0.0	0.0	0
1736	105+10595_EA	105+10595	EA	2010	2	0.0	0.463	0.6	3.5	1.0	2	6.0	4.0	0.12	7775.37796976	27.83	23.9743589744	21.0	0.258713618397	0.300320855614	5337.64402189	1393.43705333	1219.93139333	0.0	0.0	0.0	0.0	0.0	0
1737	105+10596_EA	105+10596	EA	2010	2	0.0	0.463	0.6	3.5	1.0	2	6.0	4.0	0.12	7775.37796976	29.06	23.5625	19.0	0.247763248451	0.305570291777	5936.34867007	547.98712	468.0802	0.0	0.0	0.0	0.0	0.0	0
1738	105+10597_EA	105+10597	EA	2010	3	0.0	0.463	0.6	3.5	0.0	2	6.0	4.0	0.12	7343.412527	25.72	24.1403508772	19.0	0.279937791602	0.298255813953	3898.92874266	593.716916667	494.08484	0.0	0.0	0.0	0.0	0.0	0
1739	105+10599_EA	105+10599	EA	2010	1	0.0	0.463	0.6	3.5	0.0	2	6.0	1.0	0.05	1835.85313175	23.11	18.4666666667	5.0	0.129813933362	0.162454873646	1431.92681104	543.0498	457.08724	0.0	0.0	0.0	0.0	0.0	0
1740	105+10613_EA	105+10613	EA	2010	8	0.0	0.463	0.6	3.5	0.0	2	6.0	2.0	0.28	3671.7062635	17.45	10.3823529412	9.0	0.962750716332	1.61813031161	3806.5629864	398.5913425	372.85887375	0.0	0.0	0.0	0.0	0.0	0
1741	105+10614_EA	105+10614	EA	2010	1	0.0	0.463	0.6	3.5	0.0	2	6.0	2.0	0.05	3671.7062635	18.35	13.2222222222	11.8	0.16348773842	0.226890756303	3241.28709392	215.74878	203.11378	0.0	0.0	0.0	0.0	0.0	0
1742	105+10616_EA	105+10616	EA	2010	1	0.0	0.463	0.6	3.5	0.0	2	6.0	3.0	0.02	5507.55939525	18.46	15.6666666667	13.0	0.0650054171181	0.0765957446807	3893.91356133	96.96531	49.58354	0.0	0.0	0.0	0.0	0.0	0
1743	105+10617_EA	105+10617	EA	2010	6	0.0	0.463	0.6	3.5	0.0	2	3.0	3.66666666667	0.18	6731.46148308	16.57	16.0434782609	12.0	0.65178032589	0.673170731706	2934.46120786	767.943153333	558.342153333	0.0	0.0	0.0	0.0	0.0	0
1744	105+10618_EA	105+10618	EA	2010	1	0.0	0.463	0.6	3.5	0.0	2	3.0	4.0	0.06	7343.412527	18.05	16.4105263158	13.0	0.19944598338	0.219371391918	4399.96834142	712.85706	520.52166	0.0	0.0	0.0	0.0	0.0	0
1745	105+10619_EA	105+10619	EA	2010	4	0.0	0.463	0.6	3.5	0.0	2	3.0	3.36842105263	0.19	6183.92633852	18.74	14.5	13.0	0.608324439701	0.786206896552	5035.90609461	643.666892105	468.738385263	0.0	0.0	0.0	0.0	0.0	0
1746	105+10620_EA	105+10620	EA	2010	4	0.0	0.463	0.6	3.5	0.0	2	3.0	3.33480274538	0.17921	6122.20806388	18.62	14.3260869565	11.0	0.577475832438	0.750560849774	5020.95684303	375.653971729	272.043040618	0.0	0.0	0.0	0.0	0.0	0
1747	105+10622_EA	105+10622	EA	2010	4	0.0	0.463	0.6	3.5	1.0	2	2.0	3.0	0.35	5988.89231719	26.72	22.6	14.4	0.785928143713	0.929203539823	4261.16797876	148.100256	112.188371429	0.0	0.0	0.0	0.0	0.0	0
1748	105+10623_EA	105+10623	EA	2010	4	0.0	0.463	0.6	3.5	1.0	2	2.0	3.0	0.36	5831.53347732	27.1	25.3	20.8	0.79704797048	0.853754940711	3171.11180342	159.27837	121.9164125	0.0	0.0	0.0	0.0	0.0	0
1749	105+10624_EA	105+10624	EA	2010	6	0.0	0.463	0.6	3.5	1.0	2	2.0	3.0	0.46	5831.53347732	25.56	21.625	18.0	1.07981220657	1.27630057803	4147.02169605	223.530604783	166.715717174	0.0	0.0	0.0	0.0	0.0	0
1750	105+10625_EA	105+10625	EA	2010	1	0.0	0.463	0.6	3.5	1.0	2	2.0	3.0	0.09	5831.53347732	22.66	16.75	14.8	0.238305383936	0.322388059701	5010.7551165	228.68457	176.99422	0.0	0.0	0.0	0.0	0.0	0
1751	105+10626_EA	105+10626	EA	2010	1	0.0	0.463	0.6	3.5	1.0	2	2.0	3.0	0.09	5831.53347732	22.32	18.1764705882	14.4	0.241935483871	0.297087378641	4422.82551872	263.9733	205.69108	0.0	0.0	0.0	0.0	0.0	0
1752	105+10627_EA	105+10627	EA	2010	2	0.0	0.463	0.6	3.5	0.0	2	3.0	3.0	0.18	5507.55939525	22.12	15.03125	11.2	0.488245931284	0.718503118503	5141.38511246	307.3237	240.95191	0.0	0.0	0.0	0.0	0.0	0
1753	105+10628_EA	105+10628	EA	2010	1	0.0	0.463	0.6	3.5	0.0	2	3.0	3.0	0.09	5507.55939525	28.65	16.431372549	11.0	0.188481675393	0.328639618139	5855.81028454	302.47235	235.08763	0.0	0.0	0.0	0.0	0.0	0
1754	105+10629_EA	105+10629	EA	2010	1	0.0	0.463	0.6	3.5	0.0	2	3.0	3.0	0.09	5507.55939525	27.64	16.6808510638	15.0	0.195369030391	0.323724489796	5652.21195265	374.9964	284.5523	0.0	0.0	0.0	0.0	0.0	0
1755	105+10630_EA	105+10630	EA	2010	8	0.0	0.463	0.6	3.5	0.0	2	3.0	3.0	0.46	5507.55939525	23.78	16.4516129032	13.0	1.1606391926	1.67764705883	5058.26602632	386.847792174	299.994250435	0.0	0.0	0.0	0.0	0.0	0
1756	105+10631_EA	105+10631	EA	2010	5	0.0	0.463	0.6	3.5	0.0	2	3.0	3.0	0.16446	5507.55939525	22.69	16.7272727273	11.2	0.43488761569	0.589910869564	4746.24558153	411.469513084	321.060160359	0.0	0.0	0.0	0.0	0.0	0
1757	105+10632_EA	105+10632	EA	2010	3	0.0	0.463	0.6	3.5	0.0	2	3.0	3.0	0.09	5507.55939525	19.64	16.3571428571	11.0	0.274949083503	0.330131004368	4027.833941	534.25641	396.22327	0.0	0.0	0.0	0.0	0.0	0
1758	105+10633_EA	105+10633	EA	2010	3	0.0	0.463	0.6	3.5	0.0	2	3.0	2.0	0.09	3671.7062635	18.91	17.25	11.0	0.285563194077	0.313043478261	2176.57180173	822.238436667	659.653493333	0.0	0.0	0.0	0.0	0.0	0
1759	105+10634_EA	105+10634	EA	2010	1	0.0	0.463	0.6	3.5	0.0	2	3.0	2.0	0.06	3671.7062635	18.97	18.6666666667	10.0	0.189773326305	0.192857142857	1309.38853708	328.01221	233.02666	0.0	0.0	0.0	0.0	0.0	0
1760	105+10636_EA	105+10636	EA	2010	3	0.0	0.463	0.6	8.5	2.0	4	8.0	1.0	0.18	1403.88768898	14.16	12.0508474576	11.0	0.762711864407	0.896202531648	1214.46227971	54.5289533333	36.32566	0.0	0.0	0.0	0.0	0.0	0
1761	105+10637_EA	105+10637	EA	2010	10	0.0	0.463	0.6	8.5	1.0	4	8.0	1.0	0.67	1350.69791432	15.39	13.8908296943	13.0	2.61208576998	2.89399559887	1103.84430542	63.9834655224	44.5495473134	0.0	0.0	0.0	0.0	0.0	0
1762	105+10638_EA	105+10638	EA	2010	1	0.0	0.463	0.6	8.5	1.0	4	8.0	1.0	0.12	1295.89632829	16.29	12.9495798319	10.4	0.441988950276	0.556002595718	1173.38399911	84.0236	58.69501	0.0	0.0	0.0	0.0	0.0	0
1763	105+10639_EA	105+10639	EA	2010	7	0.0	0.463	0.6	3.5	1.0	3	8.0	1.0	0.45	1511.87904968	19.06	16.0523255814	14.2	1.4165792235	1.68199927562	1084.17744153	77.0297773333	53.8818571111	0.0	0.0	0.0	0.0	0.0	0
1764	105+10640_EA	105+10640	EA	2010	2	0.0	0.463	0.6	3.5	1.0	3	8.0	1.0	0.11	1511.87904968	23.39	18.8743169399	17.0	0.28217186832	0.349681528662	1162.60345343	65.28765	43.43383	0.0	0.0	0.0	0.0	0.0	0
1765	105+10641_EA	105+10641	EA	2010	2	0.0	0.463	0.6	3.5	1.0	2	8.0	2.0	0.14	3887.68898488	19.8	15.6234817814	13.0	0.424242424242	0.537652241513	3085.83733834	98.67047	70.549455	0.0	0.0	0.0	0.0	0.0	0
1766	105+10642_EA	105+10642	EA	2010	3	0.0	0.463	0.6	3.5	1.0	2	5.0	2.0	0.21	3887.68898488	22.22	17.8028169014	14.0	0.567056705671	0.707753164557	3020.79765751	137.23546	102.793163333	0.0	0.0	0.0	0.0	0.0	0
1767	105+10643_EA	105+10643	EA	2010	4	0.0	0.463	0.6	3.5	1.0	2	5.0	2.0	0.28	3887.68898488	20.86	15.6581196581	13.0	0.805369127517	1.07292576419	3283.5220922	225.516085	176.854015	0.0	0.0	0.0	0.0	0.0	0
1768	105+10644_EA	105+10644	EA	2010	1	0.0	0.463	0.6	3.5	1.0	2	5.0	2.0	0.07	3887.68898488	21.63	16.7299578059	15.0	0.194174757282	0.25104665826	3167.42881802	194.28966	153.22088	0.0	0.0	0.0	0.0	0.0	0
1769	105+10645_EA	105+10645	EA	2010	4	0.0	0.463	0.6	3.5	1.0	2	5.0	2.0	0.27	3887.68898488	21.91	16.4357976654	14.0	0.73938840712	0.985653409089	3285.91926087	281.235357407	213.661771852	0.0	0.0	0.0	0.0	0.0	0
1770	105+10646_EA	105+10646	EA	2010	3	0.0	0.463	0.6	3.5	1.0	3	5.0	2.0	0.21	3023.75809935	21.68	16.3160377358	14.0	0.581180811808	0.772246313966	2546.21779032	131.528063333	98.9931733333	0.0	0.0	0.0	0.0	0.0	0
1771	105+10647_EA	105+10647	EA	2010	1	0.0	0.463	0.6	3.5	1.0	3	2.0	2.0	0.07	3023.75809935	18.15	14.954248366	13.0	0.231404958678	0.280856643357	2251.38151547	40.52056	36.33043	0.0	0.0	0.0	0.0	0.0	0
1772	105+10648_EA	105+10648	EA	2010	1	0.0	0.463	0.6	3.5	1.0	3	2.0	2.0	0.07	3023.75809935	21.28	16.1162790698	14.0	0.197368421053	0.260606060606	2527.57036225	79.22089	75.53253	0.0	0.0	0.0	0.0	0.0	0
1773	105+10649_EA	105+10649	EA	2010	4	0.0	0.463	0.6	8.5	1.0	4	2.0	1.28	0.25	1831.53347732	18.98	13.8876404494	12.0	0.790305584826	1.08009708738	1728.44189406	43.8981124	38.977166	0.0	0.0	0.0	0.0	0.0	0
1774	105+10650_EA	105+10650	EA	2010	2	0.0	0.463	0.6	8.5	1.0	4	2.0	1.0	0.12	1295.89632829	16.9	14.3294117647	13.0	0.426035502959	0.502463054187	1124.30040099	75.185	63.25674	0.0	0.0	0.0	0.0	0.0	0
1775	105+10651_EA	105+10651	EA	2010	6	0.0	0.463	0.6	8.5	1.0	4	2.0	1.0	0.4	1366.09071274	16.1	11.4745762712	10.0	1.49068322981	2.09158050221	1303.63980122	95.8165505	78.80117075	0.0	0.0	0.0	0.0	0.0	0
1776	105+10652_EA	105+10652	EA	2010	1	0.0	0.463	0.6	8.5	2.0	4	2.0	1.0	0.07	1403.88768898	17.01	12.5714285714	12.0	0.246913580247	0.334090909092	1318.98273375	19.73048	14.98876	0.0	0.0	0.0	0.0	0.0	0
1777	105+10654_EA	105+10654	EA	2010	2	0.0	0.463	0.6	8.5	2.0	4	2.0	1.0	0.17	647.948164147	19.01	17.3	13.0	0.536559705418	0.589595375723	524.0816346	7.39265588235	5.75094882353	0.0	0.0	0.0	0.0	0.0	0
1778	105+10656_EA	105+10656	EA	2010	3	0.0	0.463	0.6	3.5	1.0	2	2.0	3.0	0.21	5831.53347732	21.42	15.1785714286	11.8	0.588235294118	0.830117647057	5234.76980934	106.84207	65.12251	0.0	0.0	0.0	0.0	0.0	0
1779	105+10657_EA	105+10657	EA	2010	1	0.0	0.463	0.6	3.5	1.0	2	2.0	2.0	0.07	3887.68898488	20.77	15.0793103448	10.0	0.202214732788	0.278527326778	3405.31937148	154.58635	103.07849	0.0	0.0	0.0	0.0	0.0	0
1780	105+10659_EA	105+10659	EA	2010	14	0.0	0.463	0.6	8.5	3.0	4	10.0	1.0	0.77	1511.87904968	23.15	18.7427184466	16.0	1.99568034557	2.46495726496	1354.11856348	83.3919242857	43.7132190909	0.0	0.0	0.0	0.0	0.0	0
1781	105+10660_EA	105+10660	EA	2010	3	0.0	0.463	0.6	8.5	3.0	4	9.0	2.0	0.16	3023.75809935	22.83	19.9928057554	17.0	0.42049934297	0.480172724001	2552.01953496	251.664485	194.02448	0.0	0.0	0.0	0.0	0.0	0
1782	105+10661_EA	105+10661	EA	2010	9	0.0	0.463	0.6	8.5	3.0	4	9.0	1.0	0.64	1511.87904968	21.03	18.0633802817	15.0	1.82596291013	2.12584795322	1298.13067993	133.939152969	85.251746875	0.0	0.0	0.0	0.0	0.0	0
1783	105+10662_EA	105+10662	EA	2010	6	0.0	0.463	0.6	8.5	3.0	4	9.0	1.0	0.1746	1511.87904968	27.73	23.7407407407	21.0	0.377785791561	0.441266770672	1301.62911505	510.857047297	413.658062497	0.0	0.0	0.0	0.0	0.0	0
1784	105+10671_EA	105+10671	EA	2010	8	0.0	0.463	0.6	8.5	0.0	4	3.0	1.0	0.37	1257.95341778	13.53	7.73076923077	7.0	1.64079822616	2.87164179104	1291.44496749	31.0634927027	24.4079248649	0.0	0.0	0.0	0.0	0.0	0
1785	105+10672_EA	105+10672	EA	2010	10	0.0	0.463	0.6	8.5	1.0	4	3.0	1.0	0.39621	1295.89632829	12.4	10.8	10.0	1.91714516129	2.20116666667	1099.2714849	12.7239316494	9.94955456147	0.0	0.0	0.0	0.0	0.0	0
1786	105+10673_EA	105+10673	EA	2010	4	0.0	0.463	0.6	8.5	1.0	4	2.0	1.0	0.2	1295.89632829	13.25	11.3333333333	11.0	0.905660377358	1.05882352941	1116.52592005	16.2836145	12.6880325	0.0	0.0	0.0	0.0	0.0	0
1787	105+10674_EA	105+10674	EA	2010	2	0.0	0.463	0.6	8.5	1.0	4	2.0	1.0	0.06	1295.89632829	11.81	7.16666666667	7.0	0.30482641829	0.502325581395	1307.6608773	21.27558	18.00614	0.0	0.0	0.0	0.0	0.0	0
1788	105+10682_EA	105+10682	EA	2010	1	0.0	0.463	0.6	8.5	1.0	4	5.0	1.0	0.09	1295.89632829	15.76	11.880952381	7.2	0.342639593909	0.454509018034	1206.36520155	78.48118	58.4742	0.0	0.0	0.0	0.0	0.0	0
1789	105+10684_EA	105+10684	EA	2010	4	0.0	0.463	0.6	8.5	2.0	4	1.0	1.0	0.51979	647.948164147	24.19	17.6484375	16.0	1.28926829268	1.76714794157	612.253562163	5.22578291233	4.52468477654	0.0	0.0	0.0	0.0	0.0	0
1790	105+10685_EA	105+10685	EA	2010	2	0.0	0.463	0.6	8.5	2.0	4	1.0	1.0	0.19	647.948164147	27.33	24.976635514	23.0	0.417124039517	0.456426566885	521.137709734	10.9346263158	6.97436	0.0	0.0	0.0	0.0	0.0	0
1791	105+10686_EA	105+10686	EA	2010	1	0.0	0.463	0.6	8.5	2.0	4	1.0	1.0	0.13	647.948164147	27.66	23.7610619469	20.0	0.281995661605	0.328268156425	556.284097149	3.94596	3.24595	0.0	0.0	0.0	0.0	0.0	0
1792	105+10688_EA	105+10688	EA	2010	1	0.0	0.463	0.6	8.5	2.0	4	1.0	1.0	0.03	647.948164147	17.58	11.5483870968	8.0	0.102389078498	0.155865921787	637.460542824	266.85129	231.78785	0.0	0.0	0.0	0.0	0.0	0
1793	105+10689_EA	105+10689	EA	2010	1	0.0	0.463	0.6	8.5	2.0	4	1.0	1.0	0.03	647.948164147	19.6	13.8604651163	12.0	0.0918367346939	0.129865771812	620.287354992	122.18096	108.75225	0.0	0.0	0.0	0.0	0.0	0
1794	105+10691_EA	105+10691	EA	2010	4	0.0	0.463	0.6	8.5	2.0	4	1.0	1.0	0.52	647.948164147	16.03	10.6216216216	10.0	1.94635059264	2.93740458016	635.557676343	2.7300575	2.6544075	0.0	0.0	0.0	0.0	0.0	0
1795	105+10693_EA	105+10693	EA	2010	1	0.0	0.463	0.6	8.5	2.0	4	1.0	1.0	0.13	647.948164147	22.99	18.2857142857	15.0	0.339277946933	0.4265625	586.507087974	0.0	0.0	0.0	0.0	0.0	0.0	0.0	0
1796	105+10695_EA	105+10695	EA	2010	1	0.0	0.463	0.6	8.5	3.0	4	4.0	1.0	0.06	755.939524838	19.53	11.619047619	9.0	0.184331797235	0.309836065575	767.267316834	115.48473	92.93207	0.0	0.0	0.0	0.0	0.0	0
1797	105+10696_EA	105+10696	EA	2010	1	0.0	0.463	0.6	8.5	3.0	4	4.0	1.0	0.06	755.939524838	21.17	7.0	7.0	0.170051960321	0.514285714286	872.205626443	121.61164	96.94137	0.0	0.0	0.0	0.0	0.0	0
1799	105+10702_EA	105+10702	EA	2010	3	0.0	0.463	0.6	3.5	3.0	2	1.0	2.0	0.18	4103.67170626	24.1	15.2608695652	15.0	0.448132780083	0.707692307693	4062.5169382	14.1327533333	7.73775333333	0.0	0.0	0.0	0.0	0.0	0
1800	105+10703_EA	105+10703	EA	2010	5	0.0	0.463	0.6	3.5	3.0	2	1.0	2.0	0.3	4103.67170626	25.21	21.5714285714	20.0	0.714002380008	0.834437086094	2855.72037785	70.733112	60.91011	0.0	0.0	0.0	0.0	0.0	0
1801	105+10704_EA	105+10704	EA	2010	4	0.0	0.463	0.6	3.5	3.0	2	1.0	2.0	0.24	4103.67170626	28.32	22.8285714286	21.0	0.508474576271	0.630788485606	3160.52953999	116.87581	94.97571	0.0	0.0	0.0	0.0	0.0	0
1802	105+10705_EA	105+10705	EA	2010	9	0.0	0.463	0.6	3.5	3.0	2	4.0	2.0	0.54	4103.67170626	32.28	28.6533333333	27.0	1.00371747212	1.13075849232	2630.76184887	346.360135556	313.977948889	0.0	0.0	0.0	0.0	0.0	0
1803	105+10706_EA	105+10706	EA	2010	1	0.0	0.463	0.6	3.5	3.0	2	1.0	2.0	0.06	4103.67170626	22.21	17.4693877551	12.0	0.162089149032	0.206074766355	3271.274876	359.94031	309.78664	0.0	0.0	0.0	0.0	0.0	0
1804	105+10707_EA	105+10707	EA	2010	8	0.0	0.463	0.6	3.5	3.0	2	1.0	2.0	0.48	4103.67170626	27.42	24.8961038961	23.0	1.05032822757	1.15680751174	2469.1123319	373.1903575	332.79067125	0.0	0.0	0.0	0.0	0.0	0
1805	105+10708_EA	105+10708	EA	2010	1	0.0	0.463	0.6	3.5	3.0	2	1.0	2.0	0.06	4103.67170626	27.77	21.7115384615	17.2	0.129636298163	0.165810451727	3297.45189795	460.98666	399.52046	0.0	0.0	0.0	0.0	0.0	0
1806	105+10709_EA	105+10709	EA	2010	5	0.0	0.463	0.6	3.5	3.0	2	5.0	2.0	0.3	4103.67170626	32.1	28.03125	25.0	0.560747663551	0.642140468227	2735.75719551	493.718392	428.195864	0.0	0.0	0.0	0.0	0.0	0
1807	105+10710_EA	105+10710	EA	2010	6	0.0	0.463	0.6	3.5	3.0	2	5.0	2.0	0.36	4103.67170626	30.41	24.21875	21.0	0.710292666886	0.891870967742	3215.94363896	538.683593333	465.801441667	0.0	0.0	0.0	0.0	0.0	0
1808	105+10711_EA	105+10711	EA	2010	3	0.0	0.463	0.6	3.5	2.0	2	5.0	2.33333333333	0.18	4787.61699064	29.18	25.8	24.0	0.370116518163	0.418604651163	3099.58747878	843.477743333	710.255593333	0.0	0.0	0.0	0.0	0.0	0
1809	105+10714_EA	105+10714	EA	2010	5	0.0	0.463	0.6	3.5	1.0	2	6.0	3.0	0.28	5831.53347732	23.29	17.4512195122	11.0	0.721339630743	0.962683438155	4935.25900053	262.740654286	187.657695	0.0	0.0	0.0	0.0	0.0	0
1810	105+10715_EA	105+10715	EA	2010	2	0.0	0.463	0.6	3.5	1.0	2	6.0	4.0	0.1	7775.37796976	23.01	18.2810810811	12.0	0.26075619296	0.328208160851	6113.97991381	378.90047	270.58047	0.0	0.0	0.0	0.0	0.0	0
1811	105+10716_EA	105+10716	EA	2010	1	0.0	0.463	0.6	3.5	1.0	2	6.0	4.0	0.12	7775.37796976	27.78	23.953125	19.0	0.259179265659	0.300587084149	5327.58420605	362.59152	258.96693	0.0	0.0	0.0	0.0	0.0	0
1812	105+10717_EA	105+10717	EA	2010	5	0.0	0.463	0.6	3.5	1.0	2	6.0	4.0	0.17	7775.37796976	28.46	23.203125	19.0	0.35839775123	0.439595959596	5886.71371494	389.886972859	277.006684624	0.0	0.0	0.0	0.0	0.0	0
1813	105+10718_EA	105+10718	EA	2010	6	0.0	0.463	0.6	3.5	1.0	2	6.0	4.0	0.16	7775.37796976	23.91	20.8759124088	16.0	0.401505646173	0.459860139859	5185.46399905	1239.22084125	1025.99229625	0.0	0.0	0.0	0.0	0.0	0
1814	105+10719_EA	105+10719	EA	2010	2	0.0	0.463	0.6	3.5	1.0	2	6.0	4.0	0.17	7775.37796976	25.93	21.4954954955	16.0	0.393366756653	0.474518021794	5731.24599584	735.82762	568.43749	0.0	0.0	0.0	0.0	0.0	0
1815	105+10720_EA	105+10720	EA	2010	2	0.0	0.463	0.6	3.5	1.0	2	6.0	4.0	0.17	7775.37796976	23.11	21.020979021	17.0	0.441367373431	0.485229540918	4651.77024179	554.499525	420.228015	0.0	0.0	0.0	0.0	0.0	0
1816	105+10721_EA	105+10721	EA	2010	2	0.0	0.463	0.6	3.5	1.0	2	6.0	4.0	0.17	7775.37796976	23.0	21.0178571429	18.0	0.44347826087	0.485301614273	4582.68659205	508.525173529	353.856371176	0.0	0.0	0.0	0.0	0.0	0
1817	105+10722_EA	105+10722	EA	2010	1	0.0	0.463	0.6	3.5	0.0	2	6.0	4.0	0.09	7343.412527	24.62	22.6355140187	19.0	0.219333874898	0.238563170933	4238.79700248	167.25568	112.44679	0.0	0.0	0.0	0.0	0.0	0
1818	105+10723_EA	105+10723	EA	2010	3	0.0	0.463	0.6	3.5	0.0	2	6.0	2.94117647059	0.17	5399.56803456	25.35	20.0179640719	14.2	0.402366863905	0.50954232725	4281.47930788	124.447073529	85.8631035294	0.0	0.0	0.0	0.0	0.0	0
1819	105+10724_EA	105+10724	EA	2010	2	0.0	0.463	0.6	3.5	0.0	2	6.0	2.0	0.07	3671.7062635	20.25	16.0896551724	12.0	0.207407407407	0.261037291042	2886.82024425	147.72919	102.28011	0.0	0.0	0.0	0.0	0.0	0
1820	105+10725_EA	105+10725	EA	2010	5	0.0	0.463	0.6	3.5	0.0	2	6.0	2.77777777778	0.27	5099.59203264	19.63	16.25	13.0	0.825267447784	0.996923076923	3767.74709628	113.383150741	90.3123562963	0.0	0.0	0.0	0.0	0.0	0
1821	105+10727_EA	105+10727	EA	2010	5	0.0	0.463	0.6	3.5	3.0	2	5.0	1.57142857143	0.49	3224.31348349	31.2	27.6274509804	25.0	0.942307692308	1.064158978	2079.71931318	1073.10398306	873.883308571	0.0	0.0	0.0	0.0	0.0	0
1822	105+11251_EA	105+11251	EA	2010	6	0.0	0.463	0.6	8.5	2.0	4	2.0	1.0	0.4	647.948164147	17.05	11.0	11.0	1.40762463343	2.18181818182	641.349190116	38.2825995	21.884125	0.0	0.0	0.0	0.0	0.0	0
1823	105+11403_EA	105+11403	EA	2010	2	0.0	0.463	0.6	3.5	1.0	3	8.0	2.0	0.1	3023.75809935	23.68	19.0863787375	15.0	0.253378378378	0.314360313317	2329.15605121	418.080411	317.234259	0.0	0.0	0.0	0.0	0.0	0
1824	105+14179_EA	105+14179	EA	2010	3	0.0	0.463	0.6	3.5	3.0	2	7.0	2.0	0.65	4103.67170626	37.87	33.4239130435	30.2	1.02983892263	1.16682926829	2668.39171771	44.9232061538	35.2127404615	0.0	0.0	0.0	0.0	0.0	0
1825	105+14180_EA	105+14180	EA	2010	3	0.0	0.463	0.6	3.5	3.0	2	7.0	3.0	0.22	6155.5075594	37.89	32.5483870968	28.0	0.348376880443	0.405550049554	4250.15091885	72.7208813636	53.3549722727	0.0	0.0	0.0	0.0	0.0	0
1826	105+14181_EA	105+14181	EA	2010	3	0.0	0.463	0.6	3.5	3.0	3	7.0	2.0	0.7	3455.72354212	40.79	33.3711340206	31.0	1.02966413337	1.25857275255	2602.21613857	50.1424585714	37.0401728571	0.0	0.0	0.0	0.0	0.0	0
1827	105+14186_EA	105+14186	EA	2010	1	0.0	0.463	0.6	3.5	3.0	2	7.0	3.0	0.16	6155.5075594	37.87	21.0465116279	11.4	0.253498811724	0.456132596685	6681.27721173	36.34893	26.44393	0.0	0.0	0.0	0.0	0.0	0
1828	105+14187_EA	105+14187	EA	2010	1	0.0	0.463	0.6	3.5	3.0	2	7.0	3.0	0.03	6155.5075594	35.4	22.6595744681	11.2	0.0508474576271	0.0794366197183	6042.286009	54.81667	42.2626	0.0	0.0	0.0	0.0	0.0	0
1829	105+14188_EA	105+14188	EA	2010	3	0.0	0.463	0.6	3.5	3.0	2	4.0	3.0	0.37	6155.5075594	31.85	27.4423076923	25.0	0.697017268446	0.808969866854	4224.08127758	120.538092703	102.099044595	0.0	0.0	0.0	0.0	0.0	0
1830	105+14189_EA	105+14189	EA	2010	2	0.0	0.463	0.6	3.5	3.0	2	4.0	3.0	0.26	6155.5075594	32.43	25.328358209	24.0	0.481036077706	0.61591043017	4952.95068662	251.424505	220.786595	0.0	0.0	0.0	0.0	0.0	0
1831	105+14190_EA	105+14190	EA	2010	3	0.0	0.463	0.6	3.5	3.0	2	4.0	3.0	0.39	6155.5075594	32.93	28.3292682927	27.0	0.710598238688	0.826000860955	4237.44383359	392.444783333	339.450793333	0.0	0.0	0.0	0.0	0.0	0
1832	105+14191_EA	105+14191	EA	2010	3	0.0	0.463	0.6	3.5	3.0	2	4.0	3.0	0.39	6155.5075594	31.54	26.4946236559	22.0	0.741915028535	0.883198051949	4434.65110934	279.629313333	243.808326667	0.0	0.0	0.0	0.0	0.0	0
1833	105+14192_EA	105+14192	EA	2010	4	0.0	0.463	0.6	3.5	3.0	2	4.0	3.0	0.52	6155.5075594	32.6	30.2195121951	28.0	0.957055214724	1.03244552058	3446.10733897	292.29476	260.99683	0.0	0.0	0.0	0.0	0.0	0
1834	105+14193_EA	105+14193	EA	2010	1	0.0	0.463	0.6	3.5	3.0	2	4.0	3.0	0.13	6155.5075594	34.71	31.1111111111	26.0	0.224719101124	0.250714285714	3845.98160058	281.27249	255.07781	0.0	0.0	0.0	0.0	0.0	0
1835	105+14197_EA	105+14197	EA	2010	3	0.0	0.463	0.6	8.5	3.0	4	4.0	1.0	0.39	755.939524838	19.46	10.6666666667	10.4	1.20246659815	2.19374999999	784.728159265	12.42538	10.2163033333	0.0	0.0	0.0	0.0	0.0	0
1836	105+14198_EA	105+14198	EA	2010	3	0.0	0.463	0.6	8.5	3.0	4	4.0	1.0	0.39	755.939524838	25.15	12.0	12.0	0.93041749503	1.95	811.451804843	11.24003	9.02439333333	0.0	0.0	0.0	0.0	0.0	0
1839	105+14202_EA	105+14202	EA	2010	2	0.0	0.463	0.6	8.5	3.0	4	4.0	1.0	0.26	755.939524838	22.1	8.0	8.0	0.705882352941	1.95	858.110614287	0.005705	0.0038	0.0	0.0	0.0	0.0	0.0	0
1840	105+14203_EA	105+14203	EA	2010	3	0.0	0.463	0.6	8.5	3.0	4	4.0	1.0	0.39	755.939524838	22.73	10.3333333333	10.0	1.02947646282	2.26451612904	820.141164031	0.792713333333	0.590043333333	0.0	0.0	0.0	0.0	0.0	0
1844	105+14209_EA	105+14209	EA	2010	2	0.0	0.463	0.6	8.5	3.0	4	1.0	1.0	0.4	755.939524838	32.11	29.3636363636	20.0	0.747430706945	0.817337461301	607.466018927	63.069685	53.23420625	0.0	0.0	0.0	0.0	0.0	0
1845	105+14210_EA	105+14210	EA	2010	3	0.0	0.463	0.6	8.5	3.0	4	1.0	1.0	0.86	755.939524838	29.0	20.2432432432	12.0	1.77931034483	2.54899866489	727.395837065	11.6824113953	10.0523906977	0.0	0.0	0.0	0.0	0.0	0
1846	105+14211_EA	105+14211	EA	2010	4	0.0	0.463	0.6	8.5	3.0	4	1.0	1.14285714286	0.84	863.930885529	23.9	20.9090909091	19.4	2.10878661088	2.41043478261	729.830745029	28.4698494048	25.3723407143	0.0	0.0	0.0	0.0	0.0	0
1847	105+14215_EA	105+14215	EA	2010	7	0.0	0.463	0.6	3.5	3.0	3	4.0	2.0	0.42	3455.72354212	20.44	17.675	14.0	1.23287671233	1.42574257426	2353.61028083	57.0008342857	38.4751228571	0.0	0.0	0.0	0.0	0.0	0
1848	105+14216_EA	105+14216	EA	2010	4	0.0	0.463	0.6	3.5	3.0	3	4.0	2.0	0.24	3455.72354212	22.18	16.8921161826	12.0	0.649233543733	0.852468680912	2869.52126273	104.087345	75.19234	0.0	0.0	0.0	0.0	0.0	0
1849	105+14217_EA	105+14217	EA	2010	8	0.0	0.463	0.6	3.5	3.0	3	4.0	2.0	0.48	3455.72354212	19.64	15.9496124031	13.0	1.46639511202	1.80568651276	2632.0977846	150.56801	115.99095375	0.0	0.0	0.0	0.0	0.0	0
1850	105+14218_EA	105+14218	EA	2010	4	0.0	0.463	0.6	3.5	3.0	3	4.0	2.0	0.24	3455.72354212	19.62	15.750929368	12.0	0.733944954128	0.914231767762	2677.46920279	210.0950725	170.2193175	0.0	0.0	0.0	0.0	0.0	0
1851	105+14219_EA	105+14219	EA	2010	5	0.0	0.463	0.6	3.5	3.0	3	4.0	2.0	0.3	3455.72354212	17.7	14.4172932331	10.0	1.01694915254	1.24850065189	2620.05008883	246.420894	203.142486	0.0	0.0	0.0	0.0	0.0	0
1852	105+14220_EA	105+14220	EA	2010	5	0.0	0.463	0.6	3.5	3.0	3	7.0	1.8	0.3	3110.1511879	17.02	14.5953488372	12.0	1.05757931845	1.23326959847	2154.93383297	204.038156	167.665744	0.0	0.0	0.0	0.0	0.0	0
1853	105+14221_EA	105+14221	EA	2010	8	0.0	0.463	0.6	3.5	3.0	3	7.0	1.0	0.36	1727.86177106	24.7	22.6333333333	22.0	0.874493927126	0.954344624449	1009.02195147	123.093641111	106.023683333	0.0	0.0	0.0	0.0	0.0	0
1854	105+14223_EA	105+14223	EA	2010	8	0.0	0.463	0.6	3.5	3.0	3	4.0	1.0	0.47	1727.86177106	18.9	13.1724137931	11.0	1.49206349206	2.14083769634	1575.98938198	54.4764921277	39.0684095745	0.0	0.0	0.0	0.0	0.0	0
1855	105+14224_EA	105+14224	EA	2010	6	0.0	0.463	0.6	3.5	3.0	3	4.0	1.0	0.3	1727.86177106	20.29	15.6666666667	15.0	0.887136520453	1.14893617021	1410.78121475	119.573112	93.705118	0.0	0.0	0.0	0.0	0.0	0
1856	105+14225_EA	105+14225	EA	2010	8	0.0	0.463	0.6	3.5	3.0	3	4.0	1.0	0.48	1727.86177106	17.11	16.5294117647	14.0	1.68322618352	1.74234875445	767.988277303	146.33594125	113.59682625	0.0	0.0	0.0	0.0	0.0	0
1857	105+14226_EA	105+14226	EA	2010	4	0.0	0.463	0.6	3.5	3.0	3	4.0	1.0	0.24	1727.86177106	17.77	15.0416666667	13.0	0.810354530107	0.957340720219	1227.62634889	223.856595	184.75238	0.0	0.0	0.0	0.0	0.0	0
1858	105+14227_EA	105+14227	EA	2010	6	0.0	0.463	0.6	8.5	3.0	4	7.0	1.0	0.36	1565.87473002	19.3	12.0357142857	8.4	1.11917098446	1.79465875371	1566.96517517	199.313246667	170.660766667	0.0	0.0	0.0	0.0	0.0	0
1859	105+14229_EA	105+14229	EA	2010	8	0.0	0.463	0.6	8.5	3.0	4	4.0	1.0	0.48	1511.87904968	19.42	16.4572864322	13.0	1.48300720906	1.74998473282	1312.22659631	54.0798475	28.85287	0.0	0.0	0.0	0.0	0.0	0
1860	105+14230_EA	105+14230	EA	2010	5	0.0	0.463	0.6	8.5	3.0	4	4.0	1.0	0.27	1511.87904968	19.37	15.5211864407	10.0	0.836344863191	1.04373464373	1362.60529876	75.5350844444	47.2121311111	0.0	0.0	0.0	0.0	0.0	0
1861	105+14231_EA	105+14231	EA	2010	10	0.0	0.463	0.6	8.5	3.0	4	4.0	1.0	0.51	1511.87904968	19.24	16.4296875	14.0	1.59043659044	1.86248216833	1304.356631	87.9577141176	56.6857052941	0.0	0.0	0.0	0.0	0.0	0
1862	105+14232_EA	105+14232	EA	2010	4	0.0	0.463	0.6	8.5	3.0	4	4.0	1.0	0.24	1511.87904968	21.96	18.870292887	16.0	0.655737704918	0.763104212861	1297.66510987	91.495275	59.39535	0.0	0.0	0.0	0.0	0.0	0
1863	105+14233_EA	105+14233	EA	2010	5	0.0	0.463	0.6	8.5	3.0	4	4.0	1.0	0.3	1511.87904968	17.71	14.7284482759	11.0	1.01637492942	1.22212467076	1330.46487715	109.045266	73.312276	0.0	0.0	0.0	0.0	0.0	0
1864	105+14234_EA	105+14234	EA	2010	10	0.0	0.463	0.6	8.5	3.0	4	7.0	1.0	0.6	1511.87904968	18.44	16.0540540541	14.0	1.95227765727	2.24242424242	1282.96280049	198.649544	154.338627	0.0	0.0	0.0	0.0	0.0	0
1865	105+14235_EA	105+14235	EA	2010	2	0.0	0.463	0.6	8.5	3.0	4	5.0	1.0	0.12	1511.87904968	20.0	19.0505617978	16.0	0.36	0.377941610144	1128.20634779	264.900985	194.86653	0.0	0.0	0.0	0.0	0.0	0
1866	105+14236_EA	105+14236	EA	2010	2	0.0	0.463	0.6	3.5	2.0	3	5.0	1.0	0.12	1619.87041037	16.74	14.8076923077	13.0	0.430107526882	0.486233766234	1047.55478279	221.335235	160.10644	0.0	0.0	0.0	0.0	0.0	0
1871	105+14244_EA	105+14244	EA	2010	14	0.0	0.463	0.6	3.5	3.0	2	1.0	2.0	0.84	4103.67170626	28.96	22.487804878	20.0	1.74033149171	2.24121475055	3326.72120335	107.808651429	83.8842407143	0.0	0.0	0.0	0.0	0.0	0
1872	105+14245_EA	105+14245	EA	2010	6	0.0	0.463	0.6	3.5	3.0	2	1.0	2.0	0.36	4103.67170626	33.68	28.2832618026	24.0	0.641330166271	0.763702579665	2958.11899607	91.579535	70.40063	0.0	0.0	0.0	0.0	0.0	0
1873	105+14246_EA	105+14246	EA	2010	5	0.0	0.463	0.6	3.5	3.0	2	1.0	2.0	0.3	4103.67170626	31.78	26.7932489451	24.0	0.566393958464	0.671811023623	2937.15724742	265.841586	221.584216	0.0	0.0	0.0	0.0	0.0	0
1874	105+14247_EA	105+14247	EA	2010	6	0.0	0.463	0.6	3.5	3.0	2	1.0	2.0	0.36	4103.67170626	33.31	28.3556485356	26.0	0.648453917742	0.761752988047	2884.60097734	247.415678333	208.041908333	0.0	0.0	0.0	0.0	0.0	0
1875	105+14248_EA	105+14248	EA	2010	6	0.0	0.463	0.6	3.5	2.0	2	1.0	2.0	0.33	4103.67170626	28.99	24.625	23.0	0.682994135909	0.804060913706	2896.50672344	323.13738	276.011666364	0.0	0.0	0.0	0.0	0.0	0
1876	105+14249_EA	105+14249	EA	2010	6	0.0	0.463	0.6	3.5	2.0	2	1.0	2.0	0.33	4103.67170626	31.62	20.6994219653	16.0	0.626185958254	0.956548450154	3955.59220415	471.794021818	399.352129091	0.0	0.0	0.0	0.0	0.0	0
1877	105+14250_EA	105+14250	EA	2010	10	0.0	0.463	0.6	3.5	2.0	2	1.0	2.0	0.63	4103.67170626	29.24	18.8863636364	16.0	1.292749658	2.00144404332	3999.17766755	234.62232619	185.906115714	0.0	0.0	0.0	0.0	0.0	0
1878	105+14251_EA	105+14251	EA	2010	8	0.0	0.463	0.6	3.5	2.0	2	5.0	2.0	0.44	4103.67170626	20.78	17.3744075829	15.0	1.27045235804	1.51947626842	2980.93848564	135.386138182	97.4033181818	0.0	0.0	0.0	0.0	0.0	0
1879	105+14252_EA	105+14252	EA	2010	5	0.0	0.463	0.6	3.5	1.0	3	5.0	1.0	0.45	1576.67386609	19.74	16.7943925234	15.0	1.36778115502	1.60767946577	1109.50751276	50.18066	38.24605	0.0	0.0	0.0	0.0	0.0	0
1880	105+14253_EA	105+14253	EA	2010	4	0.0	0.463	0.6	8.5	1.0	4	5.0	1.0	0.36	1295.89632829	20.12	13.2857142857	11.0	1.07355864811	1.62580645161	1272.64235724	9.128245	7.3755925	0.0	0.0	0.0	0.0	0.0	0
1881	105+14255_EA	105+14255	EA	2010	3	0.0	0.463	0.6	8.5	1.0	4	5.0	1.0	0.36	1295.89632829	21.38	15.0	15.0	1.01028999065	1.44	1244.48945336	5.216515	3.574075	0.0	0.0	0.0	0.0	0.0	0
1882	105+14258_EA	105+14258	EA	2010	14	0.0	0.463	0.6	8.5	3.0	4	1.0	1.0	0.84	755.939524838	17.33	14.2727272727	13.0	2.90825158684	3.53121019109	669.669772482	44.01436	29.0142557143	0.0	0.0	0.0	0.0	0.0	0
1888	105+14264_EA	105+14264	EA	2010	4	0.0	0.463	0.6	8.5	2.0	4	1.0	1.0	0.24	1403.88768898	17.51	14.984962406	13.0	0.82238720731	0.960963371802	1209.05321837	41.7729125	24.4915	0.0	0.0	0.0	0.0	0.0	0
1892	105+14271_EA	105+14271	EA	2010	2	0.0	0.463	0.6	3.5	3.0	3	1.0	2.0	0.26	3455.72354212	31.7	26.8823529412	24.0	0.492113564669	0.580306345733	2446.81331333	246.376495	201.37511	0.0	0.0	0.0	0.0	0.0	0
1893	105+14272_EA	105+14272	EA	2010	2	0.0	0.463	0.6	3.5	3.0	3	1.0	2.0	0.26	3455.72354212	30.38	24.5	22.0	0.513495720869	0.636734693878	2659.75630033	175.267265	145.43644	0.0	0.0	0.0	0.0	0.0	0
1894	105+14273_EA	105+14273	EA	2010	2	0.0	0.463	0.6	3.5	3.0	3	1.0	2.0	0.26	3455.72354212	27.12	19.8571428571	16.0	0.575221238938	0.785611510793	3000.00309953	70.149795	56.722895	0.0	0.0	0.0	0.0	0.0	0
1895	105+14274_EA	105+14274	EA	2010	2	0.0	0.463	0.6	3.5	3.0	3	1.0	1.0	0.12996	1727.86177106	25.62	14.4444444444	5.0	0.304355971897	0.539833846156	1858.04709836	21.06386	16.90977	0.0	0.0	0.0	0.0	0.0	0
1897	105+14277_EA	105+14277	EA	2010	3	0.0	0.463	0.6	8.5	3.0	4	2.0	1.0	0.49	1511.87904968	28.03	21.0	20.0	1.04887620407	1.4	1411.57349057	2.57994285714	2.49208857143	0.0	0.0	0.0	0.0	0.0	0
1898	105+14278_EA	105+14278	EA	2010	5	0.0	0.463	0.6	8.5	3.0	4	2.0	1.0	0.65	1511.87904968	28.01	26.0714285714	23.2	1.39235987147	1.49589041096	1182.58036557	2.79819169231	2.78280692308	0.0	0.0	0.0	0.0	0.0	0
1900	105+14281_EA	105+14281	EA	2010	11	0.0	0.463	0.6	8.5	3.0	4	2.0	1.0	0.33114	1511.87904968	22.15	14.0	14.0	0.896993227991	1.41917142857	1506.5145215	2.23184151718	1.68563628677	0.0	0.0	0.0	0.0	0.0	0
1901	105+14283_EA	105+14283	EA	2010	5	0.0	0.463	0.6	8.5	3.0	4	1.0	1.0	0.3	1511.87904968	22.31	18.7314814815	16.4	0.806813088301	0.960949085516	1321.42979554	55.841258	35.529316	0.0	0.0	0.0	0.0	0.0	0
1902	105+14284_EA	105+14284	EA	2010	6	0.0	0.463	0.6	8.5	3.0	4	1.0	1.0	0.36	1511.87904968	22.45	18.2767857143	16.0	0.962138084633	1.181827064	1349.44332914	99.1924216667	69.1546366667	0.0	0.0	0.0	0.0	0.0	0
1903	105+14285_EA	105+14285	EA	2010	6	0.0	0.463	0.6	8.5	2.0	4	1.0	1.09090909091	0.33	1668.9573925	22.36	18.4263565891	16.0	0.885509838998	1.07454774927	1477.90238999	115.940524545	84.2939490909	0.0	0.0	0.0	0.0	0.0	0
1904	105+14286_EA	105+14286	EA	2010	8	0.0	0.463	0.6	3.5	2.0	3	1.0	2.0	0.45	3239.74082073	24.69	18.1140350877	15.0	1.09356014581	1.49055690073	2806.50241391	235.522542	188.490464	0.0	0.0	0.0	0.0	0.0	0
1905	105+14287_EA	105+14287	EA	2010	5	0.0	0.463	0.6	3.5	2.0	3	2.0	2.0	0.3	3239.74082073	24.33	20.5882352941	19.0	0.739827373613	0.874285714286	2303.09584138	236.28446	183.181468	0.0	0.0	0.0	0.0	0.0	0
1906	105+14288_EA	105+14288	EA	2010	11	0.0	0.463	0.6	3.5	2.0	3	2.0	2.0	0.7	3239.74082073	23.99	18.2148148148	15.8	1.75072947061	2.3058153721	2700.00473855	288.182029571	212.670417143	0.0	0.0	0.0	0.0	0.0	0
1907	105+14289_EA	105+14289	EA	2010	4	0.0	0.463	0.6	3.5	1.0	2	2.0	2.0	0.35	3937.05646405	21.0	17.6343283582	14.0	1.0	1.19085907744	2838.22210137	309.70397	227.449418571	0.0	0.0	0.0	0.0	0.0	0
1908	105+14290_EA	105+14290	EA	2010	4	0.0	0.463	0.6	3.5	1.0	2	2.0	2.0	0.36	3887.68898488	23.62	19.9173553719	16.0	0.914479254869	1.0844813278	2781.63300576	351.087555	262.83812	0.0	0.0	0.0	0.0	0.0	0
1909	105+14291_EA	105+14291	EA	2010	8	0.0	0.463	0.6	3.5	1.0	2	2.0	2.0	0.64	3887.68898488	21.43	19.303030303	16.0	1.7918805413	1.98932496076	2395.52875476	581.867719687	465.808497969	0.0	0.0	0.0	0.0	0.0	0
1910	105+14292_EA	105+14292	EA	2010	2	0.0	0.463	0.6	3.5	0.0	3	3.0	2.0	0.18	2807.77537797	19.31	18.4516129032	14.0	0.559295701709	0.585314685316	1352.30906718	301.643175	228.493285	0.0	0.0	0.0	0.0	0.0	0
1911	105+14294_EA	105+14294	EA	2010	5	0.0	0.463	0.6	3.5	0.0	3	3.0	2.0	0.29	2807.77537797	17.02	16.1142857143	13.0	1.0223266745	1.07978723404	1427.38802598	575.400516552	456.43647931	0.0	0.0	0.0	0.0	0.0	0
1912	105+14295_EA	105+14295	EA	2010	5	0.0	0.463	0.6	3.5	0.0	3	3.0	2.0	0.19	2807.77537797	14.56	14.1666666667	14.0	0.782967032967	0.804705882351	1166.89412871	328.224726842	249.009450526	0.0	0.0	0.0	0.0	0.0	0
1913	105+14296_EA	105+14296	EA	2010	4	0.0	0.463	0.6	3.5	0.0	3	3.0	2.0	0.17	2807.77537797	16.42	15.8181818182	13.0	0.621193666261	0.644827586206	1276.79638493	308.241155294	226.718687059	0.0	0.0	0.0	0.0	0.0	0
1914	105+14297_EA	105+14297	EA	2010	2	0.0	0.463	0.6	3.5	0.0	3	3.0	2.0	0.09	2807.77537797	18.15	15.0	10.0	0.297520661157	0.36	2080.15687374	251.75377	180.84561	0.0	0.0	0.0	0.0	0.0	0
1915	105+14298_EA	105+14298	EA	2010	3	0.0	0.463	0.6	3.5	0.0	3	3.0	1.4	0.15	1965.44276458	15.03	8.875	8.4	0.59880239521	1.01408450704	2048.49186104	372.53271	286.249388	0.0	0.0	0.0	0.0	0.0	0
1916	105+14299_EA	105+14299	EA	2010	3	0.0	0.463	0.6	8.5	0.0	4	3.0	1.33333333333	0.21	1583.87329014	14.8	11.6	9.0	0.851351351351	1.08620689655	1445.50415887	95.8083033333	68.1034333333	0.0	0.0	0.0	0.0	0.0	0
1917	105+14301_EA	105+14301	EA	2010	2	0.0	0.463	0.6	3.5	2.0	3	5.0	2.0	0.14	3239.74082073	19.67	14.7272727273	11.0	0.427046263345	0.570370370369	2744.24305129	287.280025	236.203295	0.0	0.0	0.0	0.0	0.0	0
1918	105+14302_EA	105+14302	EA	2010	1	0.0	0.463	0.6	3.5	2.0	2	5.0	3.0	0.06	6155.5075594	22.33	15.1111111111	12.0	0.161218092253	0.238235294118	5767.46068442	298.38721	226.07872	0.0	0.0	0.0	0.0	0.0	0
1919	105+14303_EA	105+14303	EA	2010	3	0.0	0.463	0.6	3.5	2.0	2	5.0	2.35	0.2	4821.81425486	23.72	15.9069767442	11.0	0.505902192243	0.754385964912	4553.82412789	432.6414935	345.871769	0.0	0.0	0.0	0.0	0.0	0
1920	105+14304_EA	105+14304	EA	2010	3	0.0	0.463	0.6	3.5	2.0	2	5.0	2.0	0.2	4103.67170626	26.84	21.7415730337	19.6	0.447093889717	0.551937984496	3137.61363813	429.627668	341.4458115	0.0	0.0	0.0	0.0	0.0	0
1921	105+14305_EA	105+14305	EA	2010	2	0.0	0.463	0.6	3.5	2.0	2	2.0	2.0	0.18	4103.67170626	23.37	20.1264367816	18.0	0.462130937099	0.53660765277	2818.76928693	411.40689	327.37771	0.0	0.0	0.0	0.0	0.0	0
1922	105+14306_EA	105+14306	EA	2010	1	0.0	0.463	0.6	3.5	2.0	2	2.0	2.0	0.19	4103.67170626	25.2	20.2258064516	18.0	0.452380952381	0.563636363637	3180.5749453	258.18127	211.32392	0.0	0.0	0.0	0.0	0.0	0
1923	105+14308_EA	105+14308	EA	2010	4	0.0	0.463	0.6	3.5	2.0	3	1.0	1.0	0.2	1619.87041037	23.26	19.5	17.0	0.515907136715	0.615384615385	1171.18013138	235.599925	194.9878755	0.0	0.0	0.0	0.0	0.0	0
1924	105+14309_EA	105+14309	EA	2010	2	0.0	0.463	0.6	3.5	2.0	3	1.0	1.0	0.22	1619.87041037	22.95	19.3863636364	15.6	0.575163398693	0.680890973035	1155.29621754	207.601645455	164.096359545	0.0	0.0	0.0	0.0	0.0	0
1925	105+14310_EA	105+14310	EA	2010	4	0.0	0.463	0.6	3.5	2.0	3	2.0	1.0	0.3	1619.87041037	20.73	18.6902654867	17.0	0.868306801737	0.96306818182	995.397478515	177.263450333	130.155393667	0.0	0.0	0.0	0.0	0.0	0
1926	105+14311_EA	105+14311	EA	2010	8	0.0	0.463	0.6	8.5	2.0	4	2.0	1.0	0.62	1463.10875775	19.74	18.3111111111	17.0	1.88449848024	2.03155339806	1150.95118732	56.3244822581	48.5330940323	0.0	0.0	0.0	0.0	0.0	0
1927	105+14312_EA	105+14312	EA	2010	5	0.0	0.463	0.6	8.5	3.0	4	2.0	1.0	0.47	1383.20849226	29.09	24.3636363636	23.0	0.969405293915	1.15746268657	1211.14879742	40.3912857447	35.3685012766	0.0	0.0	0.0	0.0	0.0	0
1928	105+14315_EA	105+14315	EA	2010	5	0.0	0.463	0.6	3.5	2.0	3	5.0	1.38235294118	0.34	2239.2326261	23.95	15.1315789474	12.0	0.851774530271	1.34817391304	2220.68240315	215.759168824	178.47652	0.0	0.0	0.0	0.0	0.0	0
1929	105+14316_EA	105+14316	EA	2010	2	0.0	0.463	0.6	3.5	2.0	3	5.0	2.0	0.14	3239.74082073	23.19	18.3255813953	15.0	0.362225097025	0.458375634519	2566.35382904	202.66934	165.670225	0.0	0.0	0.0	0.0	0.0	0
1930	105+14317_EA	105+14317	EA	2010	2	0.0	0.463	0.6	3.5	2.0	3	1.0	2.0	0.2	3239.74082073	20.22	14.4615384615	12.0	0.593471810089	0.829787234045	2881.61654446	502.5595915	414.319027	0.0	0.0	0.0	0.0	0.0	0
1931	105+14318_EA	105+14318	EA	2010	5	0.0	0.463	0.6	3.5	2.0	2	1.0	1.0	0.19	2051.83585313	21.49	18.1666666667	17.0	0.530479292694	0.627522935779	1461.35644322	498.182698421	426.756020526	0.0	0.0	0.0	0.0	0.0	0
1932	105+14319_EA	105+14319	EA	2010	3	0.0	0.463	0.6	3.5	2.0	3	1.0	1.66666666667	0.27	2699.78401728	23.0	21.6666666667	21.0	0.704347826087	0.747692307691	1408.49812973	405.94526	349.224323333	0.0	0.0	0.0	0.0	0.0	0
1933	105+14321_EA	105+14321	EA	2010	4	0.0	0.463	0.6	3.5	2.0	3	5.0	1.17857142857	0.28	1909.13298365	18.98	10.2857142857	9.0	0.885142255005	1.63333333334	2105.54359761	262.228303214	210.053839643	0.0	0.0	0.0	0.0	0.0	0
1934	105+14322_EA	105+14322	EA	2010	7	0.0	0.463	0.6	3.5	1.0	3	8.0	1.0	0.44	1605.14431573	22.32	16.6666666667	14.2	1.18279569892	1.584	1363.77890643	254.674186818	206.618829091	0.0	0.0	0.0	0.0	0.0	0
1935	105+14325_EA	105+14325	EA	2010	5	0.0	0.463	0.6	8.5	1.0	4	9.0	1.0	0.24	1295.89632829	17.06	14.1960784314	13.0	0.84407971864	1.01436464088	1139.93745015	60.4744829167	44.16069875	0.0	0.0	0.0	0.0	0.0	0
1936	105+14326_EA	105+14326	EA	2010	7	0.0	0.463	0.6	8.5	1.0	4	9.0	1.0	0.39	1295.89632829	15.21	13.1374045802	12.0	1.53846153846	1.78117373619	1107.43374915	37.5486061538	28.8242387179	0.0	0.0	0.0	0.0	0.0	0
1937	105+14327_EA	105+14327	EA	2010	2	0.0	0.463	0.6	8.5	1.0	4	10.0	1.0	0.17	1295.89632829	19.05	12.2192982456	9.0	0.535433070866	0.834745154344	1285.15262416	22.11014	17.44013	0.0	0.0	0.0	0.0	0.0	0
1938	105+14328_EA	105+14328	EA	2010	13	0.0	0.463	0.6	8.5	1.0	4	10.0	1.0	0.65	797.474663565	19.81	17.7019607843	15.0	1.96870267542	2.20314576872	659.316702229	45.3936284615	29.3199569231	0.0	0.0	0.0	0.0	0.0	0
1939	105+14330_EA	105+14330	EA	2010	8	0.0	0.463	0.6	3.5	2.0	3	7.0	1.0	0.53	1619.87041037	18.22	13.0740740741	12.0	1.74533479693	2.43229461756	1436.03944478	275.405739434	195.876387547	0.0	0.0	0.0	0.0	0.0	0
1940	105+14331_EA	105+14331	EA	2010	4	0.0	0.463	0.6	8.5	2.0	4	5.0	1.0	0.27	1403.88768898	16.38	13.3617021277	12.0	0.989010989011	1.21242038216	1251.47013615	67.7435940741	39.8545688889	0.0	0.0	0.0	0.0	0.0	0
1941	105+14333_EA	105+14333	EA	2010	6	0.0	0.463	0.6	8.5	2.0	4	8.0	1.16224986479	0.3698	1415.56874477	17.89	14.3720930233	12.8	1.24024594746	1.54382524271	1273.85718001	290.539350457	239.068786717	0.0	0.0	0.0	0.0	0.0	0
1942	105+14334_EA	105+14334	EA	2010	2	0.0	0.463	0.6	8.5	2.0	4	8.0	1.0	0.24	1466.88264939	22.21	17.5384615385	17.0	0.648356596128	0.821052631577	1333.22446859	78.1418895833	63.710305	0.0	0.0	0.0	0.0	0.0	0
1943	105+14335_EA	105+14335	EA	2010	4	0.0	0.463	0.6	8.5	2.0	4	5.0	1.0	0.34	1403.88768898	19.69	14.4722222222	13.0	1.03605891315	1.40959692898	1322.23525004	23.2025129412	15.5943576471	0.0	0.0	0.0	0.0	0.0	0
1944	105+14338_EA	105+14338	EA	2010	1	0.0	0.463	0.6	8.5	1.0	4	8.0	1.0	0.12	647.948164147	18.58	15.125	14.0	0.387513455328	0.476033057851	578.361338388	34.44388	29.47888	0.0	0.0	0.0	0.0	0.0	0
1945	105+14339_EA	105+14339	EA	2010	2	0.0	0.463	0.6	3.5	1.0	3	8.0	1.0	0.13	1511.87904968	19.66	17.6769230769	15.0	0.396744659207	0.441253263708	936.385456752	111.382729231	78.7298953846	0.0	0.0	0.0	0.0	0.0	0
1946	105+14340_EA	105+14340	EA	2010	9	0.0	0.463	0.6	8.5	1.0	4	9.0	1.0	0.24	1475.88192945	17.35	14.2142857143	10.0	0.829971181556	1.01306532663	1311.98625485	146.07418	104.676862083	0.0	0.0	0.0	0.0	0.0	0
1947	105+14341_EA	105+14341	EA	2010	3	0.0	0.463	0.6	3.5	1.0	3	9.0	1.0	0.12	1511.87904968	15.97	13.3756345178	12.0	0.450845335003	0.538292220113	1094.94652608	115.44282	76.5797583333	0.0	0.0	0.0	0.0	0.0	0
1948	105+14342_EA	105+14342	EA	2010	1	0.0	0.463	0.6	3.5	1.0	3	9.0	2.0	0.06	3023.75809935	19.21	15.8486238532	14.0	0.187402394586	0.227149059334	2246.52435857	107.19169	69.4928	0.0	0.0	0.0	0.0	0.0	0
1949	105+14343_EA	105+14343	EA	2010	6	0.0	0.463	0.6	3.5	1.0	3	10.0	2.0	0.43	3023.75809935	17.97	16.1321585903	13.0	1.43572621035	1.59929000546	1881.02248682	93.4124106977	58.3829718605	0.0	0.0	0.0	0.0	0.0	0
1950	105+14344_EA	105+14344	EA	2010	14	0.0	0.463	0.6	3.5	1.0	3	10.0	1.0	0.66	1595.3269193	21.72	15.2658227848	13.0	1.82320441989	2.59402985075	1443.48536343	82.1538412121	62.0801827273	0.0	0.0	0.0	0.0	0.0	0
1951	105+14345_EA	105+14345	EA	2010	4	0.0	0.463	0.6	3.5	2.0	3	6.0	2.0	0.31932	3239.74082073	27.09	18.4489795918	13.0	0.707242524917	1.03849646018	3018.4170685	29.0609086697	22.4857905662	0.0	0.0	0.0	0.0	0.0	0
1953	105+14350_EA	105+14350	EA	2010	5	0.0	0.463	0.6	8.5	1.0	4	9.0	2.0	0.24	2591.79265659	20.61	17.2	16.0	0.698689956332	0.837209302326	2275.20642685	173.2410625	135.25701	0.0	0.0	0.0	0.0	0.0	0
1954	105+14351_EA	105+14351	EA	2010	3	0.0	0.463	0.6	8.5	1.0	4	9.0	2.0	0.12	2591.79265659	22.38	11.0	11.0	0.321715817694	0.654545454545	2763.34654534	99.78558	78.26969	0.0	0.0	0.0	0.0	0.0	0
1955	105+14352_EA	105+14352	EA	2010	2	0.0	0.463	0.6	8.5	1.0	4	9.0	1.0	0.12	1295.89632829	21.39	10.0	10.0	0.336605890603	0.72	1397.39750066	19.980415	14.10291	0.0	0.0	0.0	0.0	0.0	0
1956	105+14354_EA	105+14354	EA	2010	2	0.0	0.463	0.6	8.5	2.0	4	9.0	1.0	0.1801	1403.88768898	23.64	15.8823529412	12.2	0.457106598985	0.680377777777	1370.32076569	105.631181627	87.4104736702	0.0	0.0	0.0	0.0	0.0	0
1957	105+14355_EA	105+14355	EA	2010	3	0.0	0.463	0.6	8.5	1.0	4	9.0	1.0	0.27	1295.89632829	20.89	16.2857142857	14.0	0.77549066539	0.994736842106	1186.10652515	54.4019025926	38.3957781481	0.0	0.0	0.0	0.0	0.0	0
1958	105+14356_EA	105+14356	EA	2010	9	0.0	0.463	0.6	8.5	1.0	4	8.0	1.0	0.68	1295.89632829	17.58	15.8421052632	15.0	2.32081911263	2.57541528239	1061.09363429	5.27343176471	4.01766014706	0.0	0.0	0.0	0.0	0.0	0
1959	105+14357_EA	105+14357	EA	2010	4	0.0	0.463	0.6	8.5	1.0	4	8.0	1.0	0.22	1295.89632829	17.89	15.347826087	12.0	0.737842370039	0.860056657221	1113.79789625	17.9608827273	13.5615640909	0.0	0.0	0.0	0.0	0.0	0
1960	105+14358_EA	105+14358	EA	2010	5	0.0	0.463	0.6	8.5	1.0	4	8.0	1.0	0.29	1295.89632829	19.76	17.5230769231	17.0	0.880566801619	0.992976294994	1080.18571057	26.9267772414	20.0176396552	0.0	0.0	0.0	0.0	0.0	0
1961	105+14359_EA	105+14359	EA	2010	2	0.0	0.463	0.6	8.5	1.0	4	8.0	1.0	0.18	1295.89632829	23.44	11.0	10.0	0.460750853242	0.981818181818	1396.22600786	1.43914333333	1.0238	0.0	0.0	0.0	0.0	0.0	0
1962	105+14361_EA	105+14361	EA	2010	4	0.0	0.463	0.6	8.5	2.0	4	9.0	1.0	0.28	1214.90280778	19.5	14.5897435897	14.0	0.861538461538	1.15149384886	1135.01337242	31.6924339286	28.3220707143	0.0	0.0	0.0	0.0	0.0	0
1963	105+14362_EA	105+14362	EA	2010	3	0.0	0.463	0.6	3.5	1.0	3	9.0	1.75862068966	0.29	2658.82177702	19.8	16.875	15.0	0.878787878788	1.03111111111	1864.71439701	30.6867886207	19.0331282759	0.0	0.0	0.0	0.0	0.0	0
1964	105+14363_EA	105+14363	EA	2010	6	0.0	0.463	0.6	3.5	1.0	3	9.0	1.83333333333	0.66	2771.77825774	23.42	17.2166666667	16.0	1.69086251067	2.30009680542	2395.9616053	30.580385	18.724425	0.0	0.0	0.0	0.0	0.0	0
1965	105+14364_EA	105+14364	EA	2010	3	0.0	0.463	0.6	3.5	1.0	3	9.0	1.0	0.22	1511.87904968	23.76	17.5869565217	15.0	0.555555555556	0.750556242276	1297.15116659	54.4716	35.28449	0.0	0.0	0.0	0.0	0.0	0
1966	105+14365_EA	105+14365	EA	2010	3	0.0	0.463	0.6	3.5	1.0	3	9.0	1.60714285714	0.28	2429.80561555	20.56	13.6162790698	12.0	0.817120622568	1.23381725021	2319.50397499	76.9397457143	50.8917035714	0.0	0.0	0.0	0.0	0.0	0
1967	105+14367_EA	105+14367	EA	2010	3	0.0	0.463	0.6	3.5	2.0	3	1.0	1.0	0.19	1619.87041037	25.21	20.5619834711	17.0	0.452201507338	0.554421221864	1225.60945632	158.853101053	123.120996842	0.0	0.0	0.0	0.0	0.0	0
1968	105+14368_EA	105+14368	EA	2010	9	0.0	0.463	0.6	3.5	2.0	3	2.0	1.0	0.45	1619.87041037	22.94	17.9098360656	15.0	1.17698343505	1.50755148741	1304.04174624	146.663143333	113.707686667	0.0	0.0	0.0	0.0	0.0	0
1969	105+14369_EA	105+14369	EA	2010	7	0.0	0.463	0.6	3.5	1.0	3	5.0	1.0	0.46	1577.6129214	21.62	17.0762711864	15.0	1.27659574468	1.61627791564	1250.56315453	81.1864828261	54.275643913	0.0	0.0	0.0	0.0	0.0	0
1970	105+14379_EA	105+14379	EA	2010	2	0.0	0.463	0.6	8.5	1.0	4	5.0	1.0	0.14	1295.89632829	16.0	12.698019802	11.0	0.525	0.661520467835	1174.49482643	55.37809	32.24092	0.0	0.0	0.0	0.0	0.0	0
1971	105+14380_EA	105+14380	EA	2010	1	0.0	0.463	0.6	8.5	1.0	4	5.0	1.0	0.06	1295.89632829	15.82	11.6850828729	9.0	0.227560050569	0.308085106384	1217.8446104	80.89252	53.02421	0.0	0.0	0.0	0.0	0.0	0
1972	105+14381_EA	105+14381	EA	2010	3	0.0	0.463	0.6	8.5	1.0	4	5.0	1.0	0.2	1295.89632829	14.59	12.8031496063	12.0	0.822481151474	0.937269372694	1091.57851616	65.8042355	41.136976	0.0	0.0	0.0	0.0	0.0	0
1973	105+14382_EA	105+14382	EA	2010	2	0.0	0.463	0.6	8.5	1.0	4	5.0	1.0	0.14	1295.89632829	15.8	12.735	11.0	0.53164556962	0.659599528857	1163.85091145	71.5534	45.46508	0.0	0.0	0.0	0.0	0.0	0
[truncated: 5,130 more rows]
