# Supplementary material for: Do transportation network companies decrease or increase congestion?
Source: Sci Adv. 2019 May 8;5(5):eaau2670. doi: 10.1126/sciadv.aau2670 (PMC6506243; doi:10.1126/sciadv.aau2670)
Supplement: Data S3 [file aau2670_Data_S3.zip › Data S3 Model Estimation Files/ESTFILE_2016.csv]

	ID	ModifiedTMC	TOD	YEAR	CHAMP_LINK_COUNT	PRESIDIO	PHF	ALPHA	BETA	AT	FT2	DT	LANES	DISTANCE	CAPACITY	FFS	INRIX_SPEED	SPEED_20TH	FF_TIME	INRIX_TIME	INRIX_VOL	CHAMP_PCE	CHAMP_VOL	TNC_VOL	TNC_PUDO	AVG_DUR	AVG_DUR_MAJOR_ARTERIALS	AVG_DUR_MINOR_ARTERIALS	BASE_INRIX_VOL_PRESIDIO
0	105&10491_AM	105&10491	AM	2016	2	0.0	0.348	0.6	3.5	1.0	2	10.0	3.0	0.17	7758.62068966	28.4670367036	18.0885102192	10.4835487569	0.358309159685	0.563893868338	7660.13493029	6398.39424706	5806.35005353	339.880202941	9.32470588235	2.33117647059	2.33117647059	0.0	0.0
1	105&14211_AM	105&14211	AM	2016	6	0.0	0.348	0.6	8.5	3.0	4	2.0	1.0	0.6	1374.5210728	25.2154069652	16.9025077474	14.9495913355	1.42769855151	2.12986147015	1342.74206058	498.911928667	466.115167	36.7772525	0.315166666667	0.0418763117284	0.0	0.0	0.0
2	105+04183_AM	105+04183	AM	2016	1	0.0	0.348	0.83	5.5	3.0	1	9.0	5.0	0.32	27298.8505747	69.38	43.5076584318	20.98	0.276736811761	0.44130161659	25693.0476289	19129.68945	17858.17511	1495.18388	0.0	0.0	0.0	0.0	0.0
3	105+04184_AM	105+04184	AM	2016	1	0.0	0.348	0.83	5.5	3.0	1	10.0	3.0	0.433	16379.3103448	71.58	43.2525886144	22.37	0.362950544845	0.600657690841	15688.793829	14596.04492	13745.97283	20.76174	0.0	0.0	0.0	0.0	0.0
4	105+04185_AM	105+04185	AM	2016	1	0.0	0.348	0.83	5.5	3.0	1	10.0	2.0	0.54	10057.4712644	71.49	43.3624919441	22.35	0.453210239194	0.747189530569	9616.63542538	4533.64453	4112.202	13.02214	0.0	0.0	0.0	0.0	0.0
5	105+04401_AM	105+04401	AM	2016	1	0.0	0.348	0.83	5.5	1.0	1	6.0	4.0	0.21	21264.3678161	65.53	48.2294307197	44.55	0.192278345796	0.261251269442	18256.2127321	17178.48828	16400.97113	492.06213	0.0	0.0	0.0	0.0	0.0
6	105+04402_AM	105+04402	AM	2016	1	0.0	0.348	0.83	5.5	1.0	1	6.0	3.0	0.36	15948.2758621	63.19	45.705625	38.13	0.341826238329	0.472589533564	13853.2136894	11175.30078	11148.85483	100.06301	0.0	0.0	0.0	0.0	0.0
7	105+04863_AM	105+04863	AM	2016	1	0.0	0.348	0.83	5.5	2.0	1	11.0	4.0	1.0	21839.0804598	69.9	53.4281453362	37.024	0.858369098712	1.12300360835	18240.3561528	15358.38574	14646.5279	452.74406	0.0	0.0	0.0	0.0	0.0
8	105+04864_AM	105+04864	AM	2016	1	0.0	0.348	0.83	5.5	2.0	1	11.0	4.0	0.63	21839.0804598	69.96	50.3154054054	24.978	0.540308747856	0.751260964618	19040.6753711	18444.83789	17609.8175	329.53649	0.0	0.0	0.0	0.0	0.0
9	105+04866_AM	105+04866	AM	2016	1	0.0	0.348	0.83	5.5	2.0	1	11.0	5.0	0.43	27298.8505747	70.4	45.1865769645	18.108	0.366477272727	0.570966019849	25397.371693	19595.13672	18570.65833	454.67324	0.0	0.0	0.0	0.0	0.0
10	105+04868_AM	105+04868	AM	2016	1	0.0	0.348	0.83	5.5	2.0	1	9.0	4.0	0.21	21839.0804598	68.74	37.3371722644	19.39	0.183299389002	0.337465298946	21891.7089147	16470.75586	15490.72424	310.41832	0.0	0.0	0.0	0.0	0.0
11	105+04869_AM	105+04869	AM	2016	8	0.0	0.348	0.83	8.5	2.0	1	10.0	2.25498230583	1.0738	10619.0711685	67.73	52.7596240602	49.48	0.951247600768	1.22116108952	9359.35022328	7774.59600535	7126.62774034	313.130447998	0.244179549264	0.111155107721	0.0	0.0	0.0
12	105+04872_AM	105+04872	AM	2016	1	0.0	0.348	0.83	5.5	2.0	1	10.0	4.0	0.33	21839.0804598	68.74	46.5110418904	31.92	0.288041897003	0.425705363614	19753.7609208	11482.65527	10428.41901	828.71596	0.0	0.0	0.0	0.0	0.0
13	105+04873_AM	105+04873	AM	2016	1	0.0	0.348	0.6	8.5	2.0	4	6.0	1.0	0.17	862.068965517	45.93	20.6493621622	7.18	0.222077073808	0.493961988747	937.52066702	297.23203	237.36352	94.29707	3.11	0.259166666667	0.0	0.0	0.0
14	105+05618_AM	105+05618	AM	2016	4	0.0	0.348	0.83	5.5	2.0	1	7.0	3.0	0.5469	12297.5264973	62.48	37.6043093923	14.976	0.52519206146	0.872612754503	11800.5242312	7614.41451253	7257.37679102	51.900622783	1.39422197842	0.552465522179	0.0	0.0	0.0
15	105+05619_AM	105+05619	AM	2016	1	0.0	0.348	0.6	3.5	3.0	2	7.0	4.0	0.19	10919.5402299	42.76	16.9873578595	9.1	0.266604303087	0.671087292932	14233.5573237	7612.55518	7267.07538	200.65666	13.47	3.55458333333	3.55458333333	0.0	0.0
16	105+05620_AM	105+05620	AM	2016	3	0.0	0.348	0.6	3.5	3.0	2	7.0	3.0	0.32	8189.65517241	35.72	20.3701238739	17.31	0.53751399776	0.942556860177	8740.57268795	4260.00633125	4057.93957906	132.20503	4.2684375	1.12639322917	1.12639322917	0.0	0.0
17	105+05621_AM	105+05621	AM	2016	6	0.0	0.348	0.6	3.5	3.0	2	7.0	3.0	0.81	8189.65517241	32.25	21.2945586592	18.564	1.50697674419	2.28227317494	7837.59385123	3436.32849519	3260.24970679	151.931472469	4.90617283951	1.29468449931	1.29468449931	0.0	0.0
18	105+05622_AM	105+05622	AM	2016	1	0.0	0.348	0.6	3.5	3.0	2	7.0	3.0	0.15	8189.65517241	38.59	15.6033525346	8.57	0.233221041721	0.576799119295	10585.8224564	4874.60889	4653.12241	151.27304	12.33	3.25375	3.25375	0.0	0.0
19	105+05623_AM	105+05623	AM	2016	2	0.0	0.348	0.6	3.5	3.0	2	4.0	3.0	0.33	8189.65517241	35.66	20.1186234357	16.0	0.555243970836	0.984162761597	8802.78092155	5260.03438667	5074.52814455	98.8042978788	6.01272727273	1.58669191919	1.58669191919	0.0	0.0
20	105+05624_AM	105+05624	AM	2016	2	0.0	0.348	0.6	3.5	3.0	2	7.0	3.0	0.26	8189.65517241	33.21	22.8001824401	18.972	0.469738030714	0.684205051472	7574.72079154	4290.205565	4101.69352	163.790895	8.045	2.12298611111	2.12298611111	0.0	0.0
21	105+05625_AM	105+05625	AM	2016	6	0.0	0.348	0.6	3.5	3.0	2	4.0	3.0	0.78	8189.65517241	39.25	21.9869273743	18.034	1.1923566879	2.12853752611	8843.77537497	4701.68237333	4495.74909	158.991068333	6.89833333333	1.82039351852	1.82039351852	0.0	0.0
22	105+05626_AM	105+05626	AM	2016	2	0.0	0.348	0.6	3.5	3.0	2	4.0	3.0	0.26	8189.65517241	36.35	18.0649365629	7.334	0.429160935351	0.863551330263	9509.41583489	5334.94336	5090.672255	171.453765	6.62	1.74694444444	1.74694444444	0.0	0.0
23	105+05627_AM	105+05627	AM	2016	2	0.0	0.348	0.6	3.5	3.0	2	4.0	3.0	0.26	8189.65517241	35.22	14.008640553	6.77	0.442930153322	1.11359842099	10669.1257419	5633.41919	5387.90036	162.181715	5.85	1.54375	1.54375	0.0	0.0
24	105+05628_AM	105+05628	AM	2016	1	0.0	0.348	0.6	3.5	3.0	2	4.0	3.0	0.13	8189.65517241	33.58	12.7806924883	6.858	0.232281119714	0.610295569441	10891.2561011	5678.29102	5434.68961	210.20711	4.37	1.15319444444	1.15319444444	0.0	0.0
25	105+05629_AM	105+05629	AM	2016	1	0.0	0.348	0.6	3.5	3.0	2	4.0	3.0	0.13	8189.65517241	34.28	18.0561538462	13.354	0.227537922987	0.43198568568	9191.22552472	5834.37256	5559.66361	191.30861	11.07	2.92125	2.92125	0.0	0.0
26	105+05630_AM	105+05630	AM	2016	2	0.0	0.348	0.6	3.5	3.0	2	1.0	3.0	0.3916	8189.65517241	38.78	29.5351100811	26.26	0.605879319237	0.795527761213	6800.27003942	7031.94910574	6677.59318324	244.554044597	5.27825331971	1.39287240381	1.39287240381	0.0	0.0
27	105+05631_AM	105+05631	AM	2016	1	0.0	0.348	0.6	3.5	3.0	2	1.0	3.0	0.51	8189.65517241	42.6	26.6664982374	20.98	0.718309859155	1.14750724777	8179.93050672	5098.71826	4889.75594	146.74381	7.56	1.995	1.995	0.0	0.0
28	105+05632_AM	105+05632	AM	2016	4	0.0	0.348	0.6	3.5	2.0	2	1.0	3.0	0.53	8189.65517241	34.63	17.2335621302	10.85	0.918278948888	1.84523662373	9502.06933027	4704.67458415	4526.14532811	112.010816792	2.00339622642	0.528674004193	0.528674004193	0.0	0.0
29	105+05633_AM	105+05633	AM	2016	1	0.0	0.348	0.6	3.5	2.0	2	1.0	3.0	0.13	8189.65517241	38.43	24.79	19.0	0.202966432475	0.31464300121	7989.48762485	4724.49756	4563.63429	105.8418	0.89	0.234861111111	0.234861111111	0.0	0.0
30	105+05634_AM	105+05634	AM	2016	1	0.0	0.348	0.6	3.5	2.0	2	1.0	3.0	0.13	8189.65517241	36.41	25.9218455497	19.632	0.214226860753	0.300904500995	7317.70220508	4882.4624	4711.41407	99.93389	1.34	0.353611111111	0.353611111111	0.0	0.0
31	105+05635_AM	105+05635	AM	2016	1	0.0	0.348	0.6	3.5	2.0	2	1.0	3.0	0.13	8189.65517241	43.2	24.8869250986	15.78	0.180555555556	0.313417586508	8681.42428591	4628.97314	4486.72608	96.63522	0.95	0.250694444444	0.250694444444	0.0	0.0
32	105+05637_AM	105+05637	AM	2016	1	0.0	0.348	0.6	3.5	1.0	2	6.0	3.0	0.15	7758.62068966	28.77	10.7285374554	7.0	0.312825860271	0.838884147761	10415.1255926	4090.21826	3503.98849	363.05822	27.28	6.82	6.82	0.0	0.0
33	105+05638_AM	105+05638	AM	2016	1	0.0	0.348	0.6	3.5	0.0	2	6.0	3.0	0.09	7327.5862069	25.01	13.2388862559	8.256	0.215913634546	0.407889296397	8199.08107346	4153.16797	3548.76028	328.07103	12.15	2.86875	2.86875	0.0	0.0
34	105+05639_AM	105+05639	AM	2016	1	0.0	0.348	0.6	3.5	0.0	2	6.0	3.0	0.07	7327.5862069	28.46	15.4028400955	10.232	0.147575544624	0.272676985151	8088.08483865	1919.86389	1614.41333	244.04095	9.41	2.22180555556	2.22180555556	0.0	0.0
35	105+05640_AM	105+05640	AM	2016	5	0.0	0.348	0.6	3.5	0.0	2	6.0	3.0	0.27	7327.5862069	28.43	16.8542774566	13.38	0.56982061203	0.96118033192	7616.02867556	753.257508519	602.53264037	120.994714444	6.72444444444	1.58771604938	1.58771604938	0.0	0.0
36	105+05641_AM	105+05641	AM	2016	2	0.0	0.348	0.6	3.5	0.0	2	6.0	3.0	0.06	7327.5862069	26.92	15.942960761	11.58	0.133729569094	0.225804984028	7621.43320265	907.20337	702.30762	142.08023	4.25	1.00347222222	1.00347222222	0.0	0.0
37	105+05642_AM	105+05642	AM	2016	5	0.0	0.348	0.6	3.5	0.0	2	6.0	3.0	0.19	7327.5862069	24.91	13.011826809	9.488	0.457647531112	0.876126017303	8265.02194994	1948.59509632	1610.15855053	243.779267895	5.90631578947	1.39454678363	1.39454678363	0.0	0.0
38	105+05643_AM	105+05643	AM	2016	2	0.0	0.348	0.6	3.5	0.0	2	5.0	3.0	0.06	7327.5862069	26.03	13.769803198	8.792	0.138301959278	0.261441645043	8202.33756819	1992.995605	1634.63973	242.71542	4.31	1.01763888889	1.01763888889	0.0	0.0
39	105+05644_AM	105+05644	AM	2016	6	0.0	0.348	0.6	3.5	0.0	2	5.0	3.0	0.21	7327.5862069	25.07	12.3990429448	9.208	0.502592740327	1.01620746505	8531.74920381	341.616468571	252.790216667	69.9423571429	3.91714285714	0.924880952381	0.924880952381	0.0	0.0
40	105+05645_AM	105+05645	AM	2016	2	0.0	0.348	0.6	3.5	0.0	2	2.0	3.0	0.06	7327.5862069	29.27	13.1649141347	9.186	0.122992825419	0.273454119272	8981.71260738	237.05428	163.55305	67.76344	5.735	1.35409722222	1.35409722222	0.0	0.0
41	105+05646_AM	105+05646	AM	2016	1	0.0	0.348	0.6	3.5	0.0	2	2.0	3.0	0.07	7327.5862069	26.9	13.5668057366	8.97	0.156133828996	0.309579136131	8437.05803594	223.16904	150.61324	76.60856	12.02	2.83805555556	2.83805555556	0.0	0.0
42	105+05647_AM	105+05647	AM	2016	6	0.0	0.348	0.6	3.5	0.0	2	2.0	3.0	0.42	7614.94252874	24.08	10.8173002421	8.37	1.04651162791	2.32960160447	9339.88289598	206.420875	135.449996667	51.273025	4.62166666667	1.13402006173	1.13402006173	0.0	0.0
43	105+05648_AM	105+05648	AM	2016	6	0.0	0.348	0.6	3.5	1.0	2	2.0	3.16666666667	0.42	8189.65517241	25.28	11.6194561187	8.852	0.996835443038	2.16877620971	9925.02476212	206.855176667	131.351308333	41.81795	2.75833333333	0.689583333333	0.689583333333	0.0	0.0
44	105+05649_AM	105+05649	AM	2016	1	0.0	0.348	0.6	3.5	2.0	2	2.0	3.0	0.09	8189.65517241	28.44	16.536716141	11.84	0.189873417722	0.326546090164	8626.9241266	4672.24365	4291.21161	240.05006	2.99	0.789027777778	0.789027777778	0.0	0.0
45	105+05654_AM	105+05654	AM	2016	1	0.0	0.348	0.6	3.5	2.0	2	2.0	3.0	0.08184	8189.65517241	34.61	18.3082689747	11.04	0.141878069922	0.268206677911	9167.41936123	2603.61035	2463.72093	58.52576	1.41	0.372083333333	0.372083333333	0.0	0.0
46	105+05655_AM	105+05655	AM	2016	3	0.0	0.348	0.6	3.5	2.0	2	2.0	3.0	0.12	8189.65517241	35.6	22.9852362205	15.564	0.202247191011	0.313244551021	7983.66756372	2679.12438833	2537.94515	65.0824866667	0.798333333333	0.210671296296	0.210671296296	0.0	0.0
47	105+06025_AM	105+06025	AM	2016	12	0.0	0.348	0.6	3.5	3.0	2	7.0	3.0	0.58	8189.65517241	39.4	26.2433069307	22.0	0.883248730964	1.32605239469	7779.88739675	1167.94347069	1115.89088397	30.0283127586	0.390517241379	0.10305316092	0.10305316092	0.0	0.0
48	105+06026_AM	105+06026	AM	2016	3	0.0	0.348	0.6	3.5	3.0	2	7.0	2.0	0.16	5459.77011494	27.34	16.3188316832	12.0	0.351133869788	0.588277407744	5647.50272188	1304.55981062	1245.99827375	41.04988625	0.291875	0.0770225694444	0.0770225694444	0.0	0.0
49	105+06028_AM	105+06028	AM	2016	15	0.0	0.348	0.6	3.5	3.0	2	1.0	2.33333333333	0.9	6369.73180077	24.92	15.4561768902	12.0	2.16693418941	3.49374883476	6406.77139533	1981.740918	1789.168562	87.915062	1.47066666667	0.388092592593	0.388092592593	0.0	0.0
50	105+06029_AM	105+06029	AM	2016	12	0.0	0.348	0.6	3.5	2.0	2	1.0	2.12857142857	0.7	5810.75533662	23.69	14.190733945	11.0	1.77289995779	2.95967778431	5995.33860771	3141.48127171	2848.73240143	137.948068429	1.99671428571	0.526910714286	0.526910714286	0.0	0.0
51	105+06030_AM	105+06030	AM	2016	15	0.0	0.348	0.6	3.5	2.0	2	2.0	3.0	0.89001	8189.65517241	24.81	14.8447494033	11.852	2.15238210399	3.59727190734	8456.64728285	4078.34873431	3703.63877695	170.217863176	2.18028190694	0.575352169888	0.575352169888	0.0	0.0
52	105+06031_AM	105+06031	AM	2016	8	0.0	0.348	0.6	8.5	2.0	4	1.0	2.72727272727	0.44	7327.5862069	28.71	18.6281471748	14.0	0.919540229885	1.41721019016	7239.23434452	2854.05786068	2507.33024182	154.914138636	2.13159090909	0.553621527778	0.0	0.0	0.0
53	105+06032_AM	105+06032	AM	2016	3	0.0	0.348	0.6	3.5	1.0	2	5.0	2.32203389831	0.59	6200.07792714	29.33	20.1722193211	14.74	1.20695533583	1.75488871286	5725.23015358	3499.79948119	3157.37768695	289.879023559	7.11754576271	1.83711187265	1.83711187265	0.0	0.0
54	105+06033_AM	105+06033	AM	2016	3	0.0	0.348	0.6	8.5	1.0	4	5.0	2.97435897436	0.39	7471.26436782	32.26	22.1472905759	16.996	0.725356478611	1.05656264904	7235.03529265	3578.83399103	3152.12597795	271.354103846	1.43487179487	0.348409961686	0.0	0.0	0.0
55	105+06039_AM	105+06039	AM	2016	4	0.0	0.348	0.6	8.5	2.0	4	2.0	2.0	0.36	3735.63218391	27.21	22.4827188329	17.824	0.793825799338	0.960737896539	3302.09051379	3222.2523775	3100.478725	170.70722	4.7175	0.851770833333	0.0	0.0	0.0
56	105+06040_AM	105+06040	AM	2016	6	0.0	0.348	0.6	3.5	1.0	2	2.0	2.0	0.43	5172.4137931	24.99	17.4989480198	12.73	1.03241296519	1.47437434358	4696.7962841	3295.6808893	3155.53662884	222.36223093	4.14860465116	1.03715116279	1.03715116279	0.0	0.0
57	105+06041_AM	105+06041	AM	2016	7	0.0	0.348	0.6	3.5	1.0	2	3.0	2.0	0.63	5172.4137931	23.56	17.0870101781	13.0	1.60441426146	2.2122067937	4535.57731206	2120.79672476	2009.38632286	181.201529365	6.87492063492	1.71873015873	1.71873015873	0.0	0.0
58	105+06130_AM	105+06130	AM	2016	7	0.0	0.348	0.6	8.5	2.0	4	2.0	2.53300288004	0.51041	11736.9020668	17.84	12.0044444444	10.0	1.71662556054	2.55110514625	11449.8351195	188.125688135	148.576507679	65.3584800772	3.26306302776	1.4615712881	0.0	0.0	0.0
59	105+06131_AM	105+06131	AM	2016	3	0.0	0.348	0.6	3.5	2.0	2	2.0	3.0	0.27	8189.65517241	26.03	19.9854555315	17.59	0.62235881675	0.810589479658	6733.87612883	5804.54850333	5488.40656667	116.93625	3.62666666667	0.957037037037	0.957037037037	0.0	0.0
60	105+06132_AM	105+06132	AM	2016	6	0.0	0.348	0.6	3.5	2.0	2	2.0	3.0	0.54	8189.65517241	28.37	20.8651783784	17.788	1.14205146281	1.55282640831	7075.71740561	5334.36661667	4966.57622667	180.74952	2.06666666667	0.54537037037	0.54537037037	0.0	0.0
61	105+06134_AM	105+06134	AM	2016	4	0.0	0.348	0.6	3.5	2.0	2	5.0	4.0	0.36	10919.5402299	31.94	23.8772422062	20.668	0.676268002505	0.904627084379	9265.63667339	6973.892945	6400.4470125	309.6059775	2.84	0.749444444444	0.749444444444	0.0	0.0
62	105+06135_AM	105+06135	AM	2016	1	0.0	0.348	0.6	3.5	1.0	2	5.0	4.0	0.09	10344.8275862	28.95	20.2409622412	15.0	0.186528497409	0.266785735562	9407.24856069	6582.4751	6089.89823	287.43865	4.04	1.01	1.01	0.0	0.0
63	105+06136_AM	105+06136	AM	2016	4	0.0	0.348	0.6	3.5	1.0	2	5.0	3.0	0.36	7758.62068966	27.62	20.2996647399	12.872	0.782041998552	1.06405698206	6708.26914859	6564.121335	6074.1854825	292.4432325	2.6325	0.658125	0.658125	0.0	0.0
64	105+06137_AM	105+06137	AM	2016	1	0.0	0.348	0.6	3.5	1.0	2	5.0	3.0	0.09145	7758.62068966	24.71	16.6634829443	10.386	0.222055847835	0.32928290072	7291.87246699	3358.74805	2908.07337	229.99869	4.16	1.04	1.04	0.0	0.0
65	105+06466_AM	105+06466	AM	2016	1	0.0	0.348	0.6	3.5	2.0	2	6.0	2.0	0.17	5459.77011494	30.13	23.251456736	19.202	0.338533023565	0.43868219165	4460.97805875	3468.91406	3129.24171	281.97641	5.09	1.34319444444	1.34319444444	0.0	0.0
66	105+06467_AM	105+06467	AM	2016	2	0.0	0.348	0.6	3.5	0.0	2	6.0	2.0	0.13	4885.05747126	30.07	18.3809200438	14.156	0.259394745594	0.42435307816	4966.92204667	3227.35779	2956.251	264.593405	3.825	0.903125	0.903125	0.0	0.0
67	105+06468_AM	105+06468	AM	2016	3	0.0	0.348	0.6	3.5	0.0	2	6.0	2.0	0.24	4885.05747126	29.91	15.9770043573	12.0	0.481444332999	0.901295366639	5435.87018417	3122.812865	2841.875745	358.39549	10.305	2.433125	2.433125	0.0	0.0
68	105+06469_AM	105+06469	AM	2016	4	0.0	0.348	0.6	8.5	1.0	4	3.0	2.0	0.42	4351.39573071	20.81	12.733810241	9.054	1.21095627102	1.9789834718	4379.89308776	659.420235867	570.029181857	121.246291676	7.33407619048	1.54248427816	0.0	0.0	0.0
69	105+06545_AM	105+06545	AM	2016	1	0.0	0.348	0.6	3.5	1.0	2	9.0	2.0	0.11	5172.4137931	24.45	15.6779924242	10.718	0.269938650307	0.420972266182	5070.18630155	3425.73486	3088.38908	217.84216	5.42	1.355	1.355	0.0	0.0
70	105+06596_AM	105+06596	AM	2016	15	0.0	0.348	0.6	3.5	0.0	3	3.0	2.0	0.82	3833.75385478	17.98	11.9048580442	10.0	2.73637374861	4.13276662496	3660.43813337	1270.09058366	1044.16801207	135.185483537	5.16865853659	0.957742621786	0.0	0.957742621786	0.0
71	105+06598_AM	105+06598	AM	2016	1	0.0	0.348	0.6	3.5	3.0	2	7.0	2.0	0.8	5459.77011494	43.04	28.5870891089	15.45	1.11524163569	1.67907966485	5199.08560383	1284.10547	1191.17204	103.15016	6.05	1.59652777778	1.59652777778	0.0	0.0
72	105+06601_AM	105+06601	AM	2016	1	0.0	0.348	0.6	3.5	3.0	2	4.0	2.0	1.98	5459.77011494	35.91	27.4545470693	24.762	3.30827067669	4.32715206338	4512.56335192	919.60382	858.85775	168.7981	17.75	4.68402777778	4.68402777778	0.0	0.0
73	105+06602_AM	105+06602	AM	2016	2	0.0	0.348	0.6	3.5	3.0	2	1.0	2.0	0.52	5459.77011494	33.67	25.698625	21.0	0.926640926641	1.21407273735	4521.77807273	959.16089	887.78328	131.522116154	3.98326923077	1.05114049145	1.05114049145	0.0	0.0
74	105+06603_AM	105+06603	AM	2016	2	0.0	0.348	0.6	3.5	3.0	2	1.0	2.0	0.26	5459.77011494	31.42	24.1313597734	20.378	0.496499045194	0.646461705701	4487.52392099	481.58344	459.33656	6.79638615385	0.292307692308	0.0771367521368	0.0771367521368	0.0	0.0
75	105+07766_AM	105+07766	AM	2016	2	0.0	0.348	0.71	2.1	3.0	1	7.0	2.0	1.4964	8333.33333333	54.74	49.0108210181	46.39	1.64018998904	1.83192197427	3529.74674247	3681.25708	3473.81094	9.2867	0.0	0.0	0.0	0.0	0.0
76	105+07767_AM	105+07767	AM	2016	1	0.0	0.348	0.71	2.1	3.0	1	7.0	2.0	0.48	8333.33333333	49.81	32.7452315609	22.516	0.578197149167	0.879517371756	7192.22902962	3539.38867	3333.32245	147.0769	3.55	1.42986111111	0.0	0.0	0.0
77	105+07768_AM	105+07768	AM	2016	4	0.0	0.348	0.6	3.5	3.0	2	7.0	2.0	0.57	5459.77011494	46.54	36.6388624339	31.29	0.734851740438	0.933435093999	4347.10973775	2232.61748	2120.60268105	51.1908224561	1.71824561404	0.453425925926	0.453425925926	0.0	0.0
78	105+08236_AM	105+08236	AM	2016	1	0.0	0.348	0.6	3.5	3.0	2	7.0	2.0	0.13	5459.77011494	36.11	20.1790214067	7.0	0.216006646358	0.3865400528	5905.12313095	2187.57422	2079.34974	78.60304	3.42	0.9025	0.9025	0.0	0.0
79	105+08312_AM	105+08312	AM	2016	2	0.0	0.348	0.6	3.5	2.0	2	2.0	3.0	0.13	8189.65517241	28.25	19.2587960954	16.006	0.27610619469	0.405009740036	7623.13238991	7141.81163846	6851.01250308	87.5797	4.67384615385	1.23337606838	1.23337606838	0.0	0.0
80	105+08313_AM	105+08313	AM	2016	3	0.0	0.348	0.6	8.5	1.0	4	2.0	1.0	0.27	862.068965517	19.22	12.1317021277	11.0	0.842872008325	1.33534435889	859.380349851	708.87077	684.30677	30.71806	0.83	0.0691666666667	0.0	0.0	0.0
81	105+08314_AM	105+08314	AM	2016	4	0.0	0.348	0.6	8.5	1.0	4	3.0	1.0	0.24	862.068965517	13.67	8.88738461538	8.0	1.05340160936	1.62027420025	851.102836543	155.11269625	133.41683375	13.6234683333	0.864583333333	0.0720486111111	0.0	0.0	0.0
82	105+08315_AM	105+08315	AM	2016	8	0.0	0.348	0.6	8.5	1.0	4	3.0	1.0	0.39	1259.9469496	15.62	11.3550793651	11.0	1.4980793854	2.0607517788	1192.39257461	62.53132	58.4106707692	2.83478820513	0.424615384615	0.0517159763314	0.0	0.0	0.0
83	105+08340_AM	105+08340	AM	2016	1	0.0	0.348	0.6	3.5	1.0	2	5.0	3.0	0.0977	7758.62068966	25.73	13.3090578158	7.21	0.227827438787	0.440451914864	8802.38812352	2542.82324	2162.53853	149.35628	7.65	1.9125	1.9125	0.0	0.0
84	105+08341_AM	105+08341	AM	2016	4	0.0	0.348	0.6	3.5	1.0	2	5.0	4.0	0.36	10775.862069	30.4	21.4056080283	15.092	0.710526315789	1.00908135716	9733.07390892	6134.10425	5680.0534725	250.9318125	2.4125	0.628255208333	0.628255208333	0.0	0.0
85	105+08342_AM	105+08342	AM	2016	2	0.0	0.348	0.6	3.5	2.0	2	5.0	3.0	0.1	8189.65517241	21.67	14.8930733945	10.0	0.276880479926	0.402871847943	7567.46691587	6088.5498	5646.49946	217.41191	1.3	0.343055555556	0.343055555556	0.0	0.0
86	105+08351_AM	105+08351	AM	2016	5	0.0	0.348	0.6	3.5	3.0	2	4.0	2.20689655172	0.58	6024.57391994	29.96	21.3418550725	19.0	1.16154873164	1.63059864673	5380.12243831	441.004876379	406.30812931	12.6745544828	0.356724137931	0.0941355363985	0.0941355363985	0.0	0.0
87	105+08352_AM	105+08352	AM	2016	7	0.0	0.348	0.6	3.5	3.0	2	7.0	3.0	0.39	8189.65517241	32.53	22.4544573643	17.0	0.719335997541	1.0421093514	7537.2453639	1348.16228077	1290.69642795	54.334154359	0.650256410256	0.171595441595	0.171595441595	0.0	0.0
88	105+08369_AM	105+08369	AM	2016	8	0.0	0.348	0.6	8.5	3.0	4	1.0	1.375	0.48	1382.90229885	19.13	12.6210725552	11.0	1.50548876111	2.28189798244	1358.49363023	191.69186125	132.3183025	7.2790475	0.3325	0.0323263888889	0.0	0.0	0.0
89	105+08371_AM	105+08371	AM	2016	4	0.0	0.348	0.6	8.5	1.0	4	5.0	3.31149593157	0.4793	8366.36761945	30.76	17.8487011349	13.58	0.934915474642	1.61120967754	8552.46497609	4471.56065278	4020.0228533	315.431336808	1.67882537033	0.410010505536	0.0	0.0	0.0
90	105+08372_AM	105+08372	AM	2016	3	0.0	0.348	0.6	3.5	0.0	3	3.0	2.0	0.15315	3735.63218391	17.37	11.4047916667	7.084	0.529015544041	0.80571397256	3591.96275859	1664.65033485	1468.6320523	137.420671381	3.3982761998	0.613577647187	0.0	0.613577647187	0.0
91	105+08380_AM	105+08380	AM	2016	3	0.0	0.348	0.6	3.5	1.0	2	6.0	2.0	0.36	5172.4137931	35.09	18.5455519481	13.19	0.615559988601	1.16469976523	5793.09655028	3716.33702	3311.89140556	301.298303333	4.87	1.2175	1.2175	0.0	0.0
92	105+08381_AM	105+08381	AM	2016	1	0.0	0.348	0.6	3.5	1.0	2	6.0	2.0	0.17	5172.4137931	35.15	18.2689553863	12.28	0.290184921764	0.558324205425	5851.59829362	2381.32202	2101.42595	296.85736	13.19	3.2975	3.2975	0.0	0.0
93	105+08382_AM	105+08382	AM	2016	12	0.0	0.348	0.6	3.5	0.0	2	3.0	2.56425153794	1.1704	6451.22799161	26.87	17.9825456498	15.25	2.61347227391	3.90512007407	6103.48798073	2374.38867281	2138.35322441	605.224803851	30.0958501367	7.31922544891	7.31922544891	0.0	0.0
94	105+10292_AM	105+10292	AM	2016	6	0.0	0.348	0.6	3.5	3.0	2	7.0	1.68085106383	0.47	4588.53020298	28.28	21.5114826498	16.198	0.997171145686	1.31092777095	3815.74959297	1477.8513166	1412.73389383	18.0074253191	1.0114893617	0.266920803783	0.266920803783	0.0	0.0
95	105+10293_AM	105+10293	AM	2016	3	0.0	0.348	0.6	3.5	2.0	2	11.0	2.86842105263	0.38	7830.45977011	35.89	24.6443220339	20.0	0.635274449707	0.925162395161	7241.37167665	2760.59053868	2619.46818868	51.9762365789	0.884473684211	0.233402777778	0.233402777778	0.0	0.0
96	105+10294_AM	105+10294	AM	2016	2	0.0	0.348	0.6	3.5	2.0	2	11.0	2.0	0.12	5459.77011494	27.81	14.2566055046	9.0	0.258899676375	0.505029054614	6227.06110621	1391.19544917	1319.03108687	10.7116283333	1.004	0.264944444444	0.264944444444	0.0	0.0
97	105+10295_AM	105+10295	AM	2016	10	0.0	0.348	0.6	3.5	2.0	2	11.0	2.0	0.88	5459.77011494	27.58	18.6408294931	14.754	1.91443074692	2.83249197787	5121.16599678	1014.43785977	973.366092727	13.7020313636	0.847613636364	0.223675820707	0.223675820707	0.0	0.0
98	105+10296_AM	105+10296	AM	2016	4	0.0	0.348	0.6	3.5	2.0	2	11.0	2.0	0.51	5459.77011494	27.06	18.1860515021	15.0	1.13082039911	1.68260823392	5146.65428059	1838.68406706	1765.25627588	34.1177656863	1.35588235294	0.357802287582	0.357802287582	0.0	0.0
99	105+10297_AM	105+10297	AM	2016	9	0.0	0.348	0.6	3.5	2.0	2	11.0	2.0	0.5	5459.77011494	29.48	19.2959191919	14.978	1.01763907734	1.55473287909	5263.34129949	2227.1241598	2133.7588952	39.75188	0.6246	0.164825	0.164825	0.0	0.0
100	105+10298_AM	105+10298	AM	2016	1	0.0	0.348	0.6	3.5	2.0	2	11.0	2.0	0.13	5459.77011494	30.71	19.1717062635	13.0	0.253988928688	0.406849546555	5464.54787666	924.75494	845.11741	24.66387	0.63	0.16625	0.16625	0.0	0.0
101	105+10299_AM	105+10299	AM	2016	2	0.0	0.348	0.6	3.5	2.0	2	11.0	2.0	0.09458	5459.77011494	30.62	23.2513051471	16.518	0.185329849771	0.24406371875	4549.58797426	1687.15373087	1565.72250631	46.9275822161	0.493713258617	0.130285443246	0.130285443246	0.0	0.0
102	105+10300_AM	105+10300	AM	2016	1	0.0	0.348	0.6	3.5	2.0	2	11.0	2.0	0.19	5459.77011494	35.22	20.3314990859	14.012	0.323679727428	0.5607063184	5779.59365538	1108.79224	1036.58465	43.88849	0.82	0.216388888889	0.216388888889	0.0	0.0
103	105+10301_AM	105+10301	AM	2016	1	0.0	0.348	0.6	3.5	2.0	2	11.0	2.0	0.25	5459.77011494	44.41	31.7884210526	26.574	0.337761765368	0.471869929468	4852.25842738	2251.3645	2112.87832	66.67433	0.55	0.145138888889	0.145138888889	0.0	0.0
104	105+10302_AM	105+10302	AM	2016	2	0.0	0.348	0.6	3.5	2.0	2	9.0	2.0	0.76	5459.77011494	36.96	25.4187844408	21.0	1.23376623377	1.79394888478	5041.82031534	2173.46731447	2060.03327013	60.5665098684	3.12105263158	0.823611111111	0.823611111111	0.0	0.0
105	105+10305_AM	105+10305	AM	2016	9	0.0	0.348	0.6	3.5	3.0	2	10.0	2.0	0.76893	5459.77011494	30.19	23.725044405	21.0	1.52818151706	1.94460331506	4357.46166124	1415.12930684	1337.45774327	14.6590187801	0.33936184048	0.0895538190155	0.0895538190155	0.0	0.0
106	105+10306_AM	105+10306	AM	2016	4	0.0	0.348	0.6	3.5	3.0	2	11.0	2.0	0.25	5459.77011494	26.74	18.0918083183	14.118	0.56095736724	0.829104517144	5116.48957757	2746.3813	2629.62059	25.204746	0.742	0.195805555556	0.195805555556	0.0	0.0
107	105+10307_AM	105+10307	AM	2016	6	0.0	0.348	0.6	3.5	3.0	2	11.0	2.0	0.3	5459.77011494	23.44	10.8363373083	8.0	0.767918088737	1.66107786126	6596.39485867	2876.75248333	2734.113575	19.8686083333	1.08833333333	0.287199074074	0.287199074074	0.0	0.0
108	105+10308_AM	105+10308	AM	2016	2	0.0	0.348	0.6	3.5	2.0	2	11.0	2.0	0.13	5459.77011494	23.59	9.70710571924	5.714	0.330648579907	0.803535083021	6997.72594988	3461.60059	3259.37231	26.6485553846	1.42692307692	0.376549145299	0.376549145299	0.0	0.0
109	105+10309_AM	105+10309	AM	2016	5	0.0	0.348	0.6	3.5	1.0	2	11.0	2.0	0.32	5280.17241379	24.2	11.8197723292	8.7	0.793388429752	1.62439677053	6191.30066786	2414.73518969	2249.16736531	18.0716959375	1.585	0.404505208333	0.404505208333	0.0	0.0
110	105+10310_AM	105+10310	AM	2016	1	0.0	0.348	0.6	3.5	1.0	2	11.0	2.0	0.07	5172.4137931	16.79	7.41919385797	4.0	0.250148898154	0.566099239406	6398.17077938	4582.4458	4332.46558	48.23189	17.71	4.4275	4.4275	0.0	0.0
111	105+10311_AM	105+10311	AM	2016	3	0.0	0.348	0.6	3.5	1.0	2	7.0	2.0	0.22	5172.4137931	23.27	10.0897731959	7.3	0.567253975075	1.30825537341	6460.01202852	2127.02756636	1984.54744045	39.03237	2.62090909091	0.655227272727	0.655227272727	0.0	0.0
112	105+10315_AM	105+10315	AM	2016	6	0.0	0.348	0.6	8.5	2.0	4	11.0	1.59322033898	0.236	3523.76777713	20.67	12.2124078091	9.0	0.685050798258	1.15947651121	3583.73599128	1073.79169788	1031.06796161	6.84473398305	0.433220338983	0.0926226108907	0.0	0.0	0.0
113	105+10317_AM	105+10317	AM	2016	1	0.0	0.348	0.6	3.5	3.0	2	11.0	1.0	0.17	2729.88505747	30.09	19.9390361446	13.0	0.338983050847	0.511559331456	2604.70882486	769.38641	747.69329	8.22635	0.29	0.0765277777778	0.0765277777778	0.0	0.0
114	105+10319_AM	105+10319	AM	2016	2	0.0	0.348	0.6	3.5	3.0	2	7.0	2.0	0.41	5459.77011494	37.74	27.1492439372	22.75	0.651828298887	0.906102580864	4827.81835198	908.314203902	869.467315366	18.583165122	1.62658536585	0.429237804878	0.429237804878	0.0	0.0
115	105+10320_AM	105+10320	AM	2016	2	0.0	0.348	0.6	3.5	3.0	2	7.0	2.0	0.45	5459.77011494	41.59	30.024024961	24.63	0.649194517913	0.899279827907	4810.52079532	823.14032	793.93739	15.48026	0.466	0.122972222222	0.122972222222	0.0	0.0
116	105+10323_AM	105+10323	AM	2016	19	0.0	0.348	0.6	3.5	2.0	3	11.0	2.0	0.8543	4310.34482759	22.33	12.3947592593	9.688	2.29547693686	4.13545748874	4682.21921908	751.090672525	648.665772887	13.4318956845	0.724812712162	0.151002648367	0.0	0.151002648367	0.0
117	105+10324_AM	105+10324	AM	2016	10	0.0	0.348	0.6	3.5	2.0	2	11.0	2.0	0.54	4374.20178799	21.41	11.832251773	9.368	1.51331153667	2.7382784462	4764.90735048	649.136376852	543.520189259	16.6114664815	1.00166666667	0.211772119342	0.211772119342	0.0	0.0
118	105+10325_AM	105+10325	AM	2016	12	0.0	0.348	0.6	3.5	2.0	3	11.0	2.0	0.42	4310.34482759	18.77	10.6064902998	8.0	1.34256792754	2.37590374268	4628.210972	1346.2239769	1204.03586643	22.0722335714	0.872619047619	0.181795634921	0.0	0.181795634921	0.0
119	105+10326_AM	105+10326	AM	2016	5	0.0	0.348	0.6	3.5	2.0	3	11.0	1.95480225989	0.22125	4212.93590493	26.07	16.566277666	12.152	0.50920598389	0.801326662974	4159.28268698	773.524921525	657.586499096	23.2079145198	1.01389830508	0.211228813559	0.0	0.211228813559	0.0
120	105+10327_AM	105+10327	AM	2016	8	0.0	0.348	0.6	3.5	2.0	3	8.0	2.0	0.63875	4310.34482759	22.69	11.7082872928	8.18	1.68907007492	3.27332248019	4897.20021631	574.658145616	480.200751272	55.943140998	5.64197651663	1.1754117743	0.0	1.1754117743	0.0
121	105+10328_AM	105+10328	AM	2016	2	0.0	0.348	0.6	3.5	2.0	3	9.0	2.0	0.09	4310.34482759	18.71	14.4208900524	12.0	0.288615713522	0.374456776272	3527.22463327	3039.7618	2834.18603667	72.2559266667	3.02333333333	0.629861111111	0.0	0.629861111111	0.0
122	105+10329_AM	105+10329	AM	2016	11	0.0	0.348	0.6	3.5	2.0	3	9.0	2.0	0.55	4310.34482759	19.78	12.6550806452	10.0	1.66835187058	2.60764833707	4232.68504614	2617.32858255	2418.819332	72.1032772727	2.62781818182	0.547462121212	0.0	0.547462121212	0.0
123	105+10330_AM	105+10330	AM	2016	4	0.0	0.348	0.6	3.5	1.0	3	9.0	2.0	0.28	4022.98850575	17.53	12.3655080214	9.0	0.958357102111	1.35861785629	3627.40261088	728.602119286	626.429096071	36.8555285714	2.77621785714	0.539820138889	0.0	0.539820138889	0.0
124	105+10331_AM	105+10331	AM	2016	10	0.0	0.348	0.6	3.5	1.0	3	9.0	2.0	0.88	4022.98850575	16.4	11.8647866419	10.0	3.21951219512	4.45014323423	3536.73148646	412.031067727	325.838098295	30.6795069318	1.95204545455	0.379564393939	0.0	0.379564393939	0.0
125	105+10332_AM	105+10332	AM	2016	4	0.0	0.348	0.6	3.5	1.0	3	9.0	2.22857142857	0.35	4482.75862069	18.04	11.2770419847	9.0	1.16407982262	1.86219045992	4482.14006581	255.744028	173.407025143	43.1082074286	1.82485714286	0.354833333333	0.0	0.354833333333	0.0
126	105+10334_AM	105+10334	AM	2016	3	0.0	0.348	0.6	3.5	0.0	3	6.0	1.57142857143	0.21	3099.34318555	18.19	12.5696436526	9.0	0.692688290269	1.00241505235	2849.58090695	649.614605238	485.266452857	36.0472347619	3.4819047619	0.663848003848	0.0	0.663848003848	0.0
127	105+10335_AM	105+10335	AM	2016	3	0.0	0.348	0.6	3.5	0.0	3	6.0	1.0	0.09	1867.81609195	20.65	12.6559332024	9.0	0.261501210654	0.426677346794	1895.44822751	1409.34867333	1085.11028667	91.1976533333	3.00333333333	0.542268518519	0.0	0.542268518519	0.0
128	105+10336_AM	105+10336	AM	2016	2	0.0	0.348	0.6	3.5	0.0	3	6.0	1.0	0.12	1867.81609195	21.47	15.9415964912	11.728	0.33535165347	0.451648616497	1597.0198144	1418.16120333	1077.19923167	94.7660308333	5.52333333333	0.997268518519	0.0	0.997268518519	0.0
129	105+10337_AM	105+10337	AM	2016	2	0.0	0.348	0.6	3.5	0.0	3	6.0	1.0	0.17	1867.81609195	22.66	17.4006435644	12.5	0.45013239188	0.586185215636	1535.51117767	1369.17923706	1036.58295882	101.363468824	7.69647058824	1.38964052288	0.0	1.38964052288	0.0
130	105+10338_AM	105+10338	AM	2016	2	0.0	0.348	0.6	3.5	0.0	3	6.0	1.0	0.17	1867.81609195	22.91	14.838006483	10.794	0.445220427761	0.687423880808	1816.26039117	1383.82605	1047.59991	90.89802	7.995	1.44354166667	0.0	1.44354166667	0.0
131	105+10339_AM	105+10339	AM	2016	4	0.0	0.348	0.6	3.5	0.0	3	6.0	1.0	0.17	1867.81609195	21.86	14.7263579278	11.0	0.466605672461	0.692635616356	1757.03807788	1355.83335941	1016.792115	92.4394805882	6.65470588235	1.20154411765	0.0	1.20154411765	0.0
132	105+10340_AM	105+10340	AM	2016	2	0.0	0.348	0.6	3.5	0.0	3	6.0	1.0	0.17	1867.81609195	20.93	13.489122807	11.0	0.487338748208	0.756164811155	1823.48606681	1457.108275	1159.72901	124.374025	15.495	2.79770833333	0.0	2.79770833333	0.0
133	105+10341_AM	105+10341	AM	2016	2	0.0	0.348	0.6	3.5	0.0	3	6.0	1.0	0.17	1867.81609195	18.33	12.6983492063	8.578	0.556464811784	0.803254016273	1713.28832641	1356.271785	1034.10565	150.035325	16.545	2.98729166667	0.0	2.98729166667	0.0
134	105+10342_AM	105+10342	AM	2016	2	0.0	0.348	0.6	3.5	0.0	3	6.0	1.0	0.1196	1867.81609195	18.23	10.3641666667	6.844	0.393636862315	0.69238562354	1997.53250874	1424.89421615	1082.27628365	205.495522776	26.8908361204	4.85528985507	0.0	4.85528985507	0.0
135	105+10343_AM	105+10343	AM	2016	1	0.0	0.348	0.6	3.5	0.0	3	6.0	1.0	0.0504	1867.81609195	21.76	10.8076083467	7.0	0.138970588235	0.27980288543	2169.55526615	1199.25159	869.04765	189.94534	38.12	6.88277777778	0.0	6.88277777778	0.0
136	105+10344_AM	105+10344	AM	2016	4	0.0	0.348	0.6	3.5	0.0	3	6.0	1.0	0.17	1867.81609195	20.2	9.56305084746	6.256	0.50495049505	1.06660522491	2228.05219565	1366.87270176	1025.66741941	270.70819	31.8741176471	5.75504901961	0.0	5.75504901961	0.0
137	105+10345_AM	105+10345	AM	2016	2	0.0	0.348	0.6	3.5	0.0	3	6.0	1.0	0.07	1867.81609195	18.67	7.3870433145	5.0	0.224959828602	0.5685630666	2439.36766476	1029.310545	718.589745	151.730435	18.56	3.35111111111	0.0	3.35111111111	0.0
138	105+10346_AM	105+10346	AM	2016	8	0.0	0.348	0.6	3.5	0.0	3	6.0	1.125	0.28	2101.29310345	16.12	9.074144	7.084	1.04218362283	1.8514143042	2261.93447371	1194.66548875	925.13586375	142.1589425	16.99625	3.06876736111	0.0	3.06876736111	0.0
139	105+10347_AM	105+10347	AM	2016	2	0.0	0.348	0.6	3.5	0.0	3	3.0	1.0	0.05	1867.81609195	18.91	6.7423255814	4.0	0.158646218932	0.444950331126	2558.44450491	582.040465	446.005195	121.52414	7.17	1.29458333333	0.0	1.29458333333	0.0
140	105+10349_AM	105+10349	AM	2016	7	0.0	0.348	0.6	3.5	3.0	2	7.0	3.0	0.88	8189.65517241	33.14	24.6680626781	21.0	1.59324079662	2.14041940338	6982.90329503	3314.57221523	3169.29865852	69.5105496591	2.64715909091	0.698555871212	0.698555871212	0.0	0.0
141	105+10350_AM	105+10350	AM	2016	1	0.0	0.348	0.6	3.5	3.0	2	7.0	3.0	0.26	8189.65517241	29.72	20.1363768116	14.68	0.524899057873	0.774717326059	7665.17270692	2738.37988	2611.41976	168.793	6.48	1.71	1.71	0.0	0.0
142	105+10352_AM	105+10352	AM	2016	7	0.0	0.348	0.6	8.5	3.0	4	7.0	1.0	0.29639	2011.49425287	19.1	12.6433986928	11.266	0.931068062827	1.40653636195	1973.70478701	528.072664905	506.501173318	13.6248622966	0.0651169067782	0.0126616207624	0.0	0.0	0.0
143	105+10354_AM	105+10354	AM	2016	5	0.0	0.348	0.6	3.5	3.0	2	7.0	2.0	0.43	5459.77011494	29.01	17.7439622642	12.38	0.889348500517	1.45401571621	5548.73737833	2125.0730914	2022.68242326	97.0559816279	2.4423255814	0.644502583979	0.644502583979	0.0	0.0
144	105+10355_AM	105+10355	AM	2016	1	0.0	0.348	0.6	3.5	3.0	2	7.0	2.0	0.06	5459.77011494	31.04	18.0558249158	10.484	0.115979381443	0.199381640927	5749.69197707	1326.5415	1238.89741	113.17268	1.26	0.3325	0.3325	0.0	0.0
145	105+10356_AM	105+10356	AM	2016	12	0.0	0.348	0.6	3.5	3.0	2	7.0	2.07692307692	0.78	5669.76127321	28.03	21.1597510981	16.79	1.66963967178	2.21174624328	4757.37976134	1781.40606567	1669.07883254	94.5012933077	1.54205128205	0.40693019943	0.40693019943	0.0	0.0
146	105+10357_AM	105+10357	AM	2016	2	0.0	0.348	0.6	3.5	3.0	2	7.0	3.0	0.11	8189.65517241	24.63	11.0130697674	7.0	0.26796589525	0.599287949627	10068.9803572	2042.41189	1925.41548273	101.188055455	4.91	1.29569444444	1.29569444444	0.0	0.0
147	105+10358_AM	105+10358	AM	2016	3	0.0	0.348	0.6	3.5	2.0	2	8.0	3.0	0.35	8189.65517241	37.77	19.7628527132	13.868	0.555996822875	1.06259963097	9227.98262628	3949.42844371	3730.892358	190.654442	5.24707428571	1.38464460317	1.38464460317	0.0	0.0
148	105+10359_AM	105+10359	AM	2016	1	0.0	0.348	0.6	3.5	2.0	2	8.0	2.0	0.25	5459.77011494	31.01	26.3853151618	24.008	0.483714930668	0.568498041733	3841.31279508	2448.43262	2324.45403	190.41744	4.15	1.09513888889	1.09513888889	0.0	0.0
149	105+10361_AM	105+10361	AM	2016	8	0.0	0.348	0.6	3.5	3.0	3	7.0	1.0	0.54	2298.85057471	24.68	17.7101941748	15.0	1.31280388979	1.82945481457	2037.89150527	985.616593889	941.911926481	24.7939651852	0.137962962963	0.030658436214	0.0	0.030658436214	0.0
150	105+10362_AM	105+10362	AM	2016	7	0.0	0.348	0.6	3.5	3.0	3	7.0	1.92452830189	0.53	4424.20299284	21.98	16.9004954128	14.186	1.44676979072	1.88160164677	3631.2423677	1717.0872083	1624.52128113	48.2261483019	0.866603773585	0.192578616352	0.0	0.192578616352	0.0
151	105+10363_AM	105+10363	AM	2016	7	0.0	0.348	0.6	3.5	2.0	3	7.0	2.0	0.69	4581.04281193	22.74	14.2366567164	9.856	1.82058047493	2.90798611111	4575.11085491	2508.93521261	2392.35533377	62.9031705797	1.1452173913	0.253570678429	0.0	0.253570678429	0.0
152	105+10364_AM	105+10364	AM	2016	2	0.0	0.348	0.6	8.5	3.0	4	7.0	1.0	0.06	2011.49425287	23.48	13.6534375	9.0	0.15332197615	0.263669863359	2055.00980183	477.58647	414.817605	23.9638	4.845	0.942083333333	0.0	0.0	0.0
153	105+10366_AM	105+10366	AM	2016	1	0.0	0.348	0.6	3.5	3.0	3	7.0	1.0	0.13	2298.85057471	20.55	16.661875	15.0	0.379562043796	0.468134588694	1755.21104043	940.97504	864.78712	25.88249	0.34	0.0755555555556	0.0	0.0755555555556	0.0
154	105+10367_AM	105+10367	AM	2016	4	0.0	0.348	0.6	3.5	3.0	3	7.0	1.0	0.3	2298.85057471	19.15	11.8880917874	9.0	0.939947780679	1.51412020717	2310.65816659	538.223816	504.900839667	17.6111636667	0.338666666667	0.0752592592593	0.0	0.0752592592593	0.0
155	105+10369_AM	105+10369	AM	2016	3	0.0	0.348	0.6	3.5	3.0	2	10.0	2.0	0.29	5459.77011494	30.03	16.8436416862	12.598	0.579420579421	1.03303076165	5890.9468975	2978.74344069	2798.28024586	24.6307403448	0.678620689655	0.17908045977	0.17908045977	0.0	0.0
156	105+10370_AM	105+10370	AM	2016	5	0.0	0.348	0.6	3.5	3.0	2	10.0	2.0	0.42	5459.77011494	31.02	13.5676975169	6.77	0.812379110251	1.85735272832	6788.93411101	3872.78755119	3690.18376714	48.9744492857	0.942619047619	0.248746693122	0.248746693122	0.0	0.0
157	105+10371_AM	105+10371	AM	2016	5	0.0	0.348	0.6	3.5	3.0	2	10.0	2.0	0.34	5459.77011494	47.4	27.7979487179	21.842	0.430379746835	0.733867099584	5717.59841627	680.574534118	633.637902059	15.8760094118	0.476470588235	0.125735294118	0.125735294118	0.0	0.0
158	105+10372_AM	105+10372	AM	2016	10	0.0	0.348	0.6	3.5	3.0	2	10.0	2.0	0.68355	5459.77011494	42.14	18.1852681388	14.0	0.973255813953	2.25528706462	6835.20589367	1934.21722895	1827.80512165	36.4145720344	0.529149294126	0.139636619283	0.139636619283	0.0	0.0
159	105+10373_AM	105+10373	AM	2016	3	0.0	0.348	0.6	3.5	3.0	2	10.0	1.63157894737	0.38	4454.02298851	38.99	16.4902959502	11.0	0.584765324442	1.38263134081	5632.41289766	1828.49355053	1695.66026684	75.1379842105	2.97578947368	0.785277777778	0.785277777778	0.0	0.0
160	105+10374_AM	105+10374	AM	2016	3	0.0	0.348	0.6	3.5	2.0	2	9.0	3.0	0.1	8189.65517241	35.53	17.2362327718	10.44	0.168871376302	0.348103908751	9639.17294928	2566.435693	2366.541449	86.61015	1.759	0.464180555556	0.464180555556	0.0	0.0
161	105+10375_AM	105+10375	AM	2016	2	0.0	0.348	0.6	3.5	2.0	2	9.0	3.0	0.27	8189.65517241	36.45	16.1293696275	11.158	0.444444444444	1.0043789915	10123.1056144	1730.38611	1566.77248	159.990774074	6.97222222222	1.83989197531	1.83989197531	0.0	0.0
162	105+10376_AM	105+10376	AM	2016	3	0.0	0.348	0.6	3.5	2.0	2	9.0	3.25806451613	0.31	8894.14163886	35.86	20.0528475936	15.58	0.518683770218	0.927549063203	9615.42996633	2833.86693161	2557.75105581	143.488099677	3.15870967742	0.833548387097	0.833548387097	0.0	0.0
163	105+10379_AM	105+10379	AM	2016	6	0.0	0.348	0.6	3.5	3.0	2	10.0	1.64705882353	0.34	4496.28127113	31.4	20.3886206897	17.0	0.649681528662	1.00055812065	4363.11920816	980.603400588	913.678960588	26.6502594118	0.892941176471	0.235637254902	0.235637254902	0.0	0.0
164	105+10380_AM	105+10380	AM	2016	17	0.0	0.348	0.6	3.5	3.0	2	10.0	2.0	0.89	5459.77011494	21.86	15.5409459459	13.19	2.4428179323	3.43608427607	4885.34591291	692.004312809	612.844851461	24.1151670787	0.709550561798	0.187242509363	0.187242509363	0.0	0.0
165	105+10381_AM	105+10381	AM	2016	1	0.0	0.348	0.6	3.5	3.0	2	10.0	2.0	0.06	5459.77011494	23.42	16.2644816587	13.0	0.153714773698	0.221341206904	4996.5961494	1253.67358	1086.45421	19.09967	0.0	0.0	0.0	0.0	0.0
166	105+10382_AM	105+10382	AM	2016	11	0.0	0.348	0.6	3.5	2.0	2	10.0	2.0	0.6	5459.77011494	22.59	16.5820637119	13.932	1.59362549801	2.17102048487	4726.98796539	970.0686565	857.013833	40.4653635	1.199	0.316402777778	0.316402777778	0.0	0.0
167	105+10383_AM	105+10383	AM	2016	6	0.0	0.348	0.6	3.5	2.0	2	10.0	2.0	0.54	5459.77011494	29.55	19.199494382	15.692	1.09644670051	1.68754444025	5295.34800185	1530.49413593	1378.11906093	90.4490731481	1.76240740741	0.46507973251	0.46507973251	0.0	0.0
168	105+10384_AM	105+10384	AM	2016	9	0.0	0.348	0.6	3.5	2.0	2	10.0	2.0	0.99	5459.77011494	27.61	18.451956798	15.79	2.15139442231	3.21917077144	5171.70892311	1352.20264273	1166.38614545	111.90061	7.53545454545	1.98852272727	1.98852272727	0.0	0.0
169	105+10385_AM	105+10385	AM	2016	2	0.0	0.348	0.6	3.5	2.0	2	10.0	2.0	0.17999	5459.77011494	30.33	16.8242394366	13.04	0.35606330366	0.641895286898	5933.321577	1435.51831	1221.73659	172.290643679	4.6180771154	1.21865923878	1.21865923878	0.0	0.0
170	105+10386_AM	105+10386	AM	2016	12	0.0	0.348	0.6	3.5	2.0	2	6.0	2.0	0.77233	5459.77011494	25.54	16.5041666667	15.0	1.8144009397	2.80776369603	5318.75031201	1183.49253052	984.936696606	259.854042474	5.25113720819	1.38571676327	1.38571676327	0.0	0.0
171	105+10387_AM	105+10387	AM	2016	1	0.0	0.348	0.6	3.5	2.0	2	6.0	4.0	0.035	10919.5402299	23.28	11.5257579787	7.51	0.090206185567	0.182200598336	12706.4859891	3322.63208	2820.42854	421.88745	21.12	5.57333333333	5.57333333333	0.0	0.0
172	105+10388_AM	105+10388	AM	2016	5	0.0	0.348	0.6	3.5	1.0	2	6.0	3.52	0.25	9103.44827586	23.82	14.3236792453	11.29	0.629722921914	1.0472169715	9366.80569183	4048.2391284	3451.7226812	590.4090096	20.1276	5.0319	5.0319	0.0	0.0
173	105+10389_AM	105+10389	AM	2016	3	0.0	0.348	0.6	3.5	1.0	2	6.0	5.0	0.12	12931.0344828	25.84	12.2031898455	9.0	0.278637770898	0.590009668878	15445.4768277	7923.48714333	6894.36071667	678.983333333	14.8566666667	3.71416666667	3.71416666667	0.0	0.0
174	105+10390_AM	105+10390	AM	2016	2	0.0	0.348	0.6	3.5	0.0	2	6.0	5.0	0.12	12212.6436782	26.81	16.9665783664	13.81	0.268556508765	0.424363701656	12095.9064821	5869.62158333	5079.22934	656.038613333	18.8366666667	4.4475462963	4.4475462963	0.0	0.0
175	105+10391_AM	105+10391	AM	2016	2	0.0	0.348	0.6	3.5	0.0	2	6.0	5.0	0.12	12212.6436782	24.66	13.7937168142	9.018	0.29197080292	0.521976788199	13200.6392046	7097.31266	6001.44667	874.79834	23.83	5.62652777778	5.62652777778	0.0	0.0
176	105+10392_AM	105+10392	AM	2016	2	0.0	0.348	0.6	3.5	0.0	2	6.0	5.0	0.12	12212.6436782	22.57	13.769390642	9.398	0.319007532122	0.52289895662	12435.1669712	7407.26415667	6244.89625333	985.749123333	32.5333333333	7.68148148148	7.68148148148	0.0	0.0
177	105+10393_AM	105+10393	AM	2016	3	0.0	0.348	0.6	3.5	0.0	2	6.0	4.0	0.12	9770.11494253	16.88	10.7409592062	7.68	0.42654028436	0.670331193125	9635.46933484	6494.3194175	5444.990365	717.363715833	25.405	5.99840277778	5.99840277778	0.0	0.0
178	105+10395_AM	105+10395	AM	2016	1	0.0	0.348	0.6	3.5	2.0	3	8.0	1.0	0.13	2155.17241379	21.7	10.613890785	7.55	0.359447004608	0.734886024173	2525.04238846	1248.78162	1172.76283	24.11245	1.06	0.220833333333	0.0	0.220833333333	0.0
179	105+10396_AM	105+10396	AM	2016	1	0.0	0.348	0.6	3.5	1.0	3	8.0	1.0	0.13	2011.49425287	22.51	10.9940494297	7.27	0.34651266104	0.709474707193	2358.62577818	92.86275	78.43391	11.73827	2.53	0.491944444444	0.0	0.491944444444	0.0
180	105+10397_AM	105+10397	AM	2016	3	0.0	0.348	0.6	3.5	1.0	2	9.0	2.0	0.23	5172.4137931	22.7	16.3946078431	10.706	0.607929515419	0.841740170431	4555.23044353	2167.29072783	2046.51764174	97.3512086957	1.81782608696	0.454456521739	0.454456521739	0.0	0.0
181	105+10398_AM	105+10398	AM	2016	1	0.0	0.348	0.6	3.5	1.0	2	9.0	2.0	0.13	5172.4137931	23.8	14.2432806324	10.0	0.327731092437	0.547626645947	5340.27952976	4092.5459	3851.83944	204.21986	3.61	0.9025	0.9025	0.0	0.0
182	105+10399_AM	105+10399	AM	2016	6	0.0	0.348	0.6	3.5	1.0	2	9.0	2.0	0.39	5172.4137931	25.47	15.4128078251	10.78	0.918727915194	1.51821785268	5297.92440157	3420.14207795	3191.63015667	183.729306154	1.58692307692	0.396730769231	0.396730769231	0.0	0.0
183	105+10400_AM	105+10400	AM	2016	3	0.0	0.348	0.6	3.5	1.0	2	9.0	2.5	0.14	6465.51724138	30.35	23.3848742515	20.73	0.276771004942	0.359206549912	5292.99130474	3869.435095	3627.30337786	191.255219286	1.16785714286	0.291964285714	0.291964285714	0.0	0.0
184	105+10401_AM	105+10401	AM	2016	2	0.0	0.348	0.6	3.5	2.0	2	10.0	1.0	0.31	2729.88505747	29.42	19.4734661355	16.622	0.632222977566	0.955145831285	2607.15249571	1771.29041548	1618.84904065	188.172360323	6.00193548387	1.58384408602	1.58384408602	0.0	0.0
185	105+10402_AM	105+10402	AM	2016	3	0.0	0.348	0.6	3.5	2.0	2	10.0	1.0	0.22	2729.88505747	30.96	18.4037459283	13.124	0.426356589147	0.717245285358	2831.96554863	636.339957273	541.686517727	87.7933277273	1.87	0.493472222222	0.493472222222	0.0	0.0
186	105+10403_AM	105+10403	AM	2016	4	0.0	0.348	0.6	3.5	2.0	2	10.0	2.0	0.2	5459.77011494	27.17	13.8088317107	10.0	0.441663599558	0.869009069804	6258.50246394	1958.404205	1700.041165	81.9881375	3.0875	0.814756944444	0.814756944444	0.0	0.0
187	105+10405_AM	105+10405	AM	2016	2	0.0	0.348	0.6	8.5	2.0	4	10.0	2.0	0.18	3735.63218391	26.28	17.9752117264	15.0	0.41095890411	0.600827415242	3622.52636854	257.17197	204.59635	50.53326	2.19	0.395416666667	0.0	0.0	0.0
188	105+10407_AM	105+10407	AM	2016	2	0.0	0.348	0.6	8.5	2.0	4	10.0	2.0	0.07	3735.63218391	28.96	22.0609208103	19.0	0.145027624309	0.190381899111	3459.96656261	205.58972	192.29573	60.1818728571	2.22428571429	0.401607142857	0.0	0.0	0.0
189	105+10408_AM	105+10408	AM	2016	5	0.0	0.348	0.6	8.5	2.0	4	10.0	1.0	0.64	1302.08333333	25.24	14.9612348178	13.0	1.52139461173	2.56663306656	1322.99756625	81.0556229688	68.7191823438	127.315696563	42.000625	5.28653700087	0.0	0.0	0.0
190	105+10409_AM	105+10409	AM	2016	2	0.0	0.348	0.6	8.5	2.0	4	10.0	1.0	0.09	1867.81609195	34.03	10.7664655172	6.82	0.158683514546	0.501557358018	2171.69569724	155.738783333	140.927102222	35.8121466667	2.53888888889	0.458410493827	0.0	0.0	0.0
191	105+10412_AM	105+10412	AM	2016	1	0.0	0.348	0.6	3.5	2.0	2	6.0	3.0	0.17	8189.65517241	30.55	10.9567741935	6.48	0.33387888707	0.930930930935	11188.5007825	6609.07129	6106.10691	345.85955	14.46	3.81583333333	3.81583333333	0.0	0.0
192	105+10413_AM	105+10413	AM	2016	1	0.0	0.348	0.6	3.5	2.0	2	6.0	3.0	0.18	8189.65517241	26.27	14.0675917927	10.61	0.411115340693	0.76772202088	9099.15785342	5483.16699	4983.23266	446.40705	22.07	5.82402777778	5.82402777778	0.0	0.0
193	105+10414_AM	105+10414	AM	2016	2	0.0	0.348	0.6	3.5	2.0	2	6.0	2.0	0.18	5459.77011494	28.95	18.022344602	12.794	0.373056994819	0.599256103382	5476.18972363	3913.148315	3520.471775	222.433535	4.6	1.21388888889	1.21388888889	0.0	0.0
194	105+10416_AM	105+10416	AM	2016	2	0.0	0.348	0.83	5.5	1.0	1	6.0	3.0	0.2527	9569.40900345	23.41	12.0297679558	8.526	0.64767193507	1.26037343827	9799.75589638	4517.054013	4006.20564962	125.047030522	3.03917688959	0.937122971133	0.0	0.0	0.0
195	105+10417_AM	105+10417	AM	2016	2	0.0	0.348	0.6	3.5	1.0	2	6.0	3.0	0.12	7758.62068966	27.2	15.7269623329	12.608	0.264705882353	0.457812503622	8204.20705345	3362.11450333	2932.76062833	175.533738333	3.46333333333	0.865833333333	0.865833333333	0.0	0.0
196	105+10418_AM	105+10418	AM	2016	3	0.0	0.348	0.6	3.5	1.0	2	6.0	3.0	0.12	7758.62068966	25.77	16.7683675937	13.4	0.279394644936	0.429379899967	7515.85837892	3917.86409333	3450.23794333	248.768476667	3.90333333333	0.975833333333	0.975833333333	0.0	0.0
197	105+10419_AM	105+10419	AM	2016	3	0.0	0.348	0.6	3.5	1.0	2	6.0	2.0	0.12	5172.4137931	22.78	13.6376463263	9.71	0.316066725198	0.527950338917	5338.94392536	3763.71183333	3383.04119667	224.446026667	3.06333333333	0.765833333333	0.765833333333	0.0	0.0
198	105+10420_AM	105+10420	AM	2016	3	0.0	0.348	0.6	3.5	0.0	2	6.0	2.0	0.12	4885.05747126	21.93	11.7188695652	8.0	0.328317373461	0.614393731404	5434.579186	3923.6438	3492.11217333	247.09537	4.63	1.09319444444	1.09319444444	0.0	0.0
199	105+10421_AM	105+10421	AM	2016	3	0.0	0.348	0.6	3.5	0.0	2	6.0	2.0	0.12	4885.05747126	20.87	12.188951049	9.03	0.34499281265	0.590698901904	5130.29604056	3987.54555417	3515.19448333	271.787004167	7.20166666667	1.70039351852	1.70039351852	0.0	0.0
200	105+10422_AM	105+10422	AM	2016	4	0.0	0.348	0.6	3.5	1.0	2	9.0	2.0	0.235	5172.4137931	22.8	15.2443889845	12.35	0.618421052632	0.924930478639	4897.57789664	3722.90076255	3330.13588553	232.78215	1.36744680851	0.341861702128	0.341861702128	0.0	0.0
201	105+10424_AM	105+10424	AM	2016	3	0.0	0.348	0.6	3.5	2.0	2	8.0	3.0	0.18	8189.65517241	25.52	14.2459587956	9.26	0.423197492163	0.758109731676	8863.77971264	2844.59448333	2732.97422667	114.27137	4.27	1.12680555556	1.12680555556	0.0	0.0
202	105+10425_AM	105+10425	AM	2016	3	0.0	0.348	0.6	3.5	1.0	2	8.0	2.0	0.27	5172.4137931	23.52	14.6387066246	11.03	0.688775510204	1.10665514485	5188.84920135	3411.67552704	3260.56102481	180.944882593	8.44037037037	2.11009259259	2.11009259259	0.0	0.0
203	105+10426_AM	105+10426	AM	2016	11	0.0	0.348	0.6	3.5	1.0	2	8.0	2.0	0.76511	5172.4137931	23.84	18.3586098655	14.976	1.92561241611	2.50054880714	4237.33857818	3146.00110552	2985.37035339	170.243101269	3.79782188182	0.949455470455	0.949455470455	0.0	0.0
204	105+10427_AM	105+10427	AM	2016	2	0.0	0.348	0.6	3.5	1.0	2	8.0	2.0	0.12	5172.4137931	26.42	16.0413344887	10.038	0.272520817562	0.448840463059	5285.06506631	2974.32104	2820.20929	184.73556	2.84	0.71	0.71	0.0	0.0
205	105+10428_AM	105+10428	AM	2016	1	0.0	0.348	0.6	3.5	1.0	2	8.0	2.0	0.11	5172.4137931	26.33	12.2121153846	6.77	0.250664641094	0.540446908021	6238.39027446	2854.15552	2696.95394	167.85657	3.54	0.885	0.885	0.0	0.0
206	105+10429_AM	105+10429	AM	2016	1	0.0	0.348	0.6	3.5	1.0	2	8.0	2.0	0.11	5172.4137931	19.97	8.00331848552	5.0	0.330495743615	0.824657923078	6714.19487078	2677.43726	2541.16546	189.81272	3.9	0.975	0.975	0.0	0.0
207	105+10432_AM	105+10432	AM	2016	4	0.0	0.348	0.6	3.5	2.0	2	11.0	3.0	0.19872	8189.65517241	31.18	17.5220253165	11.902	0.382398973701	0.680469282782	8825.45812762	1270.2993596	1233.23919657	9.19501308374	0.218075181159	0.0575476172504	0.0575476172504	0.0	0.0
208	105+10435_AM	105+10435	AM	2016	3	0.0	0.348	0.6	3.5	2.0	2	11.0	2.0	0.18	5459.77011494	22.62	14.1554195804	10.0	0.477453580902	0.762958663193	5454.49776254	1934.80811889	1856.61050056	29.2501683333	2.34222222222	0.618086419753	0.618086419753	0.0	0.0
209	105+10436_AM	105+10436	AM	2016	16	0.0	0.348	0.71	3.5	2.0	1	8.0	1.78205128205	0.78	5067.41821397	27.61	21.6726237624	20.0	1.6950380297	2.15940628662	3860.31180687	1241.09157641	1172.35544474	41.1125776923	0.544743589744	0.149739170202	0.0	0.0	0.0
210	105+10437_AM	105+10437	AM	2016	4	0.0	0.348	0.71	2.1	2.0	1	8.0	3.0	0.62	12500.0	40.64	16.7678854025	9.134	0.915354330709	2.21852661245	17409.7681148	8402.17176371	8060.67664161	283.792332742	28.8214516129	11.608640233	0.0	0.0	0.0
211	105+10439_AM	105+10439	AM	2016	4	0.0	0.348	0.6	3.5	2.0	2	9.0	2.66666666667	0.36	7279.69348659	25.05	17.8480368098	14.1	0.862275449102	1.21021713649	6499.60776776	2906.00439667	2789.18187	136.824605556	5.44666666667	1.43731481481	1.43731481481	0.0	0.0
212	105+10441_AM	105+10441	AM	2016	8	0.0	0.348	0.6	3.5	2.0	3	8.0	2.0	0.52	4310.34482759	20.19	12.8503378378	11.0	1.54531946508	2.42795173122	4250.11483878	2165.11379308	2071.05918038	91.0983415385	7.26730769231	1.5140224359	0.0	1.5140224359	0.0
213	105+10442_AM	105+10442	AM	2016	2	0.0	0.348	0.6	3.5	1.0	3	8.0	2.0	0.12	4022.98850575	23.2	11.3946022727	9.0	0.310344827586	0.631878132092	4702.50048969	269.899325	257.70447	60.30309	3.655	0.710694444444	0.0	0.710694444444	0.0
214	105+10443_AM	105+10443	AM	2016	3	0.0	0.348	0.6	3.5	1.0	3	8.0	2.0	0.18	4022.98850575	20.72	14.028245614	11.0	0.521235521236	0.769875314218	3767.79679135	204.384556667	194.22987	52.59875	3.28333333333	0.638425925926	0.0	0.638425925926	0.0
215	105+10444_AM	105+10444	AM	2016	11	0.0	0.348	0.6	3.5	1.0	3	8.0	2.0	0.79	4022.98850575	19.47	14.1490038314	12.0	2.4345146379	3.35005916776	3520.31792073	92.7972201266	87.0764921519	52.454851519	3.58721518987	0.697514064698	0.0	0.697514064698	0.0
216	105+10445_AM	105+10445	AM	2016	2	0.0	0.348	0.6	3.5	1.0	3	8.0	2.0	0.12	4022.98850575	22.47	12.2664343164	7.702	0.320427236315	0.586967639844	4416.58520804	27.91534	24.6153191667	29.5290341667	1.42083333333	0.276273148148	0.0	0.276273148148	0.0
217	105+10446_AM	105+10446	AM	2016	5	0.0	0.348	0.6	3.5	1.0	3	8.0	2.0	0.32	4022.98850575	20.0	10.7090521327	8.0	0.96	1.79287576175	4470.00641126	15.626415625	13.38854	19.054686875	1.481875	0.288142361111	0.0	0.288142361111	0.0
218	105+10448_AM	105+10448	AM	2016	3	0.0	0.348	0.6	3.5	1.0	2	9.0	3.0	0.25	7758.62068966	59.37	31.0819978518	13.76	0.252652854977	0.482594460997	8739.41299314	1441.330046	1269.9031908	201.4397348	0.0	0.0	0.0	0.0	0.0
219	105+10449_AM	105+10449	AM	2016	1	0.0	0.348	0.83	5.5	1.0	1	8.0	3.0	0.4496	11206.8965517	61.44	27.1157849462	11.058	0.4390625	0.994844886605	12100.7614031	4310.0708	4109.97074	67.87353	0.0	0.0	0.0	0.0	0.0
220	105+10451_AM	105+10451	AM	2016	1	0.0	0.348	0.6	3.5	1.0	2	8.0	2.0	0.1	5172.4137931	25.54	7.42943327239	4.0	0.234925606891	0.807598612171	7720.46202014	1017.74066	980.68954	50.94394	3.72	0.93	0.93	0.0	0.0
221	105+10452_AM	105+10452	AM	2016	6	0.0	0.348	0.6	3.5	1.0	2	9.0	1.53846153846	0.26	3978.77984085	22.28	13.407084507	10.0	0.700179533214	1.16356393456	4091.81355653	1500.41036077	1410.17409385	92.6674123077	2.47384615385	0.618461538462	0.618461538462	0.0	0.0
222	105+10455_AM	105+10455	AM	2016	2	0.0	0.348	0.6	3.5	1.0	2	9.0	2.0	0.13	5172.4137931	44.36	16.5881746032	8.342	0.175834084761	0.470214486318	6934.62754822	3532.39713923	3263.08974846	221.191446923	2.42	0.605	0.605	0.0	0.0
223	105+10457_AM	105+10457	AM	2016	7	0.0	0.348	0.6	3.5	2.0	2	8.0	2.0	0.67	5459.77011494	32.63	27.5768263473	25.71	1.23199509654	1.45774569901	3890.39754266	1457.63242433	1374.55015299	93.7425538806	1.72671641791	0.455661276949	0.455661276949	0.0	0.0
224	105+10458_AM	105+10458	AM	2016	12	0.0	0.348	0.6	8.5	1.0	4	8.0	1.0	0.66	1162.48693835	26.12	16.3825	12.35	1.51607963247	2.41721349	1161.20157556	289.070462727	263.915330303	19.8573377273	1.39954545455	0.157272153352	0.0	0.0	0.0
225	105+10459_AM	105+10459	AM	2016	1	0.0	0.348	0.6	3.5	1.0	3	8.0	2.0	0.16	4022.98850575	21.91	15.9392361111	10.0	0.438156093108	0.602287332535	3516.3721573	2730.31396	2523.77042	195.36383	7.39	1.43694444444	0.0	1.43694444444	0.0
226	105+10460_AM	105+10460	AM	2016	5	0.0	0.348	0.6	3.5	1.0	3	8.0	2.0	0.4867	4022.98850575	21.72	14.1843711083	10.0	1.34447513812	2.05874478164	3885.53768217	2644.18042318	2445.73542967	166.183500333	3.83119786316	0.744955140059	0.0	0.744955140059	0.0
227	105+10461_AM	105+10461	AM	2016	1	0.0	0.348	0.6	3.5	1.0	3	8.0	2.0	0.05	4022.98850575	24.11	13.8262889518	7.78	0.124429697221	0.216977962088	4277.63702976	2621.48535	2431.31916	176.47447	1.57	0.305277777778	0.0	0.305277777778	0.0
228	105+10462_AM	105+10462	AM	2016	1	0.0	0.348	0.6	3.5	1.0	3	8.0	2.0	0.11	4022.98850575	24.74	15.1684532925	11.362	0.266774454325	0.435113579	4081.34169272	1592.32739	1440.05665	176.54625	3.45	0.670833333333	0.0	0.670833333333	0.0
229	105+10463_AM	105+10463	AM	2016	2	0.0	0.348	0.6	3.5	1.0	3	6.0	2.0	0.13	4022.98850575	23.28	13.1879627329	9.304	0.335051546392	0.591448441126	4312.55327209	2427.78975923	2209.58488308	197.944997692	3.34846153846	0.65108974359	0.0	0.65108974359	0.0
230	105+10464_AM	105+10464	AM	2016	2	0.0	0.348	0.6	3.5	1.0	3	6.0	2.0	0.1	4022.98850575	20.19	10.1307518797	7.0	0.297176820208	0.592256139648	4645.74369749	2606.7616	2333.68339	215.295185	2.73	0.530833333333	0.0	0.530833333333	0.0
231	105+10465_AM	105+10465	AM	2016	2	0.0	0.348	0.6	3.5	1.0	3	6.0	1.33333333333	0.12	2681.99233716	16.28	7.82957446809	4.35	0.44226044226	0.919590206255	3171.84225974	464.585043333	350.179726667	37.14812	4.76	0.925555555556	0.0	0.925555555556	0.0
232	105+10466_AM	105+10466	AM	2016	2	0.0	0.348	0.6	3.5	0.0	3	6.0	1.0	0.13	1867.81609195	18.11	6.79344352617	5.0	0.430701270017	1.14816587051	2500.57972539	548.803923846	401.521250769	58.3897853846	20.7476923077	3.74611111111	0.0	3.74611111111	0.0
233	105+10468_AM	105+10468	AM	2016	1	0.0	0.348	0.6	3.5	0.0	3	6.0	1.0	0.12	1867.81609195	21.11	7.110675	4.0	0.341070582662	1.01256209853	2622.86263313	449.24698	269.6894	61.6901	11.19	2.02041666667	0.0	2.02041666667	0.0
234	105+10469_AM	105+10469	AM	2016	2	0.0	0.348	0.6	3.5	0.0	3	6.0	1.0	0.17	1867.81609195	19.01	10.3174923547	8.0	0.536559705418	0.988612314828	2058.04098784	952.9967	709.7352	50.92508	0.159670588235	0.0288294117647	0.0	0.0288294117647	0.0
235	105+10470_AM	105+10470	AM	2016	3	0.0	0.348	0.6	3.5	0.0	3	6.0	1.0	0.17426	1867.81609195	17.2	8.45914454277	6.0	0.60788372093	1.23601150768	2181.64693195	977.998758491	706.038277835	46.5783346838	0.0	0.0	0.0	0.0	0.0
236	105+10471_AM	105+10471	AM	2016	1	0.0	0.348	0.6	3.5	0.0	3	6.0	1.0	0.11	1867.81609195	22.17	10.8466346154	7.898	0.297699594046	0.608483666503	2188.04756425	496.3432	298.93689	18.41526	1.77	0.319583333333	0.0	0.319583333333	0.0
237	105+10472_AM	105+10472	AM	2016	1	0.0	0.348	0.6	3.5	0.0	3	6.0	1.0	0.07	1867.81609195	19.22	6.38025236593	3.0	0.218522372529	0.658281171201	2639.3453579	660.59143	405.6943	32.95336	1.74	0.314166666667	0.0	0.314166666667	0.0
238	105+10473_AM	105+10473	AM	2016	2	0.0	0.348	0.6	3.5	0.0	3	6.0	2.0	0.17	3735.63218391	18.9	7.8465535248	5.782	0.539682539683	1.29993378211	4767.26302775	1980.22328535	1454.48202247	107.608375412	4.06264705882	0.733533496732	0.0	0.733533496732	0.0
239	105+10474_AM	105+10474	AM	2016	1	0.0	0.348	0.6	3.5	0.0	3	6.0	2.0	0.1	3735.63218391	21.73	10.0750333333	8.0	0.276115968707	0.595531528434	4506.35134746	1487.72437	1040.96001	95.69368	4.47	0.807083333333	0.0	0.807083333333	0.0
240	105+10475_AM	105+10475	AM	2016	1	0.0	0.348	0.6	3.5	0.0	3	6.0	2.0	0.09	3735.63218391	20.62	7.70377622378	6.0	0.261881668283	0.700954939907	5010.40538942	2861.8772	2115.55701	225.30614	5.66	1.02194444444	0.0	1.02194444444	0.0
241	105+10476_AM	105+10476	AM	2016	1	0.0	0.348	0.6	3.5	0.0	3	6.0	2.0	0.04	3735.63218391	20.81	7.95036144578	4.55	0.115329168669	0.301873067831	4959.27939801	3809.24341	2930.95226	267.88841	4.71	0.850416666667	0.0	0.850416666667	0.0
242	105+10477_AM	105+10477	AM	2016	1	0.0	0.348	0.6	3.5	0.0	3	6.0	2.0	0.06	3735.63218391	18.8	6.18983086681	4.0	0.191489361702	0.581599090098	5297.21032151	3809.24341	2930.95226	259.49841	3.68	0.664444444444	0.0	0.664444444444	0.0
243	105+10478_AM	105+10478	AM	2016	1	0.0	0.348	0.6	3.5	0.0	3	6.0	2.0	0.05	3735.63218391	22.74	6.95486547085	4.0	0.131926121372	0.431352700146	5463.26409695	3200.19141	2431.70871	240.17773	15.12	2.73	0.0	2.73	0.0
244	105+10479_AM	105+10479	AM	2016	1	0.0	0.348	0.6	3.5	0.0	3	6.0	2.0	0.1	3735.63218391	23.81	8.74989293362	5.0	0.251994960101	0.685722676325	5048.10207999	3743.70264	2864.45718	342.24211	21.83	3.94152777778	0.0	3.94152777778	0.0
245	105+10480_AM	105+10480	AM	2016	1	0.0	0.348	0.6	3.5	0.0	3	6.0	2.0	0.0736	3735.63218391	21.45	7.25713178295	3.174	0.205874125874	0.608504865569	5235.7573531	3951.63818	3372.91627	278.55094	20.95	3.78263888889	0.0	3.78263888889	0.0
246	105+10482_AM	105+10482	AM	2016	1	0.0	0.348	0.6	3.5	0.0	3	6.0	2.0	0.07	3735.63218391	20.42	6.79871794872	4.0	0.205680705191	0.617763530077	5272.00064065	2506.80298	1734.83656	370.34881	28.94	5.22527777778	0.0	5.22527777778	0.0
247	105+10483_AM	105+10483	AM	2016	1	0.0	0.348	0.6	3.5	0.0	3	6.0	2.0	0.07	3735.63218391	20.11	7.56196891192	5.0	0.208851317752	0.555410905403	4995.6230977	2489.77856	1747.57775	339.69222	27.42	4.95083333333	0.0	4.95083333333	0.0
248	105+10484_AM	105+10484	AM	2016	4	0.0	0.348	0.6	3.5	0.0	3	6.0	2.0	0.21	3735.63218391	17.43	7.08651340996	5.782	0.722891566265	1.77802528142	4815.85678433	1280.09061143	889.42443619	222.974509524	30.7723809524	5.55612433862	0.0	5.55612433862	0.0
249	105+10486_AM	105+10486	AM	2016	3	0.0	0.348	0.6	3.5	1.0	2	6.0	1.0	0.13	2586.20689655	18.74	10.171	6.8	0.416221985059	0.766886245207	2849.58689578	192.450577692	143.85923	11.80052	0.426153846154	0.106538461538	0.106538461538	0.0	0.0
250	105+10497_AM	105+10497	AM	2016	5	0.0	0.348	0.6	8.5	1.0	4	2.0	1.0	0.3	1724.13793103	15.23	11.3876666667	10.0	1.18187787262	1.5806574364	1611.24397161	92.92927	72.381302	19.107458	0.436	0.0726666666667	0.0	0.0	0.0
251	105+10498_AM	105+10498	AM	2016	6	0.0	0.348	0.6	8.5	1.0	4	2.0	1.0	0.39	862.068965517	16.32	11.4505714286	10.0	1.43382352941	2.04356613518	827.853953476	104.668608462	91.9644271795	15.4423594872	0.855897435897	0.0713247863248	0.0	0.0	0.0
252	105+10507_AM	105+10507	AM	2016	2	0.0	0.348	0.6	3.5	1.0	2	6.0	4.0	0.12	10344.8275862	25.6	12.6651881414	10.34	0.28125	0.56848740971	12042.6610389	3552.81022333	3168.00654333	214.047743333	9.33333333333	2.33333333333	2.33333333333	0.0	0.0
253	105+10508_AM	105+10508	AM	2016	3	0.0	0.348	0.6	3.5	1.0	2	6.0	5.0	0.12	12931.0344828	25.97	12.6070810211	8.67	0.277242972661	0.571107617057	15214.0004368	6060.8941625	5618.20147417	265.935585833	8.73166666667	2.18291666667	2.18291666667	0.0	0.0
254	105+10509_AM	105+10509	AM	2016	3	0.0	0.348	0.6	3.5	1.0	2	6.0	5.0	0.12	12931.0344828	26.92	13.7715720524	8.33	0.267459138187	0.522816129677	14766.3446846	6129.01644	5663.13951333	264.51409	7.43333333333	1.85833333333	1.85833333333	0.0	0.0
255	105+10510_AM	105+10510	AM	2016	3	0.0	0.348	0.6	3.5	0.0	2	6.0	6.0	0.12	14655.1724138	26.77	13.6280021834	8.18	0.268957788569	0.528323954099	16783.0290094	5147.64062667	4712.97943	297.633086667	10.64	2.51222222222	2.51222222222	0.0	0.0
256	105+10511_AM	105+10511	AM	2016	2	0.0	0.348	0.6	3.5	0.0	2	6.0	6.0	0.13	14655.1724138	26.81	12.0880261723	8.466	0.290936217829	0.645266637317	17940.5798178	5000.67322923	4451.98974615	458.085646154	30.62	7.22972222222	7.22972222222	0.0	0.0
257	105+10513_AM	105+10513	AM	2016	3	0.0	0.348	0.6	3.5	1.0	2	5.0	3.5	0.08	9051.72413793	23.53	8.12690758294	5.88	0.203994900127	0.590630562857	12573.4527071	2706.7448125	2476.57741875	199.3433575	3.285	0.82125	0.82125	0.0	0.0
258	105+10514_AM	105+10514	AM	2016	2	0.0	0.348	0.6	3.5	1.0	2	5.0	4.0	0.06	10344.8275862	23.09	7.64723529412	5.17	0.155911650065	0.470758367114	14632.3641242	5506.695555	4849.116305	372.006585	5.095	1.27375	1.27375	0.0	0.0
259	105+10515_AM	105+10515	AM	2016	2	0.0	0.348	0.6	3.5	1.0	2	5.0	4.0	0.06	10344.8275862	24.53	12.5275779376	7.0	0.146759070526	0.287366003064	11824.8281286	4887.299315	4348.62703	342.98661	2.955	0.73875	0.73875	0.0	0.0
260	105+10516_AM	105+10516	AM	2016	6	0.0	0.348	0.6	3.5	1.0	2	5.0	4.76923076923	0.26	12334.2175066	30.19	14.370463065	7.942	0.516727393177	1.08556000801	14669.5846657	6667.89843885	5924.04758615	534.974378077	5.13538461538	1.28384615385	1.28384615385	0.0	0.0
261	105+10517_AM	105+10517	AM	2016	2	0.0	0.348	0.6	3.5	1.0	2	5.0	5.0	0.06	12931.0344828	28.93	18.021059752	12.39	0.124438299343	0.199766276209	12963.8366928	7347.3374	6612.29703	576.77567	3.2	0.8	0.8	0.0	0.0
262	105+10518_AM	105+10518	AM	2016	6	0.0	0.348	0.6	3.5	1.0	2	5.0	3.33333333333	0.18	8620.68965517	27.21	15.8557894737	8.18	0.396912899669	0.681139215295	9067.55001446	6545.81079167	5869.84071	570.701026667	5.31333333333	1.32833333333	1.32833333333	0.0	0.0
263	105+10519_AM	105+10519	AM	2016	2	0.0	0.348	0.6	3.5	1.0	2	5.0	3.0	0.06	7758.62068966	29.33	16.1840525114	9.78	0.122741220593	0.2224411962	8460.01621835	5939.22266	5307.80758	520.056365	4.4	1.1	1.1	0.0	0.0
264	105+10520_AM	105+10520	AM	2016	5	0.0	0.348	0.6	3.5	1.0	2	2.0	3.0	0.18	7758.62068966	30.39	17.7157239819	11.988	0.35538005923	0.609627922124	8158.62191171	5361.58650833	4782.20684833	497.153785	6.18833333333	1.54708333333	1.54708333333	0.0	0.0
265	105+10521_AM	105+10521	AM	2016	2	0.0	0.348	0.6	3.5	1.0	2	2.0	3.0	0.06	7758.62068966	29.4	17.095971223	10.178	0.122448979592	0.210575927687	8172.53160361	5373.080325	4823.818585	520.88009	7.035	1.75875	1.75875	0.0	0.0
266	105+10522_AM	105+10522	AM	2016	1	0.0	0.348	0.6	3.5	1.0	2	2.0	3.0	0.07	7758.62068966	26.77	16.4802628435	10.26	0.156892043332	0.254850304263	7847.37135766	5432.15674	4851.64566	585.93802	19.05	4.7625	4.7625	0.0	0.0
267	105+10523_AM	105+10523	AM	2016	6	0.0	0.348	0.6	3.5	1.0	2	2.0	3.0	0.36	7758.62068966	28.23	21.7903419811	19.0	0.7651434644	0.991264846542	6337.41838825	4695.42041	4224.56567167	463.84473	9.555	2.38875	2.38875	0.0	0.0
268	105+10524_AM	105+10524	AM	2016	7	0.0	0.348	0.6	3.5	1.0	2	2.0	3.0	0.39	7891.24668435	27.75	19.2459370904	14.978	0.843243243243	1.21584103128	7230.76954942	3993.07730103	3615.04805744	348.153719487	7.03564102564	1.7889770984	1.7889770984	0.0	0.0
269	105+10527_AM	105+10527	AM	2016	1	0.0	0.348	0.6	3.5	1.0	2	5.0	2.0	0.09	5172.4137931	17.55	8.9743122102	6.0	0.307692307692	0.601717421182	5908.00484944	4494.49854	4049.58885	389.78357	6.02	1.505	1.505	0.0	0.0
270	105+10528_AM	105+10528	AM	2016	2	0.0	0.348	0.6	3.5	0.0	2	6.0	2.0	0.18	4885.05747126	19.07	12.6390196078	9.47	0.566334556896	0.854496656793	4660.32408949	2740.77307	2367.308515	246.02431	3.59	0.847638888889	0.847638888889	0.0	0.0
271	105+10529_AM	105+10529	AM	2016	1	0.0	0.348	0.6	3.5	0.0	2	6.0	2.0	0.09	4885.05747126	20.16	16.1671137521	13.0	0.267857142857	0.334011381549	3790.77259878	2904.39917	2492.84032	242.00724	4.26	1.00583333333	1.00583333333	0.0	0.0
272	105+10530_AM	105+10530	AM	2016	3	0.0	0.348	0.6	3.5	0.0	2	6.0	2.0	0.09	4885.05747126	21.53	15.0573070018	12.34	0.250812819322	0.358629866506	4441.13912547	2762.34717	2367.63469	228.182868889	2.17555555556	0.513672839506	0.513672839506	0.0	0.0
273	105+10531_AM	105+10531	AM	2016	8	0.0	0.348	0.6	3.5	0.0	2	3.0	2.35079990726	0.4313	5741.8963252	15.73	9.66915068493	8.18	1.6451366815	2.67634674888	5814.09572064	3093.89845946	2590.7288068	284.832853313	13.083329469	3.08911945797	3.08911945797	0.0	0.0
274	105+10532_AM	105+10532	AM	2016	2	0.0	0.348	0.6	3.5	0.0	2	6.0	3.0	0.1	7327.5862069	16.96	7.00276639344	5.0	0.353773584906	0.856804248907	9376.12021661	3285.81982	2646.45054	247.62258	14.196	3.35183333333	3.35183333333	0.0	0.0
275	105+10534_AM	105+10534	AM	2016	3	0.0	0.348	0.6	3.5	1.0	2	6.0	1.35714285714	0.14	3509.85221675	22.98	10.5279234973	7.072	0.365535248042	0.797878138282	4260.91127134	6.46308928571	4.94658214286	12.4977107143	1.55428571429	0.388571428571	0.388571428571	0.0	0.0
276	105+10544_AM	105+10544	AM	2016	8	0.0	0.348	0.6	3.5	0.0	2	6.0	1.2	0.35	2931.03448276	22.61	8.51060714286	6.236	0.928792569659	2.46750903284	3917.83595141	1244.570961	1170.069933	69.796284	3.649	0.861569444444	0.861569444444	0.0	0.0
277	105+10546_AM	105+10546	AM	2016	3	0.0	0.348	0.6	8.5	1.0	4	9.0	2.0	0.31	3448.27586207	19.92	13.6285440613	11.52	0.933734939759	1.36478261481	3343.55088446	27.48429	15.26929	37.5725290323	3.48870967742	0.581451612903	0.0	0.0	0.0
278	105+10547_AM	105+10547	AM	2016	9	0.0	0.348	0.6	8.5	1.0	4	9.0	1.0	0.89	1724.13793103	16.24	12.6586036961	11.0	3.2881773399	4.21847474508	1578.20002134	224.232694494	188.075371124	26.2646821348	2.03269662921	0.338782771536	0.0	0.0	0.0
279	105+10548_AM	105+10548	AM	2016	3	0.0	0.348	0.6	8.5	1.0	4	10.0	1.0	0.24	1724.13793103	25.96	12.7152380952	8.51	0.55469953775	1.13249943825	1839.74031387	481.3624225	395.39178	55.9477525	2.56875	0.428125	0.0	0.0	0.0
280	105+10549_AM	105+10549	AM	2016	1	0.0	0.348	0.6	3.5	1.0	2	6.0	5.0	0.09	12931.0344828	21.6	11.2115555556	8.284	0.25	0.481645920873	14640.5400782	1397.104	1177.89437	124.79415	1.94	0.485	0.485	0.0	0.0
281	105+10550_AM	105+10550	AM	2016	2	0.0	0.348	0.6	3.5	1.0	2	6.0	5.0	0.12	12931.0344828	23.98	14.0880716724	10.78	0.300250208507	0.511070653772	13525.1258551	2201.39957667	1876.43756	217.355743333	6.65333333333	1.66333333333	1.66333333333	0.0	0.0
282	105+10551_AM	105+10551	AM	2016	4	0.0	0.348	0.6	3.5	1.0	2	6.0	5.0	0.13454	12931.0344828	25.29	14.4142095588	10.71	0.319193357058	0.560030709077	13805.9786692	824.619423734	641.951026321	167.794962795	5.68752787275	1.42188196819	1.42188196819	0.0	0.0
283	105+10552_AM	105+10552	AM	2016	4	0.0	0.348	0.6	3.5	1.0	2	6.0	5.0	0.16	12931.0344828	23.66	12.8772647059	9.59	0.405748098056	0.745499934905	14223.0119727	1930.9239225	1590.1332425	246.8166525	9.9225	2.480625	2.480625	0.0	0.0
284	105+10553_AM	105+10553	AM	2016	3	0.0	0.348	0.6	3.5	1.0	2	6.0	5.0	0.17	12931.0344828	23.36	12.9262886598	9.8	0.436643835616	0.789089604019	14074.6365529	3209.27092824	2767.88216471	299.685780588	5.31647058824	1.32911764706	1.32911764706	0.0	0.0
285	105+10554_AM	105+10554	AM	2016	1	0.0	0.348	0.6	3.5	1.0	2	6.0	5.0	0.17	12931.0344828	26.39	12.990122399	9.962	0.386510041682	0.785212000834	15096.3592932	361.09348	263.82152	109.04155	14.17	3.5425	3.5425	0.0	0.0
286	105+10555_AM	105+10555	AM	2016	2	0.0	0.348	0.6	3.5	1.0	2	6.0	5.0	0.13	12931.0344828	27.25	20.6379452055	17.37	0.28623853211	0.37794460264	10808.8995496	6100.07125462	5395.84285	352.008712308	16.82	4.205	4.205	0.0	0.0
287	105+10556_AM	105+10556	AM	2016	2	0.0	0.348	0.6	3.5	1.0	2	6.0	4.0	0.18	10344.8275862	28.86	23.2328974359	19.894	0.37422037422	0.464858075916	7982.89576098	2132.536375	1777.26712	237.915915	19.915	4.97875	4.97875	0.0	0.0
288	105+10557_AM	105+10557	AM	2016	1	0.0	0.348	0.6	3.5	1.0	2	6.0	3.0	0.06	7758.62068966	28.48	21.5656377953	19.0	0.126404494382	0.166932229604	6486.70445687	464.43323	389.84591	101.32712	11.44	2.86	2.86	0.0	0.0
289	105+10558_AM	105+10558	AM	2016	4	0.0	0.348	0.6	3.5	1.0	2	6.0	1.32432432432	0.37	3424.97670084	25.69	11.0419076006	7.45	0.864149474504	2.01052216727	4296.45910075	174.236836757	135.941032703	103.506527027	12.1737837838	3.04344594595	3.04344594595	0.0	0.0
290	105+10560_AM	105+10560	AM	2016	2	0.0	0.348	0.6	3.5	0.0	2	6.0	3.0	0.12	7327.5862069	40.94	14.5783467742	6.222	0.175867122618	0.493883161892	10042.6978892	2007.19348	1588.24493	130.768155	4.745	1.12034722222	1.12034722222	0.0	0.0
291	105+10562_AM	105+10562	AM	2016	1	0.0	0.348	0.6	3.5	0.0	2	6.0	4.0	0.06	9770.11494253	21.56	10.9305861665	7.0	0.166975881262	0.329351047159	11215.4869404	7801.17822	7449.41041	348.09489	41.73	9.85291666667	9.85291666667	0.0	0.0
292	105+10563_AM	105+10563	AM	2016	4	0.0	0.348	0.6	3.5	0.0	2	6.0	4.0	0.12	9770.11494253	22.4	12.0204408353	8.0	0.321428571429	0.598979696223	10841.0956672	5615.45426667	5258.72209	231.768313333	10.8266666667	2.5562962963	2.5562962963	0.0	0.0
293	105+10564_AM	105+10564	AM	2016	2	0.0	0.348	0.6	3.5	0.0	2	6.0	3.0	0.12	7327.5862069	21.5	8.94044560944	6.236	0.33488372093	0.805328986331	9343.7675678	4224.830565	4019.804825	321.251085	42.62	10.0630555556	10.0630555556	0.0	0.0
294	105+10578_AM	105+10578	AM	2016	1	0.0	0.348	0.6	3.5	1.0	3	5.0	2.0	0.09	4022.98850575	24.59	8.61559772296	5.0	0.21960146401	0.626770210685	5553.22602034	1631.70105	1547.93442	85.33483	3.21	0.624166666667	0.0	0.624166666667	0.0
295	105+10579_AM	105+10579	AM	2016	1	0.0	0.348	0.6	3.5	1.0	2	5.0	2.0	0.09	5172.4137931	22.5	8.08932452276	5.87	0.24	0.66754646631	7058.74972447	3359.91821	3031.17955	195.68948	5.69	1.4225	1.4225	0.0	0.0
296	105+10580_AM	105+10580	AM	2016	1	0.0	0.348	0.6	3.5	0.0	2	6.0	3.0	0.11	7327.5862069	23.65	14.5692803598	9.346	0.279069767442	0.453007961753	7407.71142235	4422.17725	3984.26534	283.75899	10.75	2.53819444444	2.53819444444	0.0	0.0
297	105+10592_AM	105+10592	AM	2016	8	0.0	0.348	0.6	3.5	2.0	3	10.0	1.0	0.52	2155.17241379	31.81	15.4576863354	12.742	0.980823640365	2.01841332027	2534.2457372	719.327145192	609.392887115	200.827170577	2.75846153846	0.574679487179	0.0	0.574679487179	0.0
298	105+10593_AM	105+10593	AM	2016	1	0.0	0.348	0.6	3.5	1.0	2	6.0	4.0	0.12	10344.8275862	21.79	12.1142424242	9.96	0.330426801285	0.594341746506	11225.8614088	1003.52844	823.17681	276.51003	21.01	5.2525	5.2525	0.0	0.0
299	105+10594_AM	105+10594	AM	2016	2	0.0	0.348	0.6	3.5	1.0	2	6.0	4.0	0.11	10344.8275862	25.39	14.3915928144	11.146	0.259944860181	0.458601079472	11085.1906213	2400.13339	2157.03438455	319.273670909	8.78181818182	2.19545454545	2.19545454545	0.0	0.0
300	105+10595_AM	105+10595	AM	2016	2	0.0	0.348	0.6	3.5	1.0	2	6.0	4.0	0.12	10344.8275862	27.83	13.8892391304	9.0	0.258713618397	0.518386927635	11983.0686909	3363.87459333	3068.17154333	318.140496667	14.8533333333	3.71333333333	3.71333333333	0.0	0.0
301	105+10596_AM	105+10596	AM	2016	2	0.0	0.348	0.6	3.5	1.0	2	6.0	4.0	0.12	10344.8275862	29.06	16.7337060302	11.7	0.247763248451	0.430269301194	10969.2591157	2470.9939	2203.62575	254.5486	11.01	2.7525	2.7525	0.0	0.0
302	105+10597_AM	105+10597	AM	2016	3	0.0	0.348	0.6	3.5	0.0	2	6.0	4.0	0.12	9770.11494253	25.72	14.5799118388	9.0	0.279937791602	0.493830146547	10468.7461075	2764.57837	2420.16206333	333.58762	7.79333333333	1.84009259259	1.84009259259	0.0	0.0
303	105+10598_AM	105+10598	AM	2016	3	0.0	0.348	0.6	3.5	0.0	2	6.0	3.0	0.12	7327.5862069	25.47	9.19900134953	5.0	0.282685512367	0.782693656238	9979.53161245	2810.95424667	2425.35098917	364.92567	10.565	2.49451388889	2.49451388889	0.0	0.0
304	105+10599_AM	105+10599	AM	2016	1	0.0	0.348	0.6	3.5	0.0	2	6.0	1.0	0.05	2442.52873563	23.11	10.0034183673	6.0	0.129813933362	0.299897484025	3053.17037703	2140.125	1889.2906	289.68996	12.32	2.90888888889	2.90888888889	0.0	0.0
305	105+10601_AM	105+10601	AM	2016	2	0.0	0.348	0.6	3.5	1.0	2	6.0	1.0	0.11997	2586.20689655	22.02	12.1860283688	9.0	0.32689373297	0.590692864168	2814.74545913	469.3246602	379.585514214	30.9010086822	3.11027756939	0.777569392348	0.777569392348	0.0	0.0
306	105+10613_AM	105+10613	AM	2016	8	0.0	0.348	0.6	3.5	0.0	2	6.0	1.75	0.28	4274.42528736	17.45	8.76431481481	6.75	0.962750716332	1.91686405098	4933.38301964	991.83681625	878.2990475	62.40183625	4.50125	1.06279513889	1.06279513889	0.0	0.0
307	105+10614_AM	105+10614	AM	2016	1	0.0	0.348	0.6	3.5	0.0	2	6.0	2.0	0.05	4885.05747126	18.35	5.82684587814	3.0	0.16348773842	0.514858306319	7033.83591464	254.79462	169.86257	94.70152	4.95	1.16875	1.16875	0.0	0.0
308	105+10616_AM	105+10616	AM	2016	1	0.0	0.348	0.6	3.5	0.0	2	6.0	3.0	0.02	7327.5862069	18.46	12.0977375566	9.57	0.0650054171181	0.0991921005383	7056.76340067	3079.38452	2570.83136	407.04326	10.37	2.44847222222	2.44847222222	0.0	0.0
309	105+10617_AM	105+10617	AM	2016	6	0.0	0.348	0.6	3.5	0.0	2	3.0	3.66666666667	0.18	8955.93869732	16.57	9.18264870932	6.32	0.65178032589	1.17613123859	9738.73182227	4132.00732333	3290.26449667	474.29833	23.25	5.48958333333	5.48958333333	0.0	0.0
310	105+10618_AM	105+10618	AM	2016	1	0.0	0.348	0.6	3.5	0.0	2	3.0	4.0	0.06	9770.11494253	18.05	10.2846787879	6.986	0.19944598338	0.350035239237	10433.2338639	4445.62158	3545.67288	759.59111	58.48	13.8077777778	13.8077777778	0.0	0.0
311	105+10619_AM	105+10619	AM	2016	4	0.0	0.348	0.6	3.5	0.0	2	3.0	3.36842105263	0.19	8227.46521476	18.74	9.77280981595	6.89	0.608324439701	1.1665017753	9289.15586294	3779.08136105	3036.45768947	512.378163684	30.5121052632	7.20424707602	7.20424707602	0.0	0.0
312	105+10620_AM	105+10620	AM	2016	4	0.0	0.348	0.6	3.5	0.0	2	3.0	3.33480274538	0.17921	8145.35153326	18.62	7.0627560241	5.41	0.577475832438	1.52243684524	10849.3515708	2416.49688663	1938.35177914	340.326068623	14.1045644774	3.3302443905	3.3302443905	0.0	0.0
313	105+10622_AM	105+10622	AM	2016	4	0.0	0.348	0.6	3.5	1.0	2	2.0	3.0	0.35	7967.98029557	26.72	19.968218232	17.0	0.785928143713	1.0516711985	6763.70682613	3007.01990629	2631.23214457	298.888625143	3.58942857143	0.92157154195	0.92157154195	0.0	0.0
314	105+10623_AM	105+10623	AM	2016	4	0.0	0.348	0.6	3.5	1.0	2	2.0	3.0	0.36	7758.62068966	27.1	20.7569912609	18.37	0.79704797048	1.04061324344	6398.29739221	3145.859315	2745.372095	360.1702125	4.155	1.03875	1.03875	0.0	0.0
315	105+10624_AM	105+10624	AM	2016	6	0.0	0.348	0.6	3.5	1.0	2	2.0	3.0	0.46	7758.62068966	25.56	15.3011323004	9.74	1.07981220657	1.80378807647	8008.71759528	4191.26715978	3640.6205887	424.095172609	3.98956521739	0.997391304348	0.997391304348	0.0	0.0
316	105+10625_AM	105+10625	AM	2016	1	0.0	0.348	0.6	3.5	1.0	2	2.0	3.0	0.09	7758.62068966	22.66	11.7546558198	6.874	0.238305383936	0.459392438433	8787.4730985	3870.24487	3314.9186	411.91825	4.76	1.19	1.19	0.0	0.0
317	105+10626_AM	105+10626	AM	2016	1	0.0	0.348	0.6	3.5	1.0	2	2.0	4.0	0.09	10344.8275862	22.32	12.0310340633	7.69	0.241935483871	0.448839224591	11447.2111017	3646.37085	3070.98656	388.46469	7.82	1.955	1.955	0.0	0.0
318	105+10627_AM	105+10627	AM	2016	2	0.0	0.348	0.6	3.5	0.0	2	3.0	4.0	0.18	9770.11494253	22.12	14.8527080891	12.54	0.488245931284	0.727140123889	9217.00611697	4553.990725	3905.586505	447.12766	8.305	1.96090277778	1.96090277778	0.0	0.0
319	105+10628_AM	105+10628	AM	2016	1	0.0	0.348	0.6	3.5	0.0	2	3.0	4.0	0.09	9770.11494253	28.65	20.5851547619	15.636	0.188481675393	0.262324964882	8649.90400297	4368.01611	3685.41548	503.24667	8.94	2.11083333333	2.11083333333	0.0	0.0
320	105+10629_AM	105+10629	AM	2016	1	0.0	0.348	0.6	3.5	0.0	2	3.0	4.0	0.09	9770.11494253	27.64	22.0615302491	18.506	0.195369030391	0.244769965593	7632.7169701	5009.90283	4231.2335	606.59828	11.93	2.81680555556	2.81680555556	0.0	0.0
321	105+10630_AM	105+10630	AM	2016	8	0.0	0.348	0.6	3.5	0.0	2	3.0	4.0	0.46	9770.11494253	23.78	19.1218630752	15.85	1.1606391926	1.4433740003	7551.81476967	4530.7735563	3803.97250174	570.23357087	18.0580434783	4.26370471014	4.26370471014	0.0	0.0
322	105+10631_AM	105+10631	AM	2016	5	0.0	0.348	0.6	3.5	0.0	2	3.0	4.0	0.16446	9770.11494253	22.69	13.4961347518	10.93	0.43488761569	0.731142670214	10131.0215282	3994.13528206	3331.93169277	505.087248769	11.0924115286	2.61904161093	2.61904161093	0.0	0.0
323	105+10632_AM	105+10632	AM	2016	3	0.0	0.348	0.6	3.5	0.0	2	3.0	3.0	0.09	7327.5862069	19.64	8.13458333333	5.17	0.274949083503	0.663832402807	9361.93124744	3661.82275	2973.78875	459.16876	47.1366666667	11.1294907407	11.1294907407	0.0	0.0
324	105+10633_AM	105+10633	AM	2016	3	0.0	0.348	0.6	3.5	0.0	2	3.0	3.0	0.09	7327.5862069	18.91	8.62177489177	5.56	0.285563194077	0.62632115403	8918.11539174	4012.63091444	3399.56979556	354.577124444	31.7144444444	7.48813271605	7.48813271605	0.0	0.0
325	105+10634_AM	105+10634	AM	2016	1	0.0	0.348	0.6	3.5	0.0	2	3.0	2.0	0.06	4885.05747126	18.97	4.92429328622	3.0	0.189773326305	0.731069371939	7626.26842392	1950.82288	1468.38141	295.26561	32.2	7.60277777778	7.60277777778	0.0	0.0
326	105+10636_AM	105+10636	AM	2016	3	0.0	0.348	0.6	8.5	2.0	4	8.0	1.0	0.18	1867.81609195	14.16	10.5519130435	9.0	0.762711864407	1.02351108803	1748.25210077	750.03601	691.461596667	37.93948	2.00666666667	0.362314814815	0.0	0.0	0.0
327	105+10637_AM	105+10637	AM	2016	10	0.0	0.348	0.6	8.5	1.0	4	8.0	1.0	0.67	1797.04923658	15.39	11.7154507338	10.0	2.61208576998	3.43136605782	1665.01470344	1094.86887328	1028.82709433	65.680848209	2.76671641791	0.480619477241	0.0	0.0	0.0
328	105+10638_AM	105+10638	AM	2016	1	0.0	0.348	0.6	8.5	1.0	4	8.0	1.0	0.12	1724.13793103	16.29	6.80516666667	5.0	0.441988950276	1.05801964194	1903.86214641	1465.33826	1368.43311	133.07207	8.36	1.39333333333	0.0	0.0	0.0
329	105+10639_AM	105+10639	AM	2016	7	0.0	0.348	0.6	3.5	1.0	3	8.0	1.0	0.45	2011.49425287	19.06	11.2743818182	8.516	1.4165792235	2.39480979404	2093.92633816	858.009861333	802.865666222	146.227876667	3.70244444444	0.719919753086	0.0	0.719919753086	0.0
330	105+10640_AM	105+10640	AM	2016	2	0.0	0.348	0.6	3.5	1.0	3	8.0	1.0	0.11	2011.49425287	23.39	16.2667008197	13.016	0.28217186832	0.405736853044	1838.4075013	806.67896	749.85628	160.149344545	2.01363636364	0.39154040404	0.0	0.39154040404	0.0
331	105+10641_AM	105+10641	AM	2016	2	0.0	0.348	0.6	3.5	1.0	2	8.0	2.0	0.14	5172.4137931	19.8	9.45191119691	6.314	0.424242424242	0.888709153631	6142.12661938	1020.07236	951.678315	132.759115	6.155	1.53875	1.53875	0.0	0.0
332	105+10642_AM	105+10642	AM	2016	3	0.0	0.348	0.6	3.5	1.0	2	5.0	2.0	0.21	5172.4137931	22.22	10.6323227753	7.338	0.567056705671	1.18506560291	6134.1622266	1221.57257	1129.75415	147.17458	10.0433333333	2.51083333333	2.51083333333	0.0	0.0
333	105+10643_AM	105+10643	AM	2016	4	0.0	0.348	0.6	3.5	1.0	2	5.0	2.0	0.28	5172.4137931	20.86	15.5692603129	12.21	0.805369127517	1.07904933583	4396.93042551	1807.29196	1648.9767575	184.34472	6.035	1.50875	1.50875	0.0	0.0
334	105+10644_AM	105+10644	AM	2016	1	0.0	0.348	0.6	3.5	1.0	2	5.0	2.0	0.07	5172.4137931	21.63	18.2206109325	13.09	0.194174757282	0.230508187435	3707.75546567	1420.98767	1307.59706	157.18229	4.24	1.06	1.06	0.0	0.0
335	105+10645_AM	105+10645	AM	2016	4	0.0	0.348	0.6	3.5	1.0	2	5.0	2.0	0.27	5172.4137931	21.91	13.3177113703	9.84	0.73938840712	1.21642522124	5280.81877255	1716.60912704	1533.67201519	211.601221852	5.91962962963	1.47990740741	1.47990740741	0.0	0.0
336	105+10646_AM	105+10646	AM	2016	3	0.0	0.348	0.6	3.5	1.0	3	5.0	2.0	0.21	4022.98850575	21.68	9.0219047619	6.648	0.581180811808	1.39660086562	5128.07281526	923.109516667	851.17938	164.4591	15.8833333333	3.08842592593	0.0	3.08842592593	0.0
337	105+10647_AM	105+10647	AM	2016	1	0.0	0.348	0.6	3.5	1.0	3	2.0	2.0	0.07	4022.98850575	18.15	8.21492134831	6.0	0.231404958678	0.511264785373	4915.01646792	655.87048	620.40124	89.02651	9.45	1.8375	0.0	1.8375	0.0
338	105+10648_AM	105+10648	AM	2016	1	0.0	0.348	0.6	3.5	1.0	3	2.0	2.0	0.07	4022.98850575	21.28	13.6262532982	10.0	0.197368421053	0.308228528275	3947.8627192	1175.01208	1121.53258	56.24436	3.75	0.729166666667	0.0	0.729166666667	0.0
339	105+10649_AM	105+10649	AM	2016	4	0.0	0.348	0.6	8.5	1.0	4	2.0	1.28	0.25	2436.7816092	18.98	11.0010093897	8.57	0.790305584826	1.36351124416	2491.76172468	674.0027212	636.6566152	69.7622572	3.9284	0.722934722222	0.0	0.0	0.0
340	105+10650_AM	105+10650	AM	2016	2	0.0	0.348	0.6	8.5	1.0	4	2.0	1.0	0.12	1724.13793103	16.9	10.677715736	9.0	0.426035502959	0.674301524597	1718.22593607	739.1828	709.60751	82.64529	3.74	0.623333333333	0.0	0.0	0.0
341	105+10651_AM	105+10651	AM	2016	6	0.0	0.348	0.6	8.5	1.0	4	2.0	1.0	0.4	1817.52873563	16.1	10.7039746835	9.324	1.49068322981	2.24215776939	1780.67449982	949.15297125	895.20613325	94.64699575	3.3695	0.592002430556	0.0	0.0	0.0
342	105+10652_AM	105+10652	AM	2016	1	0.0	0.348	0.6	8.5	2.0	4	2.0	1.0	0.07	1867.81609195	17.01	9.55777777778	8.0	0.246913580247	0.439432690072	1926.28132742	169.3351	151.34878	75.35135	10.78	1.94638888889	0.0	0.0	0.0
343	105+10654_AM	105+10654	AM	2016	2	0.0	0.348	0.6	8.5	2.0	4	2.0	1.0	0.17	862.068965517	19.01	10.4147222222	8.0	0.536559705418	0.979382818128	895.017521081	416.695528824	387.41685	36.6704035294	1.4	0.116666666667	0.0	0.0	0.0
344	105+10656_AM	105+10656	AM	2016	3	0.0	0.348	0.6	3.5	1.0	2	2.0	3.0	0.21	7758.62068966	21.42	9.91758785942	7.18	0.588235294118	1.27047021701	9366.23354064	816.776306667	581.66066	83.2624433333	1.89666666667	0.474166666667	0.474166666667	0.0	0.0
345	105+10657_AM	105+10657	AM	2016	1	0.0	0.348	0.6	3.5	1.0	2	2.0	2.0	0.07	5172.4137931	20.77	7.80713114754	4.0	0.202214732788	0.537969699833	6918.24060064	1182.06787	896.92762	103.1085	3.22	0.805	0.805	0.0	0.0
346	105+10659_AM	105+10659	AM	2016	14	0.0	0.348	0.6	8.5	3.0	4	10.0	1.0	0.77	2011.49425287	23.15	13.4343148148	11.0	1.99568034557	3.43895469452	2056.17822838	177.907116364	120.071176753	3.12209064935	0.103636363636	0.0201515151515	0.0	0.0	0.0
347	105+10660_AM	105+10660	AM	2016	3	0.0	0.348	0.6	8.5	3.0	4	9.0	2.0	0.16	4022.98850575	22.83	13.2904667864	9.86	0.42049934297	0.722322259578	4108.71413172	1248.62097	1106.035465	33.354465	0.96875	0.188368055556	0.0	0.0	0.0
348	105+10661_AM	105+10661	AM	2016	9	0.0	0.348	0.6	8.5	3.0	4	9.0	1.0	0.64	2011.49425287	21.03	8.01580286169	6.32	1.82596291013	4.79053697584	2261.41290926	426.297465312	348.647854375	13.3830954687	1.1103125	0.215894097222	0.0	0.0	0.0
349	105+10662_AM	105+10662	AM	2016	6	0.0	0.348	0.6	8.5	3.0	4	9.0	1.0	0.1746	2011.49425287	27.73	13.8526868327	6.378	0.377785791561	0.756243184194	2136.53198445	1587.97009718	1466.87275908	31.9844248454	0.252107674685	0.0490209367443	0.0	0.0	0.0
350	105+10671_AM	105+10671	AM	2016	8	0.0	0.348	0.6	8.5	0.0	4	3.0	1.0	0.37	1673.65641504	13.53	9.91802816901	8.156	1.64079822616	2.23834814962	1578.18035123	347.629306216	306.744270811	31.5176662162	0.76972972973	0.124532099667	0.0	0.0	0.0
351	105+10672_AM	105+10672	AM	2016	10	0.0	0.348	0.6	8.5	1.0	4	3.0	1.0	0.39621	1724.13793103	12.4	9.62380952381	7.0	1.91714516129	2.47018604651	1581.81057978	127.015804112	96.6826899147	12.83166559	0.907394311098	0.151232385183	0.0	0.0	0.0
352	105+10673_AM	105+10673	AM	2016	4	0.0	0.348	0.6	8.5	1.0	4	2.0	1.0	0.2	1724.13793103	13.25	10.0927380952	8.0	0.905660377358	1.18897368453	1596.96566072	132.1527245	100.542514	10.6499655	0.629	0.104833333333	0.0	0.0	0.0
353	105+10674_AM	105+10674	AM	2016	2	0.0	0.348	0.6	8.5	1.0	4	2.0	1.0	0.06	1724.13793103	11.81	7.16529411765	5.72	0.30482641829	0.502421804449	1739.88989096	258.3125	224.18266	12.4257	0.94	0.156666666667	0.0	0.0	0.0
354	105+10678_AM	105+10678	AM	2016	1	0.0	0.348	0.6	8.5	1.0	4	5.0	1.0	0.09	862.068965517	18.74	10.0640789474	6.0	0.288153681964	0.536561768665	899.618789118	136.07831	127.7645	9.03564	0.85	0.0708333333333	0.0	0.0	0.0
355	105+10680_AM	105+10680	AM	2016	1	0.0	0.348	0.6	8.5	1.0	4	5.0	1.0	0.06	862.068965517	17.9	11.4267721519	9.492	0.201117318436	0.315049600372	856.261179918	188.41591	168.649	33.33968	1.14	0.095	0.0	0.0	0.0
356	105+10682_AM	105+10682	AM	2016	1	0.0	0.348	0.6	8.5	1.0	4	5.0	1.0	0.09	1724.13793103	15.76	13.1852272727	11.6	0.342639593909	0.409549254504	1510.84206772	317.85095	269.05041	37.03103	3.17	0.528333333333	0.0	0.0	0.0
357	105+10684_AM	105+10684	AM	2016	4	0.0	0.348	0.6	8.5	2.0	4	1.0	1.0	0.51979	862.068965517	24.19	15.528005618	15.0	1.28926829268	2.00846140626	854.709626158	46.8665223142	44.1134805129	3.14691125262	1.01006868158	0.0841723901319	0.0	0.0	0.0
358	105+10685_AM	105+10685	AM	2016	2	0.0	0.348	0.6	8.5	2.0	4	1.0	1.0	0.19	862.068965517	27.33	13.4627986907	12.0	0.417124039517	0.846777870033	918.658370265	134.480801579	119.426016316	11.3942694737	1.62578947368	0.13548245614	0.0	0.0	0.0
359	105+10686_AM	105+10686	AM	2016	1	0.0	0.348	0.6	8.5	2.0	4	1.0	1.0	0.13	862.068965517	27.66	8.88315789474	6.0	0.281995661605	0.878066121578	999.732127099	18.49249	17.36753	4.14949	1.42	0.118333333333	0.0	0.0	0.0
360	105+10688_AM	105+10688	AM	2016	1	0.0	0.348	0.6	8.5	2.0	4	1.0	1.0	0.03	862.068965517	17.58	8.0395	5.0	0.102389078498	0.223894520804	934.088429751	720.92334	676.13486	18.47929	0.79	0.0658333333333	0.0	0.0	0.0
361	105+10689_AM	105+10689	AM	2016	1	0.0	0.348	0.6	8.5	2.0	4	1.0	1.0	0.03	862.068965517	19.6	13.0474626866	7.0	0.0918367346939	0.137957857649	844.212308939	509.02969	476.03699	13.51053	0.27	0.0225	0.0	0.0	0.0
362	105+10691_AM	105+10691	AM	2016	4	0.0	0.348	0.6	8.5	2.0	4	1.0	1.0	0.52	862.068965517	16.03	13.6508797654	13.0	1.94635059264	2.28556697709	745.380169161	43.463555	41.8592825	2.2610925	0.7475	0.0622916666667	0.0	0.0	0.0
363	105+10693_AM	105+10693	AM	2016	1	0.0	0.348	0.6	8.5	2.0	4	1.0	1.0	0.13	862.068965517	22.99	9.302	8.208	0.339277946933	0.838529348527	958.029241384	192.80753	180.68383	9.40569	0.98	0.0816666666667	0.0	0.0	0.0
364	105+10695_AM	105+10695	AM	2016	1	0.0	0.348	0.6	8.5	3.0	4	4.0	1.0	0.06	1005.74712644	19.53	6.02746575342	5.0	0.184331797235	0.59726594016	1174.35155752	871.60712	782.79914	30.86467	3.71	0.360694444444	0.0	0.0	0.0
365	105+10696_AM	105+10696	AM	2016	1	0.0	0.348	0.6	8.5	3.0	4	4.0	1.0	0.06	1005.74712644	21.17	10.3795121951	7.0	0.170051960321	0.346837108752	1072.93316341	797.5083	727.00254	31.25945	1.94	0.188611111111	0.0	0.0	0.0
366	105+10700_AM	105+10700	AM	2016	1	0.0	0.348	0.6	8.5	3.0	4	1.0	1.0	0.13	2011.49425287	19.92	13.3771604938	9.78	0.39156626506	0.583083383325	1963.71178535	33.96603	31.82965	7.43823	1.03	0.200277777778	0.0	0.0	0.0
367	105+10702_AM	105+10702	AM	2016	3	0.0	0.348	0.6	3.5	3.0	2	1.0	2.0	0.18	5459.77011494	24.1	19.053028169	17.0	0.448132780083	0.566839029691	4322.36738236	59.61772	46.8096833333	9.06073	0.703333333333	0.185601851852	0.185601851852	0.0	0.0
368	105+10703_AM	105+10703	AM	2016	5	0.0	0.348	0.6	3.5	3.0	2	1.0	2.0	0.3	5459.77011494	25.21	21.4634562212	19.074	0.714002380008	0.838634738716	3836.79517636	612.034788	584.263342	20.70838	0.546	0.144083333333	0.144083333333	0.0	0.0
369	105+10704_AM	105+10704	AM	2016	4	0.0	0.348	0.6	3.5	3.0	2	1.0	2.0	0.24	5459.77011494	28.32	22.3675845411	20.0	0.508474576271	0.643788781642	4328.07905693	856.9196475	800.7926125	26.8917025	0.4875	0.128645833333	0.128645833333	0.0	0.0
370	105+10705_AM	105+10705	AM	2016	9	0.0	0.348	0.6	3.5	3.0	2	4.0	2.0	0.54	5459.77011494	32.28	24.573163017	21.57	1.00371747212	1.3185115802	4536.05505662	2424.64497778	2322.57673333	67.4489166667	0.777777777778	0.20524691358	0.20524691358	0.0	0.0
371	105+10706_AM	105+10706	AM	2016	1	0.0	0.348	0.6	3.5	3.0	2	1.0	2.0	0.06	5459.77011494	22.21	10.891023166	6.0	0.162089149032	0.33054745593	6387.66511732	2639.84814	2496.90799	78.69703	1.54	0.406388888889	0.406388888889	0.0	0.0
372	105+10707_AM	105+10707	AM	2016	8	0.0	0.348	0.6	3.5	3.0	2	1.0	2.0	0.48	5459.77011494	27.42	12.9500738007	9.0	1.05032822757	2.22392555002	6521.22896845	2726.54202125	2596.50814875	76.02141875	0.92625	0.244427083333	0.244427083333	0.0	0.0
373	105+10708_AM	105+10708	AM	2016	1	0.0	0.348	0.6	3.5	3.0	2	1.0	2.0	0.06	5459.77011494	27.77	21.2400194553	18.0	0.129636298163	0.169491370174	4510.29101631	2906.18018	2731.0219	100.77867	3.95	1.04236111111	1.04236111111	0.0	0.0
374	105+10709_AM	105+10709	AM	2016	5	0.0	0.348	0.6	3.5	3.0	2	5.0	2.0	0.3	5459.77011494	32.1	22.9743229167	19.0	0.560747663551	0.783483372514	4852.82553969	3077.681152	2891.358046	100.615368	1.66	0.438055555556	0.438055555556	0.0	0.0
375	105+10710_AM	105+10710	AM	2016	6	0.0	0.348	0.6	3.5	3.0	2	5.0	2.0	0.36	5459.77011494	30.41	18.4224880383	12.19	0.710292666886	1.17248006649	5587.78817317	3346.49523833	3138.517805	123.76837	1.64166666667	0.433217592593	0.433217592593	0.0	0.0
376	105+10711_AM	105+10711	AM	2016	3	0.0	0.348	0.6	3.5	2.0	2	5.0	2.0	0.18	5459.77011494	29.18	21.1740659341	16.562	0.370116518163	0.510057918664	4784.93688291	3381.47672667	3166.65021333	133.66988	1.68	0.443333333333	0.443333333333	0.0	0.0
377	105+10714_AM	105+10714	AM	2016	5	0.0	0.348	0.6	3.5	1.0	2	6.0	2.64285714286	0.28	6834.97536946	23.29	13.2951339915	10.634	0.721339630743	1.26362020952	7289.836924	2689.06379143	2270.27705571	271.694665	3.70071428571	0.925178571429	0.925178571429	0.0	0.0
378	105+10715_AM	105+10715	AM	2016	2	0.0	0.348	0.6	3.5	1.0	2	6.0	3.0	0.1	7758.62068966	23.01	12.5828312413	9.206	0.26075619296	0.476840218623	8508.48370917	3525.13074	2914.510485	372.27565	4.59	1.1475	1.1475	0.0	0.0
379	105+10716_AM	105+10716	AM	2016	1	0.0	0.348	0.6	3.5	1.0	2	6.0	3.0	0.12	7758.62068966	27.78	18.8143258427	15.79	0.259179265659	0.382687110885	7264.3509478	3452.92334	2860.14405	366.99041	6.88	1.72	1.72	0.0	0.0
380	105+10717_AM	105+10717	AM	2016	5	0.0	0.348	0.6	3.5	1.0	2	6.0	3.0	0.17	7758.62068966	28.46	19.7128050491	14.818	0.35839775123	0.517430166564	7117.82208594	3657.41538861	3011.23362932	382.578412365	2.41468235294	0.603670588235	0.603670588235	0.0	0.0
381	105+10718_AM	105+10718	AM	2016	6	0.0	0.348	0.6	3.5	1.0	2	6.0	3.0	0.16	7758.62068966	23.91	14.6027967258	11.79	0.401505646173	0.657408315699	7893.67699591	4506.8335575	3802.817975	402.60978375	3.1	0.775	0.775	0.0	0.0
382	105+10719_AM	105+10719	AM	2016	2	0.0	0.348	0.6	3.5	1.0	2	6.0	3.0	0.17	7758.62068966	25.93	13.6467776298	10.77	0.393366756653	0.747429193667	8711.79502257	4617.39602059	3815.51034647	442.344832353	8.17588235294	2.04397058824	2.04397058824	0.0	0.0
383	105+10720_AM	105+10720	AM	2016	2	0.0	0.348	0.6	3.5	1.0	2	6.0	3.0	0.17	7758.62068966	23.11	11.9202860858	8.0	0.441367373431	0.85568416115	8817.02280865	4144.548095	3376.50489	425.315045	15.11	3.7775	3.7775	0.0	0.0
384	105+10721_AM	105+10721	AM	2016	2	0.0	0.348	0.6	3.5	1.0	2	6.0	4.0	0.17	10344.8275862	23.0	15.3603042328	12.26	0.44347826087	0.664049347292	9804.93421801	3916.67214765	3064.53912294	487.60768	16.0582352941	4.01455882353	4.01455882353	0.0	0.0
385	105+10722_AM	105+10722	AM	2016	1	0.0	0.348	0.6	3.5	0.0	2	6.0	4.0	0.09	9770.11494253	24.62	13.6241607898	10.0	0.219333874898	0.396354688066	10633.8455993	2199.93433	1701.36334	357.10918	36.96	8.72666666667	8.72666666667	0.0	0.0
386	105+10723_AM	105+10723	AM	2016	3	0.0	0.348	0.6	3.5	0.0	2	6.0	2.94117647059	0.17	7183.90804598	25.35	9.2853562341	7.0	0.402366863905	1.09850389612	9722.25134321	2152.99377294	1711.37319941	323.417810588	14.6782352941	3.46569444444	3.46569444444	0.0	0.0
387	105+10724_AM	105+10724	AM	2016	2	0.0	0.348	0.6	3.5	0.0	2	6.0	2.0	0.07	4885.05747126	20.25	7.08693389592	4.23	0.207407407407	0.592639928872	6746.57307698	1840.93347	1413.25764	310.978852857	14.7528571429	3.48331349206	3.48331349206	0.0	0.0
388	105+10725_AM	105+10725	AM	2016	5	0.0	0.348	0.6	3.5	0.0	2	6.0	2.77777777778	0.27	6784.80204342	19.63	8.00817741935	6.32	0.825267447784	2.02293220438	8732.41013768	1345.15231519	1013.06517185	221.708417778	22.3262962963	5.27148662551	5.27148662551	0.0	0.0
389	105+10727_AM	105+10727	AM	2016	5	0.0	0.348	0.6	3.5	3.0	2	5.0	1.57142857143	0.49	4289.81937603	31.2	18.479537037	10.78	0.942307692308	1.59094894754	4461.54098277	3053.85814102	2757.90189286	144.208377347	2.4287755102	0.640926870748	0.640926870748	0.0	0.0
390	105+11251_AM	105+11251	AM	2016	6	0.0	0.348	0.6	8.5	2.0	4	2.0	1.0	0.4	862.068965517	17.05	12.9676038339	11.0	1.40762463343	1.85076597862	799.078709116	166.2869735	119.09584375	20.75069475	1.762	0.146833333333	0.0	0.0	0.0
391	105+11403_AM	105+11403	AM	2016	2	0.0	0.348	0.6	3.5	1.0	3	8.0	2.0	0.1	4022.98850575	23.68	13.3634103261	7.37	0.253378378378	0.448987186174	4323.39832387	2658.917723	2441.627387	188.726434	2.146	0.417277777778	0.0	0.417277777778	0.0
392	105+14179_AM	105+14179	AM	2016	3	0.0	0.348	0.6	3.5	3.0	2	7.0	2.0	0.65	5459.77011494	37.87	29.6574957983	24.15	1.02983892263	1.31501325214	4377.52472297	696.103929692	645.376714615	163.515784462	4.14723076923	1.09440811966	1.09440811966	0.0	0.0
393	105+14180_AM	105+14180	AM	2016	3	0.0	0.348	0.6	3.5	3.0	2	7.0	3.0	0.22	8189.65517241	37.89	30.4954455446	26.0	0.348376880443	0.432851521408	6321.85324379	756.843885909	686.753295	62.5035395455	2.42636363636	0.64029040404	0.64029040404	0.0	0.0
394	105+14181_AM	105+14181	AM	2016	3	0.0	0.348	0.6	3.5	3.0	3	7.0	2.0	0.7	4597.70114943	40.79	31.609509434	27.878	1.02966413337	1.32871407219	3736.89828193	474.014066571	413.704463286	104.803158714	4.14242857143	0.92053968254	0.0	0.92053968254	0.0
395	105+14186_AM	105+14186	AM	2016	1	0.0	0.348	0.6	3.5	3.0	2	7.0	3.0	0.16	8189.65517241	37.87	25.6088861386	19.824	0.253498811724	0.374869877122	7678.24885148	361.728	311.76336	77.34137	5.48	1.44611111111	1.44611111111	0.0	0.0
396	105+14187_AM	105+14187	AM	2016	1	0.0	0.348	0.6	3.5	3.0	2	7.0	3.0	0.03	8189.65517241	35.4	24.9588471178	17.0	0.0508474576271	0.0721187157205	7387.79701272	555.39319	496.45722	13.59131	0.28	0.0738888888889	0.0738888888889	0.0	0.0
397	105+14188_AM	105+14188	AM	2016	3	0.0	0.348	0.6	3.5	3.0	2	4.0	3.0	0.37	8189.65517241	31.85	19.875059761	15.458	0.697017268446	1.1169777735	8199.43268846	1971.56929	1835.91769459	99.0519245946	6.39405405405	1.68731981982	1.68731981982	0.0	0.0
398	105+14189_AM	105+14189	AM	2016	2	0.0	0.348	0.6	3.5	3.0	2	4.0	3.0	0.26	8189.65517241	32.43	17.8993410853	14.0	0.481036077706	0.871540462057	8928.51121934	2902.1781	2739.31088	105.90023	5.9	1.55694444444	1.55694444444	0.0	0.0
399	105+14190_AM	105+14190	AM	2016	3	0.0	0.348	0.6	3.5	3.0	2	4.0	3.0	0.39	8189.65517241	32.93	20.2148411215	16.59	0.710598238688	1.15756536791	8300.85482472	3032.42138667	2869.52441333	36.7382733333	0.343333333333	0.0906018518519	0.0906018518519	0.0	0.0
400	105+14191_AM	105+14191	AM	2016	3	0.0	0.348	0.6	3.5	3.0	2	4.0	3.0	0.39	8189.65517241	31.54	20.5532945736	17.19	0.741915028535	1.13850360662	7923.7852542	3145.58333333	2977.87134667	106.079036667	2.95	0.778472222222	0.778472222222	0.0	0.0
401	105+14192_AM	105+14192	AM	2016	4	0.0	0.348	0.6	3.5	3.0	2	4.0	3.0	0.52	8189.65517241	32.6	23.3420245399	21.19	0.957055214724	1.33664498324	7276.1507526	3106.3925175	2948.8908325	94.37497	1.9425	0.512604166667	0.512604166667	0.0	0.0
402	105+14193_AM	105+14193	AM	2016	1	0.0	0.348	0.6	3.5	3.0	2	4.0	3.0	0.13	8189.65517241	34.71	22.7606402439	18.18	0.224719101124	0.342696862497	7883.09451698	2256.41479	2145.84629	86.34925	1.05	0.277083333333	0.277083333333	0.0	0.0
403	105+14196_AM	105+14196	AM	2016	2	0.0	0.348	0.6	8.5	3.0	4	4.0	1.0	0.26	1005.74712644	18.62	13.909	12.152	0.837808807734	1.12157595801	940.314275447	3.71776	3.63026	1.321665	0.32	0.0311111111111	0.0	0.0	0.0
404	105+14197_AM	105+14197	AM	2016	3	0.0	0.348	0.6	8.5	3.0	4	4.0	1.0	0.39	1005.74712644	19.46	12.1363703704	9.492	1.20246659815	1.92808881781	1006.42474541	234.95552	217.90643	11.4056666667	2.45333333333	0.238518518519	0.0	0.0	0.0
405	105+14198_AM	105+14198	AM	2016	3	0.0	0.348	0.6	8.5	3.0	4	4.0	1.0	0.39	1005.74712644	25.15	17.9031428571	15.93	0.93041749503	1.30703308278	960.238890539	137.47489	126.442526667	7.66700333333	0.556666666667	0.0541203703704	0.0	0.0	0.0
406	105+14199_AM	105+14199	AM	2016	4	0.0	0.348	0.6	8.5	3.0	4	4.0	1.0	0.52	1005.74712644	19.66	14.26	12.0	1.58697863683	2.18793828892	952.738811509	135.784095	129.11278	3.2746925	0.425	0.0413194444444	0.0	0.0	0.0
407	105+14200_AM	105+14200	AM	2016	2	0.0	0.348	0.6	8.5	3.0	4	4.0	1.0	0.26	1005.74712644	19.47	14.014	8.456	0.801232665639	1.11317254174	955.850769903	40.69335	37.74096	2.850705	0.45	0.04375	0.0	0.0	0.0
408	105+14202_AM	105+14202	AM	2016	2	0.0	0.348	0.6	8.5	3.0	4	4.0	1.0	0.26	1005.74712644	22.1	12.8181818182	9.0	0.705882352941	1.21702127659	1028.24194393	0.0	0.0	0.895	0.24	0.0233333333333	0.0	0.0	0.0
409	105+14203_AM	105+14203	AM	2016	3	0.0	0.348	0.6	8.5	3.0	4	4.0	1.0	0.39	1005.74712644	22.73	17.7627272727	16.0	1.02947646282	1.31736526946	919.356083531	12.4291333333	11.7928366667	2.09902666667	0.396666666667	0.0385648148148	0.0	0.0	0.0
410	105+14204_AM	105+14204	AM	2016	3	0.0	0.348	0.6	8.5	3.0	4	4.0	1.0	0.39	1005.74712644	22.93	15.3855172414	12.6	1.02049716529	1.52091084316	982.1525126	23.8562333333	22.4483866667	4.71339333333	0.273333333333	0.0265740740741	0.0	0.0	0.0
411	105+14205_AM	105+14205	AM	2016	4	0.0	0.348	0.6	8.5	3.0	4	4.0	1.0	0.52	1005.74712644	19.94	17.0180487805	16.0	1.56469408225	1.83334766532	868.082086114	8.1525625	7.55072	2.111975	0.3875	0.0376736111111	0.0	0.0	0.0
412	105+14206_AM	105+14206	AM	2016	2	0.0	0.348	0.6	8.5	3.0	4	4.0	1.0	0.26	1005.74712644	21.75	11.25	10.0	0.71724137931	1.38666666667	1059.40878074	0.142725	0.098665	0.925	0.265	0.0257638888889	0.0	0.0	0.0
413	105+14208_AM	105+14208	AM	2016	2	0.0	0.348	0.6	8.5	3.0	4	1.0	1.0	0.34	1005.74712644	29.24	15.0784210526	12.0	0.697674418605	1.35292680373	1060.1893924	4.23454117647	3.44323764706	2.85912	0.145882352941	0.0141830065359	0.0	0.0	0.0
414	105+14209_AM	105+14209	AM	2016	2	0.0	0.348	0.6	8.5	3.0	4	1.0	1.0	0.4	1005.74712644	32.11	24.5976315789	22.0	0.747430706945	0.975703694196	928.937985773	728.0639175	691.875205	21.5506225	0.1675	0.0162847222222	0.0	0.0	0.0
415	105+14210_AM	105+14210	AM	2016	3	0.0	0.348	0.6	8.5	3.0	4	1.0	1.0	0.86	1005.74712644	29.0	23.3997058824	22.0	1.77931034483	2.20515592202	902.671812811	158.373434884	150.547053488	8.02197825581	0.295930232558	0.028770994832	0.0	0.0	0.0
416	105+14211_AM	105+14211	AM	2016	4	0.0	0.348	0.6	8.5	3.0	4	1.0	1.14285714286	0.84	1149.42528736	23.9	18.5751587302	16.08	2.10878661088	2.71330117454	1053.76134399	178.724839405	170.726036071	17.6005994048	0.0352380952381	0.00342592592593	0.0	0.0	0.0
417	105+14213_AM	105+14213	AM	2016	1	0.0	0.348	0.6	3.5	3.0	2	1.0	3.0	0.08	8189.65517241	26.28	14.8735064935	9.76	0.182648401826	0.322721478092	8784.54352247	4431.78027	4063.96869	175.16345	2.73	0.720416666667	0.720416666667	0.0	0.0
418	105+14215_AM	105+14215	AM	2016	7	0.0	0.348	0.6	3.5	3.0	3	4.0	2.0	0.42	4597.70114943	20.44	12.1753191489	9.0	1.23287671233	2.06976093947	4762.70243192	345.168691429	315.75452	8.16566571429	0.225714285714	0.0501587301587	0.0	0.0501587301587	0.0
419	105+14216_AM	105+14216	AM	2016	4	0.0	0.348	0.6	3.5	3.0	3	4.0	2.0	0.24	4597.70114943	22.18	14.5583064516	12.776	0.649233543733	0.989126039342	4422.04764341	717.4562375	667.430045	18.047045	0.375	0.0833333333333	0.0	0.0833333333333	0.0
420	105+14217_AM	105+14217	AM	2016	8	0.0	0.348	0.6	3.5	3.0	3	4.0	2.0	0.48	4597.70114943	19.64	16.9856149733	16.0	1.46639511202	1.69555238626	3130.45057278	1299.697615	1225.22876125	32.720085	0.65875	0.146388888889	0.0	0.146388888889	0.0
421	105+14218_AM	105+14218	AM	2016	4	0.0	0.348	0.6	3.5	3.0	3	4.0	2.0	0.24	4597.70114943	19.62	15.4935416667	13.986	0.733944954128	0.929419516194	3645.54373548	1942.60614	1849.2781625	42.3684225	0.41	0.0911111111111	0.0	0.0911111111111	0.0
422	105+14219_AM	105+14219	AM	2016	5	0.0	0.348	0.6	3.5	3.0	3	4.0	2.0	0.3	4597.70114943	17.7	12.5211627907	10.0	1.01694915254	1.43756616705	4134.08779178	2325.479296	2213.38183	50.453288	0.536	0.119111111111	0.0	0.119111111111	0.0
423	105+14220_AM	105+14220	AM	2016	5	0.0	0.348	0.6	3.5	3.0	3	7.0	1.8	0.3	4137.93103448	17.02	11.3431908832	9.0	1.05757931845	1.58685507326	3928.9278019	1955.040232	1854.766804	52.92713	0.83	0.184444444444	0.0	0.184444444444	0.0
424	105+14221_AM	105+14221	AM	2016	8	0.0	0.348	0.6	3.5	3.0	3	7.0	1.0	0.36	2298.85057471	24.7	18.183836858	12.44	0.874493927126	1.18786811434	1984.06126299	1371.030605	1310.57364278	37.8178583333	0.353888888889	0.0786419753086	0.0	0.0786419753086	0.0
425	105+14223_AM	105+14223	AM	2016	8	0.0	0.348	0.6	3.5	3.0	3	4.0	1.0	0.47	2298.85057471	18.9	12.9130107527	11.544	1.49206349206	2.18384391836	2135.59666054	339.804259362	299.490526596	5.69089170213	0.242340425532	0.053853427896	0.0	0.053853427896	0.0
426	105+14224_AM	105+14224	AM	2016	6	0.0	0.348	0.6	3.5	3.0	3	4.0	1.0	0.3	2298.85057471	20.29	12.7344099379	10.0	0.887136520453	1.41349305447	2291.50964096	821.045948	754.795398	12.199477	0.143	0.0317777777778	0.0	0.0317777777778	0.0
427	105+14225_AM	105+14225	AM	2016	8	0.0	0.348	0.6	3.5	3.0	3	4.0	1.0	0.48	2298.85057471	17.11	13.089127907	12.0	1.68322618352	2.20029937859	1898.63588418	772.9012075	706.4272375	18.2520475	0.465	0.103333333333	0.0	0.103333333333	0.0
428	105+14226_AM	105+14226	AM	2016	4	0.0	0.348	0.6	3.5	3.0	3	4.0	1.0	0.24	2298.85057471	17.77	12.95872	11.0	0.810354530107	1.11122086132	2004.25428965	1304.215575	1219.5595225	27.0819075	0.6975	0.155	0.0	0.155	0.0
429	105+14227_AM	105+14227	AM	2016	6	0.0	0.348	0.6	8.5	3.0	4	7.0	1.0	0.36	2083.33333333	19.3	11.3033333333	9.0	1.11917098446	1.91094072546	2124.10779047	1221.13911	1162.68260667	25.7733316667	0.616666666667	0.124189814815	0.0	0.0	0.0
430	105+14229_AM	105+14229	AM	2016	8	0.0	0.348	0.6	8.5	3.0	4	4.0	1.0	0.48	2011.49425287	19.42	10.6009090909	9.0	1.48300720906	2.71674813481	2090.33734466	138.05034875	92.34451	2.2745075	0.305	0.0593055555556	0.0	0.0	0.0
431	105+14230_AM	105+14230	AM	2016	5	0.0	0.348	0.6	8.5	3.0	4	4.0	1.0	0.27	2011.49425287	19.37	13.3957894737	10.0	0.836344863191	1.20933521923	1942.50104809	321.867508889	264.347118889	4.37739555556	0.0933333333333	0.0181481481481	0.0	0.0	0.0
432	105+14231_AM	105+14231	AM	2016	10	0.0	0.348	0.6	8.5	3.0	4	4.0	1.0	0.51	2011.49425287	19.24	13.0249315068	10.0	1.59043659044	2.3493405692	1958.0112148	709.848747647	623.656075294	8.66967529412	0.202352941176	0.0393464052288	0.0	0.0	0.0
433	105+14232_AM	105+14232	AM	2016	4	0.0	0.348	0.6	8.5	3.0	4	4.0	1.0	0.24	2011.49425287	21.96	15.1723333333	14.304	0.655737704918	0.949095942178	1943.21467706	739.22034	652.3839275	9.885595	0.2075	0.0403472222222	0.0	0.0	0.0
434	105+14233_AM	105+14233	AM	2016	5	0.0	0.348	0.6	8.5	3.0	4	4.0	1.0	0.3	2011.49425287	17.71	11.7025405405	9.0	1.01637492942	1.53812754912	1974.91914037	974.248292	874.611814	14.817082	0.272	0.0528888888889	0.0	0.0	0.0
435	105+14234_AM	105+14234	AM	2016	10	0.0	0.348	0.6	8.5	3.0	4	7.0	1.0	0.6	2011.49425287	18.44	13.6322878229	12.0	1.95227765727	2.64078931341	1889.59193634	1181.859888	1091.647666	33.383534	0.796	0.154777777778	0.0	0.0	0.0
436	105+14235_AM	105+14235	AM	2016	2	0.0	0.348	0.6	8.5	3.0	4	5.0	1.0	0.12	2011.49425287	20.0	11.4957591623	9.57	0.36	0.62631792284	2061.66643863	1615.0968	1460.73978	57.60834	1.455	0.282916666667	0.0	0.0	0.0
437	105+14236_AM	105+14236	AM	2016	2	0.0	0.348	0.6	3.5	2.0	3	5.0	1.0	0.12	2155.17241379	16.74	11.8245551601	9.0	0.430107526882	0.608902398654	1940.6481806	1096.42624	986.966695	83.60452	1.955	0.407291666667	0.0	0.407291666667	0.0
438	105+14238_AM	105+14238	AM	2016	9	0.0	0.348	0.6	8.5	3.0	4	4.0	1.0	0.51	2011.49425287	16.42	13.9033870968	13.0	1.86358099878	2.20090254173	1746.98326047	105.871052353	81.9857594118	2.88611529412	0.154705882353	0.0300816993464	0.0	0.0	0.0
439	105+14239_AM	105+14239	AM	2016	4	0.0	0.348	0.6	8.5	3.0	4	4.0	1.0	0.24	2011.49425287	19.41	13.8559615385	11.0	0.741885625966	1.03926385477	1918.26895212	153.8675625	121.2593	4.1792825	0.1975	0.0384027777778	0.0	0.0	0.0
440	105+14240_AM	105+14240	AM	2016	5	0.0	0.348	0.6	8.5	3.0	4	4.0	1.0	0.3	2011.49425287	19.16	10.6319354839	7.696	0.939457202505	1.69301253072	2081.38561316	234.900522	195.155106	11.34358	0.442	0.0859444444444	0.0	0.0	0.0
441	105+14241_AM	105+14241	AM	2016	4	0.0	0.348	0.6	8.5	3.0	4	7.0	1.0	0.24	1005.74712644	16.63	11.696969697	11.0	0.86590499098	1.2310880829	964.885458563	81.8284175	63.784425	3.2039375	0.1275	0.0123958333333	0.0	0.0	0.0
442	105+14242_AM	105+14242	AM	2016	4	0.0	0.348	0.6	8.5	3.0	4	7.0	1.0	0.24	1005.74712644	17.03	14.900212766	13.0	0.845566647093	0.966429152801	849.559499348	356.76258	319.3167125	19.02836	0.1275	0.0123958333333	0.0	0.0	0.0
443	105+14244_AM	105+14244	AM	2016	14	0.0	0.348	0.6	3.5	3.0	2	1.0	2.0	0.84	5459.77011494	28.96	24.2085714286	21.968	1.74033149171	2.08190723474	3967.51244507	824.145987143	764.800152143	24.5763478571	0.687142857143	0.181329365079	0.181329365079	0.0	0.0
444	105+14245_AM	105+14245	AM	2016	6	0.0	0.348	0.6	3.5	3.0	2	1.0	2.0	0.36	5459.77011494	33.68	26.3708352668	22.59	0.641330166271	0.819086683507	4378.684716	738.585306667	677.098071667	19.8086116667	0.781666666667	0.206273148148	0.206273148148	0.0	0.0
445	105+14246_AM	105+14246	AM	2016	5	0.0	0.348	0.6	3.5	3.0	2	1.0	2.0	0.3	5459.77011494	31.78	17.0798507463	11.0	0.566393958464	1.0538733779	6052.59906367	2020.853784	1907.620982	50.485408	0.616	0.162555555556	0.162555555556	0.0	0.0
446	105+14247_AM	105+14247	AM	2016	6	0.0	0.348	0.6	3.5	3.0	2	1.0	2.0	0.36	5459.77011494	33.31	24.3675534442	20.0	0.648453917742	0.88642464864	4744.30288274	1805.34906333	1702.50907167	51.3255716667	0.411666666667	0.108634259259	0.108634259259	0.0	0.0
447	105+14248_AM	105+14248	AM	2016	6	0.0	0.348	0.6	3.5	2.0	2	1.0	2.0	0.33	5459.77011494	28.99	19.0060861057	14.0	0.682994135909	1.04177156148	5256.25376048	2186.43350545	2067.67733	59.6845781818	0.514545454545	0.135782828283	0.135782828283	0.0	0.0
448	105+14249_AM	105+14249	AM	2016	6	0.0	0.348	0.6	3.5	2.0	2	1.0	2.0	0.33	5459.77011494	31.62	22.5427708703	18.162	0.626185958254	0.878330357609	4871.77410867	3294.47163364	3119.09920273	92.17381	0.849090909091	0.224065656566	0.224065656566	0.0	0.0
449	105+14250_AM	105+14250	AM	2016	10	0.0	0.348	0.6	3.5	2.0	2	1.0	2.0	0.63	5459.77011494	29.24	18.4670735524	14.03	1.292749658	2.04688630782	5416.06883936	2815.92410762	2608.03359619	101.02992381	1.25476190476	0.331117724868	0.331117724868	0.0	0.0
450	105+14251_AM	105+14251	AM	2016	8	0.0	0.348	0.6	3.5	2.0	2	5.0	2.0	0.44	5459.77011494	20.78	13.1827034884	10.5	1.27045235804	2.00262412207	5397.28451138	1740.64476682	1577.87023091	76.6925240909	2.26522727273	0.597768308081	0.597768308081	0.0	0.0
451	105+14252_AM	105+14252	AM	2016	5	0.0	0.348	0.6	3.5	1.0	3	5.0	1.0	0.45	2097.70114943	19.74	14.2346503497	12.31	1.36778115502	1.89677999366	1850.3511119	863.553098	783.744592	52.07693	2.606	0.528438888889	0.0	0.528438888889	0.0
452	105+14253_AM	105+14253	AM	2016	4	0.0	0.348	0.6	8.5	1.0	4	5.0	1.0	0.36	1724.13793103	20.12	13.7390232558	12.0	1.07355864811	1.57216416319	1672.96673946	216.7601825	202.852685	19.442175	1.2775	0.212916666667	0.0	0.0	0.0
453	105+14254_AM	105+14254	AM	2016	1	0.0	0.348	0.6	8.5	1.0	4	5.0	1.0	0.1	1724.13793103	25.65	19.3115584416	17.0	0.233918128655	0.310694759211	1606.01691234	103.13276	95.47087	21.99985	2.87	0.478333333333	0.0	0.0	0.0
454	105+14255_AM	105+14255	AM	2016	3	0.0	0.348	0.6	8.5	1.0	4	5.0	1.0	0.36	1724.13793103	21.38	13.84875	10.0	1.01028999065	1.55970755483	1704.31196648	46.307045	36.8354775	21.6962925	3.4	0.566666666667	0.0	0.0	0.0
455	105+14258_AM	105+14258	AM	2016	14	0.0	0.348	0.6	8.5	3.0	4	1.0	1.0	0.84	1005.74712644	17.33	14.4208333333	13.0	2.90825158684	3.49494365791	884.703730635	173.966057857	141.588531429	7.78323214286	0.833571428571	0.0810416666667	0.0	0.0	0.0
456	105+14259_AM	105+14259	AM	2016	6	0.0	0.348	0.6	8.5	3.0	4	1.0	1.0	0.36	1005.74712644	22.75	13.4560273973	11.0	0.949450549451	1.60522859847	1022.54151751	161.983038333	119.652833333	7.70263333333	0.845	0.0821527777778	0.0	0.0	0.0
457	105+14260_AM	105+14260	AM	2016	5	0.0	0.348	0.6	8.5	3.0	4	1.0	1.0	0.3	1005.74712644	22.7	13.6165151515	12.0	0.79295154185	1.32192413402	1018.36793122	169.799024	133.840256	7.342276	0.446	0.0433611111111	0.0	0.0	0.0
458	105+14261_AM	105+14261	AM	2016	6	0.0	0.348	0.6	8.5	3.0	4	1.0	1.0	0.36	2011.49425287	19.49	12.8675	9.0	1.10826064649	1.67864775597	1975.51686638	187.522375	148.754763333	8.05067333333	0.321666666667	0.0625462962963	0.0	0.0	0.0
459	105+14262_AM	105+14262	AM	2016	6	0.0	0.348	0.6	8.5	2.0	4	1.0	1.0	0.33	1998.43260188	19.13	11.8924285714	9.0	1.03502352326	1.66492486216	2001.77616212	235.517077033	193.839763909	9.22114513333	0.324503030303	0.0626880853994	0.0	0.0	0.0
460	105+14263_AM	105+14263	AM	2016	8	0.0	0.348	0.6	8.5	2.0	4	1.0	1.06666666667	0.45	1992.33716475	17.86	12.4945876289	10.28	1.5117581187	2.16093566286	1915.4562621	311.587291333	267.296114	13.87422	0.535333333333	0.0966574074074	0.0	0.0	0.0
461	105+14264_AM	105+14264	AM	2016	4	0.0	0.348	0.6	8.5	2.0	4	1.0	1.0	0.24	1867.81609195	17.51	11.3475	9.0	0.82238720731	1.26900198282	1846.03801878	339.1739075	290.61899	15.815385	0.6275	0.113298611111	0.0	0.0	0.0
462	105+14266_AM	105+14266	AM	2016	2	0.0	0.348	0.6	8.5	3.0	4	1.0	1.0	0.26	1005.74712644	16.9	15.0505882353	13.0	0.923076923077	1.03650433831	834.581339384	113.12947	106.451835	5.45365	1.04	0.101111111111	0.0	0.0	0.0
463	105+14267_AM	105+14267	AM	2016	2	0.0	0.348	0.6	8.5	3.0	4	1.0	1.0	0.26	1005.74712644	17.27	9.5256557377	7.0	0.903300521135	1.63768253122	1042.34377968	117.428215	102.67904	10.30845	5.77	0.560972222222	0.0	0.0	0.0
464	105+14268_AM	105+14268	AM	2016	3	0.0	0.348	0.6	8.5	3.0	4	1.0	1.0	0.26	1005.74712644	21.64	11.805625	9.0	0.720887245841	1.32140399174	1045.3320703	141.771445	110.2423	4.94720153846	0.749615384615	0.0728792735043	0.0	0.0	0.0
465	105+14269_AM	105+14269	AM	2016	1	0.0	0.348	0.6	8.5	3.0	4	2.0	1.0	0.22	1005.74712644	22.24	8.0	8.0	0.593525179856	1.65	1143.00947379	0.0	0.0	1.02	0.2	0.0194444444444	0.0	0.0	0.0
466	105+14271_AM	105+14271	AM	2016	2	0.0	0.348	0.6	3.5	3.0	3	1.0	2.0	0.26	4597.70114943	31.7	17.8599662162	14.0	0.492113564669	0.873461898593	4946.35292928	1972.51056	1826.203615	55.930365	3.36	0.746666666667	0.0	0.746666666667	0.0
467	105+14272_AM	105+14272	AM	2016	2	0.0	0.348	0.6	3.5	3.0	3	1.0	2.0	0.26	4597.70114943	30.38	14.0497008547	10.596	0.513495720869	1.11034392556	5553.80939595	1661.17932	1530.228185	57.28393	1.605	0.356666666667	0.0	0.356666666667	0.0
468	105+14273_AM	105+14273	AM	2016	2	0.0	0.348	0.6	3.5	3.0	3	1.0	2.0	0.26	4597.70114943	27.12	14.7405347594	10.0	0.575221238938	1.05830624564	5061.34228825	799.910005	729.760465	36.759945	1.585	0.352222222222	0.0	0.352222222222	0.0
469	105+14274_AM	105+14274	AM	2016	2	0.0	0.348	0.6	3.5	3.0	3	1.0	1.0	0.12996	2298.85057471	25.62	17.3762608696	14.0	0.304355971897	0.448750168895	2149.67421123	540.72638	490.29691	16.7488884765	0.593236380425	0.131830306761	0.0	0.131830306761	0.0
470	105+14275_AM	105+14275	AM	2016	2	0.0	0.348	0.6	3.5	3.0	3	2.0	1.0	0.13	2298.85057471	25.35	18.9676	17.826	0.307692307692	0.411227567009	1948.70069074	185.83234	158.49489	7.58722692308	0.220906153846	0.0490902564103	0.0	0.0490902564103	0.0
471	105+14277_AM	105+14277	AM	2016	3	0.0	0.348	0.6	8.5	3.0	4	2.0	1.0	0.49	2011.49425287	28.03	25.6961538462	24.386	1.04887620407	1.14414009879	1610.84749279	86.14423	83.0399714286	11.7886557143	0.815714285714	0.158611111111	0.0	0.0	0.0
472	105+14278_AM	105+14278	AM	2016	5	0.0	0.348	0.6	8.5	3.0	4	2.0	1.0	0.65	2011.49425287	28.01	23.7865558912	22.09	1.39235987147	1.63958162663	1743.03112208	40.0565910769	38.5359073846	7.19197492308	0.164769230769	0.0320384615385	0.0	0.0	0.0
473	105+14279_AM	105+14279	AM	2016	5	0.0	0.348	0.6	8.5	3.0	4	2.0	3.44574534811	0.57396	17590.2361733	24.27	21.5462910798	20.59	1.41893695921	1.59830756358	14645.3428638	95.5375535783	86.1466798772	3.55136241149	0.0602829465468	0.0297481324897	0.0	0.0	0.0
474	105+14281_AM	105+14281	AM	2016	11	0.0	0.348	0.6	8.5	3.0	4	2.0	1.0	0.33114	2011.49425287	22.15	15.4701360544	14.0	0.896993227991	1.28430673978	1935.12777776	46.7760303557	28.277024865	26.0512448191	0.835992631515	0.162554122795	0.0	0.0	0.0
475	105+14283_AM	105+14283	AM	2016	5	0.0	0.348	0.6	8.5	3.0	4	1.0	1.0	0.3	2011.49425287	22.31	12.6591596639	9.316	0.806813088301	1.42189532938	2068.97455385	244.068114	190.145814	12.44171	0.446	0.0867222222222	0.0	0.0	0.0
476	105+14284_AM	105+14284	AM	2016	6	0.0	0.348	0.6	8.5	3.0	4	1.0	1.0	0.36	2011.49425287	22.45	13.2782033898	10.742	0.962138084633	1.62672609885	2045.09997276	513.428803333	433.864418333	33.8790533333	0.861666666667	0.167546296296	0.0	0.0	0.0
477	105+14285_AM	105+14285	AM	2016	6	0.0	0.348	0.6	8.5	2.0	4	1.0	1.09090909091	0.33	2220.48066876	22.36	14.1052	11.036	0.885509838998	1.40373762868	2213.97948078	784.271839091	692.272829091	44.8498690909	0.82	0.161342592593	0.0	0.0	0.0
478	105+14286_AM	105+14286	AM	2016	8	0.0	0.348	0.6	3.5	2.0	3	1.0	2.0	0.45	4310.34482759	24.69	14.0947572816	11.884	1.09356014581	1.91560588526	4597.10085465	2110.53622933	1926.65428867	104.126226	1.144	0.238333333333	0.0	0.238333333333	0.0
479	105+14287_AM	105+14287	AM	2016	5	0.0	0.348	0.6	3.5	2.0	3	2.0	2.0	0.3	4310.34482759	24.33	16.1331702899	13.1	0.739827373613	1.11571375474	4110.32615833	2175.918894	1940.174736	124.301444	1.458	0.30375	0.0	0.30375	0.0
480	105+14288_AM	105+14288	AM	2016	11	0.0	0.348	0.6	3.5	2.0	3	2.0	2.0	0.7	4310.34482759	23.99	12.500126183	10.1	1.75072947061	3.35996608235	4869.00786009	2362.44754914	2082.72888829	200.052113571	6.48785714286	1.35163690476	0.0	1.35163690476	0.0
481	105+14289_AM	105+14289	AM	2016	4	0.0	0.348	0.6	3.5	1.0	2	2.0	2.0	0.35	5238.0952381	21.0	15.4157417103	12.544	1.0	1.36224389294	4534.80956368	2301.33614057	2015.65495657	234.179198857	4.72514285714	1.1962861678	1.1962861678	0.0	0.0
482	105+14290_AM	105+14290	AM	2016	4	0.0	0.348	0.6	3.5	1.0	2	2.0	2.0	0.36	5172.4137931	23.62	17.0290731707	13.988	0.914479254869	1.26841900223	4563.46232295	2521.9494025	2233.9229225	293.5437925	6.405	1.60125	1.60125	0.0	0.0
483	105+14291_AM	105+14291	AM	2016	8	0.0	0.348	0.6	3.5	1.0	2	2.0	2.0	0.64	5172.4137931	21.43	13.6600289017	11.448	1.7918805413	2.81112143146	5094.12284691	2626.43705031	2377.64168703	279.285287656	4.81046875	1.2026171875	1.2026171875	0.0	0.0
484	105+14292_AM	105+14292	AM	2016	2	0.0	0.348	0.6	3.5	0.0	3	3.0	2.0	0.18	3735.63218391	19.31	12.8921052632	9.702	0.559295701709	0.837721984076	3541.58507521	1585.829165	1358.543535	245.747935	4.695	0.847708333333	0.0	0.847708333333	0.0
485	105+14293_AM	105+14293	AM	2016	1	0.0	0.348	0.6	3.5	0.0	3	3.0	2.0	0.09	3735.63218391	19.64	9.72473309609	5.508	0.274949083503	0.555285162754	4346.67429947	2278.84082	1967.18362	323.96181	7.65	1.38125	0.0	1.38125	0.0
486	105+14294_AM	105+14294	AM	2016	5	0.0	0.348	0.6	3.5	0.0	3	3.0	2.0	0.29	3735.63218391	17.02	10.349875195	8.0	1.0223266745	1.68117969272	3812.71945362	2145.15460655	1857.60650138	307.135922069	9.21344827586	1.66353927203	0.0	1.66353927203	0.0
487	105+14295_AM	105+14295	AM	2016	5	0.0	0.348	0.6	3.5	0.0	3	3.0	2.0	0.19	3735.63218391	14.56	9.79916317992	7.78	0.782967032967	1.1633646456	3517.03273087	1389.20836368	1155.78567842	266.811729474	10.3815789474	1.87445175439	0.0	1.87445175439	0.0
488	105+14296_AM	105+14296	AM	2016	4	0.0	0.348	0.6	3.5	0.0	3	3.0	2.0	0.17	3735.63218391	16.42	9.84254065041	7.0	0.621193666261	1.03631779256	3852.43617854	1283.25256235	1054.55402882	269.637067647	19.5223529412	3.52486928105	0.0	3.52486928105	0.0
489	105+14297_AM	105+14297	AM	2016	2	0.0	0.348	0.6	3.5	0.0	3	3.0	2.0	0.09	3735.63218391	18.15	8.64755991285	5.524	0.297520661157	0.624453609391	4440.65520945	1434.05188	1127.90023	348.267343333	32.5433333333	5.87587962963	0.0	5.87587962963	0.0
490	105+14298_AM	105+14298	AM	2016	3	0.0	0.348	0.6	3.5	0.0	3	3.0	2.0	0.15	3735.63218391	15.03	8.93635658915	6.32	0.59880239521	1.0071218522	3874.71627748	1700.35021267	1313.353478	330.601698	40.632	7.33633333333	0.0	7.33633333333	0.0
491	105+14299_AM	105+14299	AM	2016	3	0.0	0.348	0.6	8.5	0.0	4	3.0	1.33333333333	0.21	2107.27969349	14.8	8.13298122066	5.0	0.851351351351	1.54924739873	2186.08460338	778.673316667	549.87958	228.11005	39.5933333333	6.04898148148	0.0	0.0	0.0
492	105+14301_AM	105+14301	AM	2016	2	0.0	0.348	0.6	3.5	2.0	3	5.0	2.0	0.14	4310.34482759	19.67	8.78591752577	6.078	0.427046263345	0.956075444069	5302.3713981	1422.90375	1307.655245	82.67418	2.065	0.430208333333	0.0	0.430208333333	0.0
493	105+14302_AM	105+14302	AM	2016	1	0.0	0.348	0.6	3.5	2.0	2	5.0	3.0	0.06	8189.65517241	22.33	8.60040740741	6.0	0.161218092253	0.418584821563	10831.5492924	3038.92993	2759.16607	231.56172	3.31	0.873472222222	0.873472222222	0.0	0.0
494	105+14303_AM	105+14303	AM	2016	3	0.0	0.348	0.6	3.5	2.0	2	5.0	2.0	0.2	5459.77011494	23.72	17.8781944444	14.874	0.505902192243	0.6712087195	4589.51096167	3127.0522335	2803.665288	247.2673175	4.8815	1.28817361111	1.28817361111	0.0	0.0
495	105+14304_AM	105+14304	AM	2016	3	0.0	0.348	0.6	3.5	2.0	2	5.0	2.0	0.2	5459.77011494	26.84	19.9537821483	15.82	0.447093889717	0.601389747107	4661.72884603	3156.8258665	2817.046873	244.734521	3.0925	0.816076388889	0.816076388889	0.0	0.0
496	105+14305_AM	105+14305	AM	2016	2	0.0	0.348	0.6	3.5	2.0	2	2.0	2.0	0.18	5459.77011494	23.37	17.1666371681	12.87	0.462130937099	0.629127294661	4723.42926061	3151.19995	2795.32538	323.826893333	4.41555555556	1.16521604938	1.16521604938	0.0	0.0
497	105+14306_AM	105+14306	AM	2016	1	0.0	0.348	0.6	3.5	2.0	2	2.0	2.0	0.19	5459.77011494	25.2	18.9265261383	16.14	0.452380952381	0.602329234467	4608.31085221	2998.96997	2675.50509	351.90375	5.69	1.50152777778	1.50152777778	0.0	0.0
498	105+14308_AM	105+14308	AM	2016	4	0.0	0.348	0.6	3.5	2.0	3	1.0	1.0	0.2	2155.17241379	23.26	14.7887058824	10.674	0.515907136715	0.81143002609	2126.81696593	1508.0164075	1411.600537	85.716602	0.8075	0.168229166667	0.0	0.168229166667	0.0
499	105+14309_AM	105+14309	AM	2016	2	0.0	0.348	0.6	3.5	2.0	3	1.0	1.0	0.22	2155.17241379	22.95	13.5872649573	11.0	0.575163398693	0.971497946164	2242.12077051	1026.245855	941.123702727	75.8973863636	3.93954545455	0.820738636364	0.0	0.820738636364	0.0
500	105+14310_AM	105+14310	AM	2016	4	0.0	0.348	0.6	3.5	2.0	3	2.0	1.0	0.3	2155.17241379	20.73	12.5945541401	10.0	0.868306801737	1.42918913999	2201.09300733	626.442174	541.365822	50.3518826667	1.71366666667	0.357013888889	0.0	0.357013888889	0.0
501	105+14311_AM	105+14311	AM	2016	8	0.0	0.348	0.6	8.5	2.0	4	2.0	1.0	0.62	1946.60734149	19.74	13.1906043956	11.0	1.88449848024	2.82018919561	1903.73299364	393.922779677	365.590795161	34.3630646774	0.985806451613	0.185501214013	0.0	0.0	0.0
502	105+14312_AM	105+14312	AM	2016	5	0.0	0.348	0.6	8.5	3.0	4	2.0	1.0	0.47	1840.30325263	29.09	22.3886407767	22.0	0.969405293915	1.25956730832	1695.73541425	140.416926809	126.591764681	15.5596544681	0.524893617021	0.0933764649666	0.0	0.0	0.0
503	105+14314_AM	105+14314	AM	2016	4	0.0	0.348	0.6	3.5	2.0	3	5.0	1.0	0.22	2155.17241379	20.66	15.3355617978	12.0	0.638915779284	0.860744469231	1843.32890701	1485.33857909	1350.30305545	93.6061418182	1.21636363636	0.253409090909	0.0	0.253409090909	0.0
504	105+14315_AM	105+14315	AM	2016	5	0.0	0.348	0.6	3.5	2.0	3	5.0	1.38235294118	0.34	2979.20892495	23.95	12.7793989071	10.78	0.851774530271	1.59631921253	3317.3471547	1371.79529471	1236.64878941	106.133032353	2.81147058824	0.585723039216	0.0	0.585723039216	0.0
505	105+14316_AM	105+14316	AM	2016	2	0.0	0.348	0.6	3.5	2.0	3	5.0	2.0	0.14	4310.34482759	23.19	10.6523954373	6.0	0.362225097025	0.788555029659	5225.36458275	1565.47583	1438.900525	119.88886	3.25	0.677083333333	0.0	0.677083333333	0.0
506	105+14317_AM	105+14317	AM	2016	2	0.0	0.348	0.6	3.5	2.0	3	1.0	2.0	0.2	4310.34482759	20.22	11.7329469548	8.0	0.593471810089	1.02276095223	4546.86022107	2836.1353365	2602.201072	164.336926	7.047	1.468125	0.0	1.468125	0.0
507	105+14318_AM	105+14318	AM	2016	5	0.0	0.348	0.6	3.5	2.0	2	1.0	1.0	0.19	2729.88505747	21.49	15.5651744186	12.0	0.530479292694	0.73240425667	2397.05909414	2026.61384789	1909.74653947	66.2924994737	1.09052631579	0.287777777778	0.287777777778	0.0	0.0
508	105+14319_AM	105+14319	AM	2016	3	0.0	0.348	0.6	3.5	2.0	3	1.0	1.66666666667	0.27	3591.95402299	23.0	13.5429794521	11.0	0.704347826087	1.19619172851	3751.07854795	1854.90123815	1736.02569481	77.5481974074	1.58185185185	0.329552469136	0.0	0.329552469136	0.0
509	105+14321_AM	105+14321	AM	2016	4	0.0	0.348	0.6	3.5	2.0	3	5.0	1.17857142857	0.28	2540.02463054	18.98	11.8136190476	10.0	0.885142255005	1.42208750192	2548.00074328	1559.70033964	1435.40000679	64.8674546429	0.573928571429	0.119568452381	0.0	0.119568452381	0.0
510	105+14322_AM	105+14322	AM	2016	7	0.0	0.348	0.6	3.5	1.0	3	8.0	1.0	0.44	2135.5799373	22.32	15.604075067	12.854	1.18279569892	1.69186573934	1942.19123528	1343.18744	1239.54264	71.3556909091	1.24863636364	0.25776773416	0.0	0.25776773416	0.0
511	105+14324_AM	105+14324	AM	2016	1	0.0	0.348	0.6	8.5	1.0	4	8.0	1.0	0.12	1724.13793103	21.89	12.6777102804	7.584	0.328917313842	0.567925898349	1763.42649271	684.9939	626.20538	64.41936	1.72	0.286666666667	0.0	0.0	0.0
512	105+14325_AM	105+14325	AM	2016	5	0.0	0.348	0.6	8.5	1.0	4	9.0	1.0	0.24	1724.13793103	17.06	10.1565016502	7.0	0.84407971864	1.41781102351	1749.62670322	405.816672917	359.319958333	85.8319141667	3.46166666667	0.576944444444	0.0	0.0	0.0
513	105+14326_AM	105+14326	AM	2016	7	0.0	0.348	0.6	8.5	1.0	4	9.0	1.0	0.39	1724.13793103	15.21	10.9639440994	10.0	1.53846153846	2.13426845192	1637.58365167	318.920680769	285.845527692	52.4892241026	1.48384615385	0.247307692308	0.0	0.0	0.0
514	105+14327_AM	105+14327	AM	2016	2	0.0	0.348	0.6	8.5	1.0	4	10.0	1.0	0.17	1724.13793103	19.05	12.8697233202	9.47	0.535433070866	0.792557830982	1679.55434293	186.89252	174.07106	29.5220482353	1.13882352941	0.189803921569	0.0	0.0	0.0
515	105+14328_AM	105+14328	AM	2016	13	0.0	0.348	0.6	8.5	1.0	4	10.0	1.0	0.65	1061.00795756	19.81	13.2845673077	12.0	1.96870267542	2.9357373181	1036.32592976	288.306273077	248.964043846	48.9954453846	1.84461538462	0.189191321499	0.0	0.0	0.0
516	105+14330_AM	105+14330	AM	2016	8	0.0	0.348	0.6	3.5	2.0	3	7.0	1.0	0.53	2155.17241379	18.22	10.6024752475	8.0	1.74533479693	2.9992996218	2269.03237604	1712.8967876	1547.52311518	125.210774245	18.7614716981	3.90863993711	0.0	3.90863993711	0.0
517	105+14331_AM	105+14331	AM	2016	4	0.0	0.348	0.6	8.5	2.0	4	5.0	1.0	0.27	1867.81609195	16.38	12.7114035088	11.0	0.989010989011	1.27444620799	1713.72292215	675.893347407	607.182548519	32.5612766667	2.65037037037	0.47853909465	0.0	0.0	0.0
518	105+14333_AM	105+14333	AM	2016	6	0.0	0.348	0.6	8.5	2.0	4	8.0	1.16224986479	0.3698	1883.35726674	17.89	8.67716566866	6.0	1.24024594746	2.55705616871	2014.15642947	1596.46207539	1512.23582706	65.6285478421	1.78661709032	0.279860389962	0.0	0.0	0.0
519	105+14334_AM	105+14334	AM	2016	2	0.0	0.348	0.6	8.5	2.0	4	8.0	1.0	0.24	1951.62835249	22.21	17.36888	15.0	0.648356596128	0.829069001571	1783.29556088	1242.89946292	1183.750795	65.376365	5.38666666667	1.0162345679	0.0	0.0	0.0
520	105+14335_AM	105+14335	AM	2016	4	0.0	0.348	0.6	8.5	2.0	4	5.0	1.0	0.34	1867.81609195	19.69	13.533	10.0	1.03605891315	1.50742629129	1807.9888122	269.742061176	248.262660882	27.4886164706	2.54411764706	0.459354575163	0.0	0.0	0.0
521	105+14336_AM	105+14336	AM	2016	1	0.0	0.348	0.6	8.5	2.0	4	5.0	1.0	0.07	862.068965517	16.97	11.0131372549	10.0	0.247495580436	0.381362721883	851.613688056	158.46854	142.45112	17.66065	1.25	0.104166666667	0.0	0.0	0.0
522	105+14338_AM	105+14338	AM	2016	1	0.0	0.348	0.6	8.5	1.0	4	8.0	1.0	0.12	862.068965517	18.58	7.04096551724	4.374	0.387513455328	1.02258702764	970.24528425	257.37271	239.69295	26.1119	1.14	0.095	0.0	0.0	0.0
523	105+14339_AM	105+14339	AM	2016	2	0.0	0.348	0.6	3.5	1.0	3	8.0	1.0	0.13	2011.49425287	19.66	10.1423658537	5.0	0.396744659207	0.769051335015	2285.68040847	661.174791538	587.343018462	67.4318415385	2.01461538462	0.391730769231	0.0	0.391730769231	0.0
524	105+14340_AM	105+14340	AM	2016	9	0.0	0.348	0.6	8.5	1.0	4	9.0	1.0	0.24	1963.60153257	17.35	10.0961052632	5.546	0.829971181556	1.42629257764	2005.67768335	746.7857775	658.297291667	84.9255929167	1.97333333333	0.374567901235	0.0	0.0	0.0
525	105+14341_AM	105+14341	AM	2016	3	0.0	0.348	0.6	3.5	1.0	3	9.0	1.0	0.12	2011.49425287	15.97	8.63941573034	5.834	0.450845335003	0.833389690314	2220.85213415	523.98206	450.289196667	77.1471108333	3.22083333333	0.626273148148	0.0	0.626273148148	0.0
526	105+14342_AM	105+14342	AM	2016	1	0.0	0.348	0.6	3.5	1.0	3	9.0	2.0	0.06	4022.98850575	19.21	14.9287899543	11.0	0.187402394586	0.24114479546	3257.96285324	511.98279	440.21615	77.8885	1.27	0.246944444444	0.0	0.246944444444	0.0
527	105+14343_AM	105+14343	AM	2016	6	0.0	0.348	0.6	3.5	1.0	3	10.0	2.0	0.43	4022.98850575	17.97	13.4943402778	10.67	1.43572621035	1.91191265885	3396.1966977	418.893830233	351.047463023	88.2640567442	2.44325581395	0.47507751938	0.0	0.47507751938	0.0
528	105+14344_AM	105+14344	AM	2016	14	0.0	0.348	0.6	3.5	1.0	3	10.0	1.0	0.66	2122.51828631	21.72	13.8765406977	11.142	1.82320441989	2.85373717144	2086.6247294	528.794484394	458.058076515	129.66134197	3.55909090909	0.730242768595	0.0	0.730242768595	0.0
529	105+14345_AM	105+14345	AM	2016	4	0.0	0.348	0.6	3.5	2.0	3	6.0	2.0	0.31932	4310.34482759	27.09	11.7053082192	8.0	0.707242524917	1.63679585716	5392.78811179	341.823387358	297.904702116	248.95071073	11.3714355505	2.36904907303	0.0	2.36904907303	0.0
530	105+14347_AM	105+14347	AM	2016	2	0.0	0.348	0.6	8.5	2.0	4	8.0	1.0	0.1	1867.81609195	19.46	12.0455862069	8.0	0.308324768756	0.498107763038	1873.43968732	800.41846	732.287655	55.11109	1.235	0.222986111111	0.0	0.0	0.0
531	105+14348_AM	105+14348	AM	2016	5	0.0	0.348	0.6	8.5	1.0	4	8.0	1.0	0.3657	1724.13793103	18.46	10.4425257732	7.528	1.188624052	2.10121578597	1774.88305696	835.989162116	759.637345275	74.9785871862	2.31901558655	0.386502597758	0.0	0.0	0.0
532	105+14349_AM	105+14349	AM	2016	2	0.0	0.348	0.6	8.5	1.0	4	8.0	2.0	0.12473	3448.27586207	24.72	16.2625902335	11.0	0.302742718447	0.460184994675	3390.74942363	2206.4135219	2023.30723133	149.148351967	1.14655415698	0.191092359497	0.0	0.0	0.0
533	105+14350_AM	105+14350	AM	2016	5	0.0	0.348	0.6	8.5	1.0	4	9.0	2.0	0.24	3448.27586207	20.61	12.7475915222	8.0	0.698689956332	1.12962515115	3459.48114912	2260.16516083	2050.34722667	162.029779167	2.90041666667	0.483402777778	0.0	0.0	0.0
534	105+14351_AM	105+14351	AM	2016	3	0.0	0.348	0.6	8.5	1.0	4	9.0	2.0	0.12	3448.27586207	22.38	18.0046388889	13.394	0.321715817694	0.39989694014	3100.43742899	2369.47062333	2136.20779	172.206	1.01	0.168333333333	0.0	0.0	0.0
535	105+14352_AM	105+14352	AM	2016	2	0.0	0.348	0.6	8.5	1.0	4	9.0	1.0	0.12	1724.13793103	21.39	14.3816358025	11.79	0.336605890603	0.500638459969	1682.45490631	73.67965	64.073255	16.18783	1.725	0.2875	0.0	0.0	0.0
536	105+14354_AM	105+14354	AM	2016	2	0.0	0.348	0.6	8.5	2.0	4	9.0	1.0	0.1801	1867.81609195	23.64	13.5325373134	8.108	0.457106598985	0.79851987471	1916.56573809	533.532866369	486.423518912	63.2575471405	4.39967240422	0.794385295206	0.0	0.0	0.0
537	105+14355_AM	105+14355	AM	2016	3	0.0	0.348	0.6	8.5	1.0	4	9.0	1.0	0.27	1724.13793103	20.89	10.8324924012	8.0	0.77549066539	1.49550070289	1815.01053699	226.579588519	199.142305926	87.09902	6.99333333333	1.16555555556	0.0	0.0	0.0
538	105+14356_AM	105+14356	AM	2016	9	0.0	0.348	0.6	8.5	1.0	4	8.0	1.0	0.68	1724.13793103	17.58	12.7480383795	11.58	2.32081911263	3.20049240404	1633.44612098	91.5479330882	81.3752854412	74.5224744118	3.56014705882	0.593357843137	0.0	0.0	0.0
539	105+14357_AM	105+14357	AM	2016	4	0.0	0.348	0.6	8.5	1.0	4	8.0	1.0	0.22	1724.13793103	17.89	9.63967667436	6.126	0.737842370039	1.3693405335	1797.71117579	144.189072727	126.334545455	64.2947768182	2.775	0.4625	0.0	0.0	0.0
540	105+14358_AM	105+14358	AM	2016	5	0.0	0.348	0.6	8.5	1.0	4	8.0	1.0	0.29	1724.13793103	19.76	11.6921662469	7.592	0.880566801619	1.48817589765	1752.72766944	208.592954138	180.26214931	61.9346127586	2.94344827586	0.490574712644	0.0	0.0	0.0
541	105+14359_AM	105+14359	AM	2016	2	0.0	0.348	0.6	8.5	1.0	4	8.0	1.0	0.18	1724.13793103	23.44	10.7699661017	8.602	0.460750853242	1.00278867157	1866.2655552	0.53193	0.437316666667	41.82206	4.97666666667	0.829444444444	0.0	0.0	0.0
542	105+14361_AM	105+14361	AM	2016	4	0.0	0.348	0.6	8.5	2.0	4	9.0	1.0	0.28	1616.37931034	19.5	10.8997468354	6.88	0.861538461538	1.54132020254	1669.30865281	317.844916786	295.771459643	16.6629907143	1.08785714286	0.169977678571	0.0	0.0	0.0
543	105+14362_AM	105+14362	AM	2016	3	0.0	0.348	0.6	3.5	1.0	3	9.0	1.0	0.29	2011.49425287	19.8	11.4029819277	9.0	0.878787878788	1.52591665148	2132.72384717	174.007407931	140.676888966	36.9100365517	3.67862068966	0.715287356322	0.0	0.715287356322	0.0
544	105+14363_AM	105+14363	AM	2016	6	0.0	0.348	0.6	3.5	1.0	3	9.0	1.0	0.66	2011.49425287	23.42	13.6539055118	12.0	1.69086251067	2.90026908168	2115.05880718	184.261216667	154.680376667	33.1871733333	2.04666666667	0.397962962963	0.0	0.397962962963	0.0
545	105+14364_AM	105+14364	AM	2016	3	0.0	0.348	0.6	3.5	1.0	3	9.0	1.0	0.22	2011.49425287	23.76	11.2886495726	9.0	0.555555555556	1.16931612724	2394.79000111	279.2258	224.37933	55.3914336364	2.32227272727	0.451553030303	0.0	0.451553030303	0.0
546	105+14365_AM	105+14365	AM	2016	3	0.0	0.348	0.6	3.5	1.0	3	9.0	1.60714285714	0.28	3232.75862069	20.56	13.1855573248	11.0	0.817120622568	1.27412134248	3168.49572066	340.693667857	270.55884	61.1276914286	2.63857142857	0.513055555556	0.0	0.513055555556	0.0
547	105+14367_AM	105+14367	AM	2016	3	0.0	0.348	0.6	3.5	2.0	3	1.0	1.0	0.19	2155.17241379	25.21	12.6124	9.21	0.452201507338	0.903872379563	2492.9965911	1093.13109105	999.891219474	61.5092994737	1.06210526316	0.221271929825	0.0	0.221271929825	0.0
548	105+14368_AM	105+14368	AM	2016	9	0.0	0.348	0.6	3.5	2.0	3	2.0	1.0	0.45	2155.17241379	22.94	13.6595961995	10.58	1.17698343505	1.97663236934	2233.0797695	1107.57020222	988.950428889	73.4016277778	0.894444444444	0.186342592593	0.0	0.186342592593	0.0
549	105+14369_AM	105+14369	AM	2016	7	0.0	0.348	0.6	3.5	1.0	3	5.0	1.0	0.46	2098.95052474	21.62	15.8274657534	14.0	1.27659574468	1.74380412064	1822.47278786	569.992695652	493.860890435	53.5884476087	1.47086956522	0.298437303088	0.0	0.298437303088	0.0
550	105+14379_AM	105+14379	AM	2016	2	0.0	0.348	0.6	8.5	1.0	4	5.0	1.0	0.14	1724.13793103	16.0	8.80137931034	6.126	0.525	0.954395862718	1788.13828094	401.124305	314.70466	23.19528	1.585	0.264166666667	0.0	0.0	0.0
551	105+14380_AM	105+14380	AM	2016	1	0.0	0.348	0.6	8.5	1.0	4	5.0	1.0	0.06	1724.13793103	15.82	10.4102531646	8.0	0.227560050569	0.345812915698	1695.2222415	564.04736	454.8771	38.28663	1.53	0.255	0.0	0.0	0.0
552	105+14381_AM	105+14381	AM	2016	3	0.0	0.348	0.6	8.5	1.0	4	5.0	1.0	0.2	1724.13793103	14.59	10.2624852071	8.0	0.822481151474	1.16930741023	1654.06498149	612.7555015	530.164759	49.10069	2.242	0.373666666667	0.0	0.0	0.0
553	105+14382_AM	105+14382	AM	2016	2	0.0	0.348	0.6	8.5	1.0	4	5.0	1.0	0.14	1724.13793103	15.8	9.91594029851	8.0	0.53164556962	0.847120872769	1721.89374973	651.136965	565.37239	57.547235	2.295	0.3825	0.0	0.0	0.0
554	105+14383_AM	105+14383	AM	2016	1	0.0	0.348	0.6	8.5	1.0	4	5.0	1.0	0.07	1724.13793103	17.43	9.43788273616	7.0	0.240963855422	0.445015065075	1795.46210807	730.45538	637.30395	70.38178	5.6	0.933333333333	0.0	0.0	0.0
555	105+14384_AM	105+14384	AM	2016	4	0.0	0.348	0.6	8.5	1.0	4	5.0	1.0	0.27	1724.13793103	15.72	10.1714640884	9.0	1.03053435115	1.5926910678	1704.93001737	697.962655926	610.24905963	71.3127225926	3.49	0.581666666667	0.0	0.0	0.0
556	105+14385_AM	105+14385	AM	2016	6	0.0	0.348	0.6	8.5	1.0	4	5.0	1.0	0.33	1724.13793103	14.51	9.3156779661	7.57	1.36457615438	2.12544916989	1709.33228376	452.514704242	375.575998485	69.5630187879	3.94454545455	0.657424242424	0.0	0.0	0.0
557	105+14386_AM	105+14386	AM	2016	6	0.0	0.348	0.6	8.5	1.0	4	2.0	1.0	0.36	1724.13793103	13.07	9.00204359673	7.0	1.65263963275	2.39945516459	1667.58416544	508.446831667	427.02045	77.7462233333	5.285	0.880833333333	0.0	0.0	0.0
558	105+14387_AM	105+14387	AM	2016	3	0.0	0.348	0.6	8.5	1.0	4	2.0	1.0	0.21	1724.13793103	15.7	9.94783950617	8.0	0.802547770701	1.26660668301	1716.65841128	243.361036667	215.681563333	43.7399333333	3.00666666667	0.501111111111	0.0	0.0	0.0
559	105+14388_AM	105+14388	AM	2016	5	0.0	0.348	0.6	8.5	1.0	4	2.0	1.0	0.19	1814.88203267	13.54	8.26729537367	6.0	0.841949778434	1.37892738613	1827.96658541	335.197867368	281.910901053	54.30713	2.66157894737	0.466943674977	0.0	0.0	0.0
560	105+14389_AM	105+14389	AM	2016	2	0.0	0.348	0.6	8.5	2.0	4	2.0	1.0	0.2	1867.81609195	14.91	10.4964824121	8.0	0.804828973843	1.14324013787	1791.29952279	173.347326	136.8929975	66.199735	8.012	1.44661111111	0.0	0.0	0.0
561	105+14390_AM	105+14390	AM	2016	7	0.0	0.348	0.6	8.5	2.0	4	2.0	1.0	0.28	1867.81609195	20.11	13.297654321	11.0	0.835405271009	1.2633807132	1833.41187807	30.24616	15.2064946429	12.0138746429	1.79206857143	0.323567936508	0.0	0.0	0.0
562	105+14392_AM	105+14392	AM	2016	2	0.0	0.348	0.6	8.5	1.0	4	5.0	1.0	0.14	1724.13793103	18.4	6.95341176471	5.0	0.45652173913	1.20804006497	1941.51107635	83.79035	76.687185	23.521565	2.01	0.335	0.0	0.0	0.0
563	105+14393_AM	105+14393	AM	2016	1	0.0	0.348	0.6	8.5	1.0	4	5.0	1.0	0.03	1724.13793103	22.32	11.5669642857	7.636	0.0806451612903	0.155615592436	1815.28083798	70.46983	63.79766	24.06667	0.67	0.111666666667	0.0	0.0	0.0
564	105+14394_AM	105+14394	AM	2016	4	0.0	0.348	0.6	8.5	1.0	4	5.0	1.52380952381	0.21	2928.29775588	20.66	13.5164930556	11.0	0.609874152953	0.932194464065	2884.91109613	125.801087619	114.411452857	37.812007619	1.94380952381	0.361089616402	0.0	0.0	0.0
565	105+14395_AM	105+14395	AM	2016	2	0.0	0.348	0.6	3.5	1.0	3	5.0	2.0	0.14	4022.98850575	28.44	9.56823361823	7.0	0.295358649789	0.877904985931	5652.15901996	189.14495	165.353515	55.91596	3.255	0.632916666667	0.0	0.632916666667	0.0
566	105+14396_AM	105+14396	AM	2016	1	0.0	0.348	0.6	3.5	1.0	3	5.0	2.0	0.07	4022.98850575	23.32	13.4052743902	12.0	0.180102915952	0.313309513684	4270.77806542	132.55623	113.71892	70.9703	2.98	0.579444444444	0.0	0.579444444444	0.0
567	105+14397_AM	105+14397	AM	2016	4	0.0	0.348	0.6	3.5	1.0	3	5.0	2.0	0.29	4022.98850575	19.69	10.4820190024	8.18	0.883697308278	1.65998554248	4485.94554967	150.804975862	124.550745862	59.6155258621	3.58517241379	0.697116858238	0.0	0.697116858238	0.0
568	105+14398_AM	105+14398	AM	2016	6	0.0	0.348	0.6	8.5	1.0	4	5.0	1.60606060606	0.33	3117.38070359	18.55	7.93896907216	6.77	1.06738544474	2.49402659464	3425.40917715	1165.07327818	985.661426364	131.733810909	4.3603030303	0.818128136713	0.0	0.0	0.0
569	105+14399_AM	105+14399	AM	2016	7	0.0	0.348	0.6	8.5	1.0	4	2.0	1.0	0.36	862.068965517	14.31	10.1459927798	9.0	1.50943396226	2.12891931512	824.399979842	316.746121667	267.094616667	50.4608766667	5.06083333333	0.421736111111	0.0	0.0	0.0
570	105+14400_AM	105+14400	AM	2016	8	0.0	0.348	0.6	8.5	1.0	4	2.0	1.0	0.4	862.068965517	13.11	10.5616935484	10.0	1.83066361556	2.27236284503	774.456329036	149.8415995	129.4818435	31.959449	2.2665	0.188875	0.0	0.0	0.0
571	105+14403_AM	105+14403	AM	2016	5	0.0	0.348	0.6	8.5	1.0	4	5.0	1.0	0.36	1791.98595147	22.0	12.1724358974	10.0	0.981818181818	1.77450102692	1855.67246169	81.0441286111	73.0802652778	23.8595891667	1.15888888889	0.20074888546	0.0	0.0	0.0
572	105+14404_AM	105+14404	AM	2016	5	0.0	0.348	0.6	8.5	1.0	4	5.0	1.27027027027	0.37	2190.12115564	26.29	17.6772033898	14.0	0.844427538988	1.25585475884	2137.12744017	75.6694251351	66.6169475676	29.3227702703	2.61756756757	0.436261261261	0.0	0.0	0.0
573	105+14405_AM	105+14405	AM	2016	5	0.0	0.348	0.6	8.5	1.0	4	5.0	2.0	0.46	3448.27586207	19.78	13.5620495495	11.202	1.39534883721	2.03509063282	3340.85307241	305.47312113	255.737998335	48.6374541635	2.49628326087	0.416047210145	0.0	0.0	0.0
574	105+14406_AM	105+14406	AM	2016	1	0.0	0.348	0.6	3.5	1.0	3	2.0	2.0	0.0971	4022.98850575	18.03	10.3782841823	8.37	0.3231281198	0.561364470048	4266.9257345	330.53778	264.82519	65.05419	6.54	1.27166666667	0.0	1.27166666667	0.0
575	105+14407_AM	105+14407	AM	2016	2	0.0	0.348	0.6	3.5	0.0	3	6.0	2.0	0.18	3735.63218391	17.28	12.5906694561	10.0	0.625	0.857778058399	3259.83604812	639.19119	565.32348	102.824885	9.05	1.63402777778	0.0	1.63402777778	0.0
576	105+14408_AM	105+14408	AM	2016	10	0.0	0.348	0.6	3.5	0.0	3	3.0	2.0	0.52738	3735.63218391	18.17	13.2174765101	11.0	1.74148596588	2.39401219861	3265.45105616	1966.01412427	1716.66272505	224.133336015	12.5239728469	2.26127287514	0.0	2.26127287514	0.0
577	105+14411_AM	105+14411	AM	2016	4	0.0	0.348	0.6	8.5	1.0	4	5.0	1.0	0.35	862.068965517	16.8	10.8104761905	9.0	1.25	1.94256012686	854.02577453	34.0313417143	18.6376377143	3.70524	0.858285714286	0.0715238095238	0.0	0.0	0.0
578	105+14412_AM	105+14412	AM	2016	6	0.0	0.348	0.6	8.5	1.0	4	5.0	1.0	0.46	1218.14092954	16.73	10.700070922	10.0	1.64973102212	2.57942215535	1209.18990256	37.8267807848	19.4667753978	7.93680561304	2.18022826087	0.256729777095	0.0	0.0	0.0
579	105+14413_AM	105+14413	AM	2016	4	0.0	0.348	0.6	8.5	1.0	4	5.0	1.0	0.36	1724.13793103	17.9	12.3939285714	11.0	1.20670391061	1.74278880789	1664.24362014	30.0	15.0	7.65625735556	1.73297777778	0.28882962963	0.0	0.0	0.0
580	105+14423_AM	105+14423	AM	2016	4	0.0	0.348	0.6	8.5	0.0	4	3.0	1.0	0.1685	862.068965517	12.92	8.55252066116	6.816	0.782507739938	1.18210763827	845.872698885	179.484879139	152.971476469	12.3012254303	0.648605341246	0.0540504451039	0.0	0.0	0.0
581	105+14424_AM	105+14424	AM	2016	1	0.0	0.348	0.6	8.5	0.0	4	3.0	1.0	0.07	862.068965517	14.53	10.0021686747	8.18	0.289057123193	0.419908935412	833.963960532	51.63386	32.3852	12.86659	1.57	0.130833333333	0.0	0.0	0.0
582	105+14425_AM	105+14425	AM	2016	5	0.0	0.348	0.6	8.5	0.0	4	3.0	1.0	0.14	862.068965517	13.78	8.25168067227	6.0	0.609579100145	1.01797443862	873.327711728	96.8316957143	73.0429064286	5.94088571429	0.327857142857	0.0273214285714	0.0	0.0	0.0
583	105+14426_AM	105+14426	AM	2016	5	0.0	0.348	0.6	8.5	1.0	4	3.0	1.0	0.2	862.068965517	16.02	9.65911111111	7.0	0.749063670412	1.2423503428	871.562248129	633.465323	571.985474	33.471389	0.357	0.02975	0.0	0.0	0.0
584	105+14427_AM	105+14427	AM	2016	3	0.0	0.348	0.6	8.5	1.0	4	3.0	1.0	0.2	1724.13793103	17.65	6.50152173913	4.0	0.679886685552	1.84572173739	1950.85444651	287.094309	261.7138245	15.081729	2.484	0.414	0.0	0.0	0.0
585	105+14429_AM	105+14429	AM	2016	5	0.0	0.348	0.6	3.5	0.0	3	6.0	3.0	0.27	5603.44827586	21.22	10.4159422283	8.0	0.76343072573	1.55530816559	6552.09595237	3599.4643637	3165.51765185	242.715496667	14.4337037037	2.60608539095	0.0	2.60608539095	0.0
586	105+14430_AM	105+14430	AM	2016	1	0.0	0.348	0.6	3.5	0.0	3	3.0	3.0	0.07	5603.44827586	19.62	9.28495621716	6.25	0.214067278287	0.452344620887	6685.52801782	2779.66162	2511.63359	216.63365	14.42	2.60361111111	0.0	2.60361111111	0.0
587	105+14431_AM	105+14431	AM	2016	10	0.0	0.348	0.6	3.5	0.0	3	3.0	2.36363636364	0.33	4414.83803553	18.38	9.55524350649	7.37	1.07725788901	2.07216069235	4993.80797583	2152.44594848	1961.57831606	138.125229394	5.84636363636	1.05559343434	0.0	1.05559343434	0.0
588	105+14432_AM	105+14432	AM	2016	7	0.0	0.348	0.6	8.5	0.0	4	3.0	1.0	0.33	862.068965517	17.54	12.7340740741	11.0	1.12884834664	1.5548833692	816.309347598	718.319379091	663.125909091	48.1604581818	2.62363636364	0.218636363636	0.0	0.0	0.0
589	105+14433_AM	105+14433	AM	2016	5	0.0	0.348	0.6	8.5	1.0	4	3.0	1.0	0.18	862.068965517	16.14	11.430125	10.0	0.669144981413	0.944871556523	824.788984448	658.85366	609.192121667	39.2064955556	1.22388888889	0.101990740741	0.0	0.0	0.0
590	105+14434_AM	105+14434	AM	2016	6	0.0	0.348	0.6	8.5	1.0	4	3.0	1.0	0.25	862.068965517	15.94	10.6695081967	9.09	0.941028858218	1.40587548399	842.572659351	505.11092	468.3715572	28.5786884	1.2612	0.1051	0.0	0.0	0.0
591	105+14440_AM	105+14440	AM	2016	1	0.0	0.348	0.6	8.5	1.0	4	10.0	1.0	0.1924	1724.13793103	24.35	15.4349614396	11.972	0.4740862423	0.747912461277	1716.43309691	96.97968	68.02524	88.24555	39.18	6.53	0.0	0.0	0.0
592	105+14441_AM	105+14441	AM	2016	3	0.0	0.348	0.6	8.5	1.0	4	6.0	1.0	0.51	1724.13793103	22.99	12.548250774	8.78	1.33101348412	2.43858690355	1791.77080412	87.5543133333	54.8272666667	167.9916	78.29	13.0483333333	0.0	0.0	0.0
593	105+14442_AM	105+14442	AM	2016	4	0.0	0.348	0.6	3.5	1.0	2	6.0	1.0	0.17	2586.20689655	23.86	9.87014553015	7.0	0.427493713328	1.033419413	3306.21717019	1534.36420941	1359.96129765	277.283798824	19.7829411765	4.94573529412	4.94573529412	0.0	0.0
594	105+14443_AM	105+14443	AM	2016	3	0.0	0.348	0.6	3.5	1.0	2	6.0	1.0	0.17	2586.20689655	20.97	12.8825	10.0	0.486409155937	0.791771783427	2619.87900565	260.119365294	203.392213529	88.2959458824	9.38352941176	2.34588235294	2.34588235294	0.0	0.0
595	105+14444_AM	105+14444	AM	2016	2	0.0	0.348	0.6	3.5	1.0	2	6.0	1.0	0.16	2586.20689655	21.88	11.6772815534	8.0	0.438756855576	0.822109148957	2879.37599566	107.22262625	75.17684125	39.57605	3.23125	0.8078125	0.8078125	0.0	0.0
596	105+14446_AM	105+14446	AM	2016	3	0.0	0.348	0.6	3.5	1.0	2	6.0	2.0	0.2	5172.4137931	26.67	17.0389316239	13.226	0.44994375703	0.704269508492	5084.96293154	1038.95269225	835.3867815	289.4834675	20.31625	5.0790625	5.0790625	0.0	0.0
597	105+14447_AM	105+14447	AM	2016	6	0.0	0.348	0.6	3.5	1.0	2	6.0	2.0	0.1644	5172.4137931	23.68	13.8371428571	9.57	0.416554054054	0.71286392732	5430.18046578	560.367308929	427.317113066	137.365648832	4.09605839416	1.02401459854	1.02401459854	0.0	0.0
598	105+14448_AM	105+14448	AM	2016	2	0.0	0.348	0.6	3.5	1.0	2	6.0	2.0	0.34	5172.4137931	24.8	11.7662216288	8.0	0.822580645161	1.73377662291	6162.74004565	919.09335	792.90517	205.19397	22.635	5.65875	5.65875	0.0	0.0
599	105+14449_AM	105+14449	AM	2016	3	0.0	0.348	0.6	3.5	1.0	2	6.0	2.0	0.17	5172.4137931	24.26	15.0258346095	11.06	0.420445177246	0.678830844681	5207.95132627	1004.22579882	820.436406471	217.576688235	13.9152941176	3.47882352941	3.47882352941	0.0	0.0
600	105+14450_AM	105+14450	AM	2016	3	0.0	0.348	0.6	3.5	1.0	2	6.0	2.0	0.17	5172.4137931	24.59	17.2033982684	13.712	0.414802765352	0.592906113133	4700.81358927	1430.57328647	1248.90850471	216.078650588	13.2023529412	3.30058823529	3.30058823529	0.0	0.0
601	105+14451_AM	105+14451	AM	2016	4	0.0	0.348	0.6	3.5	1.0	2	6.0	1.58620689655	0.29	4102.25921522	21.01	14.2037168142	11.0	0.828177058544	1.22503146378	3847.02519396	659.403181724	523.711372759	174.167591724	6.87655172414	1.71913793103	1.71913793103	0.0	0.0
602	105+14453_AM	105+14453	AM	2016	9	0.0	0.348	0.6	8.5	2.0	4	10.0	1.0	0.51	1867.81609195	19.48	13.9481090909	12.0	1.57084188912	2.19384576078	1779.0247806	199.483447059	179.535594314	18.6308092157	1.6968627451	0.306377995643	0.0	0.0	0.0
603	105+14454_AM	105+14454	AM	2016	2	0.0	0.348	0.6	8.5	2.0	4	10.0	1.375	0.08	2783.76436782	19.54	13.2262452107	11.35	0.245649948823	0.362914789763	2709.88028728	642.48285375	544.271585	62.2282775	1.17625	0.230200441919	0.0	0.0	0.0
604	105+14455_AM	105+14455	AM	2016	4	0.0	0.348	0.6	3.5	2.0	3	10.0	2.0	0.19	4310.34482759	26.32	9.9267047619	6.768	0.433130699088	1.14841735233	5756.29995434	667.868836842	607.574886842	102.86335	3.10315789474	0.64649122807	0.0	0.64649122807	0.0
605	105+14457_AM	105+14457	AM	2016	1	0.0	0.348	0.6	3.5	0.0	2	3.0	1.0	0.0703	2442.52873563	15.18	5.13961038961	3.0	0.277865612648	0.820684775742	3422.28814064	2175.64917	1745.26993	159.74293	8.72	2.05888888889	2.05888888889	0.0	0.0
606	105+14458_AM	105+14458	AM	2016	8	0.0	0.348	0.6	3.5	0.0	2	3.0	1.0	0.32	2442.52873563	16.01	7.39450222883	5.894	1.19925046846	2.59652366121	2952.48911103	1860.82756969	1480.35454156	206.9323375	14.7496875	3.48256510417	3.48256510417	0.0	0.0
607	105+14459_AM	105+14459	AM	2016	4	0.0	0.348	0.6	3.5	0.0	2	3.0	2.33333333333	0.18	5699.23371648	20.32	12.0484165232	9.18	0.531496062992	0.896383352883	5922.87922153	843.942463333	640.789183333	199.78209	17.5588888889	4.14584876543	4.14584876543	0.0	0.0
608	105+14460_AM	105+14460	AM	2016	7	0.0	0.348	0.6	3.5	0.0	2	3.0	2.0	0.48139	5130.6286656	19.87	13.3368646081	10.58	1.45361852038	2.16568142879	4841.76733772	466.456886534	363.461035469	205.159456657	27.5095990777	6.82184098434	6.82184098434	0.0	0.0
609	105+14462_AM	105+14462	AM	2016	5	0.0	0.348	0.6	8.5	2.0	4	10.0	1.0	0.25	1867.81609195	14.81	13.2657377049	13.0	1.01282916948	1.13073244275	1540.10523254	44.094098	41.262288	9.778994	0.506	0.0913611111111	0.0	0.0	0.0
610	105+14463_AM	105+14463	AM	2016	6	0.0	0.348	0.6	8.5	2.0	4	10.0	1.0	0.3	1867.81609195	16.93	9.88268656716	7.048	1.0632014176	1.82136708249	1906.15110965	94.8280816667	86.3387083333	27.341785	1.01166666667	0.182662037037	0.0	0.0	0.0
611	105+14464_AM	105+14464	AM	2016	2	0.0	0.348	0.6	8.5	2.0	4	10.0	1.0	0.26	1867.81609195	20.06	14.5265079365	12.0	0.777666999003	1.07389883847	1770.60137379	26.7348407692	24.6963792308	22.8340288462	1.96076923077	0.354027777778	0.0	0.0	0.0
612	105+14476_AM	105+14476	AM	2016	2	0.0	0.348	0.6	3.5	2.0	3	11.0	1.0	0.14	2155.17241379	18.56	13.059047619	9.0	0.452586206897	0.64323220537	1948.00110696	252.74109	218.485835	4.73307	0.63	0.13125	0.0	0.13125	0.0
613	105+14477_AM	105+14477	AM	2016	6	0.0	0.348	0.6	3.5	2.0	3	11.0	1.0	0.34	2155.17241379	20.49	11.137745098	8.294	0.99560761347	1.83160952424	2372.39559078	733.040126765	689.829362941	11.1851514706	1.02029411765	0.21256127451	0.0	0.21256127451	0.0
614	105+14478_AM	105+14478	AM	2016	6	0.0	0.348	0.6	3.5	2.0	3	9.0	1.0	0.33	2259.66562173	25.06	17.7611413043	14.886	0.790103750998	1.11479322532	2028.06622061	954.276535455	908.166034545	9.27621636364	0.271818181818	0.059374426079	0.0	0.059374426079	0.0
615	105+14479_AM	105+14479	AM	2016	4	0.0	0.348	0.6	3.5	3.0	3	9.0	1.0	0.25	2298.85057471	24.09	18.1910144928	15.056	0.622665006227	0.824582928343	1928.23105983	784.6189796	742.6089496	7.7174984	0.3204	0.0712	0.0	0.0712	0.0
616	105+14480_AM	105+14480	AM	2016	15	0.0	0.348	0.6	3.5	3.0	3	9.0	1.0	0.58	2298.85057471	21.3	14.7940540541	12.022	1.6338028169	2.35229639372	2103.58412963	1090.5310431	1030.01771328	12.2199505172	0.28775862069	0.0639463601533	0.0	0.0639463601533	0.0
617	105+14481_AM	105+14481	AM	2016	12	0.0	0.348	0.6	3.5	3.0	3	10.0	1.0	0.54	2298.85057471	22.52	17.3712307692	14.04	1.43872113677	1.86515281677	1879.3281761	692.040711296	634.973319444	12.4644572222	0.48537037037	0.107860082305	0.0	0.107860082305	0.0
618	105+14483_AM	105+14483	AM	2016	3	0.0	0.348	0.6	8.5	3.0	4	9.0	1.0	0.27	1005.74712644	25.65	15.9975675676	15.2	0.631578947368	1.01265395077	1006.40982311	49.1330766667	41.8805766667	2.39474	0.0433333333333	0.00421296296296	0.0	0.0	0.0
619	105+14484_AM	105+14484	AM	2016	4	0.0	0.348	0.6	8.5	3.0	4	9.0	1.0	0.31	1005.74712644	24.11	15.0586885246	14.0	0.771464122771	1.23516732348	1005.95778154	218.577764516	207.87352871	6.13574451613	0.17935483871	0.0174372759857	0.0	0.0	0.0
620	105+14486_AM	105+14486	AM	2016	3	0.0	0.348	0.6	3.5	3.0	3	9.0	1.234375	0.64	2837.64367816	37.45	25.2565546218	16.976	1.02536715621	1.52039740079	2666.77724419	511.881723906	480.932821719	9.0906596875	0.16765625	0.0372569444444	0.0	0.0372569444444	0.0
621	105+14487_AM	105+14487	AM	2016	9	0.0	0.348	0.6	8.5	3.0	4	9.0	1.22857142857	0.7	2795.56650246	26.71	19.2895205479	16.0	1.57244477724	2.17734805257	2653.13381827	207.777804286	184.056543571	6.36390828571	0.469285714286	0.103224667774	0.0	0.0	0.0
622	105+14489_AM	105+14489	AM	2016	1	0.0	0.348	0.6	8.5	2.0	4	11.0	1.0	0.05	1867.81609195	19.29	7.72723404255	6.0	0.155520995334	0.388237237734	2079.82422554	780.52795	757.62617	12.40395	0.3	0.0541666666667	0.0	0.0	0.0
623	105+14490_AM	105+14490	AM	2016	6	0.0	0.348	0.6	8.5	2.0	4	11.0	1.0	0.3	1867.81609195	17.0	12.2130612245	10.0	1.05882352941	1.4738319631	1776.55666488	466.72333	432.08687	5.09203666667	0.343333333333	0.0619907407407	0.0	0.0	0.0
624	105+14491_AM	105+14491	AM	2016	7	0.0	0.348	0.6	8.5	2.0	4	11.0	1.0	0.34	1884.719405	18.31	13.9962727273	12.54	1.11414527581	1.45753090108	1742.64978972	458.705076176	423.316981471	5.47564588235	0.195882352941	0.035687716263	0.0	0.0	0.0
625	105+14492_AM	105+14492	AM	2016	2	0.0	0.348	0.6	3.5	3.0	3	11.0	1.0	0.24	2298.85057471	32.98	28.7023404255	25.6	0.436628259551	0.501701247582	1544.16224986	239.19713	216.00653	5.22370666667	0.345833333333	0.0768518518519	0.0	0.0768518518519	0.0
626	105+14494_AM	105+14494	AM	2016	11	0.0	0.348	0.6	8.5	3.0	4	7.0	1.0	0.53	1005.74712644	22.55	15.9758333333	11.0	1.41019955654	1.99050649419	962.102324108	125.919210755	121.215157358	5.03650830189	0.0669811320755	0.00651205450734	0.0	0.0	0.0
627	105+14495_AM	105+14495	AM	2016	11	0.0	0.348	0.6	8.5	3.0	4	7.0	1.0	0.54	1117.49680715	22.24	14.4012605042	13.0	1.45683453237	2.24980306346	1104.76312636	402.457636852	383.468744074	13.7887422222	0.165185185185	0.0178440786465	0.0	0.0	0.0
628	105+14496_AM	105+14496	AM	2016	4	0.0	0.348	0.6	3.5	3.0	3	7.0	1.0	0.18	2298.85057471	14.55	9.76267123288	8.0	0.742268041237	1.10625460413	2170.07405239	1652.44407778	1597.20461722	29.7536961111	0.219386111111	0.0487524691358	0.0	0.0487524691358	0.0
629	105+14497_AM	105+14497	AM	2016	22	0.0	0.348	0.6	3.5	3.0	3	7.0	2.0	0.94	4597.70114943	21.84	15.7192967033	13.506	2.58241758242	3.58794678061	4063.38939858	2191.57251957	2070.45728351	41.9371164894	0.545957446809	0.121323877069	0.0	0.121323877069	0.0
630	105+14498_AM	105+14498	AM	2016	8	0.0	0.348	0.6	3.5	3.0	3	7.0	2.0	0.35	4597.70114943	20.32	11.239348659	9.0	1.03346456693	1.86843567516	5005.66815203	2770.73078943	2558.06799029	63.8481174286	1.19685714286	0.265968253968	0.0	0.265968253968	0.0
631	105+14499_AM	105+14499	AM	2016	2	0.0	0.348	0.6	3.5	3.0	3	7.0	1.52	0.25	3494.25287356	25.7	13.1540298507	6.198	0.583657587549	1.14033495212	3989.02678832	2753.3965892	2511.1381384	84.6614408	1.558	0.346222222222	0.0	0.346222222222	0.0
632	105+14500_AM	105+14500	AM	2016	7	0.0	0.348	0.6	3.5	2.0	3	11.0	1.44	0.5	3103.44827586	19.29	15.8642857143	13.0	1.55520995334	1.89104007204	2317.60071387	1098.9962502	1039.9156954	8.8590968	0.1292	0.0269166666667	0.0	0.0269166666667	0.0
633	105+14501_AM	105+14501	AM	2016	2	0.0	0.348	0.6	3.5	2.0	3	11.0	1.0	0.09	2155.17241379	16.85	8.2535	6.0	0.320474777448	0.654267886351	2523.01486014	1263.81368	1204.67379	10.04047	0.47	0.0979166666667	0.0	0.0979166666667	0.0
634	105+14504_AM	105+14504	AM	2016	3	0.0	0.348	0.6	8.5	3.0	4	7.0	1.0	0.14	2011.49425287	25.26	14.2283098592	9.0	0.332541567696	0.590372298827	2073.08602641	368.649225	318.442555714	15.5810071429	0.266428571429	0.0518055555556	0.0	0.0	0.0
635	105+14506_AM	105+14506	AM	2016	4	0.0	0.348	0.6	8.5	3.0	4	7.0	2.0	0.3	4022.98850575	22.86	16.1140196078	13.2	0.787401574803	1.11703972306	3856.19842118	278.915756667	270.141810667	34.321392	6.35833333333	1.23634259259	0.0	0.0	0.0
636	105+14507_AM	105+14507	AM	2016	3	0.0	0.348	0.6	8.5	3.0	4	7.0	2.0	0.152	4022.98850575	21.4	15.7806666667	10.8	0.426168224299	0.577922352244	3783.47555792	1034.98045079	912.443527895	54.7237236842	0.789256578947	0.153466557018	0.0	0.0	0.0
637	105+14508_AM	105+14508	AM	2016	22	0.0	0.348	0.6	8.5	3.0	4	7.0	1.0	0.73	1749.72445284	18.74	14.8453846154	14.0	2.33724653148	2.95041193844	1587.45581501	684.73177863	616.701765205	24.5763612329	0.0897260273973	0.0151762630054	0.0	0.0	0.0
638	105+14509_AM	105+14509	AM	2016	6	0.0	0.348	0.6	8.5	3.0	4	7.0	1.0	0.36	1005.74712644	19.62	12.3423809524	12.0	1.10091743119	1.75006751803	1003.68927903	537.755508333	488.27671	22.19424	0.143333333333	0.0139351851852	0.0	0.0	0.0
639	105+14560_AM	105+14560	AM	2016	5	0.0	0.348	0.6	8.5	3.0	4	10.0	1.0	0.4472	2011.49425287	25.92	19.7727222222	16.502	1.03518518519	1.35702103628	1861.77184166	84.4333264758	79.8597254025	7.1940608229	0.410107334526	0.0797430928245	0.0	0.0	0.0
640	105+14562_AM	105+14562	AM	2016	3	0.0	0.348	0.6	8.5	3.0	4	10.0	1.0	0.15	1005.74712644	15.49	12.5065217391	11.0	0.581020012912	0.719624543718	902.326093064	115.204433333	104.624866667	0.92111	0.0433333333333	0.00421296296296	0.0	0.0	0.0
641	105+14563_AM	105+14563	AM	2016	4	0.0	0.348	0.6	8.5	3.0	4	10.0	1.0	0.2	2011.49425287	17.14	12.085625	10.4	0.700116686114	0.992915136784	1927.86792541	172.2406675	157.659885	2.886475	0.1325	0.0257638888889	0.0	0.0	0.0
642	105+14564_AM	105+14564	AM	2016	5	0.0	0.348	0.6	8.5	3.0	4	10.0	1.0	0.25	2011.49425287	17.09	14.0315172414	12.0	0.877706260971	1.0690219555	1785.597297	162.854324	151.775428	3.05733	0.188	0.0365555555556	0.0	0.0	0.0
643	105+14565_AM	105+14565	AM	2016	6	0.0	0.348	0.6	8.5	3.0	4	10.0	1.0	0.3	2011.49425287	17.75	12.614556213	11.488	1.01408450704	1.42692296868	1921.77132168	138.271661667	123.531256667	2.62809166667	0.095	0.0184722222222	0.0	0.0	0.0
644	105+14567_AM	105+14567	AM	2016	1	0.0	0.348	0.6	8.5	3.0	4	10.0	1.0	0.106	2011.49425287	30.71	25.3118965517	21.0	0.20709866493	0.251265249406	1781.01530219	340.99374	304.61858	17.32594	0.18	0.035	0.0	0.0	0.0
645	105+14568_AM	105+14568	AM	2016	1	0.0	0.348	0.6	8.5	3.0	4	10.0	1.0	0.1	2011.49425287	27.0	21.8569230769	20.0	0.222222222222	0.274512564229	1801.74463167	340.99374	304.61858	12.79594	0.08	0.0155555555556	0.0	0.0	0.0
646	105+14570_AM	105+14570	AM	2016	5	0.0	0.348	0.6	8.5	2.0	4	10.0	1.0	0.31	862.068965517	16.55	12.1487341772	11.608	1.12386706949	1.53102370409	812.390786886	580.685544839	510.775148065	35.0758629032	0.697741935484	0.0581451612903	0.0	0.0	0.0
647	105+14571_AM	105+14571	AM	2016	3	0.0	0.348	0.6	8.5	2.0	4	10.0	1.0	0.15	862.068965517	23.87	10.7561835749	7.0	0.377042312526	0.836728002765	937.060974279	240.611656667	210.634886667	22.9679766667	2.62666666667	0.218888888889	0.0	0.0	0.0
648	105+17539_AM	105+17539	AM	2016	4	0.0	0.348	0.6	3.5	0.0	3	3.0	2.0	0.27	3735.63218391	17.76	10.7658642973	8.57	0.912162162162	1.5047561025	3821.47425142	1379.7417	1092.42663	209.998942963	20.9881481481	3.78952674897	0.0	3.78952674897	0.0
649	105+17540_AM	105+17540	AM	2016	2	0.0	0.348	0.6	8.5	1.0	4	8.0	2.0	0.1176	3448.27586207	22.24	13.1877840909	10.0	0.31726618705	0.535040606622	3503.29197695	2203.04908653	2021.64808673	143.271796327	0.895306122449	0.149217687075	0.0	0.0	0.0
650	105+17541_AM	105+17541	AM	2016	9	0.0	0.348	0.6	3.5	1.0	3	8.0	1.0	0.35	2011.49425287	18.54	12.5590540541	9.054	1.13268608414	1.67210045514	1883.00168915	615.417106	560.388271714	56.491634	1.72057142857	0.334555555556	0.0	0.334555555556	0.0
651	105+17542_AM	105+17542	AM	2016	8	0.0	0.348	0.6	8.5	1.0	4	8.0	1.0	0.49	990.675580577	17.9	11.4125812274	10.0	1.64245810056	2.57610433733	984.39881392	506.815181224	465.431587959	35.4439206122	0.970612244898	0.0929509787589	0.0	0.0	0.0
658	105-04181_AM	105-04181	AM	2016	2	0.0	0.348	0.83	5.5	3.0	1	10.0	3.22580645161	0.6975	17241.3793103	71.74	37.9746401719	20.77	0.583356565375	1.1020512587	17458.5552419	14638.2696855	13880.8067548	19.9053748387	0.0	0.0	0.0	0.0	0.0
659	105-04182_AM	105-04182	AM	2016	1	0.0	0.348	0.83	5.5	3.0	1	9.0	5.0	0.25	27298.8505747	70.83	39.3005370569	20.39	0.211774671749	0.381674173518	27130.682823	19666.89844	18584.02936	94.3259	0.0	0.0	0.0	0.0	0.0
660	105-04183_AM	105-04183	AM	2016	1	0.0	0.348	0.83	5.5	3.0	1	10.0	5.0	0.17	27298.8505747	70.13	39.3666487648	20.57	0.145444175103	0.259102573372	27001.3608828	20919.25	19724.14221	106.78797	0.0	0.0	0.0	0.0	0.0
661	105-04185_AM	105-04185	AM	2016	1	0.0	0.348	0.83	5.5	2.0	1	9.0	5.0	0.61	27298.8505747	71.32	39.3936197637	17.39	0.513180033651	0.929084461381	27180.7703644	21154.73633	19870.80469	268.9427	0.0	0.0	0.0	0.0	0.0
662	105-04187_AM	105-04187	AM	2016	1	0.0	0.348	0.71	2.1	1.0	1	10.0	2.0	0.18	7471.26436782	67.66	40.0170032223	25.82	0.1596216376	0.269885277016	7374.26884927	5459.33057	5111.38619	91.73497	1.15	0.415277777778	0.0	0.0	0.0
663	105-04190_AM	105-04190	AM	2016	2	1.0	0.348	0.71	2.1	3.0	1	2.0	4.0	0.43	16666.6666667	54.82	47.7072443488	45.55	0.470631156512	0.540798370398	7926.55656953	12809.4628677	12538.9505386	50.2452855814	1.66534883721	0.670765503876	0.0	0.0	12993.1124937
664	105-04399_AM	105-04399	AM	2016	1	0.0	0.348	0.83	5.5	1.0	1	6.0	4.0	0.17	21264.3678161	61.31	46.2998711063	44.39	0.166367639863	0.220302989107	17923.4223595	16251.72363	15322.28064	494.01291	0.0	0.0	0.0	0.0	0.0
665	105-04400_AM	105-04400	AM	2016	2	0.0	0.348	0.83	5.5	1.0	1	6.0	3.39344262295	0.61	18039.8530243	64.9	48.0447905478	46.99	0.563944530046	0.761789146808	15425.3408348	16032.0857605	15675.1786985	451.389493279	0.0	0.0	0.0	0.0	0.0
666	105-04624_AM	105-04624	AM	2016	1	1.0	0.348	0.71	2.1	3.0	1	2.0	2.0	1.16	8333.33333333	54.7	47.0595837897	44.59	1.27239488117	1.47897610636	4127.44161031	4335.25195	4177.70595	153.92741	10.93	4.40236111111	0.0	0.0	5786.43719092
667	105-04862_AM	105-04862	AM	2016	1	0.0	0.348	0.83	5.5	2.0	1	7.0	4.0	0.84	21839.0804598	72.2	68.4464923747	64.772	0.698060941828	0.736341604243	13325.7097845	11894.35742	11205.30887	85.41915	0.0	0.0	0.0	0.0	0.0
668	105-04863_AM	105-04863	AM	2016	1	0.0	0.348	0.83	5.5	2.0	1	11.0	5.0	0.36	27298.8505747	67.99	63.3530290011	59.48	0.317693778497	0.340946602563	17554.8405534	11894.35742	11205.30887	41.36915	0.0	0.0	0.0	0.0	0.0
669	105-04864_AM	105-04864	AM	2016	1	0.0	0.348	0.83	5.5	2.0	1	7.0	1.0	0.22	4022.98850575	70.3	64.7969924812	61.0	0.187766714083	0.203713158505	2657.92560994	1548.60437	1376.90417	66.85124	0.0	0.0	0.0	0.0	0.0
670	105-04865_AM	105-04865	AM	2016	1	0.0	0.348	0.83	5.5	2.0	1	7.0	5.0	0.41	27298.8505747	69.75	62.5395596133	58.86	0.352688172043	0.393351026968	19066.7593372	12277.12402	11295.44518	248.96239	0.0	0.0	0.0	0.0	0.0
671	105-04867_AM	105-04867	AM	2016	1	0.0	0.348	0.83	5.5	2.0	1	9.0	5.0	0.25	27298.8505747	71.07	61.836017316	58.99	0.211059518784	0.242577071601	19984.9213644	10117.61816	9011.39839	357.898	0.0	0.0	0.0	0.0	0.0
672	105-04868_AM	105-04868	AM	2016	1	0.0	0.348	0.83	5.5	2.0	1	10.0	3.0	1.2	16379.3103448	69.23	55.1029462366	50.048	1.04001155568	1.30664519626	13229.1437724	6105.78174	5093.71058	456.80061	0.0	0.0	0.0	0.0	0.0
673	105-04870_AM	105-04870	AM	2016	1	0.0	0.348	0.83	5.5	2.0	1	10.0	3.0	0.31	16379.3103448	70.44	63.4861272321	59.6	0.26405451448	0.292977392242	11333.9432102	6785.94141	5598.03499	520.50194	0.0	0.0	0.0	0.0	0.0
674	105-04871_AM	105-04871	AM	2016	1	0.0	0.348	0.83	5.5	2.0	1	6.0	4.0	0.31	21839.0804598	69.63	59.633647587	56.33	0.26712623869	0.311904449126	16327.5184493	6914.05225	5768.57624	532.22051	0.0	0.0	0.0	0.0	0.0
675	105-05618_AM	105-05618	AM	2016	1	0.0	0.348	0.6	3.5	3.0	2	7.0	4.0	0.21	10919.5402299	48.41	42.0760197368	39.758	0.260276802314	0.299457982928	7355.80651265	7838.79834	7559.28184	13.78258	0.7	0.184722222222	0.184722222222	0.0	0.0
676	105-05619_AM	105-05619	AM	2016	3	0.0	0.348	0.6	3.5	3.0	2	7.0	3.0	0.33	8189.65517241	39.34	30.6827371865	28.59	0.503304524657	0.645314004407	6601.5682328	4994.47339788	4795.69423273	29.1807845455	1.05060606061	0.277243265993	0.277243265993	0.0	0.0
677	105-05620_AM	105-05620	AM	2016	5	0.0	0.348	0.6	3.5	3.0	2	7.0	3.0	0.79	8189.65517241	36.89	25.8436008677	23.004	1.2849010572	1.83410973736	7433.35036522	4772.38651962	4609.10705051	52.1229018987	5.66164556962	1.49404535865	1.49404535865	0.0	0.0
678	105-05621_AM	105-05621	AM	2016	1	0.0	0.348	0.6	3.5	3.0	2	7.0	3.0	0.15	8189.65517241	39.36	28.9177535442	26.0	0.228658536585	0.311227495118	7083.68710121	4609.00537	4470.23075	24.30253	1.8	0.475	0.475	0.0	0.0
679	105-05622_AM	105-05622	AM	2016	2	0.0	0.348	0.6	3.5	3.0	2	4.0	3.0	0.33	8189.65517241	38.38	24.0303917301	18.734	0.515893694633	0.823956605551	8178.49891158	4952.31491394	4763.35938515	174.75477697	8.94242424242	2.35980639731	2.35980639731	0.0	0.0
680	105-05623_AM	105-05623	AM	2016	2	0.0	0.348	0.6	3.5	3.0	2	7.0	3.0	0.26	8189.65517241	36.02	19.2117608696	14.758	0.433092726263	0.812002611623	9121.50919952	5327.721925	5169.650125	39.557375	1.125	0.296875	0.296875	0.0	0.0
681	105-05624_AM	105-05624	AM	2016	6	0.0	0.348	0.6	3.5	3.0	2	4.0	3.0	0.78	8189.65517241	34.65	17.7885037675	14.656	1.35064935065	2.63091267325	9332.75848694	5073.40975	4910.65074833	42.6693133333	1.67	0.440694444444	0.440694444444	0.0	0.0
682	105-05625_AM	105-05625	AM	2016	2	0.0	0.348	0.6	3.5	3.0	2	4.0	3.0	0.26	8189.65517241	35.88	20.8193919653	16.84	0.434782608696	0.749301421771	8639.17454525	5311.45874	5086.56484	55.11707	1.87	0.493472222222	0.493472222222	0.0	0.0
683	105-05626_AM	105-05626	AM	2016	2	0.0	0.348	0.6	3.5	3.0	2	4.0	3.0	0.26	8189.65517241	34.36	23.5211956522	18.678	0.454016298021	0.663231590378	7594.76598522	5070.506835	4858.858015	48.76556	2.01	0.530416666667	0.530416666667	0.0	0.0
684	105-05627_AM	105-05627	AM	2016	1	0.0	0.348	0.6	3.5	3.0	2	4.0	3.0	0.13	8189.65517241	33.55	21.3551535088	15.404	0.232488822653	0.365251413285	8074.75131723	4647.33398	4469.28588	44.30524	1.92	0.506666666667	0.506666666667	0.0	0.0
685	105-05628_AM	105-05628	AM	2016	1	0.0	0.348	0.6	3.5	3.0	2	4.0	3.0	0.13	8189.65517241	32.98	24.9718571429	20.466	0.236506973924	0.312351618679	6847.48753383	4949.33008	4750.5824	57.69022	3.94	1.03972222222	1.03972222222	0.0	0.0
686	105-05629_AM	105-05629	AM	2016	2	0.0	0.348	0.6	3.5	3.0	2	1.0	3.0	0.42	8189.65517241	34.66	26.0701956522	22.258	0.727062896711	0.966621054026	6900.66082801	6051.23667952	5751.37171476	106.615904286	2.49523809524	0.658465608466	0.658465608466	0.0	0.0
687	105-05630_AM	105-05630	AM	2016	1	0.0	0.348	0.6	3.5	3.0	2	1.0	3.0	0.51	8189.65517241	40.5	34.501007584	32.59	0.755555555556	0.886930618635	5748.81792917	3796.5481	3626.25706	53.04291	1.28	0.337777777778	0.337777777778	0.0	0.0
688	105-05631_AM	105-05631	AM	2016	4	0.0	0.348	0.6	3.5	2.0	2	1.0	3.0	0.53	8189.65517241	37.64	26.5410845987	22.204	0.844845908608	1.19814244522	7387.00939917	3962.30527943	3796.68662038	48.5381943396	0.434716981132	0.114716981132	0.114716981132	0.0	0.0
689	105-05632_AM	105-05632	AM	2016	1	0.0	0.348	0.6	3.5	2.0	2	1.0	3.0	0.13	8189.65517241	34.27	14.8987350055	9.214	0.227604318646	0.52353438041	10214.6820961	4170.93994	3970.45433	50.49639	1.46	0.385277777778	0.385277777778	0.0	0.0
690	105-05633_AM	105-05633	AM	2016	1	0.0	0.348	0.6	3.5	2.0	2	1.0	3.0	0.13	8189.65517241	33.06	16.2678540305	9.78	0.235934664247	0.479473198209	9562.84142564	4206.69873	3993.6834	58.86153	1.07	0.282361111111	0.282361111111	0.0	0.0
691	105-05634_AM	105-05634	AM	2016	1	0.0	0.348	0.6	3.5	2.0	2	1.0	3.0	0.13	8189.65517241	35.61	24.0333738938	18.426	0.219039595619	0.324548689438	7691.53549432	3916.33154	3775.54622	60.38293	1.36	0.358888888889	0.358888888889	0.0	0.0
692	105-05636_AM	105-05636	AM	2016	1	0.0	0.348	0.6	3.5	1.0	2	6.0	3.0	0.15	7758.62068966	23.28	11.9608045977	7.048	0.386597938144	0.75245774032	8837.48103638	2311.271	1972.41014	105.53034	7.3	1.825	1.825	0.0	0.0
693	105-05637_AM	105-05637	AM	2016	3	0.0	0.348	0.6	3.5	0.0	2	6.0	3.0	0.08	7327.5862069	29.12	16.922245614	8.104	0.164835164835	0.283650297336	7721.89650128	1946.21785	1661.67182875	88.72167	4.32	1.02	1.02	0.0	0.0
694	105-05638_AM	105-05638	AM	2016	1	0.0	0.348	0.6	3.5	0.0	2	6.0	3.0	0.07	7327.5862069	26.6	16.8055266272	8.0	0.157894736842	0.24991778557	7266.99010485	2701.37769	2352.20919	160.41968	5.39	1.27263888889	1.27263888889	0.0	0.0
695	105-05639_AM	105-05639	AM	2016	3	0.0	0.348	0.6	3.5	0.0	2	6.0	3.0	0.27	7327.5862069	25.28	15.530744921	10.23	0.64082278481	1.04309227165	7422.81961685	1645.25943778	1440.34971259	135.550573333	4.0862962963	0.964819958848	0.964819958848	0.0	0.0
696	105-05640_AM	105-05640	AM	2016	1	0.0	0.348	0.6	3.5	0.0	2	6.0	3.0	0.07	7327.5862069	28.7	23.5086178862	18.98	0.146341463415	0.178657887092	5507.23607376	2879.83423	2623.67315	292.46354	6.06	1.43083333333	1.43083333333	0.0	0.0
697	105-05641_AM	105-05641	AM	2016	6	0.0	0.348	0.6	3.5	0.0	2	6.0	3.0	0.18	7327.5862069	26.92	21.7915028249	17.686	0.401188707281	0.495606020694	5608.32079772	3233.84737167	2919.895775	289.436755	1.58166666667	0.373449074074	0.373449074074	0.0	0.0
698	105-05642_AM	105-05642	AM	2016	2	0.0	0.348	0.6	3.5	0.0	2	5.0	3.0	0.06	7327.5862069	25.33	19.331201373	13.0	0.142123963679	0.18622743256	6069.4291671	1474.712585	1246.838715	123.76701	1.115	0.263263888889	0.263263888889	0.0	0.0
699	105-05643_AM	105-05643	AM	2016	5	0.0	0.348	0.6	3.5	0.0	2	5.0	3.0	0.21	7327.5862069	25.88	18.4275869809	13.26	0.48686244204	0.68375745631	6546.53605089	1535.76835714	1299.94518	130.226278095	2.10238095238	0.496395502646	0.496395502646	0.0	0.0
700	105-05644_AM	105-05644	AM	2016	2	0.0	0.348	0.6	3.5	0.0	2	2.0	3.0	0.06	7327.5862069	25.57	20.2585878301	16.1	0.140789988268	0.177702415894	5784.05277069	2599.062745	2308.790745	208.731575	3.725	0.879513888889	0.879513888889	0.0	0.0
701	105-05645_AM	105-05645	AM	2016	1	0.0	0.348	0.6	3.5	0.0	2	2.0	3.0	0.07	7327.5862069	26.92	21.4686498856	16.456	0.156017830609	0.195634100066	5731.3956702	3083.8501	2753.36262	189.45074	4.54	1.07194444444	1.07194444444	0.0	0.0
702	105-05646_AM	105-05646	AM	2016	6	0.0	0.348	0.6	3.5	0.0	2	3.0	3.0	0.42	7614.94252874	26.44	21.7922519509	17.914	0.953101361573	1.15637429563	5666.57565649	3095.28975333	2739.84841667	187.362493333	2.22666666667	0.546358024691	0.546358024691	0.0	0.0
703	105-05647_AM	105-05647	AM	2016	6	0.0	0.348	0.6	3.5	1.0	2	2.0	3.0	0.42	7758.62068966	23.05	15.9589033659	12.43	1.09327548807	1.57905586758	7120.58531091	4164.21500667	3785.362685	221.4795	2.53833333333	0.634583333333	0.634583333333	0.0	0.0
704	105-05651_AM	105-05651	AM	2016	1	0.0	0.348	0.6	3.5	2.0	2	2.0	3.0	0.09	8189.65517241	26.03	19.9854555315	17.59	0.207452938917	0.270196493219	6733.87612883	6244.10107	5934.66666	112.23763	6.22	1.64138888889	1.64138888889	0.0	0.0
705	105-05653_AM	105-05653	AM	2016	2	0.0	0.348	0.6	3.5	2.0	2	2.0	3.0	0.0821	8189.65517241	31.69	19.6766195652	15.77	0.155443357526	0.250347880319	8230.50747177	7637.31348	7393.47584	28.67548	0.0	0.0	0.0	0.0	0.0
706	105-05654_AM	105-05654	AM	2016	3	0.0	0.348	0.83	5.5	2.0	1	2.0	3.0	0.1243	9572.2251505	35.6	17.9247180043	13.002	0.209494382022	0.416073491266	9876.87226948	8623.13612859	8356.77982385	53.4144882462	1.19629927595	0.368984593872	0.0	0.0	0.0
707	105-05655_AM	105-05655	AM	2016	2	0.0	0.348	0.83	5.5	3.0	1	2.0	3.67225495892	1.2049	15159.7929146	55.35	32.6927292341	18.16	1.30612466125	2.21131736914	14670.771881	11702.8464162	11354.0546147	75.7778064644	0.0	0.0	0.0	0.0	0.0
708	105-06023_AM	105-06023	AM	2016	8	0.0	0.348	0.6	3.5	3.0	2	4.0	2.0	0.44	5459.77011494	26.99	16.9088050314	14.0	0.978140051871	1.56131671936	5449.89365175	270.430930909	240.950867955	15.8031165909	0.905454545455	0.238939393939	0.238939393939	0.0	0.0
709	105-06024_AM	105-06024	AM	2016	11	0.0	0.348	0.6	3.5	3.0	2	4.0	3.0	0.64	8189.65517241	40.52	31.5121906694	27.07	0.947680157947	1.21857602357	6626.16994121	767.965164062	713.878599531	28.3436545312	0.40359375	0.10650390625	0.10650390625	0.0	0.0
710	105-06025_AM	105-06025	AM	2016	4	0.0	0.348	0.6	3.5	3.0	2	7.0	3.0	0.39	8189.65517241	35.4	30.2876769912	27.944	0.661016949153	0.772591440631	5700.25774463	992.71424641	925.365004103	45.4200087179	0.737692307692	0.194668803419	0.194668803419	0.0	0.0
711	105-06027_AM	105-06027	AM	2016	8	0.0	0.348	0.6	8.5	3.0	4	1.0	1.0	0.48	1005.74712644	20.8	13.6675561097	14.0	1.38461538462	2.10717993538	989.370477977	80.90952	75.45178	1.73927375	0.0725	0.00704861111111	0.0	0.0	0.0
712	105-06028_AM	105-06028	AM	2016	12	0.0	0.348	0.6	3.5	2.0	2	1.0	2.14285714286	0.7	5849.75369458	22.97	12.7012552891	11.0	1.8284719199	3.30675976854	6370.05439412	1832.49335586	1572.59338829	76.7191584286	2.19614285714	0.579537698413	0.579537698413	0.0	0.0
713	105-06029_AM	105-06029	AM	2016	15	0.0	0.348	0.6	3.5	2.0	2	2.0	3.0	0.88064	8189.65517241	26.35	13.4343092522	11.58	2.00525237192	3.93309391708	9370.56796416	2612.88241891	2300.17017568	114.50332396	2.65061046512	0.699466650517	0.699466650517	0.0	0.0
714	105-06030_AM	105-06030	AM	2016	7	0.0	0.348	0.6	3.5	2.0	2	1.0	3.0	0.38	8189.65517241	26.23	15.9486187845	13.0	0.869233701868	1.42959088233	8359.36654554	1777.47128026	1458.29410026	149.413723158	3.39	0.894583333333	0.894583333333	0.0	0.0
715	105-06031_AM	105-06031	AM	2016	4	0.0	0.348	0.6	3.5	1.0	2	5.0	2.31034482759	0.58	6173.2065002	32.1	17.8032804233	12.79	1.08411214953	1.95469594213	6709.31188612	2543.79581155	2153.44021121	316.989812241	13.9575862069	3.60513109739	3.60513109739	0.0	0.0
716	105-06032_AM	105-06032	AM	2016	2	0.0	0.348	0.6	3.5	1.0	2	5.0	3.65517241379	0.29	9453.03210464	31.14	17.7876266996	13.2	0.558766859345	0.978208070917	10077.8537052	3320.93010793	2776.22975552	376.899828621	11.1827586207	2.79568965517	2.79568965517	0.0	0.0
717	105-06033_AM	105-06033	AM	2016	3	0.0	0.348	0.6	8.5	1.0	4	5.0	3.31149593157	0.4793	8366.36761945	28.37	18.6287576127	15.14	1.01367641875	1.54374223971	8232.10626723	3132.83998542	2598.06858827	341.248419366	11.3177926142	2.76408371789	0.0	0.0	0.0
718	105-06034_AM	105-06034	AM	2016	4	0.0	0.348	0.6	3.5	0.0	2	6.0	1.25	0.36	3053.16091954	16.29	10.8087950311	8.78	1.32596685083	1.99837261581	2909.89658657	1442.8299275	1163.5467	199.65815	10.89	2.57125	2.57125	0.0	0.0
719	105-06035_AM	105-06035	AM	2016	6	0.0	0.348	0.6	3.5	0.0	2	3.0	1.0	0.46	2442.52873563	15.81	10.6683866995	8.78	1.74573055028	2.58708282493	2294.31898648	1447.33764522	1119.96464978	316.308331739	21.3226086957	5.03450483092	5.03450483092	0.0	0.0
720	105-06036_AM	105-06036	AM	2016	2	0.0	0.348	0.6	3.5	0.0	2	3.0	1.0	0.18	2442.52873563	17.64	8.57044883303	7.0	0.612244897959	1.26014403801	2872.42390749	1322.93146	951.57343	224.74378	20.43	4.82375	4.82375	0.0	0.0
721	105-06038_AM	105-06038	AM	2016	4	0.0	0.348	0.6	8.5	2.0	4	2.0	2.25	0.36	4202.5862069	27.85	19.3963220339	17.0	0.775583482944	1.11361318719	4047.47602885	1270.263915	1117.1050475	190.87155	12.375	2.234375	0.0	0.0	0.0
722	105-06039_AM	105-06039	AM	2016	6	0.0	0.348	0.6	3.5	1.0	2	2.0	2.0	0.43	5172.4137931	23.69	18.2678214286	16.0	1.08906711693	1.41231947667	4230.19740952	1298.34521953	1164.21947674	189.107218837	6.99511627907	1.74877906977	1.74877906977	0.0	0.0
723	105-06040_AM	105-06040	AM	2016	7	0.0	0.348	0.6	3.5	1.0	2	3.0	2.0	0.63	5172.4137931	23.03	16.0272807018	13.522	1.64133738602	2.35847869038	4724.30279732	776.793369048	702.899479683	192.016254762	14.4642857143	3.61607142857	3.61607142857	0.0	0.0
724	105-06130_AM	105-06130	AM	2016	2	0.0	0.348	0.6	3.5	2.0	2	2.0	3.0	0.13	8189.65517241	32.15	16.8499099099	11.11	0.242612752722	0.462910486864	9218.88754482	3001.95596077	2779.79679538	127.685874615	3.64076923077	0.960758547009	0.960758547009	0.0	0.0
725	105-06131_AM	105-06131	AM	2016	7	0.0	0.348	0.6	3.5	2.0	2	2.0	3.0	0.63	8189.65517241	27.99	15.7537648456	12.752	1.35048231511	2.39942644634	8816.52969973	2659.98544857	2412.89641429	181.095634286	7.83857142857	2.06851190476	2.06851190476	0.0	0.0
726	105-06132_AM	105-06132	AM	2016	3	0.0	0.348	0.6	8.5	1.0	4	2.0	1.0	0.27	862.068965517	15.9	11.233	10.342	1.01886792453	1.44217929315	825.590062627	89.2297	77.2237333333	10.67352	0.53	0.0441666666667	0.0	0.0	0.0
727	105-06466_AM	105-06466	AM	2016	3	0.0	0.348	0.6	3.5	1.0	2	6.0	2.0	0.37	5172.4137931	33.26	18.8882874251	14.458	0.667468430547	1.17533154279	5535.65335781	2485.07915811	2007.59009135	347.347612973	7.17081081081	1.7927027027	1.7927027027	0.0	0.0
728	105-06467_AM	105-06467	AM	2016	3	0.0	0.348	0.6	3.5	0.0	2	6.0	2.5	0.24	6106.32183908	29.05	12.2457011494	9.188	0.49569707401	1.17592286667	7734.50790179	2053.22888	1721.08602	261.75632	1.85	0.436805555556	0.436805555556	0.0	0.0
729	105-06468_AM	105-06468	AM	2016	12	0.0	0.348	0.6	3.5	0.0	2	3.0	2.08437817689	1.1804	5268.91332375	24.87	14.455715847	12.13	2.84776839566	4.89937687968	5551.59516122	2287.3204309	2018.9007758	284.269446611	5.68230430363	1.38849962772	1.38849962772	0.0	0.0
730	105-06471_AM	105-06471	AM	2016	5	0.0	0.348	0.6	3.5	1.0	2	5.0	3.8	0.45	10143.6781609	31.1	23.5477230047	19.0	0.868167202572	1.14660767814	8481.54198219	5296.072948	4744.195672	345.116654	12.822	3.30860087719	3.30860087719	0.0	0.0
731	105-06472_AM	105-06472	AM	2016	1	0.0	0.348	0.6	3.5	1.0	2	5.0	4.0	0.09	10344.8275862	31.23	22.5583934808	19.53	0.172910662824	0.239378748518	9109.14434434	6069.90625	5462.98706	430.15396	22.57	5.6425	5.6425	0.0	0.0
732	105-06473_AM	105-06473	AM	2016	6	0.0	0.348	0.6	3.5	1.0	2	5.0	3.73593545573	0.36688	9661.90204069	23.4	17.2387968218	14.0	0.940717948718	1.27693366466	8332.57074899	6665.11202695	5987.79110741	369.18831401	16.2130113389	4.05325283471	4.05325283471	0.0	0.0
733	105-06544_AM	105-06544	AM	2016	10	0.0	0.348	0.6	3.5	1.0	2	9.0	2.0	1.06	5172.4137931	23.28	15.573672788	13.0	2.73195876289	4.08381509396	4895.31279029	1625.49001604	1442.03336877	112.849985943	2.40858490566	0.602146226415	0.602146226415	0.0	0.0
734	105-06545_AM	105-06545	AM	2016	5	0.0	0.348	0.6	3.5	1.0	2	9.0	2.0	0.3316	5172.4137931	23.64	13.175452381	10.428	0.841624365482	1.5100809767	5603.95075754	2185.709728	1874.92285971	182.994335006	3.20569360676	0.801423401689	0.801423401689	0.0	0.0
735	105-06595_AM	105-06595	AM	2016	2	0.0	0.348	0.6	3.5	0.0	3	3.0	3.0	0.09315	5603.44827586	18.6	13.2008841099	10.0	0.300483870968	0.423380733705	5022.30954147	4236.90861525	3809.03283811	412.263859415	7.13813741278	1.2888303662	0.0	1.2888303662	0.0
736	105-06597_AM	105-06597	AM	2016	1	0.0	0.348	0.6	3.5	3.0	2	7.0	2.0	0.8	5459.77011494	47.09	40.465	37.0	1.01932469739	1.1862103052	3767.19991573	2327.2124	2253.50459	10.2443	0.52	0.137222222222	0.137222222222	0.0	0.0
737	105-06598_AM	105-06598	AM	2016	1	0.0	0.348	0.6	3.5	3.0	2	4.0	2.0	1.98	5459.77011494	36.17	32.5899591837	30.652	3.28448990876	3.64529453168	3361.27279282	1367.85205	1319.20793	9.76406	0.39	0.102916666667	0.102916666667	0.0	0.0
738	105-06601_AM	105-06601	AM	2016	2	0.0	0.348	0.6	3.5	3.0	2	1.0	2.0	0.51	5459.77011494	35.33	24.0141927083	16.744	0.866119445231	1.27424645799	5095.57619614	1183.14545529	1131.98230882	27.5506458824	0.458823529412	0.121078431373	0.121078431373	0.0	0.0
739	105-06602_AM	105-06602	AM	2016	2	0.0	0.348	0.6	3.5	3.0	2	1.0	2.0	0.26	5459.77011494	30.59	25.8642028986	21.0	0.50997057862	0.60315023282	3887.21501397	460.14825	429.80958	38.5390469231	1.36	0.358888888889	0.358888888889	0.0	0.0
740	105-06613_AM	105-06613	AM	2016	7	0.0	0.348	0.6	3.5	0.0	2	6.0	2.0	0.23997	4885.05747126	17.08	11.1785827815	9.0	0.842985948478	1.28801658327	4709.65612098	2511.35483713	1922.42085031	394.70706983	25.3085277326	5.97562460354	5.97562460354	0.0	0.0
741	105-07764_AM	105-07764	AM	2016	3	0.0	0.348	0.71	2.1	3.0	1	7.0	2.0	1.4964	8333.33333333	55.81	51.2123801066	48.0	1.6087439527	1.75316983536	3112.80539354	5021.6626	4864.59056	5.90106080192	0.0104250200481	0.00419896640827	0.0	0.0	0.0
742	105-07766_AM	105-07766	AM	2016	1	0.0	0.348	0.71	2.1	3.0	1	7.0	2.0	0.48	8333.33333333	51.28	46.7676611418	43.208	0.561622464899	0.615810140958	3221.48235376	4703.94971	4545.30022	15.65296	0.28	0.112777777778	0.0	0.0	0.0
743	105-07767_AM	105-07767	AM	2016	4	0.0	0.348	0.6	3.5	3.0	2	7.0	2.0	0.57	5459.77011494	42.43	34.0580112045	30.0	0.806033466887	1.0041690278	4231.04944881	2265.08728877	2188.8160493	13.1454994737	0.163684210526	0.0431944444444	0.0431944444444	0.0	0.0
744	105-07768_AM	105-07768	AM	2016	1	0.0	0.348	0.6	3.5	3.0	2	7.0	2.0	0.13	5459.77011494	36.16	31.1168478261	29.0	0.215707964602	0.250668063924	3756.31119486	1481.6073	1429.28846	9.53315	0.13	0.0343055555556	0.0343055555556	0.0	0.0
745	105-08301_AM	105-08301	AM	2016	3	0.0	0.348	0.6	3.5	0.0	2	6.0	4.0	0.16	9770.11494253	16.57	8.25302543507	5.722	0.57936028968	1.16320979204	11330.3362509	2793.42370562	2174.11013063	450.221578125	33.669375	7.94971354167	7.94971354167	0.0	0.0
746	105-08303_AM	105-08303	AM	2016	7	0.0	0.348	0.6	3.5	0.0	2	3.0	3.90625	0.32	9541.12787356	17.01	10.2859418458	7.68	1.12874779541	1.86662536964	9777.74293867	3649.73032125	3161.92045437	419.598857812	27.3190625	6.45033420139	6.45033420139	0.0	0.0
747	105-08311_AM	105-08311	AM	2016	6	0.0	0.348	0.6	8.5	2.0	4	2.0	1.0	0.38	1958.56019359	17.4	14.7390942029	13.0	1.31034482759	1.54690645749	1700.48613272	683.582406842	615.639660789	81.4839560526	3.24947368421	0.61521468144	0.0	0.0	0.0
748	105-08312_AM	105-08312	AM	2016	4	0.0	0.348	0.6	3.5	2.0	2	2.0	3.0	0.37	8189.65517241	31.22	14.0601343101	11.0	0.711082639334	1.57893228545	10031.6468382	2772.06410973	2511.86915027	183.599627838	9.88567567568	2.60871996997	2.60871996997	0.0	0.0
749	105-08313_AM	105-08313	AM	2016	3	0.0	0.348	0.6	8.5	1.0	4	3.0	1.0	0.15	862.068965517	16.63	11.5285294118	10.114	0.541190619363	0.780671990201	831.736128691	630.531882	609.352028	25.1217453333	0.833333333333	0.0694444444444	0.0	0.0	0.0
750	105-08314_AM	105-08314	AM	2016	8	0.0	0.348	0.6	8.5	1.0	4	3.0	1.0	0.39	1259.9469496	15.47	12.1325	11.0	1.51260504202	1.9287038945	1149.4961501	37.0631238462	33.2048184615	2.92863076923	0.396666666667	0.048311965812	0.0	0.0	0.0
751	105-08340_AM	105-08340	AM	2016	1	0.0	0.348	0.6	8.5	1.0	4	6.0	1.0	0.09	862.068965517	14.88	6.54941176471	5.0	0.362903225806	0.824501526854	941.743971403	9.69141	7.69459	10.38647	3.28	0.273333333333	0.0	0.0	0.0
752	105-08351_AM	105-08351	AM	2016	1	0.0	0.348	0.6	3.5	3.0	2	4.0	3.0	0.06	8189.65517241	40.12	33.1875570033	30.0	0.0897308075773	0.108474389954	6058.14741214	333.42145	303.50976	9.74635	0.21	0.0554166666667	0.0554166666667	0.0	0.0
753	105-08352_AM	105-08352	AM	2016	2	0.0	0.348	0.6	3.5	3.0	2	7.0	2.0	0.1754	5459.77011494	23.41	13.5561111111	9.0	0.449551473729	0.776328838983	5767.40487333	449.20078	411.68693	47.6754838883	1.55937286203	0.411501171924	0.411501171924	0.0	0.0
754	105-08366_AM	105-08366	AM	2016	3	0.0	0.348	0.6	3.5	1.0	2	5.0	4.0	0.27	10344.8275862	28.58	23.2310872027	21.0	0.566829951015	0.697341448493	7868.26348285	6219.83903	5591.13236667	353.57655	13.06	3.265	3.265	0.0	0.0
755	105-08367_AM	105-08367	AM	2016	4	0.0	0.348	0.6	3.5	2.0	2	5.0	4.0	0.36	10919.5402299	33.32	26.177643909	23.9	0.648259303721	0.82513155405	8718.09119638	4561.145265	4032.5833	256.6574875	4.7275	1.24753472222	1.24753472222	0.0	0.0
756	105-08369_AM	105-08369	AM	2016	15	0.0	0.348	0.6	3.5	3.0	2	1.0	2.26666666667	0.9	6187.7394636	25.79	15.9468188976	13.0	2.0938348197	3.38625529936	6238.05513291	1502.215648	1320.63770133	57.8366406667	0.958666666667	0.252981481481	0.252981481481	0.0	0.0
757	105-08371_AM	105-08371	AM	2016	2	0.0	0.348	0.6	3.5	1.0	2	5.0	2.0	0.1807	5172.4137931	18.66	12.0995800525	9.132	0.581028938907	0.896064157017	5024.86867842	3114.06152028	2566.47224769	347.47395694	8.64125622579	2.16031405645	2.16031405645	0.0	0.0
758	105-08372_AM	105-08372	AM	2016	15	0.0	0.348	0.6	3.5	0.0	3	3.0	2.21951219512	0.82	4243.76226521	16.38	11.7269642857	9.57	3.00366300366	4.1954591829	3770.82717034	2305.03576598	2111.94596268	165.526725488	3.19890243902	0.59125013029	0.0	0.59125013029	0.0
759	105-08380_AM	105-08380	AM	2016	1	0.0	0.348	0.6	3.5	1.0	2	6.0	2.0	0.17	5172.4137931	32.09	14.7877093596	9.342	0.317856029916	0.68976200113	6259.86695473	2361.99097	1928.81561	393.84588	11.48	2.87	2.87	0.0	0.0
760	105-08381_AM	105-08381	AM	2016	2	0.0	0.348	0.6	3.5	0.0	2	6.0	2.0	0.13	4885.05747126	29.13	15.3634987893	9.75	0.267765190525	0.507696853885	5478.17648343	1984.419615	1647.253335	231.01059	0.0	0.0	0.0	0.0	0.0
761	105-08382_AM	105-08382	AM	2016	3	0.0	0.348	0.6	8.5	1.0	4	3.0	2.0	0.3139	4656.65542507	20.45	9.2634717608	8.0	0.92097799511	2.03314701943	5056.05493814	888.774463558	666.945955381	103.857412182	2.11719337369	0.476520267126	0.0	0.0	0.0
762	105-10291_AM	105-10291	AM	2016	5	0.0	0.348	0.6	3.5	3.0	2	7.0	1.57957778636	0.56938	4312.06579611	32.87	22.6914827586	17.124	1.03933069668	1.50553405273	3968.17854719	2108.68874394	2037.82749812	6.91761264674	0.426780006323	0.112622501668	0.112622501668	0.0	0.0
763	105-10292_AM	105-10292	AM	2016	3	0.0	0.348	0.6	3.5	3.0	2	11.0	2.8	0.2	7643.67816092	32.36	16.315388601	14.0	0.370828182942	0.735501941968	8802.60300251	969.4928925	939.663315	3.516638	0.237	0.0625416666667	0.0625416666667	0.0	0.0
764	105-10293_AM	105-10293	AM	2016	1	0.0	0.348	0.6	3.5	2.0	2	11.0	2.0	0.1004	5459.77011494	29.03	14.6218309859	9.0	0.207509472959	0.411986707124	6291.19508514	1911.02478	1861.02432	9.83884	0.57	0.150416666667	0.150416666667	0.0	0.0
765	105-10294_AM	105-10294	AM	2016	10	0.0	0.348	0.6	3.5	2.0	2	11.0	2.0	0.85	5459.77011494	31.75	22.4942789598	19.0	1.6062992126	2.26724315508	4901.96970219	2300.85469718	2235.06814529	14.5595614118	0.530941176471	0.140109477124	0.140109477124	0.0	0.0
766	105-10295_AM	105-10295	AM	2016	4	0.0	0.348	0.6	3.5	2.0	2	11.0	2.0	0.49	5459.77011494	30.24	18.9350511945	14.16	0.972222222222	1.55267602385	5452.05613465	1792.98163449	1715.86295061	21.4827293878	0.309387755102	0.0816439909297	0.0816439909297	0.0	0.0
767	105-10296_AM	105-10296	AM	2016	6	0.0	0.348	0.6	3.5	2.0	2	11.0	2.0	0.49	5459.77011494	25.72	19.290609319	16.498	1.14307931571	1.52405761341	4615.55230733	1481.60822592	1386.20209	31.5056410204	0.570816326531	0.150632086168	0.150632086168	0.0	0.0
768	105-10297_AM	105-10297	AM	2016	1	0.0	0.348	0.6	3.5	2.0	2	11.0	2.0	0.14	5459.77011494	26.34	15.9554166667	11.0	0.318906605923	0.526466978298	5588.15636681	715.0686	644.2847	20.36959	0.91	0.240138888889	0.240138888889	0.0	0.0
769	105-10298_AM	105-10298	AM	2016	1	0.0	0.348	0.6	3.5	2.0	2	11.0	2.0	0.1	5459.77011494	34.09	19.0337109375	9.0	0.176004693458	0.315230173438	5908.43444163	337.85712	308.21081	14.57624	0.3	0.0791666666667	0.0791666666667	0.0	0.0
770	105-10299_AM	105-10299	AM	2016	1	0.0	0.348	0.6	3.5	2.0	2	11.0	3.0	0.2	8189.65517241	38.58	24.1231498471	17.888	0.311041990669	0.497447475809	8186.89930482	942.27905	877.78294	42.32178	0.73	0.192638888889	0.192638888889	0.0	0.0
771	105-10300_AM	105-10300	AM	2016	2	0.0	0.348	0.6	3.5	2.0	2	9.0	3.0	0.41	8189.65517241	46.98	35.7427887789	30.31	0.523627075351	0.68825071687	6808.80669248	950.120407317	849.140996829	92.5356653659	2.74024390244	0.723119918699	0.723119918699	0.0	0.0
772	105-10301_AM	105-10301	AM	2016	2	0.0	0.348	0.6	3.5	2.0	2	9.0	2.0	0.49	5459.77011494	47.8	35.2836698718	32.0	0.615062761506	0.833246657925	4698.5152991	1466.78612245	1352.37819653	36.8160085714	1.94551020408	0.513398526077	0.513398526077	0.0	0.0
773	105-10304_AM	105-10304	AM	2016	8	0.0	0.348	0.6	3.5	3.0	2	10.0	2.0	0.73784	5459.77011494	33.96	23.9318687589	19.0	1.30360424028	1.84985136121	4927.52976011	1740.52970999	1659.9949447	5.86724088474	0.212365011385	0.0560407668932	0.0560407668932	0.0	0.0
774	105-10305_AM	105-10305	AM	2016	5	0.0	0.348	0.6	3.5	3.0	2	11.0	2.0	0.25	5459.77011494	28.05	16.4041791045	11.0	0.534759358289	0.914401135494	5728.61830914	1833.970528	1736.40956	7.07074	0.734	0.193694444444	0.193694444444	0.0	0.0
775	105-10306_AM	105-10306	AM	2016	6	0.0	0.348	0.6	3.5	3.0	2	11.0	2.0	0.3	5459.77011494	23.69	15.1550874636	11.32	0.759814267623	1.18771996818	5361.84406005	1875.497315	1738.573025	13.1506016667	0.426666666667	0.112592592593	0.112592592593	0.0	0.0
776	105-10307_AM	105-10307	AM	2016	2	0.0	0.348	0.6	3.5	2.0	2	11.0	2.0	0.13	5459.77011494	22.88	13.409495114	9.57	0.340909090909	0.581677381116	5720.12645775	2046.58411	1864.7106	19.4666876923	0.863846153846	0.227959401709	0.227959401709	0.0	0.0
777	105-10308_AM	105-10308	AM	2016	4	0.0	0.348	0.6	3.5	1.0	2	11.0	2.0	0.31	5274.37893956	23.36	13.4921625544	10.0	0.796232876712	1.37857811341	5581.35521525	1587.86643194	1417.36876452	21.5147719355	1.61387096774	0.411421407099	0.411421407099	0.0	0.0
778	105-10309_AM	105-10309	AM	2016	1	0.0	0.348	0.6	3.5	1.0	2	11.0	2.0	0.07	5172.4137931	21.84	9.19160744501	5.0	0.192307692308	0.456938574142	6556.78814963	3586.99902	3290.29318	92.30038	13.3	3.325	3.325	0.0	0.0
779	105-10310_AM	105-10310	AM	2016	3	0.0	0.348	0.6	3.5	1.0	2	7.0	2.0	0.25	5172.4137931	24.3	8.43003795066	5.392	0.617283950617	1.77935142022	7170.96458626	1396.235988	1281.084444	16.442354	1.2536	0.3134	0.3134	0.0	0.0
780	105-10314_AM	105-10314	AM	2016	6	0.0	0.348	0.6	8.5	2.0	4	11.0	1.0	0.236	2050.45782194	20.12	13.4385185185	9.0	0.703777335984	1.05368757579	2005.6138752	189.506626695	170.612754661	5.25602754237	0.440847457627	0.0873807813847	0.0	0.0	0.0
781	105-10316_AM	105-10316	AM	2016	1	0.0	0.348	0.6	3.5	3.0	2	11.0	3.0	0.17	8189.65517241	35.16	23.637971223	20.83	0.290102389078	0.431509113188	7717.64687598	1802.05762	1710.54063	44.86627	1.54	0.406388888889	0.406388888889	0.0	0.0
782	105-10318_AM	105-10318	AM	2016	2	0.0	0.348	0.6	3.5	3.0	2	7.0	2.0	0.41	5459.77011494	37.35	25.6983079526	20.39	0.658634538153	0.957261468163	5039.78975514	1749.02760854	1655.46381878	45.278685122	1.50951219512	0.398343495935	0.398343495935	0.0	0.0
783	105-10319_AM	105-10319	AM	2016	3	0.0	0.348	0.6	3.5	3.0	2	7.0	2.0	0.71	5459.77011494	39.54	25.1219435216	17.794	1.07738998483	1.69572867495	5390.89298208	204.34512	191.1689	20.9369669014	1.79492957746	0.473661971831	0.473661971831	0.0	0.0
784	105-10322_AM	105-10322	AM	2016	19	0.0	0.348	0.6	3.5	2.0	3	11.0	2.0	0.8543	4310.34482759	23.11	15.9232291667	13.09	2.21800086543	3.21907067112	3973.59722674	627.142675535	569.268639932	4.63199966733	0.287882359827	0.0599754916306	0.0	0.0599754916306	0.0
785	105-10323_AM	105-10323	AM	2016	10	0.0	0.348	0.6	3.5	2.0	3	11.0	2.0	0.54	4310.34482759	23.98	15.9010833333	13.628	1.35112593828	2.03759701908	4110.32675348	484.260772222	416.237031667	6.4761987037	0.586481481481	0.122183641975	0.0	0.122183641975	0.0
786	105-10324_AM	105-10324	AM	2016	12	0.0	0.348	0.6	3.5	2.0	3	11.0	2.0	0.42	4310.34482759	19.22	12.9406363636	11.0	1.31113423517	1.94735400114	4056.68847176	1030.75293214	939.231265714	9.81999880952	0.351428571429	0.0732142857143	0.0	0.0732142857143	0.0
787	105-10325_AM	105-10325	AM	2016	5	0.0	0.348	0.6	3.5	2.0	3	11.0	1.95480225989	0.22125	4212.93590493	25.54	20.0251351351	16.0	0.519772905247	0.66291687474	3372.55168851	319.149298249	252.948357627	8.47451672316	0.710225988701	0.147963747646	0.0	0.147963747646	0.0
788	105-10326_AM	105-10326	AM	2016	9	0.0	0.348	0.6	3.5	2.0	3	8.0	2.0	0.71875	4310.34482759	21.22	16.1994117647	13.0	2.03228086711	2.6621337013	3568.96065762	350.881870974	275.024767548	17.2231973217	1.20012173913	0.250025362319	0.0	0.250025362319	0.0
789	105-10327_AM	105-10327	AM	2016	2	0.0	0.348	0.6	3.5	2.0	3	8.0	2.0	0.09	4310.34482759	18.32	12.4596296296	8.606	0.294759825328	0.43339972058	4020.7129318	1938.44197667	1768.48102	45.18347	1.09333333333	0.227777777778	0.0	0.227777777778	0.0
790	105-10328_AM	105-10328	AM	2016	11	0.0	0.348	0.6	3.5	2.0	3	9.0	2.0	0.55	4310.34482759	18.63	12.3177579365	10.19	1.77133655395	2.67905897892	4120.41343835	1771.61176345	1578.36988818	71.4241547273	1.57345454545	0.327803030303	0.0	0.327803030303	0.0
791	105-10329_AM	105-10329	AM	2016	4	0.0	0.348	0.6	3.5	1.0	3	9.0	2.0	0.28	4022.98850575	18.44	12.1451923077	9.03	0.911062906725	1.38326339957	3858.20257191	405.474422714	323.652130843	23.4634558393	2.31170714286	0.449498611111	0.0	0.449498611111	0.0
792	105-10330_AM	105-10330	AM	2016	10	0.0	0.348	0.6	3.5	1.0	3	9.0	2.0	0.88	4022.98850575	18.0	15.207751004	13.0	2.93333333333	3.47191376201	2868.24842062	314.618061023	237.2863775	30.3962594318	3.49556818182	0.679693813131	0.0	0.679693813131	0.0
793	105-10331_AM	105-10331	AM	2016	4	0.0	0.348	0.6	3.5	1.0	3	9.0	2.0	0.35	4022.98850575	21.69	14.6289130435	11.572	0.968188105118	1.43551335206	3780.51659832	307.670696286	228.062856571	59.7081908571	5.60657142857	1.09016666667	0.0	1.09016666667	0.0
794	105-10333_AM	105-10333	AM	2016	2	0.0	0.348	0.6	3.5	0.0	3	6.0	2.0	0.21	3899.83579639	18.34	10.4592386831	7.0	0.687022900763	1.20467659088	4162.05944235	1419.09428857	1054.84782714	198.759537143	14.7542857143	2.78106575964	0.0	2.78106575964	0.0
795	105-10334_AM	105-10334	AM	2016	3	0.0	0.348	0.6	3.5	0.0	3	6.0	2.0	0.09	3735.63218391	19.5	11.9472506739	7.0	0.276923076923	0.451986833406	3791.80310779	1517.03910667	1131.06187333	121.967516667	3.37	0.608472222222	0.0	0.608472222222	0.0
796	105-10335_AM	105-10335	AM	2016	2	0.0	0.348	0.6	3.5	0.0	3	6.0	2.0	0.12	3735.63218391	20.63	11.8672532189	8.0	0.349006301503	0.606711584154	3963.85766976	2054.62937083	1523.07469667	194.160299167	7.19	1.29819444444	0.0	1.29819444444	0.0
797	105-10336_AM	105-10336	AM	2016	2	0.0	0.348	0.6	3.5	0.0	3	6.0	2.0	0.17	3735.63218391	25.07	15.16136	12.96	0.406860789789	0.6727628656	3827.99311717	1471.00983059	1069.63094882	147.976112353	10.6488235294	1.92270424837	0.0	1.92270424837	0.0
798	105-10337_AM	105-10337	AM	2016	2	0.0	0.348	0.6	3.5	0.0	3	6.0	2.0	0.17	3735.63218391	23.39	18.2973942094	15.628	0.436083796494	0.557456427034	2999.50574548	1763.34375	1294.268015	131.74583	6.86	1.23861111111	0.0	1.23861111111	0.0
799	105-10338_AM	105-10338	AM	2016	4	0.0	0.348	0.6	3.5	0.0	3	6.0	2.0	0.17	3735.63218391	22.86	14.764288425	11.0	0.446194225722	0.690856186657	3640.74432763	1867.21303588	1357.12293647	157.058415	7.12	1.28555555556	0.0	1.28555555556	0.0
800	105-10339_AM	105-10339	AM	2016	2	0.0	0.348	0.6	3.5	0.0	3	6.0	2.0	0.17	3735.63218391	25.34	17.4564335664	13.0	0.402525651144	0.584311793197	3444.3837044	1723.644045	1242.95208	253.513965	12.52	2.26055555556	0.0	2.26055555556	0.0
801	105-10340_AM	105-10340	AM	2016	2	0.0	0.348	0.6	3.5	0.0	3	6.0	1.0	0.17	1867.81609195	20.35	14.1003040541	11.036	0.501228501229	0.723388656079	1712.99750372	1489.240295	1047.100515	317.20074	22.575	4.07604166667	0.0	4.07604166667	0.0
802	105-10341_AM	105-10341	AM	2016	2	0.0	0.348	0.6	3.5	0.0	3	6.0	1.0	0.1196	1867.81609195	19.4	10.9631533101	8.0	0.369896907216	0.654556202675	2005.47820653	1404.29627452	969.986674181	269.65631408	19.4309698997	3.50836956522	0.0	3.50836956522	0.0
803	105-10342_AM	105-10342	AM	2016	1	0.0	0.348	0.6	3.5	0.0	3	6.0	1.0	0.0504	1867.81609195	18.93	10.6763731656	6.218	0.159746434231	0.283242254003	2008.08751839	1046.97217	710.65291	199.76135	20.14	3.63638888889	0.0	3.63638888889	0.0
804	105-10343_AM	105-10343	AM	2016	4	0.0	0.348	0.6	3.5	0.0	3	6.0	1.0	0.17	1867.81609195	19.07	12.0788299817	7.694	0.534871525957	0.844452651081	1848.71288637	1128.14351588	818.481833529	277.104672941	22.35	4.03541666667	0.0	4.03541666667	0.0
805	105-10344_AM	105-10344	AM	2016	2	0.0	0.348	0.6	3.5	0.0	3	6.0	1.0	0.07	1867.81609195	15.57	7.59926267281	4.0	0.269749518304	0.552685198661	2190.99547904	1179.53552	908.55395	107.68834	12.37	2.23347222222	0.0	2.23347222222	0.0
806	105-10345_AM	105-10345	AM	2016	8	0.0	0.348	0.6	3.5	0.0	3	6.0	1.5	0.28	2801.72413793	14.81	7.31522267206	6.0	1.13436866982	2.2965808087	3264.52229149	641.99554125	453.9256425	96.52847625	9.35375	1.68887152778	0.0	1.68887152778	0.0
807	105-10346_AM	105-10346	AM	2016	2	0.0	0.348	0.6	3.5	0.0	3	3.0	2.0	0.05	3735.63218391	16.38	7.67587301587	5.0	0.18315018315	0.390835022127	4480.72956764	468.01999	403.714125	61.78954	5.81	1.04902777778	0.0	1.04902777778	0.0
808	105-10348_AM	105-10348	AM	2016	3	0.0	0.348	0.6	3.5	3.0	2	7.0	3.0	0.71	8189.65517241	35.66	28.2489320388	24.77	1.19461581604	1.50802161092	6465.71166664	3270.58616718	3155.07567789	17.0363808451	1.01661971831	0.268274647887	0.268274647887	0.0	0.0
809	105-10349_AM	105-10349	AM	2016	1	0.0	0.348	0.6	3.5	3.0	2	7.0	3.0	0.2	8189.65517241	31.3	23.4668340944	18.0	0.38338658147	0.511359987961	6926.33045599	3152.63184	3004.43422	34.10218	0.97	0.255972222222	0.255972222222	0.0	0.0
810	105-10351_AM	105-10351	AM	2016	6	0.0	0.348	0.6	8.5	3.0	4	7.0	1.0	0.29887	2011.49425287	18.89	13.0864468864	11.35	0.949295923769	1.37028791357	1941.21752702	207.052661027	188.346813748	7.4367762114	0.0701077391508	0.0136320603904	0.0	0.0	0.0
811	105-10353_AM	105-10353	AM	2016	3	0.0	0.348	0.6	3.5	3.0	2	7.0	2.0	0.43	5459.77011494	26.19	15.1458310627	12.54	0.98510882016	1.70343904492	5772.59545935	2572.29573791	2443.95584791	44.4486430233	0.823023255814	0.217186692506	0.217186692506	0.0	0.0
812	105-10354_AM	105-10354	AM	2016	1	0.0	0.348	0.6	3.5	3.0	2	7.0	2.0	0.06	5459.77011494	30.79	15.9811858407	9.706	0.116921078272	0.22526488559	6181.66967635	2600.97314	2442.17211	69.17124	0.94	0.248055555556	0.248055555556	0.0	0.0
813	105-10355_AM	105-10355	AM	2016	9	0.0	0.348	0.6	3.5	3.0	2	7.0	2.0	0.9	5459.77011494	30.05	20.2913257576	17.19	1.79700499168	2.66123567504	5125.37376998	1041.77094436	957.5147244	34.6031820667	0.509977777778	0.134577469136	0.134577469136	0.0	0.0
814	105-10357_AM	105-10357	AM	2016	4	0.0	0.348	0.6	3.5	2.0	2	7.0	3.0	0.3	8189.65517241	32.86	16.1298336106	12.0	0.547778454047	1.11594455557	9576.0270756	2284.51819333	2107.85945333	75.6196386667	1.49491333333	0.394491018519	0.394491018519	0.0	0.0
815	105-10358_AM	105-10358	AM	2016	1	0.0	0.348	0.6	3.5	2.0	2	8.0	2.0	0.25	5459.77011494	33.59	19.9650572519	15.358	0.44656147663	0.751312646427	5664.34196327	729.92743	665.36539	46.3162	3.46	0.913055555556	0.913055555556	0.0	0.0
816	105-10360_AM	105-10360	AM	2016	6	0.0	0.348	0.6	3.5	3.0	3	7.0	1.0	0.5	2298.85057471	24.13	18.7263291139	16.746	1.24326564443	1.60202246887	1864.99590462	879.2924864	804.291809	27.8657502	0.3814	0.0847555555556	0.0	0.0847555555556	0.0
817	105-10361_AM	105-10361	AM	2016	6	0.0	0.348	0.6	3.5	3.0	3	7.0	1.86	0.5	4275.86206897	22.9	15.2204143126	13.0	1.31004366812	1.97103701541	4069.36422896	1337.3329282	1225.6385182	46.1161306	0.7578	0.1684	0.0	0.1684	0.0
818	105-10362_AM	105-10362	AM	2016	7	0.0	0.348	0.6	3.5	2.0	3	7.0	2.0	0.7	4577.17569787	22.59	17.1201595745	15.0	1.85922974768	2.45324816146	3822.98012285	1587.269818	1438.00989229	60.2261862857	1.58342857143	0.350302154195	0.0	0.350302154195	0.0
819	105-10363_AM	105-10363	AM	2016	2	0.0	0.348	0.6	8.5	3.0	4	8.0	1.0	0.06	2011.49425287	26.0	11.8055658199	6.0	0.138461538462	0.30494091134	2182.90126975	754.156125	695.57992	25.48571	0.13	0.0252777777778	0.0	0.0	0.0
820	105-10365_AM	105-10365	AM	2016	1	0.0	0.348	0.6	3.5	3.0	3	7.0	1.0	0.13	2298.85057471	20.77	15.754224924	12.0	0.375541646606	0.49510528367	1918.13533686	1047.71472	998.45624	25.16612	0.29	0.0644444444444	0.0	0.0644444444444	0.0
821	105-10366_AM	105-10366	AM	2016	4	0.0	0.348	0.6	3.5	3.0	3	7.0	1.0	0.3	2298.85057471	19.95	15.5432862191	14.0	0.902255639098	1.15805626598	1855.61596302	644.097159667	611.510224667	17.1351463333	0.139333333333	0.030962962963	0.0	0.030962962963	0.0
822	105-10368_AM	105-10368	AM	2016	3	0.0	0.348	0.6	3.5	3.0	2	10.0	2.0	0.24	5459.77011494	29.19	19.6619258373	15.36	0.49331963001	0.732379936694	5136.50861958	2477.27152458	2261.20480458	11.3227558333	0.46	0.121388888889	0.121388888889	0.0	0.0
823	105-10369_AM	105-10369	AM	2016	4	0.0	0.348	0.6	3.5	3.0	2	10.0	2.0	0.35965	5459.77011494	38.31	24.2976785714	19.39	0.563273296789	0.888109534275	5398.31687555	2575.49216591	2369.98457659	18.2459104343	0.499128319199	0.131714417566	0.131714417566	0.0	0.0
824	105-10370_AM	105-10370	AM	2016	4	0.0	0.348	0.83	5.5	3.0	1	10.0	1.0	0.54	3280.651341	38.39	28.4903072626	26.0	0.843969783798	1.13722887231	2800.30214788	1480.52790259	1372.08292889	23.5388527778	0.24462962963	0.0775793038409	0.0	0.0	0.0
825	105-10371_AM	105-10371	AM	2016	10	0.0	0.348	0.6	3.5	3.0	2	10.0	2.0	0.68355	5459.77011494	33.32	19.0083039648	15.0	1.23088235294	2.1576359509	5825.6552621	1163.74098044	1094.47535514	13.3908276659	0.532768634335	0.14059172295	0.14059172295	0.0	0.0
826	105-10372_AM	105-10372	AM	2016	3	0.0	0.348	0.6	3.5	3.0	2	10.0	1.31578947368	0.38	3591.95402299	33.49	17.8321921922	13.0	0.680800238877	1.27858648865	4004.79934176	501.000403158	433.919294737	11.8877536842	0.533157894737	0.140694444444	0.140694444444	0.0	0.0
827	105-10373_AM	105-10373	AM	2016	1	0.0	0.348	0.6	3.5	2.0	2	9.0	3.0	0.04	8189.65517241	44.15	23.087823741	10.21	0.0543601359003	0.103950897535	9231.17017683	2652.62891	2411.34667	30.39377	0.44	0.116111111111	0.116111111111	0.0	0.0
828	105-10374_AM	105-10374	AM	2016	2	0.0	0.348	0.6	3.5	2.0	2	9.0	3.0	0.27	8189.65517241	44.23	23.1566082803	12.38	0.36626723943	0.699584317526	9224.73045024	647.96198	535.41873	26.4682966667	2.57555555556	0.679660493827	0.679660493827	0.0	0.0
829	105-10375_AM	105-10375	AM	2016	5	0.0	0.348	0.6	3.5	2.0	2	9.0	2.59375	0.32	7080.63936782	39.37	28.9495994278	23.178	0.487680975362	0.663221612026	6118.84977764	644.141673125	547.398735	30.510561875	1.628125	0.429644097222	0.429644097222	0.0	0.0
830	105-10378_AM	105-10378	AM	2016	5	0.0	0.348	0.83	5.5	3.0	1	10.0	2.0	0.35	6789.81937603	29.62	21.7647540984	18.79	0.708980418636	0.964862727374	5835.79009621	1601.59047057	1510.33836657	11.4362057143	0.0948571428571	0.0311297052154	0.0	0.0	0.0
831	105-10379_AM	105-10379	AM	2016	15	0.0	0.348	0.6	3.5	3.0	2	10.0	2.0	0.89	5459.77011494	24.18	16.969871612	14.07	2.20843672457	3.14675332972	4947.08707387	468.415436742	411.48528382	10.0876714607	0.281573033708	0.0743039950062	0.0743039950062	0.0	0.0
832	105-10380_AM	105-10380	AM	2016	1	0.0	0.348	0.6	3.5	3.0	2	10.0	2.0	0.06	5459.77011494	23.11	16.5088295688	14.0	0.155776720035	0.218065125998	4862.03620839	481.83255	390.6404	15.88724	0.52	0.137222222222	0.137222222222	0.0	0.0
833	105-10381_AM	105-10381	AM	2016	10	0.0	0.348	0.6	3.5	2.0	2	10.0	2.0	0.6	5459.77011494	21.98	16.722469352	13.58	1.63785259327	2.15279210517	4539.23819109	618.606563	530.743516	23.444702	0.689	0.181819444444	0.181819444444	0.0	0.0
834	105-10382_AM	105-10382	AM	2016	7	0.0	0.348	0.6	3.5	2.0	2	10.0	1.47272727273	0.55	4020.37617555	27.86	19.4049740035	14.704	1.18449389806	1.70059490902	3669.16186598	926.887901636	777.892966182	59.5569296364	2.02290909091	0.533823232323	0.533823232323	0.0	0.0
835	105-10383_AM	105-10383	AM	2016	9	0.0	0.348	0.6	3.5	2.0	2	10.0	2.0	0.99	5459.77011494	27.06	20.2983204931	18.0	2.19512195122	2.92635048403	4614.85580779	470.275499091	386.541651818	62.2341963636	3.94727272727	1.04164141414	1.04164141414	0.0	0.0
836	105-10384_AM	105-10384	AM	2016	2	0.0	0.348	0.6	3.5	2.0	2	6.0	2.0	0.17999	5459.77011494	29.02	18.5590566038	14.56	0.372136457615	0.58189380153	5363.16464889	509.20599	397.68737	103.899669522	5.41011722873	1.42766982425	1.42766982425	0.0	0.0
837	105-10385_AM	105-10385	AM	2016	12	0.0	0.348	0.6	3.5	2.0	2	6.0	2.0	0.81703	5459.77011494	22.81	16.2641009464	13.0	2.14913634371	3.01411065767	4871.11148113	366.692394501	285.511153302	164.152328675	4.41177692374	1.16421891043	1.16421891043	0.0	0.0
838	105-10394_AM	105-10394	AM	2016	1	0.0	0.348	0.6	3.5	2.0	3	8.0	1.0	0.13	2155.17241379	23.15	14.4607407407	13.0	0.336933045356	0.539391455795	2156.08139639	1641.96973	1564.53469	58.55635	5.32	1.10833333333	0.0	1.10833333333	0.0
839	105-10395_AM	105-10395	AM	2016	1	0.0	0.348	0.6	3.5	1.0	3	8.0	2.0	0.13	4022.98850575	22.74	12.0164527027	8.57	0.343007915567	0.649110032135	4506.18544288	80.48627	71.92193	72.81169	6.69	1.30083333333	0.0	1.30083333333	0.0
840	105-10396_AM	105-10396	AM	2016	3	0.0	0.348	0.6	3.5	1.0	2	9.0	2.0	0.23	5172.4137931	23.17	11.1809411765	8.0	0.595597755719	1.23424314484	6105.73123567	1565.36176739	1426.85631	213.048823043	10.7169565217	2.67923913043	2.67923913043	0.0	0.0
841	105-10397_AM	105-10397	AM	2016	1	0.0	0.348	0.6	3.5	1.0	2	9.0	2.0	0.13	5172.4137931	26.22	10.9792834395	7.212	0.297482837529	0.710428876618	6573.146335	2175.35254	1948.01141	389.6986	19.42	4.855	4.855	0.0	0.0
842	105-10398_AM	105-10398	AM	2016	6	0.0	0.348	0.6	3.5	1.0	2	9.0	2.0	0.39	5172.4137931	24.06	12.6673237754	9.78	0.972568578554	1.84727259008	5806.55936759	2733.78026026	2446.54566128	470.840776667	13.1633333333	3.29083333333	3.29083333333	0.0	0.0
843	105-10399_AM	105-10399	AM	2016	3	0.0	0.348	0.6	3.5	1.0	2	9.0	2.0	0.21	5172.4137931	29.33	19.8771271394	16.028	0.429594272076	0.633894421042	4840.08469607	2483.31169143	2209.61878286	500.234998571	14.2538095238	3.56345238095	3.56345238095	0.0	0.0
844	105-10400_AM	105-10400	AM	2016	2	0.0	0.348	0.6	3.5	2.0	2	10.0	2.0	0.31	5459.77011494	29.67	20.136	16.78	0.626895854398	0.923718712753	5102.56847104	978.164667419	839.745203226	305.77963871	8.07161290323	2.13000896057	2.13000896057	0.0	0.0
845	105-10401_AM	105-10401	AM	2016	4	0.0	0.348	0.6	3.5	2.0	2	10.0	2.0	0.27	5459.77011494	30.45	15.6983816794	11.458	0.532019704433	1.0319535052	6206.41884045	538.530181481	428.948084074	134.050223704	3.1462962963	0.830272633745	0.830272633745	0.0	0.0
846	105-10402_AM	105-10402	AM	2016	4	0.0	0.348	0.6	3.5	2.0	2	10.0	2.0	0.2	5459.77011494	28.41	13.7668362832	10.0	0.422386483633	0.871659962619	6430.09037474	344.528665	274.50287	42.2547475	0.86	0.226944444444	0.226944444444	0.0	0.0
847	105-10406_AM	105-10406	AM	2016	3	0.0	0.348	0.6	8.5	2.0	4	10.0	1.23529411765	0.17	2307.30223124	27.11	20.3971940928	18.0	0.376244928071	0.500068781696	2149.90893119	1276.20278706	1048.40923118	159.15613	4.11529411765	0.743039215686	0.0	0.0	0.0
848	105-10407_AM	105-10407	AM	2016	5	0.0	0.348	0.6	8.5	2.0	4	10.0	1.0	0.64	1302.08333333	25.36	16.6514038877	15.38	1.5141955836	2.30611186054	1281.21102594	157.225538906	140.100919531	69.5349203125	21.914375	2.75831976997	0.0	0.0	0.0
849	105-10408_AM	105-10408	AM	2016	2	0.0	0.348	0.6	8.5	2.0	4	10.0	1.0	0.09	1867.81609195	37.0	14.4956818182	10.0	0.145945945946	0.372524733071	2088.8524085	134.02705	128.09591	16.5514377778	1.08222222222	0.195401234568	0.0	0.0	0.0
850	105-10411_AM	105-10411	AM	2016	1	0.0	0.348	0.6	3.5	2.0	2	6.0	2.0	0.17	5459.77011494	37.85	25.3245013123	18.0	0.269484808454	0.40277199832	5166.58703025	3792.34937	2991.82331	291.75954	8.9	2.34861111111	2.34861111111	0.0	0.0
851	105-10412_AM	105-10412	AM	2016	1	0.0	0.348	0.6	3.5	2.0	2	6.0	2.0	0.18	5459.77011494	27.87	12.5996070976	8.0	0.387513455328	0.857169586031	6674.4412803	2012.26257	1627.93065	268.33282	51.69	13.6404166667	13.6404166667	0.0	0.0
852	105-10413_AM	105-10413	AM	2016	2	0.0	0.348	0.6	3.5	2.0	2	6.0	2.0	0.18	5459.77011494	25.82	9.12085612366	5.98	0.418280402789	1.18409937111	7509.39637627	2732.241215	2208.64958	375.64162	27.445	7.24243055556	7.24243055556	0.0	0.0
853	105-10415_AM	105-10415	AM	2016	1	0.0	0.348	0.6	3.5	1.0	2	6.0	3.0	0.12	7758.62068966	39.2	26.3258136792	22.772	0.183673469388	0.273495820024	7318.28472398	3234.53662	2846.3289	237.80486	8.84	2.21	2.21	0.0	0.0
854	105-10416_AM	105-10416	AM	2016	2	0.0	0.348	0.6	3.5	1.0	2	6.0	3.0	0.12	7758.62068966	29.83	13.1935361217	10.0	0.241367750587	0.545721778724	9592.70859566	3698.75321667	3266.35865833	353.103728333	3.46666666667	0.866666666667	0.866666666667	0.0	0.0
855	105-10417_AM	105-10417	AM	2016	3	0.0	0.348	0.6	3.5	1.0	2	6.0	3.0	0.12	7758.62068966	27.09	12.2493557047	9.0	0.265780730897	0.587786016961	9483.77333692	3267.05534	2976.92952	282.33359	3.30666666667	0.826666666667	0.826666666667	0.0	0.0
856	105-10418_AM	105-10418	AM	2016	3	0.0	0.348	0.6	3.5	1.0	2	6.0	3.0	0.12	7758.62068966	24.19	12.8734600262	9.14	0.297643654403	0.559290197456	8653.16782308	3465.71118	3146.34162	296.735703333	2.1	0.525	0.525	0.0	0.0
857	105-10419_AM	105-10419	AM	2016	3	0.0	0.348	0.6	3.5	0.0	2	6.0	2.0	0.12	4885.05747126	22.5	11.0541971831	8.0	0.32	0.651336309706	5709.19351463	3461.50057	3146.31926	307.77044	2.73666666667	0.646157407407	0.646157407407	0.0	0.0
858	105-10420_AM	105-10420	AM	2016	3	0.0	0.348	0.6	3.5	0.0	2	6.0	2.0	0.12	4885.05747126	21.21	11.2433996937	8.57	0.33946251768	0.640375704515	5461.32117789	4004.11192	3603.69421917	343.248055833	4.48416666667	1.05876157407	1.05876157407	0.0	0.0
859	105-10423_AM	105-10423	AM	2016	4	0.0	0.348	0.6	3.5	2.0	2	8.0	3.0	0.24	8189.65517241	28.05	17.5533256881	13.0	0.513368983957	0.820357364517	8181.79843923	1801.3978875	1687.693915	52.3302175	0.87	0.229583333333	0.229583333333	0.0	0.0
860	105-10424_AM	105-10424	AM	2016	3	0.0	0.348	0.6	3.5	1.0	2	8.0	2.18518518519	0.27	5651.34099617	25.27	13.0297762864	10.0	0.641076375148	1.24330607402	6423.62843354	2844.20035704	2684.35735704	83.9475148148	2.02814814815	0.507037037037	0.507037037037	0.0	0.0
861	105-10425_AM	105-10425	AM	2016	10	0.0	0.348	0.6	3.5	1.0	2	8.0	2.0	0.74561	5172.4137931	22.9	12.4575393701	10.982	1.95356331878	3.59112651953	5690.94643194	2383.65125852	2198.18820418	101.426548043	2.42833478628	0.607083696571	0.607083696571	0.0	0.0
862	105-10426_AM	105-10426	AM	2016	1	0.0	0.348	0.6	3.5	1.0	2	8.0	2.0	0.11	5172.4137931	26.08	16.8756676558	11.0	0.253067484663	0.391095637495	5033.37163649	2639.0896	2399.62204	123.23593	4.88	1.22	1.22	0.0	0.0
863	105-10427_AM	105-10427	AM	2016	4	0.0	0.348	0.6	3.5	1.0	2	8.0	2.0	0.34	5172.4137931	24.49	14.6025890736	12.0	0.832993058391	1.39701253642	5354.18879738	2593.92156618	2340.52185324	132.706572647	4.42852941176	1.10713235294	1.10713235294	0.0	0.0
864	105-10428_AM	105-10428	AM	2016	1	0.0	0.348	0.6	3.5	1.0	2	8.0	2.0	0.07	5172.4137931	17.22	8.90654605263	6.0	0.243902439024	0.471563272135	5868.50949736	2364.36572	2136.12459	137.97312	1.42	0.355	0.355	0.0	0.0
865	105-10431_AM	105-10431	AM	2016	4	0.0	0.348	0.6	3.5	2.0	2	11.0	3.0	0.19872	8189.65517241	30.24	20.8117201835	18.0	0.394285714286	0.57290795258	7557.89451112	2223.9653762	2185.50831643	2.50759460548	0.120451388889	0.031785783179	0.031785783179	0.0	0.0
866	105-10433_AM	105-10433	AM	2016	12	0.0	0.348	0.6	3.5	2.0	2	11.0	1.88888888889	0.81	5156.449553	22.8	17.7602827763	16.144	2.13157894737	2.7364429166	4163.3021258	645.355680864	592.628188519	24.9905046914	0.631604938272	0.166673525377	0.166673525377	0.0	0.0
867	105-10434_AM	105-10434	AM	2016	3	0.0	0.348	0.6	3.5	2.0	2	11.0	2.0	0.18	5459.77011494	21.15	11.8101694915	9.0	0.510638297872	0.914466130886	5908.00062432	1649.99409944	1593.77630444	19.8030477778	2.07722222222	0.548155864198	0.548155864198	0.0	0.0
868	105-10435_AM	105-10435	AM	2016	16	0.0	0.348	0.71	3.5	2.0	1	11.0	1.73715480251	0.9089	5119.8840837	26.57	19.3734693878	16.694	2.0524651863	2.81488043821	4254.77438847	1296.63857338	1208.3525718	30.7305462141	0.199251842887	0.0567676213803	0.0	0.0	0.0
869	105-10436_AM	105-10436	AM	2016	4	0.0	0.348	0.83	5.5	2.0	1	8.0	2.04819277108	0.83	8253.70447306	46.06	42.5784337349	39.78	1.08119843682	1.16960619806	5415.64474433	3590.63369289	3407.92879675	61.8951678313	1.48144578313	0.577086069769	0.0	0.0	0.0
870	105-10438_AM	105-10438	AM	2016	4	0.0	0.348	0.6	3.5	2.0	2	8.0	2.64285714286	0.28	7214.69622332	25.47	16.11	12.0	0.659599528857	1.04283054004	7148.68814861	1719.56627429	1612.22239786	42.7129378571	1.32285714286	0.349087301587	0.349087301587	0.0	0.0
871	105-10440_AM	105-10440	AM	2016	8	0.0	0.348	0.6	3.5	2.0	3	8.0	2.0	0.55	4310.34482759	21.2	14.5784415584	12.0	1.55660377358	2.26361644129	3980.78340517	1570.98878345	1496.61341018	28.0713332727	0.816545454545	0.170113636364	0.0	0.170113636364	0.0
872	105-10441_AM	105-10441	AM	2016	2	0.0	0.348	0.6	3.5	1.0	3	8.0	2.0	0.12	4022.98850575	23.22	10.3368110236	7.72	0.31007751938	0.696539772621	4957.45692054	225.011785	214.603875	17.18992	1.4	0.272222222222	0.0	0.272222222222	0.0
873	105-10442_AM	105-10442	AM	2016	3	0.0	0.348	0.6	3.5	1.0	3	8.0	2.0	0.18	4022.98850575	22.75	15.7318637275	13.36	0.474725274725	0.686504802423	3696.36297882	205.343786667	195.792353333	16.2631433333	0.82	0.159444444444	0.0	0.159444444444	0.0
874	105-10443_AM	105-10443	AM	2016	10	0.0	0.348	0.6	3.5	1.0	3	8.0	2.0	0.79	4022.98850575	21.51	13.9970377734	12.0	2.20362622036	3.38643081253	3896.9696736	61.991964557	57.2080183544	22.055024557	1.78481012658	0.347046413502	0.0	0.347046413502	0.0
875	105-10444_AM	105-10444	AM	2016	2	0.0	0.348	0.6	3.5	1.0	3	8.0	2.0	0.12	4022.98850575	25.13	13.6402906977	10.0	0.286510147234	0.527847987962	4432.4543074	32.4268166667	27.6142141667	9.26994916667	0.5825	0.113263888889	0.0	0.113263888889	0.0
876	105-10445_AM	105-10445	AM	2016	5	0.0	0.348	0.6	3.5	1.0	3	8.0	2.0	0.32	4022.98850575	19.74	12.6237198068	10.068	0.9726443769	1.52094630536	3951.93744047	81.356400625	69.77644	14.3990675	1.4	0.272222222222	0.0	0.272222222222	0.0
877	105-10447_AM	105-10447	AM	2016	1	0.0	0.348	0.71	2.1	1.0	1	9.0	3.0	0.37	11206.8965517	62.14	40.4611363636	29.444	0.357257804957	0.54867465413	9800.90902204	9368.3623	8882.21226	185.44882	0.0	0.0	0.0	0.0	0.0
878	105-10448_AM	105-10448	AM	2016	1	0.0	0.348	0.6	3.5	1.0	2	6.0	3.0	0.12	7758.62068966	58.62	39.5258288191	35.262	0.122824974411	0.182159368067	7292.72484001	1661.82141	1402.1674	227.81369	0.0	0.0	0.0	0.0	0.0
879	105-10449_AM	105-10449	AM	2016	5	0.0	0.348	0.83	5.5	1.0	1	9.0	3.04283054004	0.2685	8113.40139986	24.84	16.0938959538	11.54	0.648550724638	1.00100063069	7512.11311249	1826.49532061	1476.9215698	137.07511378	4.4677839851	1.15157998066	0.0	0.0	0.0
880	105-10450_AM	105-10450	AM	2016	1	0.0	0.348	0.6	3.5	1.0	2	8.0	3.0	0.1	7758.62068966	24.22	6.8068	4.76	0.247729149463	0.881471469707	11741.4816913	2897.07056	2611.90355	311.96543	23.12	5.78	5.78	0.0	0.0
881	105-10451_AM	105-10451	AM	2016	5	0.0	0.348	0.6	3.5	1.0	2	9.0	3.0	0.25	7758.62068966	25.57	11.9853548387	8.812	0.586624951115	1.25152740172	9304.90604523	3700.572234	3310.5878176	300.9360908	10.3484	2.5871	2.5871	0.0	0.0
882	105-10456_AM	105-10456	AM	2016	8	0.0	0.348	0.6	3.5	2.0	2	8.0	2.0	0.66369	5459.77011494	33.14	27.01962	24.0	1.20161134581	1.47379570845	4133.35139736	632.732354197	583.873232238	34.6199184987	1.08571004535	0.286506817524	0.286506817524	0.0	0.0
883	105-10457_AM	105-10457	AM	2016	8	0.0	0.348	0.6	3.5	1.0	2	8.0	2.0	0.61	5398.53024308	28.45	18.4726624738	15.204	1.28646748682	1.98130616266	5238.75498306	348.431318525	312.266866721	22.3124506557	0.695409836066	0.181452566514	0.181452566514	0.0	0.0
884	105-10458_AM	105-10458	AM	2016	1	0.0	0.348	0.6	3.5	1.0	3	8.0	2.0	0.16	4022.98850575	25.99	19.0885267857	15.45	0.369372835706	0.502919900932	3480.94236872	1624.17542	1436.49323	175.00249	7.4	1.43888888889	0.0	1.43888888889	0.0
885	105-10459_AM	105-10459	AM	2016	6	0.0	0.348	0.6	3.5	1.0	3	8.0	2.0	0.495	4022.98850575	22.42	10.3059612519	8.0	1.32471008029	2.8818272526	4875.18859738	2063.53331994	1821.58290748	164.076451368	8.83946868687	1.718785578	0.0	1.718785578	0.0
886	105-10460_AM	105-10460	AM	2016	1	0.0	0.348	0.6	3.5	1.0	3	8.0	2.0	0.0497	4022.98850575	27.54	13.9667800454	9.0	0.108278867102	0.213506620016	4617.29328285	2785.43701	2468.89894	145.63295	0.0	0.0	0.0	0.0	0.0
887	105-10461_AM	105-10461	AM	2016	1	0.0	0.348	0.6	3.5	1.0	3	8.0	2.0	0.11	4022.98850575	27.15	12.3227568922	9.0	0.243093922652	0.535594433757	4907.85828369	792.28076	679.31824	69.48697	4.94	0.960555555556	0.0	0.960555555556	0.0
888	105-10462_AM	105-10462	AM	2016	2	0.0	0.348	0.6	3.5	1.0	3	8.0	2.0	0.1	4022.98850575	26.59	16.2499754902	10.0	0.225648740128	0.369231326141	4091.09473912	1659.12247076	1443.14363962	125.53485993	3.17223	0.6168225	0.0	0.6168225	0.0
889	105-10463_AM	105-10463	AM	2016	2	0.0	0.348	0.6	3.5	1.0	3	6.0	2.0	0.1	4022.98850575	21.4	16.8076455696	12.374	0.280373831776	0.35698039771	3213.23357775	296.490823	208.460861	36.357421	1.948	0.378777777778	0.0	0.378777777778	0.0
890	105-10464_AM	105-10464	AM	2016	2	0.0	0.348	0.6	3.5	1.0	3	6.0	1.33333333333	0.12	2681.99233716	19.03	12.1525304136	7.33	0.378349973726	0.592469202294	2637.56669493	572.144103333	436.552303333	58.49104	2.9	0.563888888889	0.0	0.563888888889	0.0
891	105-10465_AM	105-10465	AM	2016	2	0.0	0.348	0.6	3.5	0.0	3	6.0	1.0	0.137	1867.81609195	21.0	9.60049751244	7.0	0.391428571429	0.856205627818	2270.02957252	952.878799489	727.283844745	48.6329847445	0.670131386861	0.12099594485	0.0	0.12099594485	0.0
892	105-10466_AM	105-10466	AM	2016	1	0.0	0.348	0.6	3.5	0.0	3	6.0	1.0	0.09	1867.81609195	22.15	8.34909090909	6.0	0.243792325056	0.646777003484	2495.06520506	971.97369	736.83129	46.79443	0.0	0.0	0.0	0.0	0.0
893	105-10467_AM	105-10467	AM	2016	1	0.0	0.348	0.6	3.5	0.0	3	6.0	1.0	0.1	1867.81609195	19.25	10.4833673469	7.028	0.311688311688	0.572335185962	2053.66032936	1384.2334	1022.65468	97.54768	0.04	0.00722222222222	0.0	0.00722222222222	0.0
894	105-10468_AM	105-10468	AM	2016	2	0.0	0.348	0.6	3.5	0.0	3	6.0	1.0	0.17	1867.81609195	21.47	8.6362924282	6.318	0.475081509082	1.18106236962	2420.30118021	1848.80347	1393.47558	141.75317	0.0552705882353	0.00997941176471	0.0	0.00997941176471	0.0
895	105-10469_AM	105-10469	AM	2016	3	0.0	0.348	0.6	3.5	0.0	3	6.0	1.0	0.17	1867.81609195	19.79	6.85144781145	5.0	0.515411824154	1.48873643655	2591.82774657	1398.71335059	1005.49608471	87.1187511765	0.0329411764706	0.0059477124183	0.0	0.0059477124183	0.0
896	105-10470_AM	105-10470	AM	2016	1	0.0	0.348	0.6	3.5	0.0	3	6.0	1.0	0.11	1867.81609195	19.95	8.81631205674	5.524	0.330827067669	0.748612340117	2310.34698303	1307.70837	914.78597	86.88374	2.53	0.456805555556	0.0	0.456805555556	0.0
897	105-10471_AM	105-10471	AM	2016	1	0.0	0.348	0.6	3.5	0.0	3	6.0	1.0	0.07	1867.81609195	19.73	9.21912457912	6.0	0.212873796249	0.455574709286	2243.8337247	1714.73303	1206.85761	148.32817	2.75	0.496527777778	0.0	0.496527777778	0.0
898	105-10472_AM	105-10472	AM	2016	2	0.0	0.348	0.6	3.5	0.0	3	6.0	2.0	0.17	3735.63218391	19.24	7.21920096852	6.0	0.530145530146	1.41289874662	5000.56685723	2005.14925194	1430.36657153	172.094594824	6.979	1.26009722222	0.0	1.26009722222	0.0
899	105-10473_AM	105-10473	AM	2016	1	0.0	0.348	0.6	3.5	0.0	3	6.0	2.0	0.1	3735.63218391	23.38	9.60947368421	7.0	0.256629597947	0.624383831745	4790.62956589	2013.02246	1431.95445	196.18623	7.54	1.36138888889	0.0	1.36138888889	0.0
900	105-10474_AM	105-10474	AM	2016	1	0.0	0.348	0.6	3.5	0.0	3	6.0	2.0	0.09	3735.63218391	22.36	10.1433564014	6.0	0.241502683363	0.532368161613	4558.54945537	3847.59009	2954.12071	376.83228	9.11	1.64486111111	0.0	1.64486111111	0.0
901	105-10475_AM	105-10475	AM	2016	1	0.0	0.348	0.6	3.5	0.0	3	6.0	2.0	0.04	3735.63218391	19.89	7.06962962963	4.0	0.120663650075	0.33948030176	5123.9835319	1533.14294	1030.27127	129.64685	3.89	0.702361111111	0.0	0.702361111111	0.0
902	105-10476_AM	105-10476	AM	2016	1	0.0	0.348	0.6	3.5	0.0	3	6.0	2.0	0.06	3735.63218391	21.55	8.06701754386	5.0	0.167053364269	0.446261580618	5005.92800257	3236.17627	2254.90496	284.77775	7.68	1.38666666667	0.0	1.38666666667	0.0
903	105-10477_AM	105-10477	AM	2016	1	0.0	0.348	0.6	3.5	0.0	3	6.0	2.0	0.05	3735.63218391	21.46	8.24264788732	5.0	0.139794967381	0.363960712748	4947.01352121	2716.06055	1849.666	229.27869	9.11	1.64486111111	0.0	1.64486111111	0.0
904	105-10478_AM	105-10478	AM	2016	1	0.0	0.348	0.6	3.5	0.0	3	6.0	2.0	0.1	3735.63218391	20.37	8.35248677249	6.108	0.294550810015	0.718348937679	4796.14145179	2246.71265	1512.27114	214.53538	10.98	1.9825	0.0	1.9825	0.0
905	105-10479_AM	105-10479	AM	2016	1	0.0	0.348	0.6	3.5	0.0	3	6.0	2.0	0.05	3735.63218391	22.78	10.4210035842	6.0	0.131694468832	0.287880142806	4538.51075085	3542.50635	2509.2952	256.39554	5.69	1.02736111111	0.0	1.02736111111	0.0
906	105-10480_AM	105-10480	AM	2016	1	0.0	0.348	0.6	3.5	0.0	3	6.0	2.0	0.02	3735.63218391	22.33	11.81472103	8.0	0.0537393640842	0.101568204357	4181.1096678	2191.84351	1489.73718	132.76067	1.81	0.326805555556	0.0	0.326805555556	0.0
907	105-10481_AM	105-10481	AM	2016	1	0.0	0.348	0.6	3.5	0.0	3	6.0	2.0	0.07	3735.63218391	18.95	8.89197368421	5.0	0.221635883905	0.472336080735	4477.5387265	1883.89197	1277.61589	183.96154	15.86	2.86361111111	0.0	2.86361111111	0.0
908	105-10482_AM	105-10482	AM	2016	1	0.0	0.348	0.6	3.5	0.0	3	6.0	2.0	0.07	3735.63218391	21.06	5.8185106383	4.0	0.19943019943	0.721834204849	5691.66891988	1932.36389	1347.06071	168.61385	13.01	2.34902777778	0.0	2.34902777778	0.0
909	105-10483_AM	105-10483	AM	2016	3	0.0	0.348	0.6	3.5	0.0	3	6.0	2.0	0.21	3735.63218391	17.47	5.62339100346	4.206	0.721236405266	2.24064092151	5348.17242527	956.362958095	634.686531905	142.84960619	22.2442857143	4.01632936508	0.0	4.01632936508	0.0
910	105-10485_AM	105-10485	AM	2016	3	0.0	0.348	0.6	3.5	1.0	2	6.0	2.0	0.13	5172.4137931	25.81	13.8312711864	10.78	0.302208446339	0.563939488633	5744.27696341	2761.70340769	2520.10103462	180.484617692	0.663076923077	0.165769230769	0.165769230769	0.0	0.0
911	105-10486_AM	105-10486	AM	2016	4	0.0	0.348	0.6	3.5	1.0	2	5.0	4.0	0.13537	10344.8275862	23.16	11.1530597015	7.434	0.350699481865	0.728248589838	12225.3815105	4142.63675767	3742.25594982	261.859139148	2.11687966315	0.529219915786	0.529219915786	0.0	0.0
912	105-10487_AM	105-10487	AM	2016	2	0.0	0.348	0.6	3.5	1.0	2	5.0	4.0	0.06	10344.8275862	25.71	18.7300125	13.212	0.140023337223	0.192204890413	9028.75016994	3273.26233	2950.324155	169.543625	2.73	0.6825	0.6825	0.0	0.0
913	105-10488_AM	105-10488	AM	2016	2	0.0	0.348	0.6	3.5	1.0	2	5.0	4.0	0.06	10344.8275862	25.89	17.1034913295	12.106	0.139049826188	0.210483341129	9896.01832956	6817.005615	6050.327235	362.33389	2.845	0.71125	0.71125	0.0	0.0
914	105-10489_AM	105-10489	AM	2016	6	0.0	0.348	0.6	3.5	1.0	2	5.0	3.0	0.2696	7758.62068966	28.9	18.076603139	12.166	0.559723183391	0.894858391016	7754.00531319	6452.23277665	5850.41656859	307.317846899	3.68370919881	0.920927299703	0.920927299703	0.0	0.0
915	105-10490_AM	105-10490	AM	2016	2	0.0	0.348	0.6	3.5	1.0	2	5.0	3.0	0.06	7758.62068966	28.58	16.7779082774	9.0	0.125962211337	0.214567867489	8119.30363486	6441.59131	5836.40129	291.64882	2.09	0.5225	0.5225	0.0	0.0
916	105-10493_AM	105-10493	AM	2016	4	0.0	0.348	0.6	3.5	1.0	2	5.0	3.0	0.19	7758.62068966	26.75	20.1118406285	15.95	0.426168224299	0.566830267332	6540.72418952	5859.90817789	5315.15885947	354.08792	4.79157894737	1.19789473684	1.19789473684	0.0	0.0
917	105-10494_AM	105-10494	AM	2016	2	0.0	0.348	0.6	3.5	1.0	2	2.0	3.0	0.06	7758.62068966	25.8	10.1560818713	7.18	0.139534883721	0.35446740639	10157.232727	5005.059085	4526.94915	308.188545	4.28	1.07	1.07	0.0	0.0
918	105-10495_AM	105-10495	AM	2016	1	0.0	0.348	0.6	3.5	1.0	3	2.0	3.0	0.07	6034.48275862	25.6	9.77680424528	6.67	0.1640625	0.429588226851	8012.48977265	3434.64185	3209.3434	188.83787	3.31	0.643611111111	0.0	0.643611111111	0.0
919	105-10496_AM	105-10496	AM	2016	5	0.0	0.348	0.6	8.5	1.0	4	2.0	1.0	0.3	1724.13793103	21.92	12.8988663484	10.0	0.821167883212	1.3954714712	1755.50632071	1311.644774	1242.629488	81.867508	1.38	0.23	0.0	0.0	0.0
920	105-10497_AM	105-10497	AM	2016	6	0.0	0.348	0.6	8.5	1.0	4	2.0	1.0	0.39	862.068965517	17.0	10.6975825627	9.0	1.37647058824	2.18741008661	860.2191393	721.196672051	695.997325641	39.0505269231	1.62897435897	0.135747863248	0.0	0.0	0.0
921	105-10499_AM	105-10499	AM	2016	1	0.0	0.348	0.6	3.5	1.0	2	6.0	2.0	0.12	5172.4137931	26.1	10.738655914	7.0	0.275862068966	0.670474969834	6629.81290285	744.99115	639.95293	173.99302	11.06	2.765	2.765	0.0	0.0
922	105-10500_AM	105-10500	AM	2016	1	0.0	0.348	0.6	3.5	1.0	2	6.0	5.0	0.12	12931.0344828	31.72	27.4913022113	24.79	0.226986128625	0.261901016716	8764.68175683	4670.70801	4167.05008	293.01217	7.7	1.925	1.925	0.0	0.0
923	105-10501_AM	105-10501	AM	2016	3	0.0	0.348	0.6	3.5	1.0	2	6.0	4.0	0.24	10344.8275862	32.39	26.5999369483	23.0	0.444581661006	0.541354666667	7743.0021748	4383.09983542	3879.13312917	276.010547917	6.8025	1.700625	1.700625	0.0	0.0
924	105-10502_AM	105-10502	AM	2016	3	0.0	0.348	0.6	3.5	0.0	2	6.0	4.0	0.12	9770.11494253	29.53	24.3334496644	20.69	0.243819844226	0.295888996394	7273.05505227	4319.09537667	3798.67351667	293.935096667	4.24	1.00111111111	1.00111111111	0.0	0.0
925	105-10503_AM	105-10503	AM	2016	3	0.0	0.348	0.6	3.5	0.0	2	6.0	5.0	0.09	12212.6436782	27.23	15.3202248677	10.0	0.198310686743	0.352475244106	13150.700224	5519.49723	4839.04391778	366.891212222	16.73	3.95013888889	3.95013888889	0.0	0.0
926	105-10533_AM	105-10533	AM	2016	3	0.0	0.348	0.6	3.5	1.0	2	6.0	2.64285714286	0.14	6834.97536946	20.67	11.35478125	8.0	0.406386066763	0.739776470815	7474.03219111	1480.76027929	1265.36465	239.756635	6.23571428571	1.55892857143	1.55892857143	0.0	0.0
927	105-10534_AM	105-10534	AM	2016	2	0.0	0.348	0.6	3.5	1.0	2	6.0	5.0	0.1	12931.0344828	21.51	10.5047076023	7.18	0.278940027894	0.571172490197	15163.3475388	2102.86816	1800.04755	192.5775	5.735	1.43375	1.43375	0.0	0.0
928	105-10535_AM	105-10535	AM	2016	2	0.0	0.348	0.6	3.5	1.0	2	6.0	5.0	0.12	12931.0344828	22.1	11.8227473958	8.732	0.325791855204	0.608995503241	14375.9110057	4866.143185	4482.0412925	350.14754	9.9425	2.485625	2.485625	0.0	0.0
929	105-10536_AM	105-10536	AM	2016	5	0.0	0.348	0.6	3.5	1.0	2	6.0	5.0	0.18	12931.0344828	23.7	15.1827014218	11.19	0.455696202532	0.711335861778	12685.0113835	785.83129	594.088462778	204.873963333	4.37166666667	1.09291666667	1.09291666667	0.0	0.0
930	105-10537_AM	105-10537	AM	2016	4	0.0	0.348	0.6	3.5	1.0	2	6.0	5.0	0.16	12931.0344828	29.58	20.0895685279	14.596	0.324543610548	0.477859939434	12077.1891794	3223.258025	2750.40286	314.16023625	6.72625	1.6815625	1.6815625	0.0	0.0
931	105-10538_AM	105-10538	AM	2016	4	0.0	0.348	0.6	3.5	1.0	2	6.0	5.0	0.16	12931.0344828	27.39	17.4478605201	12.58	0.350492880613	0.550210725776	12741.7591016	4026.6396475	3412.4057725	448.5341875	5.515	1.37875	1.37875	0.0	0.0
932	105-10539_AM	105-10539	AM	2016	2	0.0	0.348	0.6	3.5	1.0	2	6.0	5.0	0.17	12931.0344828	31.27	18.7524680851	13.986	0.326191237608	0.543928402049	13331.0518925	856.61752	593.396535	267.39771	12.91	3.2275	3.2275	0.0	0.0
933	105-10540_AM	105-10540	AM	2016	2	0.0	0.348	0.6	3.5	1.0	2	6.0	5.0	0.17	12931.0344828	26.88	15.1066470588	10.69	0.379464285714	0.675199464203	13934.2929139	2926.21954118	2203.84303118	651.459720588	27.7376470588	6.93441176471	6.93441176471	0.0	0.0
934	105-10541_AM	105-10541	AM	2016	1	0.0	0.348	0.6	3.5	0.0	2	6.0	3.0	0.09	7327.5862069	23.87	12.3777926829	8.048	0.226225387516	0.436265183813	8301.08642968	2377.07593	1778.51649	474.0084	27.97	6.60402777778	6.60402777778	0.0	0.0
935	105-10542_AM	105-10542	AM	2016	1	0.0	0.348	0.6	3.5	0.0	2	6.0	2.0	0.08	4885.05747126	25.2	10.4534034166	7.0	0.190476190476	0.459180594942	6236.63730792	2454.21216	2047.0238	376.84776	7.09	1.67402777778	1.67402777778	0.0	0.0
936	105-10543_AM	105-10543	AM	2016	8	0.0	0.348	0.6	3.5	0.0	2	6.0	2.8	0.35	6839.08045977	23.4	9.66371010638	7.37	0.897435897436	2.17307843145	8750.21940563	575.892878	498.014182	65.842814	2.901	0.684958333333	0.684958333333	0.0	0.0
937	105-10545_AM	105-10545	AM	2016	3	0.0	0.348	0.6	8.5	1.0	4	9.0	2.0	0.31	3448.27586207	21.33	11.3182777778	8.064	0.872011251758	1.64335956098	3609.39666743	26.3408222581	14.1507922581	11.7071680645	1.39870967742	0.23311827957	0.0	0.0	0.0
938	105-10546_AM	105-10546	AM	2016	9	0.0	0.348	0.6	8.5	1.0	4	9.0	1.12359550562	0.89	1937.23363038	15.58	12.9715075377	12.0	3.42747111682	4.11671502675	1703.44772114	109.752974494	82.56123	20.6120246067	2.80157303371	0.466928838951	0.0	0.0	0.0
939	105-10547_AM	105-10547	AM	2016	3	0.0	0.348	0.6	8.5	1.0	4	10.0	1.0	0.24	1724.13793103	26.54	15.8050393701	12.784	0.542577241899	0.911101811441	1749.47494389	336.11536	270.85118	42.58685	3.9275	0.654583333333	0.0	0.0	0.0
940	105-10565_AM	105-10565	AM	2016	2	0.0	0.348	0.6	3.5	0.0	2	6.0	4.0	0.08	9770.11494253	28.15	19.3966965429	16.52	0.170515097691	0.247464819042	9006.47411892	3167.350585	2933.504425	184.072955	3.275	0.773263888889	0.773263888889	0.0	0.0
941	105-10566_AM	105-10566	AM	2016	4	0.0	0.348	0.6	3.5	0.0	2	6.0	4.0	0.1144	9770.11494253	28.03	15.6164108911	8.602	0.244880485194	0.439537615132	10587.7560653	3218.94220685	2971.86974392	206.227025804	10.7526223776	2.53881361694	2.53881361694	0.0	0.0
942	105-10567_AM	105-10567	AM	2016	4	0.0	0.348	0.6	3.5	0.0	2	6.0	3.0	0.12	7327.5862069	24.86	13.5872715736	7.57	0.289621882542	0.529907712597	8038.48021904	3587.22338667	3179.49903	256.374043333	21.185	5.00201388889	5.00201388889	0.0	0.0
943	105-10568_AM	105-10568	AM	2016	4	0.0	0.348	0.6	3.5	0.0	2	6.0	3.0	0.12	7327.5862069	24.52	11.723875969	7.418	0.293637846656	0.6141313691	8693.7170411	3630.25691917	3196.63347917	300.7851	26.1308333333	6.16978009259	6.16978009259	0.0	0.0
944	105-10570_AM	105-10570	AM	2016	2	0.0	0.348	0.6	3.5	2.0	2	6.0	2.0	0.06	5459.77011494	20.88	6.26867237687	4.0	0.172413793103	0.5742842796	8045.6983212	3150.74524	2507.97592	462.529075	30.705	8.10270833333	8.10270833333	0.0	0.0
945	105-10571_AM	105-10571	AM	2016	5	0.0	0.348	0.6	3.5	1.0	2	6.0	3.0	0.24	7758.62068966	23.89	8.2329969419	5.91	0.602762662202	1.74905931602	10787.6591287	3302.4184375	2615.55175583	576.268681667	50.1866666667	12.5466666667	12.5466666667	0.0	0.0
946	105-10572_AM	105-10572	AM	2016	1	0.0	0.348	0.6	3.5	1.0	2	6.0	4.0	0.04	10344.8275862	25.46	16.0997450425	10.0	0.0942655145326	0.149070683645	10252.1263743	4899.55957	3940.31826	536.3556	8.22	2.055	2.055	0.0	0.0
947	105-10573_AM	105-10573	AM	2016	2	0.0	0.348	0.6	3.5	1.0	2	6.0	4.0	0.08	10344.8275862	22.28	15.2649807692	10.56	0.215439856373	0.314445204522	9585.88501271	4983.880375	3992.95797	516.59268	3.97	0.9925	0.9925	0.0	0.0
948	105-10574_AM	105-10574	AM	2016	2	0.0	0.348	0.6	3.5	1.0	2	6.0	3.33333333333	0.12	8620.68965517	22.52	12.0523688969	8.0	0.319715808171	0.597392932592	9581.52846977	5300.56738333	4244.15437333	551.946233333	5.75	1.4375	1.4375	0.0	0.0
949	105-10575_AM	105-10575	AM	2016	2	0.0	0.348	0.6	3.5	0.0	2	6.0	3.0	0.12	7327.5862069	19.72	10.2689782609	6.512	0.365111561866	0.701140835736	8280.31254905	4126.48681333	3421.08849333	438.356363333	13.81	3.26069444444	3.26069444444	0.0	0.0
950	105-10576_AM	105-10576	AM	2016	3	0.0	0.348	0.6	3.5	0.0	2	6.0	3.0	0.12	7327.5862069	17.37	9.48917241379	6.0	0.414507772021	0.758759529918	8040.84288018	4349.59373	3611.5154825	421.963388333	14.0258333333	3.31165509259	3.31165509259	0.0	0.0
951	105-10581_AM	105-10581	AM	2016	1	0.0	0.348	0.6	3.5	1.0	2	5.0	2.0	0.09	5172.4137931	20.69	12.4537892377	7.43	0.260995650072	0.433602969902	5318.28667747	1794.29211	1449.14642	162.08155	11.8	2.95	2.95	0.0	0.0
952	105-10582_AM	105-10582	AM	2016	1	0.0	0.348	0.6	3.5	1.0	2	6.0	3.0	0.09	7758.62068966	21.54	13.5577966102	10.392	0.25069637883	0.398294808165	7716.78928531	3031.06226	2526.53227	260.97526	9.48	2.37	2.37	0.0	0.0
953	105-10583_AM	105-10583	AM	2016	3	0.0	0.348	0.6	3.5	0.0	3	6.0	3.58601655934	0.2174	8679.64132009	20.3	8.67184143223	6.67	0.642561576355	1.50417879547	10921.6191063	1480.32786189	1171.47151121	223.216585952	20.0059429623	4.68085574711	0.0	4.68085574711	0.0
954	105-10585_AM	105-10585	AM	2016	1	0.0	0.348	0.6	3.5	1.0	2	6.0	3.0	0.06	7758.62068966	26.86	14.7274424552	11.408	0.134028294862	0.244441627319	8494.14918779	2841.6875	2601.13395	318.3985	7.68	1.92	1.92	0.0	0.0
955	105-10586_AM	105-10586	AM	2016	3	0.0	0.348	0.6	3.5	1.0	2	6.0	3.0	0.12	7758.62068966	26.41	12.6630049875	9.372	0.272624006058	0.568585419267	9190.97512541	2370.93676667	2017.27968667	236.942093333	4.44	1.11	1.11	0.0	0.0
956	105-10587_AM	105-10587	AM	2016	3	0.0	0.348	0.6	3.5	1.0	2	6.0	3.0	0.12	7758.62068966	25.87	16.3813274336	13.38	0.278314650174	0.439524820512	7680.94321057	2569.56803333	2173.62631333	258.92071	3.07	0.7675	0.7675	0.0	0.0
957	105-10588_AM	105-10588	AM	2016	3	0.0	0.348	0.6	3.5	0.0	2	6.0	3.0	0.12	7327.5862069	25.07	16.9955725191	12.94	0.287195851615	0.423639744522	6854.82799817	2493.26635667	2210.4506	263.2599	3.53	0.833472222222	0.833472222222	0.0	0.0
958	105-10589_AM	105-10589	AM	2016	2	0.0	0.348	0.6	3.5	0.0	2	6.0	3.0	0.13	7327.5862069	23.1	11.8050573248	7.78	0.337662337662	0.66073376735	8372.69229785	3148.47438	2733.29793077	335.782632308	10.41	2.45791666667	2.45791666667	0.0	0.0
959	105-10591_AM	105-10591	AM	2016	8	0.0	0.348	0.6	3.5	2.0	3	10.0	1.0	0.52	2155.17241379	33.7	15.3675465839	11.784	0.925816023739	2.03025250841	2622.75471834	385.442205385	322.929111154	166.8038875	3.98538461538	0.830288461538	0.0	0.830288461538	0.0
960	105-10592_AM	105-10592	AM	2016	1	0.0	0.348	0.6	3.5	1.0	2	6.0	1.0	0.12	2586.20689655	23.81	10.8305774278	7.45	0.302393952121	0.664784499995	3151.42401248	206.38857	168.99297	196.47846	21.94	5.485	5.485	0.0	0.0
961	105-10600_AM	105-10600	AM	2016	4	0.0	0.348	0.6	3.5	0.0	2	6.0	1.96803844417	0.31006	4964.51465456	21.18	12.5749742268	9.368	0.87835694051	1.47941456296	5154.53291741	377.536627691	331.047192422	71.5035696855	6.28044507515	1.53147666644	1.53147666644	0.0	0.0
962	105-10601_AM	105-10601	AM	2016	4	0.0	0.348	0.6	3.5	0.0	2	6.0	4.0	0.08	9770.11494253	24.77	11.4233461538	7.5	0.193782801776	0.420192116686	11819.3429121	1364.49829375	1221.43050375	88.48999	4.3575	1.02885416667	1.02885416667	0.0	0.0
963	105-10602_AM	105-10602	AM	2016	2	0.0	0.348	0.6	3.5	0.0	2	6.0	4.0	0.12	9770.11494253	27.44	15.4106034483	10.0	0.262390670554	0.467210776278	10532.927292	679.94025	545.94004	147.76314	8.365	1.97506944444	1.97506944444	0.0	0.0
964	105-10603_AM	105-10603	AM	2016	4	0.0	0.348	0.6	3.5	0.0	2	6.0	4.0	0.18	9770.11494253	27.08	19.4759273423	13.0	0.3988183161	0.554530719394	8641.40760497	854.338014444	583.288417222	113.057006667	5.53055555556	1.30582561728	1.30582561728	0.0	0.0
965	105-10604_AM	105-10604	AM	2016	4	0.0	0.348	0.6	3.5	0.0	2	6.0	4.0	0.16	9770.11494253	29.49	21.8611673152	18.0	0.325534079349	0.43913483034	8368.58630298	1183.89865	833.676055	169.933395	3.8025	0.8978125	0.8978125	0.0	0.0
966	105-10605_AM	105-10605	AM	2016	3	0.0	0.348	0.6	3.5	0.0	2	6.0	4.0	0.17	9770.11494253	26.69	17.1283305228	12.362	0.382165605096	0.595504622381	9570.78397245	1405.24862441	997.4378	223.963345882	11.0058823529	2.59861111111	2.59861111111	0.0	0.0
967	105-10606_AM	105-10606	AM	2016	2	0.0	0.348	0.6	3.5	0.0	2	6.0	4.0	0.17	9770.11494253	24.41	15.112139219	11.456	0.417861532159	0.674954078452	9840.46516315	1162.46469353	808.948487647	283.706200588	39.7035294118	9.37444444444	9.37444444444	0.0	0.0
968	105-10607_AM	105-10607	AM	2016	2	0.0	0.348	0.6	3.5	0.0	2	6.0	4.0	0.17	9770.11494253	26.29	13.1284352774	10.0	0.387980220616	0.776939504555	11313.5203015	2902.9541	2089.678205	622.560385	24.255	5.726875	5.726875	0.0	0.0
969	105-10608_AM	105-10608	AM	2016	1	0.0	0.348	0.6	3.5	0.0	2	6.0	4.0	0.08	9770.11494253	24.78	8.85846846847	6.824	0.193704600484	0.541854386803	13367.0438367	3312.34033	2426.74614	580.37919	39.11	9.23430555556	9.23430555556	0.0	0.0
970	105-10609_AM	105-10609	AM	2016	1	0.0	0.348	0.6	3.5	0.0	2	6.0	4.0	0.06	9770.11494253	25.67	7.26763582966	4.21	0.140241527074	0.495346779115	14742.2972126	1329.10498	950.54926	306.26182	39.1	9.23194444444	9.23194444444	0.0	0.0
971	105-10610_AM	105-10610	AM	2016	3	0.0	0.348	0.6	3.5	0.0	2	6.0	4.0	0.18	9770.11494253	24.31	13.5653964194	10.0	0.444261620732	0.796143338985	10576.9077844	2090.60520333	1649.92327083	285.569476667	19.5008333333	4.60436342593	4.60436342593	0.0	0.0
972	105-10611_AM	105-10611	AM	2016	2	0.0	0.348	0.6	3.5	0.0	2	6.0	4.0	0.07	9770.11494253	23.19	6.70032305433	4.0	0.181112548512	0.626835447477	14622.8684944	1597.9082	1374.06535	179.82992	22.895	5.40576388889	5.40576388889	0.0	0.0
973	105-10612_AM	105-10612	AM	2016	8	0.0	0.348	0.6	3.5	0.0	2	6.0	1.5	0.28	3663.79310345	18.39	8.51614310646	6.336	0.913539967374	1.9727240125	4422.53920451	788.88348375	572.0211925	130.64473	8.0875	1.90954861111	1.90954861111	0.0	0.0
974	105-10613_AM	105-10613	AM	2016	1	0.0	0.348	0.6	3.5	0.0	2	6.0	2.0	0.05	4885.05747126	18.78	9.79200956938	6.0	0.159744408946	0.306372249613	5515.99452585	522.50958	463.26392	95.40624	4.88	1.15222222222	1.15222222222	0.0	0.0
975	105-10635_AM	105-10635	AM	2016	3	0.0	0.348	0.6	8.5	2.0	4	8.0	1.0	0.18	1867.81609195	15.05	10.5626470588	9.0	0.717607973422	1.02247097152	1793.4730016	304.749496667	259.885953333	14.9642833333	1.11333333333	0.201018518519	0.0	0.0	0.0
976	105-10636_AM	105-10636	AM	2016	10	0.0	0.348	0.6	8.5	1.0	4	8.0	1.0	0.67	1797.04923658	16.48	12.6274038462	11.0	2.43932038835	3.18355225584	1659.60847112	845.133056119	789.919135075	34.6799822388	2.1	0.364800995025	0.0	0.0	0.0
977	105-10637_AM	105-10637	AM	2016	1	0.0	0.348	0.6	8.5	1.0	4	8.0	1.0	0.12	1724.13793103	16.53	9.0601754386	6.0	0.43557168784	0.794686598377	1789.82245669	1260.19531	1177.52517	79.02099	16.89	2.815	0.0	0.0	0.0
978	105-10638_AM	105-10638	AM	2016	7	0.0	0.348	0.6	3.5	1.0	3	8.0	1.33333333333	0.45	2681.99233716	18.43	12.5776638655	10.78	1.46500271297	2.14666255107	2494.06861757	928.575427111	874.580259333	55.058366	2.32955555556	0.452969135802	0.0	0.452969135802	0.0
979	105-10639_AM	105-10639	AM	2016	2	0.0	0.348	0.6	3.5	1.0	3	8.0	2.0	0.11	4022.98850575	22.45	14.890332681	11.38	0.293986636971	0.443240600556	3835.4769087	837.213968182	790.403600909	59.7187645455	1.33636363636	0.259848484848	0.0	0.259848484848	0.0
980	105-10641_AM	105-10641	AM	2016	3	0.0	0.348	0.6	3.5	1.0	2	5.0	2.0	0.21	5172.4137931	19.67	11.5442410714	8.0	0.640569395018	1.09145329884	5413.85692587	1392.88863333	1301.82412667	77.3337066667	6.52666666667	1.63166666667	1.63166666667	0.0	0.0
981	105-10642_AM	105-10642	AM	2016	4	0.0	0.348	0.6	3.5	1.0	2	5.0	2.0	0.28	5172.4137931	20.25	11.6445101089	9.18	0.82962962963	1.44273995581	5489.73394409	1529.2741975	1422.1073	85.592095	3.1075	0.776875	0.776875	0.0	0.0
982	105-10643_AM	105-10643	AM	2016	1	0.0	0.348	0.6	3.5	1.0	2	5.0	2.0	0.07	5172.4137931	22.23	13.1015425532	8.048	0.188933873144	0.320572938869	5398.12446022	2195.12915	1997.64734	123.08634	2.85	0.7125	0.7125	0.0	0.0
983	105-10644_AM	105-10644	AM	2016	4	0.0	0.348	0.6	3.5	1.0	2	5.0	2.0	0.27	5172.4137931	20.15	12.7001751592	10.0	0.803970223325	1.2755729584	5139.12290505	1877.67083296	1749.92442593	104.800566296	3.00185185185	0.750462962963	0.750462962963	0.0	0.0
984	105-10645_AM	105-10645	AM	2016	4	0.0	0.348	0.6	3.5	1.0	3	5.0	2.0	0.21	4022.98850575	18.58	14.6717549669	11.0	0.678148546825	0.858792968423	3190.00388117	1515.90967619	1394.7628919	100.300136667	7.08714285714	1.37805555556	0.0	1.37805555556	0.0
985	105-10646_AM	105-10646	AM	2016	1	0.0	0.348	0.6	3.5	1.0	3	2.0	2.0	0.07	4022.98850575	17.1	12.4357878315	8.82	0.245614035088	0.337734935406	3517.62760878	1434.11511	1327.37778	114.07882	6.97	1.35527777778	0.0	1.35527777778	0.0
986	105-10647_AM	105-10647	AM	2016	1	0.0	0.348	0.6	3.5	1.0	3	2.0	2.0	0.07	4022.98850575	22.43	14.5135942492	10.0	0.187249219795	0.289383865077	3914.90059936	655.87048	620.40124	86.73651	7.8	1.51666666667	0.0	1.51666666667	0.0
987	105-10648_AM	105-10648	AM	2016	4	0.0	0.348	0.6	8.5	1.0	4	2.0	1.52	0.25	2919.54022989	17.29	12.3554122939	10.0	0.867553499132	1.21404285371	2783.04000944	1233.210378	1180.9932296	54.2865448	2.2736	0.42214502924	0.0	0.0	0.0
988	105-10649_AM	105-10649	AM	2016	2	0.0	0.348	0.6	8.5	1.0	4	2.0	1.0	0.12	1724.13793103	16.97	9.80762564991	6.0	0.42427813789	0.734122636508	1764.46166892	1186.300965	1156.153045	58.23601	2.825	0.470833333333	0.0	0.0	0.0
989	105-10650_AM	105-10650	AM	2016	6	0.0	0.348	0.6	8.5	1.0	4	2.0	1.0	0.4	1817.52873563	16.13	11.7582423208	10.07	1.48791072536	2.04112139767	1718.02629468	1376.328134	1309.73680825	70.302633	1.72975	0.303907465278	0.0	0.0	0.0
990	105-10651_AM	105-10651	AM	2016	1	0.0	0.348	0.6	8.5	2.0	4	2.0	1.0	0.07	1867.81609195	19.23	7.98936781609	6.0	0.218408736349	0.525698665612	2064.80229373	378.45602	346.28917	63.46128	6.79	1.22597222222	0.0	0.0	0.0
991	105-10652_AM	105-10652	AM	2016	6	0.0	0.348	0.6	8.5	2.0	4	2.0	1.0	0.4	862.068965517	18.16	11.1538935574	10.0	1.32158590308	2.1517149932	866.728480966	39.2452255	35.319194	25.03659475	2.533	0.211083333333	0.0	0.0	0.0
992	105-10653_AM	105-10653	AM	2016	2	0.0	0.348	0.6	8.5	2.0	4	2.0	1.0	0.17	862.068965517	21.39	11.98705	11.0	0.476858345021	0.850918282647	889.684847952	86.9613129412	67.3155982353	16.0366217647	1.93235294118	0.161029411765	0.0	0.0	0.0
993	105-10655_AM	105-10655	AM	2016	3	0.0	0.348	0.6	3.5	1.0	2	2.0	3.0	0.21	7758.62068966	19.55	10.2787245841	8.0	0.644501278772	1.22583302013	8717.05828012	539.88317	410.890486667	46.2728533333	1.57333333333	0.393333333333	0.393333333333	0.0	0.0
994	105-10656_AM	105-10656	AM	2016	1	0.0	0.348	0.6	3.5	1.0	2	2.0	3.0	0.07	7758.62068966	20.59	7.76480769231	5.0	0.203982515784	0.540901998662	10361.830901	738.21027	561.70647	57.8527	4.35	1.0875	1.0875	0.0	0.0
995	105-10658_AM	105-10658	AM	2016	14	0.0	0.348	0.6	8.5	3.0	4	10.0	1.0	0.77	2011.49425287	23.79	15.5744010417	13.0	1.9419924338	2.96640621211	1981.25135114	251.42223974	188.42188987	4.93869974026	0.10012987013	0.0194696969697	0.0	0.0	0.0
996	105-10659_AM	105-10659	AM	2016	3	0.0	0.348	0.6	8.5	3.0	4	9.0	1.0	0.16	2011.49425287	25.26	12.570174216	10.0	0.380047505938	0.763712565557	2138.46768388	448.39825	365.1594	5.928145	0.33375	0.0648958333333	0.0	0.0	0.0
997	105-10660_AM	105-10660	AM	2016	9	0.0	0.348	0.6	8.5	3.0	4	9.0	1.0	0.64	2011.49425287	21.44	10.0549770642	8.0	1.79104477612	3.81900423589	2167.53460715	716.803745937	632.175023281	9.9196646875	0.73140625	0.142217881944	0.0	0.0	0.0
998	105-10661_AM	105-10661	AM	2016	6	0.0	0.348	0.6	8.5	3.0	4	9.0	1.0	0.1746	2011.49425287	40.03	15.2473029046	10.0	0.261703722208	0.687072334402	2261.71015428	781.370474364	745.36520622	7.38970002291	0.228407789233	0.0444126256841	0.0	0.0	0.0
999	105-10663_AM	105-10663	AM	2016	3	0.0	0.348	0.6	3.5	0.0	3	6.0	3.0	0.22	5603.44827586	20.53	12.9498963731	9.0	0.642961519727	1.01931317593	5563.9870445	2111.05560864	1816.94913727	207.29248	10.2131818182	1.84404671717	0.0	1.84404671717	0.0
1000	105-10664_AM	105-10664	AM	2016	1	0.0	0.348	0.6	3.5	0.0	3	6.0	3.0	0.07	5603.44827586	25.16	11.4742363112	6.0	0.16693163752	0.366037432565	6818.84462995	2084.23901	1729.623	167.60271	4.89	0.882916666667	0.0	0.882916666667	0.0
1001	105-10665_AM	105-10665	AM	2016	3	0.0	0.348	0.6	3.5	0.0	3	6.0	3.0	0.2	5603.44827586	25.67	14.1302493075	11.356	0.467471756915	0.849241916321	6119.43297132	2031.313851	1748.1194345	186.6388	4.3295	0.781715277778	0.0	0.781715277778	0.0
1002	105-10666_AM	105-10666	AM	2016	2	0.0	0.348	0.6	3.5	0.0	3	6.0	3.0	0.06	5603.44827586	22.19	11.2907237814	7.37	0.1622352411	0.318845812695	6418.92650769	2165.21606	1901.30642	199.83494	3.43666666667	0.620509259259	0.0	0.620509259259	0.0
1003	105-10667_AM	105-10667	AM	2016	3	0.0	0.348	0.6	3.5	0.0	3	6.0	3.0	0.21	5603.44827586	18.95	11.048	8.73	0.664907651715	1.14047791455	5891.90817943	1696.88566	1472.04271333	174.287446667	4.19666666667	0.757731481481	0.0	0.757731481481	0.0
1004	105-10668_AM	105-10668	AM	2016	1	0.0	0.348	0.6	3.5	0.0	3	3.0	3.0	0.07	5603.44827586	17.84	9.79392982456	5.986	0.235426008969	0.428837052668	6129.8294261	1862.69714	1609.73522	223.64535	12.3	2.22083333333	0.0	2.22083333333	0.0
1005	105-10669_AM	105-10669	AM	2016	1	0.0	0.348	0.6	3.5	0.0	3	3.0	3.0	0.06	5603.44827586	16.63	10.2297802198	8.0	0.216476247745	0.351913718834	5670.85955211	1833.12805	1609.58633	229.47766	7.52	1.35777777778	0.0	1.35777777778	0.0
1006	105-10670_AM	105-10670	AM	2016	8	0.0	0.348	0.6	8.5	0.0	4	3.0	1.0	0.37	1673.65641504	16.48	10.3160899654	8.0	1.34708737864	2.15197813071	1672.83596081	844.749823514	731.200533243	68.0966889189	1.05	0.169876126126	0.0	0.0	0.0
1007	105-10671_AM	105-10671	AM	2016	10	0.0	0.348	0.6	8.5	1.0	4	3.0	1.0	0.39621	1724.13793103	15.38	12.0876331361	11.0	1.54568270481	1.96668774874	1571.16180354	372.950124674	314.747665883	30.6471862611	1.03599984857	0.172666641428	0.0	0.0	0.0
1008	105-10672_AM	105-10672	AM	2016	4	0.0	0.348	0.6	8.5	1.0	4	2.0	1.0	0.2	1724.13793103	16.73	14.3266942149	12.0	0.717274357442	0.837597272616	1484.07464871	309.6156565	255.308982	26.191279	0.531	0.0885	0.0	0.0	0.0
1009	105-10673_AM	105-10673	AM	2016	2	0.0	0.348	0.6	8.5	1.0	4	2.0	1.0	0.06	1724.13793103	13.62	8.66457142857	4.952	0.264317180617	0.415485062323	1714.44253901	319.98218	265.19699	27.16956	0.75	0.125	0.0	0.0	0.0
1010	105-10675_AM	105-10675	AM	2016	1	0.0	0.348	0.6	8.5	1.0	4	5.0	1.0	0.07	862.068965517	19.97	8.64604651163	5.0	0.21031547321	0.485771154984	944.9912907	9.6188	8.5767	6.03846	1.18	0.0983333333333	0.0	0.0	0.0
1011	105-10677_AM	105-10677	AM	2016	1	0.0	0.348	0.6	8.5	1.0	4	5.0	1.0	0.09	862.068965517	19.32	14.3025	11.72	0.27950310559	0.377556371264	809.321961451	53.84208	42.79155	15.88322	2.04	0.17	0.0	0.0	0.0
1012	105-10679_AM	105-10679	AM	2016	1	0.0	0.348	0.6	8.5	1.0	4	5.0	1.0	0.06	862.068965517	18.03	8.92863013699	5.796	0.199667221298	0.403197348839	917.531354835	214.05299	195.99241	22.1247	1.05	0.0875	0.0	0.0	0.0
1013	105-10681_AM	105-10681	AM	2016	1	0.0	0.348	0.6	8.5	1.0	4	5.0	1.0	0.09	1724.13793103	17.77	10.3012162162	7.108	0.30388294879	0.524209946347	1762.96539181	41.32143	21.19643	27.85485	5.17	0.861666666667	0.0	0.0	0.0
1014	105-10684_AM	105-10684	AM	2016	1	0.0	0.348	0.6	3.5	2.0	2	1.0	3.0	0.02937	8189.65517241	23.9	10.7775041876	5.0	0.0737322175732	0.163507243359	10024.876761	2188.72607	1927.03877	92.81205	1.98	0.5225	0.5225	0.0	0.0
1015	105-10687_AM	105-10687	AM	2016	1	0.0	0.348	0.6	8.5	2.0	4	1.0	2.0	0.03	1724.13793103	19.47	13.1353846154	11.6	0.0924499229584	0.137034434294	1680.39114275	213.47664	177.55724	8.83181	0.25	0.0208333333333	0.0	0.0	0.0
1016	105-10688_AM	105-10688	AM	2016	1	0.0	0.348	0.6	8.5	2.0	4	1.0	1.0	0.03	862.068965517	15.93	9.72911111111	5.0	0.112994350282	0.185011763094	868.216106962	123.78863	102.0098	6.46	0.35	0.0291666666667	0.0	0.0	0.0
1017	105-10690_AM	105-10690	AM	2016	4	0.0	0.348	0.6	8.5	2.0	4	1.0	1.0	0.52	862.068965517	20.68	15.2239312407	14.19	1.5087040619	2.04940494717	811.358531794	162.702255	160.2241425	1.51873	0.5925	0.049375	0.0	0.0	0.0
1018	105-10691_AM	105-10691	AM	2016	1	0.0	0.348	0.6	8.5	2.0	4	1.0	1.0	0.13	862.068965517	21.39	13.7052666667	12.0	0.364656381487	0.569124278257	855.228210357	0.03	0.02	2.69	1.38	0.115	0.0	0.0	0.0
1019	105-10692_AM	105-10692	AM	2016	1	0.0	0.348	0.6	8.5	2.0	4	1.0	1.0	0.13	862.068965517	26.52	13.3060869565	10.0	0.294117647059	0.586197882631	914.716888262	364.57031	357.9941	4.43232	0.89	0.0741666666667	0.0	0.0	0.0
1020	105-10694_AM	105-10694	AM	2016	1	0.0	0.348	0.6	8.5	3.0	4	4.0	1.0	0.06	1005.74712644	16.46	9.564	5.8	0.218712029162	0.376411543287	1027.72706266	339.09	316.83853	19.56334	2.68	0.260555555556	0.0	0.0	0.0
1021	105-10695_AM	105-10695	AM	2016	1	0.0	0.348	0.6	8.5	3.0	4	4.0	1.0	0.06	1005.74712644	19.21	7.42547945205	5.0	0.187402394586	0.48481717891	1127.68336239	104.39196	90.21541	14.06149	2.15	0.209027777778	0.0	0.0	0.0
1022	105-10699_AM	105-10699	AM	2016	1	0.0	0.348	0.6	8.5	3.0	4	1.0	1.0	0.13	2011.49425287	21.36	10.599122807	7.2	0.365168539326	0.735909956138	2139.89518739	427.37598	368.60139	12.76737	1.56	0.303333333333	0.0	0.0	0.0
1023	105-10701_AM	105-10701	AM	2016	4	0.0	0.348	0.6	3.5	3.0	2	1.0	2.0	0.23	5459.77011494	25.31	16.2442045455	13.748	0.545239035954	0.849533749797	5347.98793475	193.31116913	174.906152174	11.5718721739	0.298695652174	0.0788224637681	0.0788224637681	0.0	0.0
1024	105-10702_AM	105-10702	AM	2016	5	0.0	0.348	0.6	3.5	3.0	2	1.0	2.0	0.3	5459.77011494	27.88	23.939047619	22.0	0.6456241033	0.751909611714	3773.12286919	440.682682	402.579928	16.395724	0.28	0.0738888888889	0.0738888888889	0.0	0.0
1025	105-10703_AM	105-10703	AM	2016	4	0.0	0.348	0.6	3.5	3.0	2	1.0	2.0	0.24	5459.77011494	33.91	26.920887574	25.0	0.424653494544	0.534900640271	4297.60193066	362.2046875	325.2578875	20.5722325	0.51	0.134583333333	0.134583333333	0.0	0.0
1026	105-10704_AM	105-10704	AM	2016	9	0.0	0.348	0.6	3.5	3.0	2	4.0	2.0	0.54	5459.77011494	33.01	24.7354220779	20.0	0.981520751287	1.30986242717	4620.42131016	1324.61334111	1196.94835222	44.4063811111	0.401111111111	0.105848765432	0.105848765432	0.0	0.0
1027	105-10705_AM	105-10705	AM	2016	8	0.0	0.348	0.6	3.5	3.0	2	1.0	2.0	0.48	5459.77011494	30.71	21.2554285714	16.606	0.937805275155	1.35494797968	5012.30422567	2015.19595375	1827.9491025	62.4698975	0.6625	0.174826388889	0.174826388889	0.0	0.0
1028	105-10706_AM	105-10706	AM	2016	1	0.0	0.348	0.6	3.5	3.0	2	1.0	2.0	0.06	5459.77011494	25.69	12.851793722	6.0	0.140132347217	0.280116540763	6315.80129254	2264.80298	2049.77793	93.21476	2.73	0.720416666667	0.720416666667	0.0	0.0
1029	105-10707_AM	105-10707	AM	2016	1	0.0	0.348	0.6	3.5	3.0	2	1.0	2.0	0.06	5459.77011494	27.24	16.0903856749	8.0	0.132158590308	0.223736091399	5689.09963878	2602.39355	2344.93212	77.4356	0.89	0.234861111111	0.234861111111	0.0	0.0
1030	105-10708_AM	105-10708	AM	2016	5	0.0	0.348	0.6	3.5	3.0	2	5.0	2.0	0.3	5459.77011494	35.09	25.3425406504	22.0	0.512966657167	0.710268171148	4808.39437038	1980.814524	1770.62543	68.690948	0.836	0.220611111111	0.220611111111	0.0	0.0
1031	105-10709_AM	105-10709	AM	2016	6	0.0	0.348	0.6	3.5	3.0	2	5.0	2.0	0.35955	5459.77011494	30.23	23.1522515213	20.0	0.713628845518	0.931788425854	4503.01208077	2132.0107328	1898.06261942	84.2352379808	1.1982853567	0.31621419135	0.31621419135	0.0	0.0
1032	105-10710_AM	105-10710	AM	2016	3	0.0	0.348	0.6	3.5	2.0	2	5.0	3.0	0.17902	8189.65517241	26.59	19.3527150084	15.114	0.403956374577	0.555022899647	7154.89854324	1196.69749751	1013.52033443	70.9548439705	1.49087587979	0.393425579389	0.393425579389	0.0	0.0
1033	105-10711_AM	105-10711	AM	2016	4	0.0	0.348	0.6	3.5	2.0	3	5.0	2.0	0.26	4310.34482759	21.91	11.0218421053	9.0	0.712003651301	1.41537139173	4970.30626937	1252.98435846	1099.28328308	55.7695326923	1.02	0.2125	0.0	0.2125	0.0
1034	105-10713_AM	105-10713	AM	2016	3	0.0	0.348	0.6	3.5	1.0	2	6.0	1.0	0.18	2586.20689655	22.77	12.8520408163	9.436	0.474308300395	0.840333465663	2779.01917047	117.75365	86.8850888889	48.1932033333	1.47333333333	0.368333333333	0.368333333333	0.0	0.0
1035	105-10726_AM	105-10726	AM	2016	3	0.0	0.348	0.6	3.5	3.0	2	5.0	2.0	0.5	5459.77011494	32.03	26.760557377	24.0	0.936621916953	1.12105288307	3971.20617867	2424.190132	2045.0972844	194.417174	3.782	0.998027777778	0.998027777778	0.0	0.0
1036	105-11269_AM	105-11269	AM	2016	2	0.0	0.348	0.6	3.5	1.0	2	8.0	2.0	0.14	5172.4137931	23.44	13.6704271845	10.0	0.358361774744	0.61446507023	5437.39700178	1184.541195	1108.13139	70.935195	2.43	0.6075	0.6075	0.0	0.0
1037	105-11403_AM	105-11403	AM	2016	2	0.0	0.348	0.6	3.5	1.0	3	6.0	2.0	0.12	4022.98850575	20.28	10.9840829694	7.0	0.355029585799	0.655493956123	4438.41581706	1655.62085	1439.96183	132.99671	4.49333333333	0.873703703704	0.0	0.873703703704	0.0
1038	105-14178_AM	105-14178	AM	2016	3	0.0	0.348	0.6	3.5	3.0	2	7.0	2.0	0.65	5459.77011494	41.66	30.0251470588	24.29	0.936149783965	1.29891120678	4818.63704974	929.693180615	863.611336154	21.3934776923	0.608461538462	0.160566239316	0.160566239316	0.0	0.0
1039	105-14179_AM	105-14179	AM	2016	2	0.0	0.348	0.6	3.5	3.0	2	7.0	3.0	0.2224	8189.65517241	40.75	29.2868571429	23.0	0.327460122699	0.455630999765	7248.69475653	1176.87830626	1108.90193266	16.3918561871	0.775611510791	0.204675259792	0.204675259792	0.0	0.0
1040	105-14180_AM	105-14180	AM	2016	3	0.0	0.348	0.6	3.5	3.0	3	7.0	2.0	0.7	4597.70114943	38.89	31.0600391389	27.0	1.07996914374	1.35221980282	3588.74458955	1024.951683	950.560980857	21.8600528571	0.868428571429	0.192984126984	0.0	0.192984126984	0.0
1041	105-14185_AM	105-14185	AM	2016	1	0.0	0.348	0.6	3.5	3.0	2	7.0	3.0	0.16	8189.65517241	36.02	29.6621772152	27.0	0.266518600777	0.323644482681	6102.92774619	827.98254	762.30709	14.8367	0.27	0.07125	0.07125	0.0	0.0
1042	105-14186_AM	105-14186	AM	2016	1	0.0	0.348	0.6	3.5	3.0	2	7.0	3.0	0.03	8189.65517241	35.52	20.6588095238	16.0	0.0506756756757	0.0871298996163	8625.39636454	1651.39087	1556.92679	16.028	0.1	0.0263888888889	0.0263888888889	0.0	0.0
1043	105-14187_AM	105-14187	AM	2016	3	0.0	0.348	0.6	3.5	3.0	2	4.0	3.0	0.37	8189.65517241	36.49	25.1773036093	20.27	0.608385859139	0.881746526336	7540.17664277	2537.85127432	2410.76530568	27.4897578378	0.28972972973	0.0764564564565	0.0764564564565	0.0	0.0
1044	105-14188_AM	105-14188	AM	2016	2	0.0	0.348	0.6	3.5	3.0	2	4.0	3.0	0.26	8189.65517241	35.29	19.4935076253	15.534	0.442051572683	0.800266442544	8923.94487261	2987.378055	2839.243115	32.10571	0.285	0.0752083333333	0.0752083333333	0.0	0.0
1045	105-14189_AM	105-14189	AM	2016	3	0.0	0.348	0.6	3.5	3.0	2	4.0	3.0	0.39	8189.65517241	32.55	20.1800226244	16.36	0.718894009217	1.15956262466	8239.89386625	3380.30949	3189.94435333	110.70524	4.13	1.08986111111	1.08986111111	0.0	0.0
1046	105-14190_AM	105-14190	AM	2016	3	0.0	0.348	0.6	3.5	3.0	2	4.0	3.0	0.39	8189.65517241	32.54	19.081032967	16.798	0.719114935464	1.22634870138	8577.08079197	2995.82446	2828.33992667	43.4743666667	0.456666666667	0.120509259259	0.120509259259	0.0	0.0
1047	105-14191_AM	105-14191	AM	2016	4	0.0	0.348	0.6	3.5	3.0	2	4.0	3.0	0.52	8189.65517241	32.66	22.3222332506	19.19	0.955296999388	1.39770961309	7605.60154999	2254.9487925	2111.15984	41.6747875	0.295	0.0778472222222	0.0778472222222	0.0	0.0
1048	105-14192_AM	105-14192	AM	2016	1	0.0	0.348	0.6	3.5	3.0	2	4.0	3.0	0.13	8189.65517241	29.51	20.2514285714	14.0	0.264317180617	0.385158013545	7577.62919041	1660.03479	1536.87413	38.36855	0.21	0.0554166666667	0.0554166666667	0.0	0.0
1049	105-14195_AM	105-14195	AM	2016	2	0.0	0.348	0.6	8.5	3.0	4	4.0	1.0	0.26	1005.74712644	23.42	15.7076785714	13.0	0.66609735269	0.993144844993	982.300384373	10.67234	10.38693	2.55312	0.31	0.0301388888889	0.0	0.0	0.0
1050	105-14196_AM	105-14196	AM	2016	3	0.0	0.348	0.6	8.5	3.0	4	4.0	1.0	0.39	1005.74712644	21.27	15.3209756098	13.0	1.10014104372	1.52731788079	955.552287801	197.8827	183.957366667	8.37100666667	0.953333333333	0.0926851851852	0.0	0.0	0.0
1051	105-14197_AM	105-14197	AM	2016	3	0.0	0.348	0.6	8.5	3.0	4	4.0	1.0	0.39	1005.74712644	22.79	18.6443209877	15.0	1.02676612549	1.25507386487	894.892566408	225.72756	208.83029	7.84580666667	0.81	0.07875	0.0	0.0	0.0
1052	105-14198_AM	105-14198	AM	2016	4	0.0	0.348	0.6	8.5	3.0	4	4.0	1.0	0.52	1005.74712644	20.24	14.8081395349	13.0	1.54150197628	2.10694935218	949.177105075	129.8677525	120.6712975	4.026265	0.695	0.0675694444444	0.0	0.0	0.0
1053	105-14199_AM	105-14199	AM	2016	2	0.0	0.348	0.6	8.5	3.0	4	4.0	1.0	0.26	1005.74712644	21.05	13.4604347826	13.0	0.74109263658	1.15895216254	998.419607717	42.921445	39.01796	4.01391	0.5	0.0486111111111	0.0	0.0	0.0
1054	105-14201_AM	105-14201	AM	2016	2	0.0	0.348	0.6	8.5	3.0	4	4.0	1.0	0.26	1005.74712644	20.91	15.352	12.0	0.746054519369	1.016154247	947.714029711	0.62242	0.44631	0.505	0.135	0.013125	0.0	0.0	0.0
1055	105-14202_AM	105-14202	AM	2016	3	0.0	0.348	0.6	8.5	3.0	4	4.0	1.0	0.39	1005.74712644	24.46	16.8717333333	16.0	0.956663941128	1.38693514992	972.216774351	15.53225	14.3102566667	1.32333666667	0.33	0.0320833333333	0.0	0.0	0.0
1056	105-14203_AM	105-14203	AM	2016	3	0.0	0.348	0.6	8.5	3.0	4	4.0	1.0	0.39	1005.74712644	25.78	17.7142857143	16.0	0.907680372382	1.32096774193	973.623192933	21.1756166667	19.6149533333	1.95465	0.22	0.0213888888889	0.0	0.0	0.0
1057	105-14204_AM	105-14204	AM	2016	4	0.0	0.348	0.6	8.5	3.0	4	4.0	1.0	0.52	1005.74712644	20.29	16.4937777778	15.916	1.53770330212	1.89162243	898.531970469	17.0482575	15.67166	1.4460225	0.385	0.0374305555556	0.0	0.0	0.0
1058	105-14205_AM	105-14205	AM	2016	2	0.0	0.348	0.6	8.5	3.0	4	4.0	1.0	0.26	1005.74712644	23.83	15.6222857143	14.216	0.65463701217	0.998573466476	990.156109203	0.6223	0.57716	1.08136	0.43	0.0418055555556	0.0	0.0	0.0
1059	105-14207_AM	105-14207	AM	2016	2	0.0	0.348	0.6	8.5	3.0	4	1.0	1.0	0.34	1005.74712644	30.17	20.8	20.4	0.676168379185	0.980769230769	972.399402709	8.91260470588	8.12080235294	2.08117647059	0.167647058824	0.0162990196078	0.0	0.0	0.0
1060	105-14208_AM	105-14208	AM	2016	2	0.0	0.348	0.6	8.5	3.0	4	1.0	1.0	0.4	1005.74712644	29.4	18.918125	15.304	0.816326530612	1.2686246655	996.367024302	448.22324	416.461795	9.7102625	0.1625	0.0157986111111	0.0	0.0	0.0
1061	105-14209_AM	105-14209	AM	2016	3	0.0	0.348	0.6	8.5	3.0	4	1.0	1.0	0.86	1005.74712644	31.79	20.0914285714	18.0	1.62315193457	2.56825938567	1002.20357822	89.1200422093	82.6729530233	8.16877162791	0.680581395349	0.0661676356589	0.0	0.0	0.0
1062	105-14210_AM	105-14210	AM	2016	4	0.0	0.348	0.6	8.5	3.0	4	1.0	1.14285714286	0.84	1149.42528736	26.79	17.1770833333	13.0	1.88129899216	2.93414190419	1140.04620645	159.639162381	148.959603333	13.3966409524	0.017619047619	0.00171296296296	0.0	0.0	0.0
1063	105-14212_AM	105-14212	AM	2016	1	0.0	0.348	0.6	3.5	3.0	2	1.0	3.0	0.06	8189.65517241	30.68	23.2792529711	20.0	0.117340286832	0.154644137613	6830.50535073	2974.72852	2564.35468	157.71185	1.51	0.398472222222	0.398472222222	0.0	0.0
1064	105-14214_AM	105-14214	AM	2016	7	0.0	0.348	0.6	3.5	3.0	3	4.0	2.0	0.42	4597.70114943	20.77	13.5497222222	11.0	1.21328839673	1.85981672441	4444.45515337	171.47867	147.971262857	5.34879	0.171428571429	0.0380952380952	0.0	0.0380952380952	0.0
1065	105-14215_AM	105-14215	AM	2016	4	0.0	0.348	0.6	3.5	3.0	3	4.0	2.0	0.24	4597.70114943	21.97	15.5303225806	14.0	0.655439235321	0.927218344968	4137.06980654	326.3985375	284.319885	7.7155475	0.56	0.124444444444	0.0	0.124444444444	0.0
1066	105-14216_AM	105-14216	AM	2016	8	0.0	0.348	0.6	3.5	3.0	3	4.0	2.0	0.48	4597.70114943	19.85	14.105443038	11.856	1.45088161209	2.04176500677	4115.85746854	826.84516375	754.81401625	17.26059125	0.36	0.08	0.0	0.08	0.0
1067	105-14217_AM	105-14217	AM	2016	4	0.0	0.348	0.6	3.5	3.0	3	4.0	2.0	0.24	4597.70114943	20.35	15.8120769231	14.152	0.707616707617	0.910696303214	3724.18544966	1147.6353475	1054.586665	25.3547825	0.415	0.0922222222222	0.0	0.0922222222222	0.0
1068	105-14218_AM	105-14218	AM	2016	5	0.0	0.348	0.6	3.5	3.0	3	4.0	2.0	0.3	4597.70114943	20.32	14.7656273764	13.178	0.885826771654	1.21904742285	4023.52758846	1517.451076	1398.422824	38.898034	0.898	0.199555555556	0.0	0.199555555556	0.0
1069	105-14219_AM	105-14219	AM	2016	5	0.0	0.348	0.6	3.5	3.0	3	7.0	1.8	0.3	4137.93103448	15.48	10.570060423	8.61	1.16279069767	1.70292309407	3846.14249448	1533.159276	1419.076612	43.21005	1.164	0.258666666667	0.0	0.258666666667	0.0
1070	105-14220_AM	105-14220	AM	2016	8	0.0	0.348	0.6	3.5	3.0	3	7.0	1.0	0.36	2298.85057471	25.59	18.5501932367	15.0	0.84407971864	1.16440835545	2016.83812802	966.672094167	899.701675278	32.7163161111	0.525	0.116666666667	0.0	0.116666666667	0.0
1071	105-14222_AM	105-14222	AM	2016	8	0.0	0.348	0.6	3.5	3.0	3	4.0	1.0	0.47	2298.85057471	19.58	14.3417777778	13.152	1.44024514811	1.96628342991	1994.89123816	217.165045532	188.932992979	3.19973893617	0.325531914894	0.0723404255319	0.0	0.0723404255319	0.0
1072	105-14223_AM	105-14223	AM	2016	6	0.0	0.348	0.6	3.5	3.0	3	4.0	1.0	0.3	2298.85057471	21.36	14.1890909091	12.108	0.842696629213	1.26858021527	2188.84999014	482.881379	436.305818	6.29169	0.137	0.0304444444444	0.0	0.0304444444444	0.0
1073	105-14224_AM	105-14224	AM	2016	8	0.0	0.348	0.6	3.5	3.0	3	4.0	1.0	0.48	2298.85057471	19.69	13.5803333333	12.2	1.46267140681	2.12071377728	2117.30702806	552.24523875	494.577835	6.55359875	0.3575	0.0794444444444	0.0	0.0794444444444	0.0
1074	105-14225_AM	105-14225	AM	2016	4	0.0	0.348	0.6	3.5	3.0	3	4.0	1.0	0.24	2298.85057471	19.89	14.8453271028	13.0	0.723981900452	0.970002203406	1954.18464826	793.478835	716.444255	9.4116725	0.2925	0.065	0.0	0.065	0.0
1075	105-14226_AM	105-14226	AM	2016	6	0.0	0.348	0.6	8.5	3.0	4	7.0	1.0	0.36	2083.33333333	16.48	12.08995	10.0	1.31067961165	1.78660788506	1963.80878851	897.962575	827.522433333	13.4354266667	0.628333333333	0.126539351852	0.0	0.0	0.0
1076	105-14228_AM	105-14228	AM	2016	8	0.0	0.348	0.6	8.5	3.0	4	4.0	1.0	0.48	2011.49425287	18.56	10.7919354839	9.272	1.55172413793	2.66865939321	2055.0397904	79.500865	53.23234625	2.9793425	0.37625	0.0731597222222	0.0	0.0	0.0
1077	105-14229_AM	105-14229	AM	2016	5	0.0	0.348	0.6	8.5	3.0	4	4.0	1.0	0.27	2011.49425287	21.59	15.4958823529	14.0	0.750347383048	1.04543901606	1913.97231579	194.340735556	154.952684444	6.18164333333	0.104444444444	0.0203086419753	0.0	0.0	0.0
1078	105-14230_AM	105-14230	AM	2016	10	0.0	0.348	0.6	8.5	3.0	4	4.0	1.0	0.51	2011.49425287	19.59	15.6230769231	14.228	1.56202143951	1.95864106351	1817.94964618	141.167194118	105.538154706	3.32658235294	0.202352941176	0.0393464052288	0.0	0.0	0.0
1079	105-14231_AM	105-14231	AM	2016	4	0.0	0.348	0.6	8.5	3.0	4	4.0	1.0	0.24	2011.49425287	22.67	15.6534090909	11.228	0.635200705779	0.919927404719	1943.66169117	161.1492575	123.1187475	3.7237175	0.24	0.0466666666667	0.0	0.0	0.0
1080	105-14232_AM	105-14232	AM	2016	5	0.0	0.348	0.6	8.5	3.0	4	4.0	1.0	0.3	2011.49425287	19.92	14.6994029851	14.0	0.903614457831	1.22453952846	1891.15419345	247.299374	201.818048	6.118058	0.286	0.0556111111111	0.0	0.0	0.0
1081	105-14233_AM	105-14233	AM	2016	10	0.0	0.348	0.6	8.5	3.0	4	7.0	1.0	0.6	2011.49425287	19.5	12.7071111111	10.0	1.84615384615	2.83305935434	1984.35583659	311.137066	273.531927	11.788383	0.432	0.084	0.0	0.0	0.0
1082	105-14234_AM	105-14234	AM	2016	2	0.0	0.348	0.6	8.5	3.0	4	5.0	1.0	0.12	2011.49425287	20.73	12.1256849315	9.0	0.347322720695	0.593780890785	2051.58925886	611.41498	499.91385	30.89551	1.15	0.223611111111	0.0	0.0	0.0
1083	105-14235_AM	105-14235	AM	2016	2	0.0	0.348	0.6	3.5	2.0	3	5.0	1.0	0.12	2155.17241379	16.12	11.2047391304	9.0	0.446650124069	0.642585241495	1970.71145083	1054.247195	924.62402	52.090245	2.995	0.623958333333	0.0	0.623958333333	0.0
1084	105-14237_AM	105-14237	AM	2016	9	0.0	0.348	0.6	8.5	3.0	4	4.0	1.0	0.51	2011.49425287	16.98	13.4592063492	12.0	1.80212014134	2.27353673063	1824.33036465	110.238521176	89.7915	2.69729470588	0.216470588235	0.042091503268	0.0	0.0	0.0
1085	105-14238_AM	105-14238	AM	2016	4	0.0	0.348	0.6	8.5	3.0	4	4.0	1.0	0.24	2011.49425287	22.94	16.7113333333	15.0	0.627724498692	0.861690669009	1901.92433732	112.481285	83.976345	4.5093175	0.3725	0.0724305555556	0.0	0.0	0.0
1086	105-14239_AM	105-14239	AM	2016	5	0.0	0.348	0.6	8.5	3.0	4	4.0	1.0	0.3	2011.49425287	21.18	12.446	11.0	0.849858356941	1.44624779045	2048.90856211	119.276784	90.485896	5.528168	0.574	0.111611111111	0.0	0.0	0.0
1087	105-14240_AM	105-14240	AM	2016	4	0.0	0.348	0.6	8.5	3.0	4	7.0	1.0	0.24	1005.74712644	15.89	9.5193877551	9.0	0.906230333543	1.51270232608	1018.75025467	114.0077675	92.39046	3.01882	0.255	0.0247916666667	0.0	0.0	0.0
1088	105-14241_AM	105-14241	AM	2016	4	0.0	0.348	0.6	8.5	3.0	4	7.0	1.0	0.24	1005.74712644	19.2	12.2577419355	7.69	0.75	1.17476775704	998.942408799	135.933915	111.874275	2.20237	0.06	0.00583333333333	0.0	0.0	0.0
1089	105-14243_AM	105-14243	AM	2016	14	0.0	0.348	0.6	3.5	3.0	2	1.0	2.0	0.84	5459.77011494	28.73	23.4097507788	21.0	1.75426383571	2.1529490201	4137.25819143	790.091252143	741.170885	10.6978528571	0.447142857143	0.117996031746	0.117996031746	0.0	0.0
1090	105-14244_AM	105-14244	AM	2016	6	0.0	0.348	0.6	3.5	3.0	2	1.0	2.0	0.36	5459.77011494	32.72	28.2958950617	26.0	0.660146699267	0.763361609622	3717.94651527	1363.0766	1280.49308	33.1627866667	0.398333333333	0.105115740741	0.105115740741	0.0	0.0
1091	105-14245_AM	105-14245	AM	2016	5	0.0	0.348	0.6	3.5	3.0	2	1.0	2.0	0.3	5459.77011494	32.52	23.6723262032	20.0	0.553505535055	0.760381546177	4769.16169434	896.98834	816.89885	29.920408	1.098	0.28975	0.28975	0.0	0.0
1092	105-14246_AM	105-14246	AM	2016	6	0.0	0.348	0.6	3.5	3.0	2	1.0	2.0	0.36	5459.77011494	34.32	22.5255555556	15.452	0.629370629371	0.958910866668	5251.39353213	843.539368333	758.699151667	26.832735	0.646666666667	0.170648148148	0.170648148148	0.0	0.0
1093	105-14247_AM	105-14247	AM	2016	6	0.0	0.348	0.6	3.5	2.0	2	1.0	2.0	0.33	5459.77011494	32.47	25.9433711048	22.142	0.609793655682	0.763200739026	4259.1254443	1039.16518273	934.197543636	33.8288627273	0.646363636364	0.170568181818	0.170568181818	0.0	0.0
1094	105-14248_AM	105-14248	AM	2016	6	0.0	0.348	0.6	3.5	2.0	2	1.0	2.0	0.33	5459.77011494	25.34	18.1984382284	14.0	0.78137332281	1.08800545143	4836.05107829	1297.75249636	1178.25193	41.1958390909	0.852727272727	0.225025252525	0.225025252525	0.0	0.0
1095	105-14249_AM	105-14249	AM	2016	10	0.0	0.348	0.6	3.5	2.0	2	1.0	2.0	0.63	5459.77011494	27.99	21.8407042254	19.0	1.35048231511	1.73071342434	4398.36011304	1274.74178476	1111.39973238	59.5790657143	1.32285714286	0.349087301587	0.349087301587	0.0	0.0
1096	105-14250_AM	105-14250	AM	2016	8	0.0	0.348	0.6	3.5	2.0	2	5.0	2.0	0.44	5459.77011494	21.62	14.7220138889	12.0	1.22109158187	1.79323292311	5087.32801474	630.446541364	527.979335	51.6428272727	1.86977272727	0.493412247475	0.493412247475	0.0	0.0
1097	105-14251_AM	105-14251	AM	2016	5	0.0	0.348	0.6	3.5	1.0	3	5.0	1.0	0.45	2097.70114943	19.64	13.3814354067	11.722	1.37474541752	2.0177207586	1953.59830338	184.826402	158.116472	25.11045	2.322	0.47085	0.0	0.47085	0.0
1098	105-14252_AM	105-14252	AM	2016	4	0.0	0.348	0.6	8.5	1.0	4	5.0	1.0	0.36	1724.13793103	21.95	11.443964497	9.0	0.984054669704	1.88745779539	1812.60312952	36.3387875	31.5891125	16.91063	2.3075	0.384583333333	0.0	0.0	0.0
1099	105-14253_AM	105-14253	AM	2016	1	0.0	0.348	0.6	8.5	1.0	4	5.0	1.0	0.1	1724.13793103	26.12	11.8465714286	8.0	0.229709035222	0.506475652991	1871.51666216	17.15273	13.86026	30.5575	4.11	0.685	0.0	0.0	0.0
1100	105-14254_AM	105-14254	AM	2016	3	0.0	0.348	0.6	8.5	1.0	4	5.0	1.0	0.36	1724.13793103	22.89	15.3843150685	12.16	0.943643512451	1.40402740738	1682.68453076	139.77066	126.0932775	24.47799	3.36	0.56	0.0	0.0	0.0
1101	105-14255_AM	105-14255	AM	2016	1	0.0	0.348	0.6	8.5	1.0	4	5.0	1.0	0.09	1724.13793103	21.36	9.63642857143	6.92	0.252808988764	0.560373582388	1873.65134935	54.33054	42.37976	8.18487	2.12	0.353333333333	0.0	0.0	0.0
1102	105-14257_AM	105-14257	AM	2016	14	0.0	0.348	0.6	8.5	3.0	4	1.0	1.0	0.84	1005.74712644	17.63	16.2546363636	14.0	2.85876347136	3.10065379948	798.739490209	211.950025	189.70892	2.40489785714	0.378571428571	0.0368055555556	0.0	0.0	0.0
1103	105-14258_AM	105-14258	AM	2016	6	0.0	0.348	0.6	8.5	3.0	4	1.0	1.0	0.36	1005.74712644	20.31	16.6547368421	14.836	1.0635155096	1.29692832765	893.519531608	254.231751667	221.413521667	4.57243833333	0.905	0.0879861111111	0.0	0.0	0.0
1104	105-14259_AM	105-14259	AM	2016	5	0.0	0.348	0.6	8.5	3.0	4	1.0	1.0	0.3	1005.74712644	21.29	14.6297247706	13.0	0.845467355566	1.23037174535	973.606532668	288.332124	256.822972	5.786348	0.506	0.0491944444444	0.0	0.0	0.0
1105	105-14260_AM	105-14260	AM	2016	6	0.0	0.348	0.6	8.5	3.0	4	1.0	2.0	0.36	4022.98850575	18.53	15.2540939597	14.0	1.16567728009	1.41601330483	3564.95408788	100.282566667	78.14101	4.55323166667	0.413333333333	0.0803703703704	0.0	0.0	0.0
1106	105-14261_AM	105-14261	AM	2016	6	0.0	0.348	0.6	8.5	2.0	4	1.0	2.0	0.33	3996.86520376	18.34	14.9983333333	13.832	1.07960741549	1.32014668297	3557.16552995	131.153805327	106.254704794	6.62026293636	0.391481818182	0.0756271694215	0.0	0.0	0.0
1107	105-14262_AM	105-14262	AM	2016	8	0.0	0.348	0.6	8.5	2.0	4	1.0	2.06666666667	0.45	3860.1532567	18.18	14.0158	12.19	1.48514851485	1.92639735156	3553.81033516	141.560096667	114.577200667	10.667468	0.695333333333	0.125546296296	0.0	0.0	0.0
1108	105-14263_AM	105-14263	AM	2016	4	0.0	0.348	0.6	8.5	2.0	4	1.0	2.0	0.24	3735.63218391	19.12	14.1386818182	12.0	0.753138075314	1.01848249965	3508.82928616	135.443055	108.0563575	14.67775	1.3175	0.237881944444	0.0	0.0	0.0
1109	105-14265_AM	105-14265	AM	2016	2	0.0	0.348	0.6	8.5	3.0	4	1.0	1.0	0.26	1005.74712644	27.18	10.765	7.884	0.573951434879	1.44914073386	1122.39249389	118.57917	113.30077	1.53	0.22	0.0213888888889	0.0	0.0	0.0
1110	105-14266_AM	105-14266	AM	2016	2	0.0	0.348	0.6	8.5	3.0	4	1.0	1.0	0.26	1005.74712644	21.25	13.0415789474	11.0	0.734117647059	1.19617417975	1011.42409273	75.50344	71.28417	3.70167	1.565	0.152152777778	0.0	0.0	0.0
1111	105-14267_AM	105-14267	AM	2016	3	0.0	0.348	0.6	8.5	3.0	4	1.0	1.0	0.26	1005.74712644	18.6	15.2727272727	15.0	0.838709677419	1.02142857143	892.743121243	187.01296	152.19214	4.41704961538	0.464230769231	0.0451335470085	0.0	0.0	0.0
1112	105-14268_AM	105-14268	AM	2016	1	0.0	0.348	0.6	8.5	3.0	4	2.0	1.0	0.22	1005.74712644	19.03	8.91461538462	7.4	0.693641618497	1.48071447062	1084.03947992	0.0	0.0	0.17	0.08	0.00777777777778	0.0	0.0	0.0
1113	105-14270_AM	105-14270	AM	2016	2	0.0	0.348	0.6	3.5	3.0	3	1.0	2.0	0.26	4597.70114943	26.53	13.2840153453	9.0	0.588013569544	1.17434372022	5315.82098028	1873.00299	1762.34754	28.61759	0.81	0.18	0.0	0.18	0.0
1114	105-14271_AM	105-14271	AM	2016	2	0.0	0.348	0.6	3.5	3.0	3	1.0	2.0	0.26	4597.70114943	29.43	16.2861824324	12.54	0.530071355759	0.957867202136	5004.10866744	1642.72278	1543.16741	29.638435	0.89	0.197777777778	0.0	0.197777777778	0.0
1115	105-14272_AM	105-14272	AM	2016	2	0.0	0.348	0.6	3.5	3.0	3	1.0	2.0	0.26	4597.70114943	24.34	15.9225941423	13.0	0.640920295809	0.979739850214	4434.3525883	1248.68335	1187.397595	27.124355	1.87	0.415555555556	0.0	0.415555555556	0.0
1116	105-14273_AM	105-14273	AM	2016	1	0.0	0.348	0.6	3.5	3.0	3	1.0	1.0	0.00561	2298.85057471	26.4	14.42928	10.0	0.01275	0.0233275672799	2521.84101283	799.2605	783.96895	5.58592	0.0	0.0	0.0	0.0	0.0
1117	105-14274_AM	105-14274	AM	2016	1	0.0	0.348	0.6	3.5	3.0	3	2.0	1.0	0.12486	2298.85057471	25.6	15.2099	11.0	0.292640625	0.492547617013	2385.65968292	683.88422	655.27138	8.38145	0.46	0.102222222222	0.0	0.102222222222	0.0
1118	105-14276_AM	105-14276	AM	2016	3	0.0	0.348	0.6	8.5	3.0	4	2.0	1.0	0.49	2011.49425287	29.54	25.2862962963	24.19	0.995260663507	1.16268510246	1731.99225082	465.667881429	456.061125714	11.2966657143	0.402857142857	0.0783333333333	0.0	0.0	0.0
1119	105-14277_AM	105-14277	AM	2016	5	0.0	0.348	0.6	8.5	3.0	4	2.0	1.0	0.65	2011.49425287	26.47	22.3917109145	22.0	1.4733660748	1.74171594788	1748.25908387	313.625939846	311.344674	12.6002872308	0.367384615385	0.0714358974359	0.0	0.0	0.0
1120	105-14278_AM	105-14278	AM	2016	9	0.0	0.348	0.6	8.5	3.0	4	2.0	3.05240072519	0.68396	15084.73642	24.32	17.4953571429	16.0	1.68740131579	2.34562802376	14339.6455395	53.9714298791	45.4537320992	5.81365284242	0.110971401836	0.0530131967475	0.0	0.0	0.0
1121	105-14280_AM	105-14280	AM	2016	11	0.0	0.348	0.6	8.5	3.0	4	2.0	1.0	0.33114	2011.49425287	20.95	15.1925510204	14.0	0.948372315036	1.30777247174	1905.64547144	136.823835617	113.064783745	25.1681578329	0.956951138491	0.186073832484	0.0	0.0	0.0
1122	105-14282_AM	105-14282	AM	2016	5	0.0	0.348	0.6	8.5	3.0	4	1.0	1.0	0.3	2011.49425287	22.83	15.7128301887	14.0	0.788436268068	1.14556065227	1946.05130444	131.325194	97.577346	10.55804	0.51	0.0991666666667	0.0	0.0	0.0
1123	105-14283_AM	105-14283	AM	2016	6	0.0	0.348	0.6	8.5	3.0	4	1.0	1.0	0.36	2011.49425287	21.01	13.8890350877	11.0	1.02808186578	1.55518362965	1974.62816782	410.708006667	346.342956667	25.23902	0.851666666667	0.165601851852	0.0	0.0	0.0
1124	105-14284_AM	105-14284	AM	2016	6	0.0	0.348	0.6	8.5	2.0	4	1.0	1.09090909091	0.33	2220.48066876	23.43	18.0279166667	16.0	0.845070422535	1.09829662329	2046.31378736	374.507967273	306.71951	29.7942563636	0.799090909091	0.157228535354	0.0	0.0	0.0
1125	105-14285_AM	105-14285	AM	2016	8	0.0	0.348	0.6	3.5	2.0	3	1.0	2.0	0.45	4310.34482759	22.58	12.0045631068	10.0	1.19574844996	2.24914474269	4810.26896404	1175.17713067	1003.376984	55.501356	0.900666666667	0.187638888889	0.0	0.187638888889	0.0
1126	105-14286_AM	105-14286	AM	2016	5	0.0	0.348	0.6	3.5	2.0	3	2.0	2.0	0.3	4310.34482759	23.74	17.066557377	14.0	0.758213984836	1.05469425394	3814.03110792	1185.543702	992.528912	66.633934	1.456	0.303333333333	0.0	0.303333333333	0.0
1127	105-14287_AM	105-14287	AM	2016	11	0.0	0.348	0.6	3.5	2.0	3	2.0	2.0	0.7	4310.34482759	20.67	11.4468198529	10.0	2.03193033382	3.66914134578	4689.17223163	1187.12420986	964.836681429	135.440133286	6.42142857143	1.33779761905	0.0	1.33779761905	0.0
1128	105-14288_AM	105-14288	AM	2016	4	0.0	0.348	0.6	3.5	1.0	2	2.0	2.0	0.35	5238.0952381	22.64	13.6553829322	11.0	0.927561837456	1.53785507915	5377.92397393	1099.82498943	894.692074571	129.187529714	5.37942857143	1.36193469388	1.36193469388	0.0	0.0
1129	105-14289_AM	105-14289	AM	2016	4	0.0	0.348	0.6	3.5	1.0	2	2.0	2.0	0.36	5172.4137931	21.48	13.385	11.246	1.00558659218	1.61374673142	5184.15745029	1129.6688525	921.705655	163.68242	9.15	2.2875	2.2875	0.0	0.0
1130	105-14290_AM	105-14290	AM	2016	8	0.0	0.348	0.6	3.5	1.0	2	2.0	2.0	0.64	5172.4137931	20.55	12.5710880829	10.78	1.86861313869	3.05462818706	5256.18056051	1242.45645109	1042.45832578	204.642509531	9.12796875	2.2819921875	2.2819921875	0.0	0.0
1131	105-14291_AM	105-14291	AM	2016	2	0.0	0.348	0.6	3.5	0.0	3	2.0	2.0	0.18	3735.63218391	21.23	11.8995067265	9.0	0.508714083844	0.907600646668	4032.46938012	861.367985	685.459355	203.68263	9.825	1.77395833333	0.0	1.77395833333	0.0
1132	105-14292_AM	105-14292	AM	2016	1	0.0	0.348	0.6	3.5	0.0	3	3.0	2.0	0.09	3735.63218391	24.03	15.7984	13.0	0.224719101124	0.341806765242	3588.02540246	545.9986	398.47131	179.36862	5.37	0.969583333333	0.0	0.969583333333	0.0
1133	105-14293_AM	105-14293	AM	2016	5	0.0	0.348	0.6	3.5	0.0	3	3.0	2.0	0.29	3735.63218391	19.06	10.8946450304	8.37	0.912906610703	1.59711490842	3980.7708212	1040.77968379	854.077367586	234.541413793	8.07344827586	1.4577059387	0.0	1.4577059387	0.0
1134	105-14294_AM	105-14294	AM	2016	5	0.0	0.348	0.6	3.5	0.0	3	3.0	2.0	0.19	3735.63218391	15.19	10.4167479675	8.0	0.750493745885	1.09439145841	3458.72323162	1551.13894158	1200.13382316	334.022169474	16.4947368421	2.97821637427	0.0	2.97821637427	0.0
1135	105-14295_AM	105-14295	AM	2016	4	0.0	0.348	0.6	3.5	0.0	3	3.0	2.0	0.17	3735.63218391	18.13	12.170984127	9.0	0.562603419746	0.838058771055	3524.80300478	1281.58473118	982.605413529	322.740952353	18.5082352941	3.34176470588	0.0	3.34176470588	0.0
1136	105-14296_AM	105-14296	AM	2016	2	0.0	0.348	0.6	3.5	0.0	3	3.0	2.0	0.09	3735.63218391	17.06	9.75256097561	6.0	0.31652989449	0.55370071651	3980.46846006	1190.74475	932.63086	325.934353333	24.7133333333	4.46212962963	0.0	4.46212962963	0.0
1137	105-14297_AM	105-14297	AM	2016	3	0.0	0.348	0.6	3.5	0.0	3	3.0	1.0	0.15	1867.81609195	16.97	9.12708791209	6.0	0.530347672363	0.98607574362	2069.68278723	976.17744	799.480632	242.947879333	23.058	4.16325	0.0	4.16325	0.0
1138	105-14298_AM	105-14298	AM	2016	3	0.0	0.348	0.6	8.5	0.0	4	3.0	1.0	0.21	1580.45977011	16.52	9.08850299401	7.0	0.762711864407	1.38636693065	1639.07587297	439.29158	359.293553333	188.924566667	24.5033333333	3.74356481481	0.0	0.0	0.0
1139	105-14300_AM	105-14300	AM	2016	2	0.0	0.348	0.6	3.5	2.0	3	5.0	2.0	0.14	4310.34482759	21.62	11.3041340782	8.0	0.388529139685	0.743090973788	4858.98415937	1907.358155	1707.525875	85.840845	4.315	0.898958333333	0.0	0.898958333333	0.0
1140	105-14301_AM	105-14301	AM	2016	1	0.0	0.348	0.6	3.5	2.0	2	5.0	3.0	0.06	8189.65517241	21.56	8.31992718447	5.0	0.166975881262	0.432696094591	10821.8070638	2244.13916	1997.93556	125.69846	4.66	1.22972222222	1.22972222222	0.0	0.0
1141	105-14302_AM	105-14302	AM	2016	3	0.0	0.348	0.6	3.5	2.0	2	5.0	1.3	0.2	3548.85057471	24.44	13.0704787234	10.28	0.490998363339	0.918099501476	3946.1470621	2193.639364	1912.318757	127.216704	3.984	1.05133333333	1.05133333333	0.0	0.0
1142	105-14303_AM	105-14303	AM	2016	3	0.0	0.348	0.6	3.5	2.0	2	5.0	2.0	0.2	5459.77011494	24.69	17.4019272727	13.0	0.48602673147	0.689578792737	4926.79054529	2400.4266585	2085.710912	164.096845	3.02	0.796944444444	0.796944444444	0.0	0.0
1143	105-14304_AM	105-14304	AM	2016	2	0.0	0.348	0.6	3.5	2.0	2	2.0	2.0	0.18	5459.77011494	24.77	17.4513240418	14.53	0.436011303997	0.618864217645	4928.69931913	2477.99878	2150.14285	200.452795556	4.10777777778	1.08399691358	1.08399691358	0.0	0.0
1144	105-14305_AM	105-14305	AM	2016	2	0.0	0.348	0.6	3.5	2.0	2	2.0	3.0	0.29	8189.65517241	24.19	15.4948788927	11.854	0.71930549814	1.12295166167	8034.55212917	2058.02156931	1814.76410345	258.990315517	5.64620689655	1.48997126437	1.48997126437	0.0	0.0
1145	105-14307_AM	105-14307	AM	2016	4	0.0	0.348	0.6	3.5	2.0	3	1.0	1.3	0.2	2801.72413793	23.45	16.398125	11.874	0.511727078891	0.731790982201	2547.41333664	1305.991767	1176.7084405	59.934668	0.596	0.124166666667	0.0	0.124166666667	0.0
1146	105-14308_AM	105-14308	AM	2016	2	0.0	0.348	0.6	3.5	2.0	3	1.0	1.0	0.22	2155.17241379	24.12	16.8635406699	13.0	0.547263681592	0.78275376793	1959.89113381	677.882977727	611.085799091	53.2960136364	2.81318181818	0.586079545455	0.0	0.586079545455	0.0
1147	105-14309_AM	105-14309	AM	2016	4	0.0	0.348	0.6	3.5	2.0	3	2.0	1.0	0.3	2155.17241379	21.09	13.4835530086	10.268	0.853485064011	1.33495970895	2117.54366934	1010.987352	919.829386	61.9256143333	1.71733333333	0.357777777778	0.0	0.357777777778	0.0
1148	105-14310_AM	105-14310	AM	2016	8	0.0	0.348	0.6	8.5	2.0	4	2.0	1.0	0.62	1946.60734149	19.98	15.6883383686	14.0	1.86186186186	2.37118802043	1774.7967495	242.899119677	213.764441452	25.5907659677	1.18693548387	0.223348074922	0.0	0.0	0.0
1149	105-14311_AM	105-14311	AM	2016	5	0.0	0.348	0.6	8.5	3.0	4	2.0	1.0	0.47	1840.30325263	24.78	20.6368253968	20.0	1.13801452785	1.36648924715	1617.90425337	102.953457447	88.2324548936	11.8874125532	0.225531914894	0.0401212212665	0.0	0.0	0.0
1150	105-14313_AM	105-14313	AM	2016	4	0.0	0.348	0.6	3.5	2.0	3	5.0	1.0	0.22	2155.17241379	22.86	17.2621481481	15.0	0.577427821522	0.764678873495	1807.72393468	1499.66020182	1378.26520182	61.0185745455	0.380909090909	0.0793560606061	0.0	0.0793560606061	0.0
1151	105-14314_AM	105-14314	AM	2016	5	0.0	0.348	0.6	3.5	2.0	3	5.0	1.58823529412	0.34	3422.92089249	22.48	13.5822384428	10.98	0.907473309609	1.50196155707	3509.93597357	1016.58686794	916.571122059	97.1316711765	3.65823529412	0.762132352941	0.0	0.762132352941	0.0
1152	105-14315_AM	105-14315	AM	2016	2	0.0	0.348	0.6	3.5	2.0	3	5.0	2.0	0.14	4310.34482759	27.61	16.4404010025	12.98	0.304237595074	0.510936442409	4466.1482656	1066.38043	966.792585	126.12897	3.93	0.81875	0.0	0.81875	0.0
1153	105-14316_AM	105-14316	AM	2016	2	0.0	0.348	0.6	3.5	2.0	3	1.0	2.0	0.2	4310.34482759	23.85	15.0853913043	11.0	0.503144654088	0.795471576304	4270.89675171	3397.80542	3185.10732	121.64869	4.321	0.900208333333	0.0	0.900208333333	0.0
1154	105-14317_AM	105-14317	AM	2016	5	0.0	0.348	0.6	3.5	2.0	2	1.0	1.0	0.19	2729.88505747	22.24	14.7657329843	11.01	0.512589928058	0.772057845833	2600.44629642	2070.04977	1949.39719842	58.30656	0.855789473684	0.225833333333	0.225833333333	0.0	0.0
1155	105-14318_AM	105-14318	AM	2016	3	0.0	0.348	0.6	3.5	2.0	3	1.0	1.66666666667	0.27	3591.95402299	22.96	15.8299619772	13.0	0.705574912892	1.02337579985	3309.39128361	1896.01422667	1777.73088926	67.5482696296	1.43888888889	0.299768518519	0.0	0.299768518519	0.0
1156	105-14320_AM	105-14320	AM	2016	4	0.0	0.348	0.6	3.5	2.0	3	5.0	1.0	0.28	2155.17241379	16.99	13.7139726027	13.0	0.988816951148	1.22502796868	1656.55451662	1607.65352286	1471.56684321	99.3083475	1.05142857143	0.219047619048	0.0	0.219047619048	0.0
1157	105-14321_AM	105-14321	AM	2016	7	0.0	0.348	0.6	3.5	1.0	3	8.0	1.0	0.44	2135.5799373	19.98	11.6817099567	7.476	1.32132132132	2.25994311602	2241.13247947	1186.88785114	1055.50629455	119.810363409	3.12681818182	0.645498450413	0.0	0.645498450413	0.0
1158	105-14322_AM	105-14322	AM	2016	2	0.0	0.348	0.6	3.5	1.0	2	8.0	2.0	0.12	5172.4137931	29.08	18.8955384615	14.0	0.247592847318	0.381042329896	5016.33863833	1013.436275	922.68014	47.414425	1.715	0.42875	0.42875	0.0	0.0
1159	105-14323_AM	105-14323	AM	2016	8	0.0	0.348	0.6	8.5	1.0	4	8.0	1.0	0.49	990.675580577	17.94	10.1524079755	9.0	1.63879598662	2.89586471219	1019.72339944	403.313073061	357.579581837	57.3700618367	2.71346938776	0.259856226572	0.0	0.0	0.0
1160	105-14324_AM	105-14324	AM	2016	5	0.0	0.348	0.6	8.5	1.0	4	9.0	1.0	0.24	1724.13793103	18.73	12.6694459834	10.0	0.768820074746	1.13659271438	1678.7883314	616.180626667	563.295412083	60.4889808333	1.82333333333	0.303888888889	0.0	0.0	0.0
1161	105-14325_AM	105-14325	AM	2016	2	0.0	0.348	0.6	8.5	1.0	4	9.0	1.0	0.12	1724.13793103	15.23	9.20760806916	7.0	0.472751149048	0.781962041164	1741.72807517	357.530515	313.81063	97.05974	6.67	1.11166666667	0.0	0.0	0.0
1162	105-14326_AM	105-14326	AM	2016	2	0.0	0.348	0.6	8.5	1.0	4	10.0	1.0	0.17	1724.13793103	18.25	12.7934274194	10.38	0.558904109589	0.797284391869	1656.28309174	296.01038	254.72275	185.910622941	6.07470588235	1.01245098039	0.0	0.0	0.0
1163	105-14327_AM	105-14327	AM	2016	13	0.0	0.348	0.6	8.5	1.0	4	10.0	1.0	0.65	1061.00795756	17.93	12.275747331	11.0	2.17512548801	3.17699598635	1028.51336061	178.895435385	148.123479231	56.0433123077	2.74384615385	0.281420118343	0.0	0.0	0.0
1164	105-14329_AM	105-14329	AM	2016	8	0.0	0.348	0.6	3.5	2.0	3	7.0	1.0	0.53	2155.17241379	18.69	12.9437528604	11.118	1.70144462279	2.45678361932	1977.43779352	1556.17240866	1381.18455354	117.973575585	17.3608113208	3.61683569182	0.0	3.61683569182	0.0
1165	105-14330_AM	105-14330	AM	2016	4	0.0	0.348	0.6	8.5	2.0	4	5.0	1.0	0.27	1867.81609195	17.35	12.984372093	10.656	0.933717579251	1.24765370893	1744.78885729	628.648171852	568.773628519	31.8326766667	2.22888888889	0.402438271605	0.0	0.0	0.0
1166	105-14332_AM	105-14332	AM	2016	7	0.0	0.348	0.6	8.5	2.0	4	8.0	1.29545454545	0.44	2452.32497388	19.63	14.2175714286	12.0	1.34488028528	1.85685720888	2324.51732097	662.326219318	605.71788	25.7883154545	0.538181818182	0.0984830763778	0.0	0.0	0.0
1167	105-14333_AM	105-14333	AM	2016	2	0.0	0.348	0.6	8.5	2.0	4	8.0	1.29166666667	0.24	2580.22030651	20.9	15.4941796875	12.63	0.688995215311	0.929381244469	2420.78277385	1192.36416375	1118.78061833	41.3885270833	1.36291666667	0.263179696834	0.0	0.0	0.0
1168	105-14334_AM	105-14334	AM	2016	4	0.0	0.348	0.6	8.5	2.0	4	5.0	1.0	0.34	1867.81609195	21.16	14.1941764706	11.904	0.964083175803	1.43720912885	1824.16794811	166.089709412	146.647985	12.3633361765	1.33941176471	0.241838235294	0.0	0.0	0.0
1169	105-14335_AM	105-14335	AM	2016	1	0.0	0.348	0.6	8.5	2.0	4	5.0	1.0	0.07	862.068965517	19.74	11.0910714286	9.682	0.212765957447	0.378682981805	889.067356288	45.174	40.7307	3.82133	0.29	0.0241666666667	0.0	0.0	0.0
1170	105-14337_AM	105-14337	AM	2016	1	0.0	0.348	0.6	8.5	1.0	4	8.0	1.0	0.12	862.068965517	20.61	11.9634090909	9.0	0.349344978166	0.601835141246	881.155278107	114.74193	97.99914	49.14666	4.29	0.3575	0.0	0.0	0.0
1171	105-14338_AM	105-14338	AM	2016	9	0.0	0.348	0.6	3.5	1.0	3	8.0	2.0	0.35	4022.98850575	20.46	10.8754934823	8.0	1.02639296188	1.93094686086	4490.08303975	359.161545143	304.194506857	107.289642	3.26542857143	0.634944444444	0.0	0.634944444444	0.0
1172	105-14339_AM	105-14339	AM	2016	9	0.0	0.348	0.6	8.5	1.0	4	9.0	1.95833333333	0.24	3891.2835249	17.78	11.8372340426	10.0	0.809898762655	1.21650040442	3810.53083463	401.60470875	321.506785833	128.053410417	4.55375	0.874686022459	0.0	0.0	0.0
1173	105-14340_AM	105-14340	AM	2016	3	0.0	0.348	0.6	3.5	1.0	3	9.0	2.0	0.12	4022.98850575	21.1	9.90925373134	7.0	0.341232227488	0.72659356549	4819.75579858	318.864765833	240.940468333	157.152134167	9.99916666667	1.94428240741	0.0	1.94428240741	0.0
1174	105-14341_AM	105-14341	AM	2016	2	0.0	0.348	0.6	3.5	1.0	3	9.0	2.0	0.12	4022.98850575	23.72	11.2240873016	8.0	0.303541315346	0.641477547932	4800.13306098	398.31128	315.32017	156.317715	8.26	1.60611111111	0.0	1.60611111111	0.0
1175	105-14342_AM	105-14342	AM	2016	6	0.0	0.348	0.6	3.5	1.0	3	10.0	2.0	0.43	4022.98850575	20.82	14.3615156507	12.0	1.23919308357	1.79646777036	3704.85646918	460.053417209	371.594265349	181.529158372	7.95325581395	1.54646640827	0.0	1.54646640827	0.0
1176	105-14343_AM	105-14343	AM	2016	14	0.0	0.348	0.6	3.5	1.0	3	10.0	1.60606060606	0.66	3396.0292581	21.48	14.2393617021	12.0	1.84357541899	2.78102353381	3239.20615611	537.570475152	456.492420758	202.808919848	4.40151515152	0.899680769964	0.0	0.899680769964	0.0
1177	105-14344_AM	105-14344	AM	2016	4	0.0	0.348	0.6	3.5	2.0	3	6.0	2.0	0.31932	4310.34482759	28.69	10.8760427807	8.43	0.667800627396	1.76159660148	5742.79009884	267.153267773	216.982454011	271.830211701	8.56469622949	1.78431171448	0.0	1.78431171448	0.0
1178	105-14346_AM	105-14346	AM	2016	2	0.0	0.348	0.6	8.5	2.0	4	8.0	2.0	0.1	3735.63218391	19.62	12.1793103448	10.0	0.305810397554	0.492638731598	3743.57356867	1621.625	1519.010485	75.14791	0.83	0.149861111111	0.0	0.0	0.0
1179	105-14347_AM	105-14347	AM	2016	5	0.0	0.348	0.6	8.5	1.0	4	8.0	2.0	0.3657	3448.27586207	19.01	12.8854411765	11.0	1.15423461336	1.70285205601	3355.04982928	1803.61226099	1682.56501425	87.2828127235	1.07724364233	0.179540607055	0.0	0.0	0.0
1180	105-14351_AM	105-14351	AM	2016	2	0.0	0.348	0.6	8.5	1.0	4	9.0	1.0	0.12	1724.13793103	19.41	7.99791666667	6.0	0.370942812983	0.900234436051	1909.12849781	128.44202	108.85457	28.76993	0.665	0.110833333333	0.0	0.0	0.0
1181	105-14353_AM	105-14353	AM	2016	2	0.0	0.348	0.6	8.5	2.0	4	9.0	1.0	0.1801	1867.81609195	22.75	13.9183606557	10.0	0.474989010989	0.776384537469	1880.15290589	279.900489506	254.896361483	23.8915236202	3.08985563576	0.557890600901	0.0	0.0	0.0
1182	105-14354_AM	105-14354	AM	2016	3	0.0	0.348	0.6	8.5	1.0	4	9.0	1.0	0.27	1724.13793103	20.99	10.6177272727	8.0	0.771796093378	1.52575024616	1825.89938802	141.11645037	119.042304074	38.5947140741	5.01851851852	0.836419753086	0.0	0.0	0.0
1183	105-14355_AM	105-14355	AM	2016	9	0.0	0.348	0.6	8.5	1.0	4	8.0	1.0	0.68	1724.13793103	17.12	12.2469667319	11.0	2.38317757009	3.33143715445	1642.80522545	33.3836455882	30.4541941176	35.138795	2.84514705882	0.474191176471	0.0	0.0	0.0
1184	105-14356_AM	105-14356	AM	2016	4	0.0	0.348	0.6	8.5	1.0	4	8.0	1.0	0.22	1724.13793103	19.5	11.522459893	9.198	0.676923076923	1.14558871305	1753.42188574	10.9421745455	9.19475136364	32.8895690909	2.97636363636	0.496060606061	0.0	0.0	0.0
1185	105-14357_AM	105-14357	AM	2016	5	0.0	0.348	0.6	8.5	1.0	4	8.0	1.0	0.29	1724.13793103	20.24	11.7794621027	9.0	0.859683794466	1.47714724563	1761.01373621	174.182851379	144.489161724	50.9026744828	4.67206896552	0.77867816092	0.0	0.0	0.0
1186	105-14358_AM	105-14358	AM	2016	2	0.0	0.348	0.6	8.5	1.0	4	8.0	1.33333333333	0.18	2298.85057471	21.94	14.2574545455	10.0	0.49225159526	0.757498469698	2269.95905995	227.763603333	194.14676	59.6108633333	2.65	0.441666666667	0.0	0.0	0.0
1187	105-14360_AM	105-14360	AM	2016	4	0.0	0.348	0.6	8.5	2.0	4	9.0	1.0	0.28	1616.37931034	19.84	12.310989011	8.0	0.846774193548	1.36463447291	1620.01492849	132.1365325	112.575500357	10.8970242857	0.863571428571	0.134933035714	0.0	0.0	0.0
1188	105-14361_AM	105-14361	AM	2016	3	0.0	0.348	0.6	3.5	1.0	3	9.0	1.24137931034	0.29	2497.02734839	18.9	11.2264686469	8.0	0.920634920635	1.54990857297	2591.76112521	111.176061034	85.9167006897	15.5210675862	1.43379310345	0.278793103448	0.0	0.278793103448	0.0
1189	105-14362_AM	105-14362	AM	2016	6	0.0	0.348	0.6	3.5	1.0	3	9.0	1.0	0.66	2011.49425287	20.83	12.0841200828	11.0	1.90110417667	3.27702801103	2122.20129555	122.757143333	102.963321667	23.070045	2.08	0.404444444444	0.0	0.404444444444	0.0
1190	105-14363_AM	105-14363	AM	2016	3	0.0	0.348	0.6	3.5	1.0	3	9.0	1.0	0.22	2011.49425287	19.35	12.935075188	11.19	0.682170542636	1.02048111883	1904.94325152	76.2958	52.084525	53.3541490909	3.59727272727	0.69946969697	0.0	0.69946969697	0.0
1191	105-14364_AM	105-14364	AM	2016	3	0.0	0.348	0.6	3.5	1.0	3	9.0	1.21428571429	0.28	2442.52873563	19.98	10.6815566038	9.0	0.840840840841	1.57280447253	2716.55246798	124.647759286	91.7710135714	38.0392610714	3.34464285714	0.650347222222	0.0	0.650347222222	0.0
1192	105-14366_AM	105-14366	AM	2016	3	0.0	0.348	0.6	3.5	2.0	3	1.0	2.0	0.19	4310.34482759	29.0	16.5339919355	12.0	0.393103448276	0.689488663383	4601.02321078	738.222284211	646.004832105	65.6587842105	2.19052631579	0.456359649123	0.0	0.456359649123	0.0
1193	105-14367_AM	105-14367	AM	2016	9	0.0	0.348	0.6	3.5	2.0	3	2.0	2.0	0.45	4310.34482759	25.47	17.8471060172	14.804	1.06007067138	1.51285031724	3911.47737488	926.647334444	801.848022222	81.0998633333	1.97888888889	0.412268518519	0.0	0.412268518519	0.0
1194	105-14368_AM	105-14368	AM	2016	7	0.0	0.348	0.6	3.5	1.0	3	5.0	2.0	0.46	4197.90104948	26.0	18.8707451923	15.79	1.06153846154	1.46258135112	3678.18266711	674.408638696	570.070492826	99.9872621739	4.17652173913	0.84741020794	0.0	0.84741020794	0.0
1195	105-14369_AM	105-14369	AM	2016	5	0.0	0.348	0.6	3.5	1.0	2	5.0	2.0	0.37	5172.4137931	27.56	17.2504740406	13.668	0.805515239478	1.28692115635	5166.58602196	1109.76165784	924.213650541	155.724549459	8.67324324324	2.16831081081	2.16831081081	0.0	0.0
1196	105-14370_AM	105-14370	AM	2016	3	0.0	0.348	0.6	3.5	1.0	2	5.0	2.0	0.46	5172.4137931	26.82	17.1022504537	14.38	1.02908277405	1.61382269981	5092.59706312	1332.69982913	1115.11568826	246.849679565	23.412173913	5.85304347826	5.85304347826	0.0	0.0
1197	105-14371_AM	105-14371	AM	2016	2	0.0	0.348	0.6	3.5	1.0	2	5.0	3.0	0.18	7758.62068966	20.99	10.1724682396	7.76	0.514530728919	1.0616892327	9136.90213777	1420.71509	1179.15451	222.227995	14.865	3.71625	3.71625	0.0	0.0
1198	105-14372_AM	105-14372	AM	2016	1	0.0	0.348	0.6	3.5	0.0	3	6.0	3.0	0.09	5603.44827586	22.06	11.0087112172	7.0	0.244786944696	0.490520633475	6491.12107255	1145.47473	934.83866	224.93271	14.32	2.58555555556	0.0	2.58555555556	0.0
1199	105-14373_AM	105-14373	AM	2016	1	0.0	0.348	0.6	3.5	0.0	3	6.0	3.0	0.09	5603.44827586	24.36	12.5728688525	8.0	0.221674876847	0.4294962481	6365.510206	1359.9541	1132.81876	232.68487	17.56	3.17055555556	0.0	3.17055555556	0.0
1200	105-14374_AM	105-14374	AM	2016	2	0.0	0.348	0.6	3.5	0.0	3	6.0	3.0	0.09	5603.44827586	22.12	16.7715	13.0	0.244122965642	0.321974778642	4677.66722818	1264.08728	1012.91832	241.501253333	4.48666666667	0.810092592593	0.0	0.810092592593	0.0
1201	105-14375_AM	105-14375	AM	2016	3	0.0	0.348	0.6	3.5	0.0	3	6.0	2.33333333333	0.27	4358.23754789	16.16	10.5481919643	9.0	1.00247524752	1.53580822712	4211.0369271	1833.53393667	1489.45166	251.11379	8.83333333333	1.59490740741	0.0	1.59490740741	0.0
1202	105-14376_AM	105-14376	AM	2016	1	0.0	0.348	0.6	3.5	0.0	3	6.0	2.0	0.1	3735.63218391	15.52	11.9528358209	8.6	0.386597938144	0.501972928425	3059.89990981	635.33331	476.93537	94.40722	6.68	1.20611111111	0.0	1.20611111111	0.0
1203	105-14378_AM	105-14378	AM	2016	2	0.0	0.348	0.6	8.5	1.0	4	5.0	1.0	0.14	1724.13793103	14.23	8.94896825397	7.0	0.590302178496	0.938655693216	1720.77587093	332.745235	257.23496	14.36238	0.815	0.135833333333	0.0	0.0	0.0
1204	105-14379_AM	105-14379	AM	2016	1	0.0	0.348	0.6	8.5	1.0	4	5.0	1.0	0.06	1724.13793103	15.27	8.3504494382	5.0	0.235756385069	0.43111451984	1790.88664937	732.47137	599.30584	28.92044	1.35	0.225	0.0	0.0	0.0
1205	105-14380_AM	105-14380	AM	2016	3	0.0	0.348	0.6	8.5	1.0	4	5.0	1.0	0.2	1724.13793103	15.92	11.9449	9.0	0.753768844221	1.00461284732	1608.62954351	295.1769365	242.871124	20.983134	1.331	0.221833333333	0.0	0.0	0.0
1206	105-14381_AM	105-14381	AM	2016	2	0.0	0.348	0.6	8.5	1.0	4	5.0	1.0	0.14	1724.13793103	16.92	14.0090196078	10.0	0.496453900709	0.59961369426	1521.92487932	334.09294	277.878965	25.668135	1.46	0.243333333333	0.0	0.0	0.0
1207	105-14382_AM	105-14382	AM	2016	1	0.0	0.348	0.6	8.5	1.0	4	5.0	1.0	0.07	1724.13793103	16.0	11.7095906433	9.0	0.2625	0.358680343997	1626.94430117	612.50677	524.09624	48.10132	3.24	0.54	0.0	0.0	0.0
1208	105-14383_AM	105-14383	AM	2016	4	0.0	0.348	0.6	8.5	1.0	4	5.0	1.0	0.27	1724.13793103	15.78	9.94599206349	8.0	1.02661596958	1.62879679539	1719.55178847	589.465189259	502.715437037	52.4818533333	2.9337037037	0.488950617284	0.0	0.0	0.0
1209	105-14384_AM	105-14384	AM	2016	6	0.0	0.348	0.6	8.5	1.0	4	5.0	1.0	0.33	1724.13793103	15.87	9.32968481375	7.0	1.24763705104	2.12225818935	1755.99246603	638.812782121	539.410176061	57.3935036364	2.26939393939	0.378232323232	0.0	0.0	0.0
1210	105-14385_AM	105-14385	AM	2016	6	0.0	0.348	0.6	8.5	1.0	4	2.0	1.0	0.36	1724.13793103	12.84	9.267578125	8.0	1.68224299065	2.33070600632	1636.686738	1439.860595	1313.75858	105.619918333	3.44666666667	0.574444444444	0.0	0.0	0.0
1211	105-14386_AM	105-14386	AM	2016	3	0.0	0.348	0.6	8.5	1.0	4	2.0	1.0	0.21	1724.13793103	15.41	11.1633333333	10.116	0.817650876055	1.12869513288	1634.1428195	1147.41452667	1075.65900333	77.76765	2.25333333333	0.375555555556	0.0	0.0	0.0
1212	105-14387_AM	105-14387	AM	2016	5	0.0	0.348	0.6	8.5	1.0	4	2.0	1.0	0.19	1814.88203267	14.43	9.88928571429	8.996	0.790020790021	1.15276273023	1758.64731855	948.690768947	879.346767895	60.8506421053	2.26210526316	0.396860572484	0.0	0.0	0.0
1213	105-14388_AM	105-14388	AM	2016	2	0.0	0.348	0.6	8.5	2.0	4	2.0	1.0	0.2	1867.81609195	15.2	9.71039344262	7.0	0.789473684211	1.23578926754	1854.78385066	314.4561685	248.127466	84.1234535	5.346	0.96525	0.0	0.0	0.0
1214	105-14389_AM	105-14389	AM	2016	7	0.0	0.348	0.6	8.5	2.0	4	2.0	1.0	0.28	1867.81609195	19.46	13.3929577465	12.0	0.863309352518	1.25439057735	1807.0709458	35.1213782143	19.5707610714	10.9064175	1.42928071429	0.258064573413	0.0	0.0	0.0
1215	105-14391_AM	105-14391	AM	2016	2	0.0	0.348	0.6	8.5	1.0	4	5.0	1.0	0.14	1724.13793103	18.39	8.39917525773	7.0	0.456769983687	1.00009819324	1868.69444383	176.86638	160.317475	19.36639	1.225	0.204166666667	0.0	0.0	0.0
1216	105-14393_AM	105-14393	AM	2016	4	0.0	0.348	0.6	8.5	1.0	4	5.0	1.5	0.2	2873.56321839	20.82	10.7041065831	8.198	0.576368876081	1.12106507039	3031.32724635	467.582978	425.6444585	39.6755395	1.138	0.210740740741	0.0	0.0	0.0
1217	105-14394_AM	105-14394	AM	2016	2	0.0	0.348	0.6	3.5	1.0	3	5.0	2.0	0.14	4022.98850575	25.77	13.3583629893	8.22	0.325960419092	0.628819564697	4558.40550104	729.46701	668.660825	55.89987	1.885	0.366527777778	0.0	0.366527777778	0.0
1218	105-14395_AM	105-14395	AM	2016	1	0.0	0.348	0.6	3.5	1.0	3	5.0	2.0	0.07	4022.98850575	25.6	8.12777408638	6.0	0.1640625	0.516746646174	5792.93819783	418.21249	360.78211	53.7469	2.1	0.408333333333	0.0	0.408333333333	0.0
1219	105-14396_AM	105-14396	AM	2016	4	0.0	0.348	0.6	3.5	1.0	3	5.0	2.0	0.29	4022.98850575	23.25	12.7323404255	10.0	0.748387096774	1.36659870994	4407.81103875	252.500557241	211.873465517	37.9604465517	2.31689655172	0.450507662835	0.0	0.450507662835	0.0
1220	105-14397_AM	105-14397	AM	2016	6	0.0	0.348	0.6	8.5	1.0	4	5.0	1.60606060606	0.33	3117.38070359	17.57	10.3063302752	9.0	1.12692088788	1.92114937823	3176.97256398	1137.73469606	1061.09550758	69.7339830303	1.34454545455	0.252278444826	0.0	0.0	0.0
1221	105-14398_AM	105-14398	AM	2016	7	0.0	0.348	0.6	8.5	1.0	4	2.0	1.0	0.36	862.068965517	16.78	10.5139108911	9.0	1.28724672229	2.05442106403	861.387572691	705.709086667	661.660658333	41.8235866667	3.59166666667	0.299305555556	0.0	0.0	0.0
1222	105-14399_AM	105-14399	AM	2016	8	0.0	0.348	0.6	8.5	1.0	4	2.0	1.0	0.4	862.068965517	14.91	11.2344520548	10.0	1.60965794769	2.1362857648	802.705067135	575.78611325	550.094882	32.970372	1.56075	0.1300625	0.0	0.0	0.0
1223	105-14402_AM	105-14402	AM	2016	5	0.0	0.348	0.6	8.5	1.0	4	5.0	1.0	0.36	1791.98595147	20.87	11.6051785714	9.57	1.03497843795	1.86123805568	1853.21937928	35.5179511111	31.6816808333	21.4879347222	1.4525	0.251609760802	0.0	0.0	0.0
1224	105-14403_AM	105-14403	AM	2016	5	0.0	0.348	0.6	8.5	1.0	4	5.0	1.0	0.37	1724.13793103	23.98	12.8430487805	11.0	0.92577147623	1.72856152612	1800.48411001	65.4210197297	55.3903045946	16.8474667568	2.79648648649	0.466081081081	0.0	0.0	0.0
1225	105-14404_AM	105-14404	AM	2016	5	0.0	0.348	0.6	8.5	1.0	4	5.0	1.0	0.46	1724.13793103	21.44	10.907032967	9.0	1.28731343284	2.53047736112	1823.42880932	173.45732484	149.429471923	23.7849074083	1.77790021739	0.296316702899	0.0	0.0	0.0
1226	105-14410_AM	105-14410	AM	2016	4	0.0	0.348	0.6	8.5	1.0	4	5.0	1.0	0.35	862.068965517	16.3	13.1552	12.0	1.28834355828	1.59632692775	773.612887722	179.279947143	152.166074857	24.3983228571	2.32257142857	0.193547619048	0.0	0.0	0.0
1227	105-14411_AM	105-14411	AM	2016	5	0.0	0.348	0.6	8.5	1.0	4	5.0	1.14285714286	0.42	1416.25615764	16.63	12.1838834951	11.0	1.51533373422	2.06830605448	1335.78082622	40.9353956	22.5720354571	36.8625395643	6.39095714286	0.765583407738	0.0	0.0	0.0
1228	105-14412_AM	105-14412	AM	2016	6	0.0	0.348	0.6	8.5	1.0	4	2.0	2.0	0.54	3639.8467433	16.13	10.5287528345	9.0	2.00867947923	3.07728754861	3588.69715538	174.377234715	129.346772656	90.7308319241	15.1060796296	2.65755104595	0.0	0.0	0.0
1229	105-14413_AM	105-14413	AM	2016	2	0.0	0.348	0.6	3.5	0.0	3	3.0	2.0	0.18	3735.63218391	20.26	11.8055742297	8.0	0.533070088845	0.914822082337	3929.34386585	743.938045	592.080615	156.50181	18.11	3.26986111111	0.0	3.26986111111	0.0
1230	105-14414_AM	105-14414	AM	2016	5	0.0	0.348	0.6	3.5	0.0	3	3.0	2.0	0.45	3735.63218391	18.39	11.3871307301	9.29	1.46818923328	2.37109774534	3762.04720256	1538.854466	1218.645294	263.943188	18.21	3.28791666667	0.0	3.28791666667	0.0
1231	105-14415_AM	105-14415	AM	2016	2	0.0	0.348	0.6	3.5	0.0	3	3.0	2.0	0.18	3735.63218391	15.92	9.76137583893	7.0	0.678391959799	1.10640141085	3789.64735618	1472.13306	1142.910245	418.22178	32.68	5.90055555556	0.0	5.90055555556	0.0
1232	105-14416_AM	105-14416	AM	2016	3	0.0	0.348	0.6	3.5	0.0	3	3.0	1.5	0.18	2801.72413793	17.36	11.5994836489	9.0	0.622119815668	0.931075927765	2654.36161185	1596.43007722	1162.23002889	373.960220556	28.6461111111	5.17221450617	0.0	5.17221450617	0.0
1233	105-14417_AM	105-14417	AM	2016	2	0.0	0.348	0.6	3.5	0.0	3	3.0	1.0	0.1126	1867.81609195	15.8	8.79064705882	6.262	0.427594936709	0.768544107708	2025.91627809	862.107601101	654.4392054	131.516128153	20.8526465364	3.76506118019	0.0	3.76506118019	0.0
1234	105-14419_AM	105-14419	AM	2016	3	0.0	0.348	0.6	3.5	0.0	3	6.0	2.0	0.21	3735.63218391	16.09	9.45587209302	8.0	0.783095090118	1.33250533383	3906.36631055	770.032916667	620.352269524	90.9802585714	6.95904761905	1.25649470899	0.0	1.25649470899	0.0
1235	105-14420_AM	105-14420	AM	2016	2	0.0	0.348	0.6	3.5	0.0	3	6.0	2.0	0.06	3735.63218391	16.36	10.0078213508	6.0	0.220048899756	0.359718651424	3796.16126843	3093.45691	2609.140285	246.28237	3.52	0.635555555556	0.0	0.635555555556	0.0
1236	105-14422_AM	105-14422	AM	2016	4	0.0	0.348	0.6	8.5	0.0	4	3.0	1.0	0.1685	862.068965517	12.35	8.15209677419	6.0	0.818623481781	1.24017173496	846.704054977	53.2406999703	32.435241276	5.59388148368	0.533234421365	0.0444362017804	0.0	0.0	0.0
1237	105-14423_AM	105-14423	AM	2016	1	0.0	0.348	0.6	8.5	0.0	4	3.0	1.0	0.07	862.068965517	15.93	9.96238095238	9.0	0.263653483992	0.421585966254	861.902405307	36.00796	18.00651	4.92	0.71	0.0591666666667	0.0	0.0	0.0
1238	105-14424_AM	105-14424	AM	2016	5	0.0	0.348	0.6	8.5	0.0	4	3.0	1.0	0.14	862.068965517	13.48	9.49044444444	8.264	0.623145400593	0.885100803147	826.730532839	39.1006692857	20.4881614286	2.19011785714	0.22	0.0183333333333	0.0	0.0	0.0
1239	105-14425_AM	105-14425	AM	2016	5	0.0	0.348	0.6	8.5	1.0	4	3.0	1.0	0.2	862.068965517	16.15	11.6539705882	10.0	0.743034055728	1.02969197572	818.422899784	606.2983325	557.672107	28.1813775	0.561	0.04675	0.0	0.0	0.0
1240	105-14426_AM	105-14426	AM	2016	3	0.0	0.348	0.6	8.5	1.0	4	3.0	1.0	0.2	1724.13793103	16.99	6.57675213675	4.752	0.706297822248	1.82460882674	1932.64122629	343.92367	308.5911075	10.748182	1.907	0.317833333333	0.0	0.0	0.0
1241	105-14431_AM	105-14431	AM	2016	7	0.0	0.348	0.6	8.5	0.0	4	3.0	1.0	0.33	862.068965517	15.12	12.5296491228	11.0	1.30952380952	1.58025175374	760.506627739	658.624644545	611.601816364	30.9864081818	0.996363636364	0.0830303030303	0.0	0.0	0.0
1242	105-14432_AM	105-14432	AM	2016	5	0.0	0.348	0.6	8.5	1.0	4	3.0	1.0	0.18	862.068965517	16.55	12.4718181818	12.0	0.652567975831	0.865952328888	802.654320181	610.350105	571.47783	20.1502672222	0.301111111111	0.0250925925926	0.0	0.0	0.0
1243	105-14433_AM	105-14433	AM	2016	6	0.0	0.348	0.6	8.5	1.0	4	3.0	1.0	0.25	862.068965517	14.99	11.2297777778	10.0	1.00066711141	1.33573435706	804.898213766	542.2795132	512.2655112	15.248008	0.3796	0.0316333333333	0.0	0.0	0.0
1244	105-14435_AM	105-14435	AM	2016	1	0.0	0.348	0.6	3.5	0.0	2	3.0	3.0	0.07	7327.5862069	20.67	8.31853582555	6.0	0.203193033382	0.504896545267	9492.82136182	2101.19922	1550.72763	250.64456	26.26	6.20027777778	6.20027777778	0.0	0.0
1245	105-14436_AM	105-14436	AM	2016	7	0.0	0.348	0.6	3.5	0.0	2	3.0	3.24	0.25	7913.79310345	19.88	10.5940144231	7.57	0.754527162978	1.41589386241	8818.97051113	1898.811062	1404.4391588	260.5302668	21.5532	5.08895	5.08895	0.0	0.0
1246	105-14437_AM	105-14437	AM	2016	3	0.0	0.348	0.6	3.5	0.0	2	3.0	3.0	0.18	7471.26436782	22.84	14.4262793734	11.55	0.472854640981	0.748633775935	7410.96595089	2208.75244333	1692.08851333	298.197583333	17.1433333333	4.12709876543	4.12709876543	0.0	0.0
1247	105-14439_AM	105-14439	AM	2016	1	0.0	0.348	0.6	8.5	1.0	4	10.0	1.0	0.1924	1724.13793103	25.02	11.7463171355	7.78	0.46139088729	0.982776121812	1857.45246437	71.24698	43.44094	144.17291	28.83	4.805	0.0	0.0	0.0
1248	105-14440_AM	105-14440	AM	2016	3	0.0	0.348	0.6	8.5	1.0	4	6.0	1.0	0.51	1724.13793103	21.77	13.7173194222	11.0	1.40560404226	2.2307565391	1719.71590865	89.9720366667	52.57571	220.021	41.1966666667	6.86611111111	0.0	0.0	0.0
1249	105-14441_AM	105-14441	AM	2016	4	0.0	0.348	0.6	3.5	1.0	2	6.0	1.0	0.17	2586.20689655	27.18	8.47732739421	5.952	0.37527593819	1.2032093991	3751.74080641	158.902141765	112.372063529	107.875172353	16.4747058824	4.11867647059	4.11867647059	0.0	0.0
1250	105-14442_AM	105-14442	AM	2016	3	0.0	0.348	0.6	3.5	1.0	2	6.0	1.0	0.17	2586.20689655	23.25	10.3663101604	7.0	0.438709677419	0.983956667529	3184.37818694	88.2878164706	65.0885805882	87.48029	13.1282352941	3.28205882353	3.28205882353	0.0	0.0
1251	105-14443_AM	105-14443	AM	2016	2	0.0	0.348	0.6	3.5	1.0	2	6.0	1.0	0.16	2586.20689655	21.77	12.6037777778	9.914	0.44097381718	0.76167639332	2732.31884889	50.64617875	42.97382375	24.81995875	4.2725	1.068125	1.068125	0.0	0.0
1252	105-14445_AM	105-14445	AM	2016	2	0.0	0.348	0.6	3.5	1.0	2	6.0	2.0	0.17	5172.4137931	26.89	12.6860493827	9.0	0.379323168464	0.804032815284	6181.61940835	797.78836	599.77122	239.220405	20.09	5.0225	5.0225	0.0	0.0
1253	105-14446_AM	105-14446	AM	2016	6	0.0	0.348	0.6	3.5	1.0	2	6.0	2.0	0.1644	5172.4137931	24.46	16.4808474576	12.0	0.403270645953	0.598512911753	4864.87977342	975.790778735	736.247621314	280.86287708	4.3702919708	1.0925729927	1.0925729927	0.0	0.0
1254	105-14447_AM	105-14447	AM	2016	2	0.0	0.348	0.6	3.5	1.0	2	6.0	2.0	0.34	5172.4137931	24.26	15.409035533	12.0	0.840890354493	1.32389856304	5108.37703783	726.5051	546.83492	297.16561	21.745	5.43625	5.43625	0.0	0.0
1255	105-14448_AM	105-14448	AM	2016	3	0.0	0.348	0.6	3.5	1.0	2	6.0	2.0	0.17	5172.4137931	25.47	13.6252479339	9.828	0.400471142521	0.748610230763	5750.45118705	1042.87271471	788.026884706	298.704688235	15.1076470588	3.77691176471	3.77691176471	0.0	0.0
1256	105-14449_AM	105-14449	AM	2016	3	0.0	0.348	0.6	3.5	1.0	2	6.0	2.0	0.17	5172.4137931	24.62	17.116443299	13.0	0.414297319253	0.595918195259	4728.80153798	946.401924706	736.785241765	227.848793529	13.7594117647	3.43985294118	3.43985294118	0.0	0.0
1257	105-14450_AM	105-14450	AM	2016	4	0.0	0.348	0.6	3.5	1.0	2	6.0	1.0	0.29	2586.20689655	20.59	14.7532333333	12.008	0.845070422535	1.17940248127	2296.08112524	590.706895517	475.831492759	139.033024483	6.65379310345	1.66344827586	1.66344827586	0.0	0.0
1258	105-14452_AM	105-14452	AM	2016	9	0.0	0.348	0.6	8.5	2.0	4	10.0	1.0	0.51	1867.81609195	17.1	12.83624	12.0	1.78947368421	2.38387565206	1742.29937166	93.9485639216	83.9391611765	51.866507451	2.95039215686	0.532709694989	0.0	0.0	0.0
1259	105-14453_AM	105-14453	AM	2016	2	0.0	0.348	0.6	8.5	2.0	4	10.0	1.375	0.08	2783.76436782	26.03	10.0756944444	6.352	0.18440261237	0.47639396237	3120.43413839	733.60990125	651.12272375	94.12875125	4.56375	0.893158143939	0.0	0.0	0.0
1260	105-14454_AM	105-14454	AM	2016	4	0.0	0.348	0.6	3.5	2.0	3	10.0	2.0	0.19	4310.34482759	26.53	11.6182450331	8.036	0.429702223897	0.981215318451	5356.30670508	271.437225263	225.534665263	98.9474942105	2.43736842105	0.507785087719	0.0	0.507785087719	0.0
1261	105-14456_AM	105-14456	AM	2016	1	0.0	0.348	0.6	3.5	0.0	2	3.0	1.0	0.0703	2442.52873563	15.29	5.78162790698	3.0	0.275866579464	0.729552310848	3258.03190784	2618.78735	2459.92225	127.70864	18.68	4.41055555556	4.41055555556	0.0	0.0
1263	105-14461_AM	105-14461	AM	2016	5	0.0	0.348	0.6	8.5	2.0	4	10.0	1.0	0.25	1867.81609195	16.37	11.1804081633	9.2	0.916310323763	1.34163259345	1812.2550708	53.655384	49.870218	35.89764	1.214	0.219194444444	0.0	0.0	0.0
1264	105-14462_AM	105-14462	AM	2016	6	0.0	0.348	0.6	8.5	2.0	4	10.0	1.0	0.3	1867.81609195	15.41	10.3330344828	8.0	1.16807268008	1.74198586388	1824.42199383	102.925945	88.7938033333	60.0751166667	3.35833333333	0.606365740741	0.0	0.0	0.0
1265	105-14463_AM	105-14463	AM	2016	2	0.0	0.348	0.6	8.5	2.0	4	10.0	1.0	0.26	1867.81609195	20.46	15.64	12.94	0.762463343109	0.997442455243	1727.0066094	24.1783223077	18.4098826923	47.9778269231	2.00769230769	0.3625	0.0	0.0	0.0
1266	105-14475_AM	105-14475	AM	2016	2	0.0	0.348	0.6	3.5	2.0	3	11.0	1.0	0.14	2155.17241379	22.37	12.5114084507	9.0	0.375502905677	0.671387240941	2329.69155523	184.04493	148.09052	3.45082	0.62	0.129166666667	0.0	0.129166666667	0.0
1267	105-14476_AM	105-14476	AM	2016	6	0.0	0.348	0.6	3.5	2.0	3	11.0	1.0	0.34	2155.17241379	18.53	10.8482828283	8.716	1.10091743119	1.88048194566	2259.63367101	821.809478529	770.547562353	15.4025661765	1.18558823529	0.24699754902	0.0	0.24699754902	0.0
1268	105-14477_AM	105-14477	AM	2016	6	0.0	0.348	0.6	3.5	2.0	3	9.0	1.0	0.33	2259.66562173	27.35	13.9386940299	7.892	0.7239488117	1.4205061075	2586.08938313	1046.41500455	994.152936364	15.27518	0.492727272727	0.10762855831	0.0	0.10762855831	0.0
1269	105-14478_AM	105-14478	AM	2016	4	0.0	0.348	0.6	3.5	3.0	3	9.0	1.0	0.25	2298.85057471	23.03	15.7133333333	11.368	0.651324359531	0.954603309293	2138.21710312	763.2096228	716.2869092	11.2763896	0.7584	0.168533333333	0.0	0.168533333333	0.0
1270	105-14479_AM	105-14479	AM	2016	15	0.0	0.348	0.6	3.5	3.0	3	9.0	1.0	0.58	2298.85057471	21.79	16.8455978261	14.0	1.59706287288	2.06582160866	1874.08649764	865.184662759	800.649853448	11.242172069	0.305344827586	0.0678544061303	0.0	0.0678544061303	0.0
1271	105-14480_AM	105-14480	AM	2016	12	0.0	0.348	0.6	3.5	3.0	3	10.0	1.0	0.54	2298.85057471	21.33	14.2040993789	11.34	1.51898734177	2.28103163289	2184.25604117	515.854416111	469.642175741	5.20011537037	0.318148148148	0.0706995884774	0.0	0.0706995884774	0.0
1272	105-14482_AM	105-14482	AM	2016	3	0.0	0.348	0.6	8.5	3.0	4	9.0	1.0	0.27	1005.74712644	25.4	14.0	14.0	0.637795275591	1.15714285714	1042.53779434	62.2364266667	54.1592533333	1.6127	0.0766666666667	0.0074537037037	0.0	0.0	0.0
1273	105-14483_AM	105-14483	AM	2016	4	0.0	0.348	0.6	8.5	3.0	4	9.0	1.0	0.31	1005.74712644	26.43	16.1436111111	15.0	0.703745743473	1.15215857667	1012.88626719	133.273213871	124.303143871	3.23830032258	0.166129032258	0.0161514336918	0.0	0.0	0.0
1274	105-14485_AM	105-14485	AM	2016	3	0.0	0.348	0.6	3.5	3.0	3	10.0	1.234375	0.64	2837.64367816	34.82	28.8471812081	27.904	1.10281447444	1.33115259072	2093.80555542	289.20366625	265.055179844	7.4237925	0.219375	0.04875	0.0	0.04875	0.0
1275	105-14486_AM	105-14486	AM	2016	5	0.0	0.348	0.6	3.5	3.0	3	9.0	1.0	0.35	2298.85057471	25.61	15.8683412322	10.0	0.819992190551	1.32338974142	2313.94822761	555.334622	506.029308	14.200068	1.39	0.308888888889	0.0	0.308888888889	0.0
1276	105-14488_AM	105-14488	AM	2016	1	0.0	0.348	0.6	8.5	2.0	4	11.0	1.0	0.05	1867.81609195	16.29	7.18271929825	4.102	0.184162062615	0.417669113247	2039.68619786	538.36371	513.52551	5.53222	0.16	0.0288888888889	0.0	0.0	0.0
1277	105-14489_AM	105-14489	AM	2016	6	0.0	0.348	0.6	8.5	2.0	4	11.0	1.0	0.3	1867.81609195	15.4	10.2622222222	8.0	1.16883116883	1.75400606323	1828.45810029	806.78589	766.748143333	11.29623	0.5	0.0902777777778	0.0	0.0	0.0
1278	105-14490_AM	105-14490	AM	2016	7	0.0	0.348	0.6	8.5	2.0	4	11.0	1.0	0.34	1884.719405	16.73	11.682748538	9.18	1.21936640765	1.74616443499	1813.28207464	715.101769118	675.474313824	10.7198702941	0.412941176471	0.0752335640138	0.0	0.0	0.0
1279	105-14491_AM	105-14491	AM	2016	1	0.0	0.348	0.6	3.5	3.0	3	11.0	1.0	0.14	2298.85057471	31.03	24.8390441176	20.0	0.270705768611	0.338177264803	1788.55633152	393.79922	365.34556	9.65976	0.09	0.02	0.0	0.02	0.0
1280	105-14493_AM	105-14493	AM	2016	11	0.0	0.348	0.6	8.5	3.0	4	7.0	1.0	0.53	1005.74712644	21.63	17.3398888889	16.0	1.47018030513	1.83392178599	906.205226683	152.406176038	140.845504717	10.465839434	0.168867924528	0.0164177148847	0.0	0.0	0.0
1281	105-14494_AM	105-14494	AM	2016	11	0.0	0.348	0.6	8.5	3.0	4	7.0	1.0	0.54	1117.49680715	20.87	16.635	14.448	1.55246765692	1.9477006312	1010.28490156	217.816976667	200.686757222	10.9447690741	0.346111111111	0.0373885459534	0.0	0.0	0.0
1282	105-14495_AM	105-14495	AM	2016	4	0.0	0.348	0.6	3.5	3.0	3	7.0	1.0	0.18	2298.85057471	18.48	9.95586614173	7.186	0.584415584416	1.08478758616	2544.66567786	1737.57602944	1661.16242	39.6886122222	0.830325	0.184516666667	0.0	0.184516666667	0.0
1283	105-14496_AM	105-14496	AM	2016	20	0.0	0.348	0.6	3.5	3.0	3	7.0	2.0	0.96	4597.70114943	21.46	13.8807060755	10.78	2.68406337372	4.14964481538	4475.53845678	1983.44227135	1860.27713594	56.0002488542	1.00385416667	0.223078703704	0.0	0.223078703704	0.0
1284	105-14497_AM	105-14497	AM	2016	7	0.0	0.348	0.6	3.5	3.0	3	7.0	2.0	0.3	4597.70114943	21.86	15.283447099	12.01	0.823421774931	1.1777447773	4181.10383236	3338.35102667	3077.13875067	90.227754	1.62566666667	0.361259259259	0.0	0.361259259259	0.0
1285	105-14498_AM	105-14498	AM	2016	2	0.0	0.348	0.6	3.5	3.0	3	7.0	2.0	0.14	4597.70114943	23.54	9.41236294896	4.76	0.35683942226	0.892443273336	5974.72294054	2688.83046286	2419.7088	106.389855714	4.57285714286	1.01619047619	0.0	1.01619047619	0.0
1286	105-14499_AM	105-14499	AM	2016	7	0.0	0.348	0.6	3.5	2.0	3	11.0	1.44	0.5	3103.44827586	18.81	12.8804333333	11.0	1.59489633174	2.32911418612	2877.20348554	1336.4517528	1266.7150496	18.8112184	0.331	0.0689583333333	0.0	0.0689583333333	0.0
1287	105-14500_AM	105-14500	AM	2016	2	0.0	0.348	0.6	3.5	2.0	3	11.0	1.0	0.09	2155.17241379	16.5	10.628372093	8.0	0.327272727273	0.508074044901	2104.92417114	1442.20821333	1383.43731333	11.05841	0.47	0.0979166666667	0.0	0.0979166666667	0.0
1288	105-14502_AM	105-14502	AM	2016	4	0.0	0.348	0.6	8.5	3.0	4	7.0	1.47982345523	0.6344	2976.65637547	40.94	21.522734375	18.0	0.92975085491	1.76854851883	3122.97587428	217.299306658	164.16014377	19.4082270618	0.68790668348	0.133759632899	0.0	0.0	0.0
1289	105-14503_AM	105-14503	AM	2016	3	0.0	0.348	0.6	8.5	3.0	4	7.0	1.0	0.14	2011.49425287	27.1	11.2606862745	8.0	0.309963099631	0.745958087743	2223.56889595	981.910764286	899.740026429	25.0238492857	0.374285714286	0.0727777777778	0.0	0.0	0.0
1290	105-14505_AM	105-14505	AM	2016	4	0.0	0.348	0.6	8.5	3.0	4	7.0	2.0	0.33	4022.98850575	26.0	16.6671428571	13.0	0.761538461538	1.18796605812	3990.42947745	328.217508182	318.091681818	35.1181066667	10.9890909091	2.13676767677	0.0	0.0	0.0
1291	105-14506_AM	105-14506	AM	2016	3	0.0	0.348	0.6	8.5	3.0	4	7.0	2.0	0.1451	4022.98850575	23.16	12.0874226804	9.0	0.375906735751	0.72025279749	4228.32204956	1429.33792351	1280.48099629	32.2583210613	0.959117849759	0.186495137453	0.0	0.0	0.0
1292	105-14507_AM	105-14507	AM	2016	22	0.0	0.348	0.6	8.5	3.0	4	7.0	1.0	0.73	1749.72445284	19.46	14.4333333333	13.814	2.25077081192	3.03464203234	1641.25846214	732.900567808	661.321840411	15.0261824658	0.119452054795	0.0202041241842	0.0	0.0	0.0
1293	105-14508_AM	105-14508	AM	2016	6	0.0	0.348	0.6	8.5	3.0	4	7.0	1.0	0.36	1005.74712644	17.0	11.3713333333	10.342	1.27058823529	1.89951339627	983.237767639	180.340103333	157.141301667	3.60607333333	0.0983333333333	0.00956018518519	0.0	0.0	0.0
1294	105-14559_AM	105-14559	AM	2016	5	0.0	0.348	0.6	8.5	3.0	4	10.0	1.0	0.4472	2011.49425287	25.32	21.86375	17.5	1.05971563981	1.22723686467	1719.369805	812.084257674	780.10549042	5.02526945438	0.485241502683	0.0943525144107	0.0	0.0	0.0
1295	105-14561_AM	105-14561	AM	2016	3	0.0	0.348	0.6	8.5	3.0	4	10.0	1.0	0.15	1005.74712644	16.13	12.919	13.0	0.557966522009	0.696648347395	906.693669627	142.478783333	131.313533333	0.696263333333	0.0866666666667	0.00842592592593	0.0	0.0	0.0
1296	105-14562_AM	105-14562	AM	2016	4	0.0	0.348	0.6	8.5	3.0	4	10.0	1.0	0.2	2011.49425287	16.74	12.82	11.2	0.716845878136	0.936037441498	1858.13490718	217.749315	202.066995	2.6371075	0.155	0.0301388888889	0.0	0.0	0.0
1297	105-14563_AM	105-14563	AM	2016	5	0.0	0.348	0.6	8.5	3.0	4	10.0	1.0	0.25	2011.49425287	19.94	13.2279775281	11.0	0.752256770311	1.13396019672	1972.21888951	146.291462	135.615356	2.048668	0.078	0.0151666666667	0.0	0.0	0.0
1298	105-14564_AM	105-14564	AM	2016	6	0.0	0.348	0.6	8.5	3.0	4	10.0	1.0	0.3	2011.49425287	18.35	12.8278666667	12.0	0.980926430518	1.40319512727	1934.4354015	108.290266667	96.83836	2.06578666667	0.08	0.0155555555556	0.0	0.0	0.0
1299	105-14566_AM	105-14566	AM	2016	1	0.0	0.348	0.6	8.5	3.0	4	10.0	1.0	0.106	2011.49425287	32.99	25.3448854962	22.0	0.192785692634	0.250938202146	1855.16528564	370.93228	357.56189	5.99	0.05	0.00972222222222	0.0	0.0	0.0
1300	105-14567_AM	105-14567	AM	2016	1	0.0	0.348	0.6	8.5	3.0	4	10.0	1.0	0.1	2011.49425287	30.95	25.86275	23.0	0.193861066236	0.231993890828	1764.157201	756.66681	703.18634	6.15	0.2	0.0388888888889	0.0	0.0	0.0
1301	105-14569_AM	105-14569	AM	2016	5	0.0	0.348	0.6	8.5	2.0	4	10.0	1.0	0.31	862.068965517	15.91	11.0057142857	9.0	1.1690760528	1.69003115265	832.420466341	280.805508387	223.288478065	46.2058445161	1.52709677419	0.127258064516	0.0	0.0	0.0
1302	105-14570_AM	105-14570	AM	2016	3	0.0	0.348	0.6	8.5	2.0	4	10.0	1.0	0.15	862.068965517	21.31	12.5722826087	10.0	0.422336931018	0.715860459084	877.105288216	785.27771	697.21993	36.93306	2.10333333333	0.175277777778	0.0	0.0	0.0
1303	105-17541_AM	105-17541	AM	2016	2	0.0	0.348	0.6	3.5	1.0	3	8.0	2.0	0.13	4022.98850575	23.47	14.5343619048	11.972	0.33233915637	0.536659266577	4051.08333948	413.153806923	340.328440769	146.648843846	6.80615384615	1.32341880342	0.0	1.32341880342	0.0
1304	105-17542_AM	105-17542	AM	2016	1	0.0	0.348	0.6	8.5	1.0	4	8.0	1.0	0.12	1724.13793103	22.99	12.39169279	8.0	0.313179643323	0.581034417332	1797.5638027	429.08594	380.09746	82.68337	5.63	0.938333333333	0.0	0.0	0.0
1305	105-17543_AM	105-17543	AM	2016	2	0.0	0.348	0.6	3.5	0.0	3	3.0	1.0	0.09	1867.81609195	17.66	8.85207430341	6.964	0.305775764439	0.610026510726	2158.23667042	1131.96094	814.02567	228.976465556	21.1444444444	3.81774691358	0.0	3.81774691358	0.0
1315	105N04182_AM	105N04182	AM	2016	1	0.0	0.348	0.83	5.5	3.0	1	10.0	4.0	0.41	21839.0804598	70.49	37.4703222342	17.98	0.348985671726	0.656519574244	22078.1637563	17322.10352	16427.124	106.65594	0.0	0.0	0.0	0.0	0.0
1316	105N04185_AM	105N04185	AM	2016	4	0.0	0.348	0.83	5.5	2.0	1	9.0	3.2401060858	0.92001	17690.2343765	70.33	37.3549301826	17.96	0.784879852126	1.47773265082	17889.5323283	16648.6215804	15718.7143668	87.6338858815	0.0	0.0	0.0	0.0	0.0
1317	105N04186_AM	105N04186	AM	2016	1	0.0	0.348	0.83	5.5	2.0	1	9.0	4.0	0.37	21839.0804598	71.24	43.582244898	16.79	0.311622683885	0.509381745983	20798.8663524	17749.71875	16678.91699	186.91029	0.0	0.0	0.0	0.0	0.0
1318	105N04191_AM	105N04191	AM	2016	1	1.0	0.348	0.71	2.1	3.0	1	2.0	4.0	0.06	16666.6666667	49.89	39.1221097955	37.152	0.0721587492483	0.0920195771347	10613.8405799	14157.14551	14045.58969	38.24	0.64	0.257777777778	0.0	0.0	14179.9714245
1319	105N04400_AM	105N04400	AM	2016	1	0.0	0.348	0.83	5.5	1.0	1	6.0	4.0	0.24	21264.3678161	61.8	48.1189366273	47.1	0.233009708738	0.299258483444	17500.7699484	13680.90918	13066.13586	310.99273	0.0	0.0	0.0	0.0	0.0
1320	105N04401_AM	105N04401	AM	2016	1	0.0	0.348	0.83	5.5	1.0	1	6.0	4.0	0.33	21264.3678161	65.25	48.7652631579	45.99	0.303448275862	0.406026723077	18060.2598528	17663.43164	17629.35633	145.75059	0.0	0.0	0.0	0.0	0.0
1321	105N04402_AM	105N04402	AM	2016	1	0.0	0.348	0.83	5.5	1.0	1	6.0	4.0	0.06	21264.3678161	64.08	45.3846616541	42.14	0.0561797752809	0.0793219530298	18721.1960479	19955.75586	19769.24252	51.86016	0.0	0.0	0.0	0.0	0.0
1322	105N04862_AM	105N04862	AM	2016	1	0.0	0.348	0.83	5.5	2.0	1	11.0	3.0	0.39	16379.3103448	73.77	70.494709236	67.4	0.317202114681	0.33193980447	9697.54982936	8132.0542	7561.65052	7.26	0.0	0.0	0.0	0.0	0.0
1323	105N04863_AM	105N04863	AM	2016	1	0.0	0.348	0.83	5.5	2.0	1	11.0	1.0	0.27	4022.98850575	70.42	66.6636056645	63.0	0.230048281738	0.243011157865	2466.88878608	0.0	0.0	47.0	0.0	0.0	0.0	0.0	0.0
1324	105N04864_AM	105N04864	AM	2016	1	0.0	0.348	0.83	5.5	2.0	1	11.0	1.0	0.17	4022.98850575	69.41	64.9853010753	61.188	0.146952888633	0.156958571111	2553.24516677	2893.88843	2796.91269	7.12333	0.0	0.0	0.0	0.0	0.0
1325	105N04866_AM	105N04866	AM	2016	1	0.0	0.348	0.83	5.5	2.0	1	7.0	4.0	0.49	21839.0804598	70.16	62.5342258065	58.798	0.419042189282	0.470142543876	15409.7579073	8310.30957	7454.37735	170.48383	0.0	0.0	0.0	0.0	0.0
1326	105N04867_AM	105N04867	AM	2016	1	0.0	0.348	0.83	5.5	2.0	1	11.0	4.0	0.5	21839.0804598	70.53	62.6536313466	59.45	0.425350914504	0.478823004433	15495.2394895	8875.34375	7908.04611	225.88406	0.0	0.0	0.0	0.0	0.0
1327	105N04868_AM	105N04868	AM	2016	1	0.0	0.348	0.83	5.5	2.0	1	9.0	2.0	0.45	10919.5402299	70.41	58.3079089924	55.0	0.38346825735	0.463058965183	8487.10901891	4227.55371	3471.60968	172.59419	0.0	0.0	0.0	0.0	0.0
1328	105N04870_AM	105N04870	AM	2016	1	0.0	0.348	0.83	5.5	1.0	1	10.0	3.0	0.41	15948.2758621	70.19	64.5764849833	62.38	0.350477275965	0.380943620675	10581.4918509	4986.8623	4113.76554	300.8622	0.0	0.0	0.0	0.0	0.0
1329	105N04871_AM	105N04871	AM	2016	1	0.0	0.348	0.83	5.5	2.0	1	10.0	3.0	0.37	16379.3103448	69.63	63.5330743243	60.352	0.31882809134	0.349424299644	11064.6572155	5896.04199	4844.55906	340.99145	0.0	0.0	0.0	0.0	0.0
1330	105N04872_AM	105N04872	AM	2016	1	0.0	0.348	0.83	5.5	1.0	1	6.0	2.0	0.43	7471.26436782	69.63	52.5225162973	48.0	0.37052994399	0.491217896987	6302.78864133	3052.2605	2711.51592	470.83019	0.0	0.0	0.0	0.0	0.0
1331	105N05618_AM	105N05618	AM	2016	5	0.0	0.348	0.71	3.5	3.0	1	7.0	3.0	0.46676	12222.9618116	57.17	51.2189010989	48.398	0.489865313976	0.546782523622	7287.50559789	8786.40551818	8499.02822174	5.60830745822	0.196957751307	0.0775720056765	0.0	0.0	0.0
1332	105N06039_AM	105N06039	AM	2016	1	0.0	0.348	0.6	3.5	1.0	2	2.0	2.0	0.02	5172.4137931	29.69	21.5716738197	18.0	0.0404176490401	0.0556285066254	4527.0627954	1151.46216	1054.68922	130.24296	1.48	0.37	0.37	0.0	0.0
1333	105N06595_AM	105N06595	AM	2016	1	0.0	0.348	0.6	3.5	0.0	3	3.0	3.0	0.06	5603.44827586	19.33	9.87122866894	6.0	0.186239006725	0.364696242052	6405.37537068	4336.64844	3882.19395	454.43287	14.72	2.65777777778	0.0	2.65777777778	0.0
1334	105N06596_AM	105N06596	AM	2016	1	0.0	0.348	0.6	3.5	1.0	3	2.0	2.0	0.03	4022.98850575	24.67	15.3132970027	12.042	0.0729631130928	0.117544902295	4043.95914837	1764.45532	1646.00279	87.61004	1.32	0.256666666667	0.0	0.256666666667	0.0
1335	105N08351_AM	105N08351	AM	2016	1	0.0	0.348	0.6	3.5	3.0	2	4.0	3.0	0.12	8189.65517241	38.8	34.4915060241	32.0	0.185567010309	0.208747046156	5230.46736425	241.37743	216.13564	15.82526	0.35	0.0923611111111	0.0923611111111	0.0	0.0
1336	105N10293_AM	105N10293	AM	2016	1	0.0	0.348	0.6	3.5	2.0	2	11.0	2.0	0.0196	5459.77011494	24.5	11.4459189189	7.14	0.048	0.10274404426	6559.53047727	2093.13599	2037.45834	7.60369	0.0	0.0	0.0	0.0	0.0
1337	105N10294_AM	105N10294	AM	2016	1	0.0	0.348	0.6	3.5	2.0	2	11.0	2.0	0.03	5459.77011494	28.04	10.9993243243	6.436	0.0641940085592	0.163646415628	7159.45466666	1521.5459	1494.89945	6.73552	0.09	0.02375	0.02375	0.0	0.0
1338	105N10302_AM	105N10302	AM	2016	5	0.0	0.348	0.6	3.5	2.0	2	9.0	2.69696969697	0.33	7362.41727621	39.77	24.1966666667	17.726	0.497862710586	0.818294530926	7511.51450464	1846.88078242	1699.23510212	35.2392272727	0.875757575758	0.231102693603	0.231102693603	0.0	0.0
1339	105N10310_AM	105N10310	AM	2016	1	0.0	0.348	0.6	3.5	1.0	2	11.0	2.0	0.04	5172.4137931	22.84	5.93800884956	3.0	0.105078809107	0.404175888047	8070.07868989	1905.74133	1668.87867	55.5338	1.65	0.4125	0.4125	0.0	0.0
1340	105N10316_AM	105N10316	AM	2016	1	0.0	0.348	0.6	3.5	3.0	2	11.0	2.0	0.03	5459.77011494	35.66	28.1239652677	25.39	0.0504767246214	0.0640023546775	4336.60729916	1802.05762	1710.54063	23.75627	0.29	0.0765277777778	0.0765277777778	0.0	0.0
1341	105N10319_AM	105N10319	AM	2016	2	0.0	0.348	0.6	3.5	3.0	2	7.0	2.0	0.1	5459.77011494	40.77	30.1232780847	25.0	0.147167034584	0.1991815095	4693.60437125	1580.573438	1498.573876	35.03354	0.318	0.0839166666667	0.0839166666667	0.0	0.0
1342	105N10323_AM	105N10323	AM	2016	1	0.0	0.348	0.6	3.5	2.0	3	11.0	2.0	0.06	4310.34482759	24.5	10.0268877551	5.0	0.14693877551	0.359034636462	5539.09766542	944.49902	851.57362	12.64131	0.94	0.195833333333	0.0	0.195833333333	0.0
1343	105N10348_AM	105N10348	AM	2016	1	0.0	0.348	0.6	3.5	3.0	2	7.0	4.0	0.1	10919.5402299	26.52	13.3067401575	9.0	0.226244343891	0.450899313354	12609.9956871	3301.08374	3203.36881	11.82345	0.9	0.2375	0.2375	0.0	0.0
1344	105N10349_AM	105N10349	AM	2016	1	0.0	0.348	0.6	3.5	3.0	2	7.0	3.0	0.16	8189.65517241	42.72	31.2480100334	25.0	0.224719101124	0.307219563413	7117.25948221	3183.47485	3053.41357	32.27082	1.13	0.298194444444	0.298194444444	0.0	0.0
1345	105N10350_AM	105N10350	AM	2016	1	0.0	0.348	0.6	3.5	3.0	2	7.0	3.0	0.06	8189.65517241	30.32	22.5812695652	14.0	0.118733509235	0.159424163004	6978.64911694	3152.63184	3004.43422	27.50218	0.18	0.0475	0.0475	0.0	0.0
1346	105N10351_AM	105N10351	AM	2016	1	0.0	0.348	0.6	3.5	3.0	2	7.0	2.0	0.0246	5459.77011494	25.17	16.1017253521	12.0	0.0586412395709	0.0916671951436	5361.88505842	419.86389	384.79241	17.90848	0.05	0.0131944444444	0.0131944444444	0.0	0.0
1347	105N10358_AM	105N10358	AM	2016	1	0.0	0.348	0.6	3.5	2.0	2	8.0	3.0	0.1	8189.65517241	28.96	20.5558419958	16.0	0.207182320442	0.291887824455	7339.52260742	2253.67065	2065.61505	86.06961	0.72	0.19	0.19	0.0	0.0
1348	105N10363_AM	105N10363	AM	2016	1	0.0	0.348	0.6	8.5	3.0	4	7.0	1.0	0.08	2011.49425287	26.55	9.75218543046	3.0	0.180790960452	0.492197367885	2277.19960509	921.54132	849.26506	31.92714	0.63	0.1225	0.0	0.0	0.0
1349	105N10373_AM	105N10373	AM	2016	2	0.0	0.348	0.6	3.5	2.0	2	9.0	3.0	0.08	8189.65517241	24.98	11.8475895765	7.0	0.192153722978	0.405145702339	9759.47664576	1731.07544	1541.23334	22.23262	0.215	0.0567361111111	0.0567361111111	0.0	0.0
1350	105N10378_AM	105N10378	AM	2016	1	0.0	0.348	0.6	3.5	3.0	2	10.0	2.0	0.12	5459.77011494	46.17	31.6612276786	30.0	0.155945419103	0.227407479997	5055.12588906	3105.41406	2931.74358	61.79681	1.61	0.424861111111	0.424861111111	0.0	0.0
1351	105N10400_AM	105N10400	AM	2016	2	0.0	0.348	0.6	3.5	2.0	2	10.0	1.15384615385	0.13	3149.86737401	32.49	27.1546035242	24.374	0.240073868883	0.287244112883	2289.6546214	1044.20744769	919.511221538	179.391646154	3.11846153846	0.822927350427	0.822927350427	0.0	0.0
1352	105N10402_AM	105N10402	AM	2016	1	0.0	0.348	0.6	3.5	2.0	2	10.0	2.0	0.05	5459.77011494	26.72	12.8614769231	8.0	0.112275449102	0.233254704568	6453.93096908	363.09186	294.95177	62.15494	1.43	0.377361111111	0.377361111111	0.0	0.0
1353	105N10407_AM	105N10407	AM	2016	1	0.0	0.348	0.6	8.5	2.0	4	10.0	2.0	0.04	3735.63218391	18.83	10.1839543726	8.0	0.127456186936	0.235664842181	3891.34182726	2100.92554	1734.64817	233.51756	6.29	1.13569444444	0.0	0.0	0.0
1354	105N10414_AM	105N10414	AM	2016	1	0.0	0.348	0.6	3.5	2.0	2	6.0	2.0	0.17	5459.77011494	28.98	16.3572487437	10.84	0.351966873706	0.623576749356	5866.7933368	2220.59229	1799.31905	249.52318	7.87	2.07680555556	2.07680555556	0.0	0.0
1355	105N10433_AM	105N10433	AM	2016	1	0.0	0.348	0.6	3.5	2.0	2	11.0	3.0	0.0216	8189.65517241	27.93	13.5352694611	7.5	0.0464017185822	0.0957498484773	9644.72859958	0.0	0.0	7.76	0.99	0.26125	0.26125	0.0	0.0
1356	105N10438_AM	105N10438	AM	2016	1	0.0	0.348	0.6	3.5	2.0	2	8.0	2.0	0.04	5459.77011494	22.57	10.9718458418	7.0	0.106335844041	0.218741680717	6418.71438427	1702.76318	1586.38046	31.48545	0.69	0.182083333333	0.182083333333	0.0	0.0
1357	105N10463_AM	105N10463	AM	2016	1	0.0	0.348	0.6	3.5	1.0	3	6.0	2.0	0.02	4022.98850575	22.48	17.0245205479	13.0	0.0533807829181	0.0704865665158	3362.96353776	1655.62085	1439.96183	91.66671	0.39	0.0758333333333	0.0	0.0758333333333	0.0
1358	105N10533_AM	105N10533	AM	2016	1	0.0	0.348	0.6	3.5	1.0	2	9.0	2.0	0.04	5172.4137931	23.31	11.2015116279	7.0	0.10296010296	0.214256796736	6119.83283772	1397.44055	1183.56121	200.23144	4.3	1.075	1.075	0.0	0.0
1360	105N10565_AM	105N10565	AM	2016	1	0.0	0.348	0.6	3.5	0.0	2	6.0	4.0	0.04	9770.11494253	28.24	18.0070215633	15.262	0.0849858356941	0.133281342034	9619.65209621	3114.97583	2895.14911	186.45175	5.57	1.31513888889	1.31513888889	0.0	0.0
1361	105N10570_AM	105N10570	AM	2016	1	0.0	0.348	0.6	3.5	2.0	2	6.0	2.0	0.06	5459.77011494	23.3	10.8103125	5.0	0.154506437768	0.333015349926	6583.81784194	808.71222	679.82692	391.8822	25.61	6.75819444444	6.75819444444	0.0	0.0
1362	105N10573_AM	105N10573	AM	2016	3	0.0	0.348	0.6	3.5	1.0	2	6.0	3.0	0.12	7758.62068966	23.01	11.2808674699	6.964	0.312907431551	0.638248788864	9078.312607	2529.29435	1938.55269333	383.85252	4.88666666667	1.22166666667	1.22166666667	0.0	0.0
1363	105N10586_AM	105N10586	AM	2016	1	0.0	0.348	0.6	3.5	1.0	2	6.0	4.0	0.01	10344.8275862	26.33	16.2975786594	13.41	0.0227876946449	0.0368152848064	10420.8624764	1719.34351	1552.2728	205.28201	1.2	0.3	0.3	0.0	0.0
1364	105N10711_AM	105N10711	AM	2016	1	0.0	0.348	0.6	3.5	2.0	2	5.0	3.0	0.07	8189.65517241	20.63	13.9011428571	9.8	0.20358700921	0.30213343199	7702.28835579	1441.51697	1185.57313	87.49295	2.22	0.585833333333	0.585833333333	0.0	0.0
1365	105N10713_AM	105N10713	AM	2016	1	0.0	0.348	0.6	3.5	1.0	3	9.0	2.0	0.02	4022.98850575	23.12	10.9539130435	5.426	0.0519031141869	0.109549892831	4796.86472065	181.28584	138.54992	32.46252	0.44	0.0855555555556	0.0	0.0855555555556	0.0
1366	105N10727_AM	105N10727	AM	2016	1	0.0	0.348	0.6	3.5	3.0	2	1.0	3.0	0.02	8189.65517241	30.93	25.406	24.0	0.0387972841901	0.0472329371015	6127.91990999	2974.72852	2564.35468	134.95185	0.33	0.0870833333333	0.0870833333333	0.0	0.0
1367	105N14178_AM	105N14178	AM	2016	1	0.0	0.348	0.6	3.5	3.0	2	7.0	2.0	0.23	5459.77011494	38.12	31.6566666667	28.0	0.362014690451	0.435927134884	4012.49395832	225.43558	184.29784	18.53667	0.43	0.113472222222	0.113472222222	0.0	0.0
1368	105N14182_AM	105N14182	AM	2016	1	0.0	0.348	0.6	3.5	3.0	3	7.0	1.0	0.06	2298.85057471	40.43	15.0	15.0	0.0890427900074	0.24	3093.12561526	907.75732	875.60677	6.75997	0.09	0.02	0.0	0.02	0.0
1369	105N14193_AM	105N14193	AM	2016	1	0.0	0.348	0.6	3.5	3.0	2	1.0	3.0	0.19	8189.65517241	27.69	18.5598	12.556	0.411700975081	0.614230756797	7737.92295806	0.0153	0.01037	5.39645	0.47	0.124027777778	0.124027777778	0.0	0.0
1370	105N14209_AM	105N14209	AM	2016	1	0.0	0.348	0.6	8.5	3.0	4	1.0	1.0	0.03	1005.74712644	27.21	19.25	17.0	0.0661521499449	0.0935064935065	962.651136468	0.0	0.0	0.9	0.0	0.0	0.0	0.0	0.0
1371	105N14216_AM	105N14216	AM	2016	2	0.0	0.348	0.6	3.5	3.0	3	4.0	2.0	0.06	4597.70114943	22.11	11.9129166667	5.616	0.162822252374	0.302192997796	5088.95186233	562.79237	505.259345	11.29101	0.085	0.0188888888889	0.0	0.0188888888889	0.0
1372	105N14276_AM	105N14276	AM	2016	2	0.0	0.348	0.6	8.5	3.0	4	2.0	1.0	0.27	2011.49425287	35.84	25.3404024768	24.0	0.452008928571	0.639295291968	1925.75962694	566.17242	553.33927	8.77589444444	0.413333333333	0.0803703703704	0.0	0.0	0.0
1373	105N14278_AM	105N14278	AM	2016	1	0.0	0.348	0.6	8.5	3.0	4	2.0	1.0	0.02	2011.49425287	26.67	18.6034615385	17.0	0.044994375703	0.0645041245424	1936.08205895	42.17974	38.32665	2.49194	0.0	0.0	0.0	0.0	0.0
1374	105N14305_AM	105N14305	AM	2016	1	0.0	0.348	0.6	3.5	2.0	2	2.0	2.0	0.0997	5459.77011494	24.73	18.7545725646	14.0	0.241892438334	0.318962214649	4556.53295666	2519.15527	2192.40596	251.90384	4.78	1.26138888889	1.26138888889	0.0	0.0
1375	105N14316_AM	105N14316	AM	2016	2	0.0	0.348	0.6	3.5	2.0	3	5.0	2.25	0.04	4849.13793103	22.38	10.1670409982	6.0	0.107238605898	0.236056882275	5912.89644354	1637.2869875	1511.3741325	89.3051525	1.7025	0.3546875	0.0	0.3546875	0.0
1376	105N14321_AM	105N14321	AM	2016	1	0.0	0.348	0.6	3.5	2.0	3	8.0	1.0	0.02	2155.17241379	16.67	9.76259927798	5.0	0.0719856028794	0.122918084194	2259.11621692	1306.84961	1153.5725	120.00891	2.75	0.572916666667	0.0	0.572916666667	0.0
1377	105N14412_AM	105N14412	AM	2016	1	0.0	0.348	0.6	8.5	1.0	4	5.0	2.0	0.04	3448.27586207	20.3	13.4901666667	10.8	0.118226600985	0.177907364623	3378.89501615	59.90528	31.56508	27.56805	1.4	0.233333333333	0.0	0.0	0.0
1378	105N14435_AM	105N14435	AM	2016	1	0.0	0.348	0.6	3.5	0.0	2	3.0	1.0	0.04	2442.52873563	20.35	11.1296923077	9.0	0.117936117936	0.215639384598	2678.37509317	1350.66272	1019.55793	132.26486	11.21	2.64680555556	2.64680555556	0.0	0.0
1379	105N14454_AM	105N14454	AM	2016	1	0.0	0.348	0.6	3.5	2.0	3	10.0	2.0	0.0332	4310.34482759	24.25	12.8213513514	9.0	0.0821443298969	0.155365838234	4826.46442274	1163.52502	1028.89982	125.46987	1.93	0.402083333333	0.0	0.402083333333	0.0
1380	105N14480_AM	105N14480	AM	2016	1	0.0	0.348	0.6	3.5	3.0	3	9.0	2.0	0.06	4597.70114943	15.99	6.46115789474	4.0	0.225140712946	0.557175673254	5944.76379415	2422.46362	2234.78152	24.03038	0.3	0.0666666666667	0.0	0.0666666666667	0.0
1381	105N14496_AM	105N14496	AM	2016	1	0.0	0.348	0.6	3.5	3.0	3	7.0	1.0	0.02	2298.85057471	21.64	12.8685654008	9.0	0.0554528650647	0.0932504877292	2384.16463489	1821.453	1734.40091	40.76489	0.56	0.124444444444	0.0	0.124444444444	0.0
1382	105N14498_AM	105N14498	AM	2016	2	0.0	0.348	0.6	3.5	3.0	3	7.0	2.0	0.09	4597.70114943	19.78	10.3162214411	6.43	0.273003033367	0.52344746871	5190.68120669	3793.85324444	3447.83923	104.909344444	1.14222222222	0.253827160494	0.0	0.253827160494	0.0
1383	105N14499_AM	105N14499	AM	2016	1	0.0	0.348	0.6	3.5	3.0	3	7.0	2.0	0.11	4597.70114943	22.88	12.7639583333	9.0	0.288461538462	0.517080973445	4978.24380454	1096.11462	1014.29653	19.77317	0.52	0.115555555556	0.0	0.115555555556	0.0
1384	105N14500_AM	105N14500	AM	2016	1	0.0	0.348	0.6	3.5	2.0	3	11.0	1.0	0.05	2155.17241379	19.55	10.2174814815	6.0	0.153452685422	0.29361442988	2430.11008758	1236.19165	1180.72315	13.05081	0.56	0.116666666667	0.0	0.116666666667	0.0
1385	105N14504_AM	105N14504	AM	2016	2	0.0	0.348	0.6	8.5	3.0	4	7.0	1.0	0.04	2011.49425287	24.61	13.1203921569	8.0	0.0975213327915	0.182921361747	2102.99036565	930.58493	860.038385	23.21121	0.245	0.0476388888889	0.0	0.0	0.0
1386	105N14507_AM	105N14507	AM	2016	2	0.0	0.348	0.6	8.5	3.0	4	7.0	1.5	0.04	3017.24137931	20.93	10.5487837838	8.0	0.114667940755	0.22751437978	3198.09803259	1333.574215	1208.040315	24.46919	0.15	0.0291666666667	0.0	0.0	0.0
1387	105N14570_AM	105N14570	AM	2016	2	0.0	0.348	0.6	8.5	2.0	4	10.0	1.0	0.1	862.068965517	20.46	12.0817037037	10.0	0.293255131965	0.496618701066	876.878093784	61.64942	48.84282	21.941	0.815	0.0679166666667	0.0	0.0	0.0
1390	105P04182_AM	105P04182	AM	2016	3	0.0	0.348	0.83	5.5	3.0	1	10.0	4.0	1.0367	21839.0804598	69.17	48.3984210526	25.53	0.899262686136	1.28520721642	19371.1047322	15848.596013	14700.8150332	826.933481002	0.0	0.0	0.0	0.0	0.0
1391	105P04187_AM	105P04187	AM	2016	1	0.0	0.348	0.83	5.5	2.0	1	10.0	4.0	0.23	21839.0804598	69.16	46.4787647691	44.37	0.1995373048	0.296909783824	19828.7383264	22710.06641	21407.77704	657.05175	0.0	0.0	0.0	0.0	0.0
1392	105P04191_AM	105P04191	AM	2016	1	1.0	0.348	0.71	2.1	3.0	1	2.0	2.0	0.06	8333.33333333	53.84	44.9140816327	42.194	0.0668647845468	0.0801530359552	4544.55279384	5938.74707	5870.7082	14.81	0.05	0.0201388888889	0.0	0.0	7163.6839184
1393	105P04400_AM	105P04400	AM	2016	1	0.0	0.348	0.83	5.5	1.0	1	6.0	4.0	0.27	21264.3678161	62.1	47.3303329753	44.78	0.260869565217	0.342275217215	17799.4907106	14898.75684	14318.88867	364.78235	0.0	0.0	0.0	0.0	0.0
1394	105P04401_AM	105P04401	AM	2016	1	0.0	0.348	0.83	5.5	1.0	1	6.0	3.0	0.24	15948.2758621	65.7	47.2151557465	38.49	0.219178082192	0.304986815617	13911.6459622	10364.38184	10342.98132	140.19689	0.0	0.0	0.0	0.0	0.0
1395	105P04402_AM	105P04402	AM	2016	1	0.0	0.348	0.83	5.5	1.0	1	6.0	4.0	0.11	21264.3678161	60.18	45.5182219828	39.928	0.109670987039	0.144996876251	17902.399731	11175.30078	11148.85483	28.51301	0.0	0.0	0.0	0.0	0.0
1396	105P04863_AM	105P04863	AM	2016	1	0.0	0.348	0.6	3.5	2.0	2	11.0	1.0	0.23	2729.88505747	70.94	52.2217993457	24.026	0.19453058923	0.26425745901	2356.23681562	3086.4519	2963.28971	71.05244	0.74	0.195277777778	0.195277777778	0.0	0.0
1397	105P04865_AM	105P04865	AM	2016	1	0.0	0.348	0.83	5.5	2.0	1	11.0	1.0	0.13	4022.98850575	70.74	47.6543290043	21.33	0.11026293469	0.163678728942	3647.81496746	4159.21826	3842.55246	343.25608	0.0	0.0	0.0	0.0	0.0
1398	105P04867_AM	105P04867	AM	2016	1	0.0	0.348	0.83	5.5	2.0	1	11.0	4.0	0.53	21839.0804598	70.17	38.4088852814	16.98	0.453185121847	0.827933426524	21824.3281497	16424.71289	15520.42469	265.22601	0.0	0.0	0.0	0.0	0.0
1399	105P04868_AM	105P04868	AM	2016	1	0.0	0.348	0.83	5.5	2.0	1	9.0	2.0	0.47	10919.5402299	68.27	46.5115926327	38.364	0.413065768273	0.606300459816	9838.51171957	9247.98633	8539.17893	246.12443	0.0	0.0	0.0	0.0	0.0
1400	105P04869_AM	105P04869	AM	2016	1	0.0	0.348	0.83	5.5	2.0	1	10.0	3.0	0.5359	16379.3103448	69.92	60.1136734694	57.16	0.459868421053	0.534886626357	12185.2061955	11002.29102	10088.37368	912.6099	0.0	0.0	0.0	0.0	0.0
1401	105P04871_AM	105P04871	AM	2016	1	0.0	0.348	0.83	5.5	2.0	1	10.0	3.0	0.27	16379.3103448	68.74	55.2237379162	52.0	0.235670643003	0.293352109279	13118.0364166	11020.9668	10025.89313	585.5568	0.0	0.0	0.0	0.0	0.0
1402	105P04872_AM	105P04872	AM	2016	1	0.0	0.348	0.83	5.5	1.0	1	6.0	2.0	0.392	7471.26436782	59.27	38.2850538793	16.994	0.396828074911	0.6143389552	6928.36181094	4715.14355	4185.00054	103.31419	0.0	0.0	0.0	0.0	0.0
1403	105P05618_AM	105P05618	AM	2016	2	0.0	0.348	0.71	2.1	3.0	1	7.0	4.0	0.14	16666.6666667	54.85	26.2913092551	8.32	0.153144940747	0.31949721174	20407.3101293	7258.26353429	6921.53451143	97.3562114286	2.74714285714	1.10648809524	0.0	0.0	0.0
1404	105P06024_AM	105P06024	AM	2016	3	0.0	0.348	0.6	3.5	3.0	2	7.0	3.0	0.16	8189.65517241	34.12	26.3550271739	22.0	0.281359906213	0.364256881113	6683.6804725	1570.04758563	1486.98300313	28.0360575	0.346875	0.0915364583333	0.0915364583333	0.0	0.0
1405	105P06026_AM	105P06026	AM	2016	1	0.0	0.348	0.6	3.5	3.0	2	7.0	2.0	0.04	5459.77011494	18.43	7.97366883117	4.0	0.130222463375	0.30099067955	6826.44073456	974.35864	918.76427	35.88666	1.09	0.287638888889	0.287638888889	0.0	0.0
1406	105P06031_AM	105P06031	AM	2016	1	0.0	0.348	0.6	8.5	2.0	4	2.0	1.0	0.1	1867.81609195	36.87	27.6292670157	21.666	0.162733930024	0.217161026986	1743.70743539	484.77673	357.3658	39.04392	1.78	0.321388888889	0.0	0.0	0.0
1407	105P06040_AM	105P06040	AM	2016	1	0.0	0.348	0.6	3.5	1.0	2	2.0	2.0	0.02	5172.4137931	26.49	20.3476108727	16.0	0.0453001132503	0.0589749827391	4250.66497043	2784.69043	2648.06059	179.36133	0.75	0.1875	0.1875	0.0	0.0
1408	105P06595_AM	105P06595	AM	2016	2	0.0	0.348	0.6	3.5	0.0	3	3.0	3.0	0.09	5603.44827586	17.14	9.84264150943	5.264	0.315052508751	0.54863320937	5952.69046285	1877.08142	1626.87106	207.819816667	8.94	1.61416666667	0.0	1.61416666667	0.0
1409	105P06596_AM	105P06596	AM	2016	1	0.0	0.348	0.6	3.5	1.0	3	2.0	2.0	0.03	4022.98850575	20.81	10.5157526882	4.0	0.0864968765017	0.17117176995	4626.92544152	1078.51685	941.7945	76.17842	3.83	0.744722222222	0.0	0.744722222222	0.0
1410	105P10292_AM	105P10292	AM	2016	1	0.0	0.348	0.6	3.5	3.0	2	7.0	2.0	0.02	5459.77011494	33.37	24.4166409266	18.156	0.0359604435121	0.0491468094898	4743.22825325	3574.0647	3406.97671	40.81772	0.0	0.0	0.0	0.0	0.0
1411	105P10301_AM	105P10301	AM	2016	1	0.0	0.348	0.6	3.5	2.0	2	9.0	2.0	0.11	5459.77011494	51.28	33.7142877698	22.928	0.128705148206	0.195762699929	5243.97027134	3009.60425	2812.29542	79.94238	0.4	0.105555555556	0.105555555556	0.0	0.0
1412	105P10310_AM	105P10310	AM	2016	1	0.0	0.348	0.6	3.5	1.0	2	11.0	2.0	0.04	5172.4137931	20.02	12.0129700272	6.0	0.11988011988	0.199784066269	5330.17880962	4066.9646	3869.25271	14.56854	0.54	0.135	0.135	0.0	0.0
1413	105P10319_AM	105P10319	AM	2016	1	0.0	0.348	0.6	3.5	3.0	2	7.0	2.0	0.05	5459.77011494	39.74	26.0303600655	17.74	0.0754906894816	0.115250038511	5260.18952512	437.40842	418.29296	18.36751	1.35	0.35625	0.35625	0.0	0.0
1414	105P10323_AM	105P10323	AM	2016	1	0.0	0.348	0.6	3.5	2.0	3	11.0	2.0	0.06	4310.34482759	23.15	8.38051546392	4.0	0.155507559395	0.429567848839	5864.21813826	825.08893	717.50972	22.94384	1.06	0.220833333333	0.0	0.220833333333	0.0
1415	105P10332_AM	105P10332	AM	2016	1	0.0	0.348	0.6	3.5	1.0	3	6.0	4.0	0.04	8045.97701149	19.11	14.4245931759	9.57	0.125588697017	0.166382508729	6752.02096728	349.60629	251.62134	52.03958	2.29	0.445277777778	0.0	0.445277777778	0.0
1416	105P10349_AM	105P10349	AM	2016	1	0.0	0.348	0.6	3.5	3.0	2	7.0	3.0	0.09	8189.65517241	32.07	13.9786010363	7.834	0.168381665108	0.386304751525	10201.2498594	2874.10376	2755.81372	129.29704	3.97	1.04763888889	1.04763888889	0.0	0.0
1417	105P10357_AM	105P10357	AM	2016	1	0.0	0.348	0.6	3.5	2.0	2	7.0	3.0	0.05	8189.65517241	29.68	17.2028284672	12.0	0.101078167116	0.174389926966	8645.66659271	4124.76318	3896.27289	173.72435	1.25	0.329861111111	0.329861111111	0.0	0.0
1418	105P10363_AM	105P10363	AM	2016	1	0.0	0.348	0.6	8.5	3.0	4	7.0	1.0	0.08	2011.49425287	23.73	14.0547011952	8.0	0.202275600506	0.341522735584	2044.28446208	867.34564	788.99548	46.54036	0.93	0.180833333333	0.0	0.0	0.0
1419	105P10370_AM	105P10370	AM	2016	1	0.0	0.348	0.6	3.5	3.0	2	10.0	1.0	0.15	2729.88505747	39.89	25.8942820513	19.016	0.225620456255	0.347567079951	2649.62478547	129.0596	114.04761	9.57698	0.18	0.0475	0.0475	0.0	0.0
1420	105P10386_AM	105P10386	AM	2016	1	0.0	0.348	0.6	3.5	2.0	2	6.0	4.0	0.035	10919.5402299	22.71	10.7817425432	6.0	0.0924702774108	0.194773710426	13005.5628371	3188.9292	2713.05916	229.10481	0.0	0.0	0.0	0.0	0.0
1421	105P10400_AM	105P10400	AM	2016	2	0.0	0.348	0.6	3.5	1.0	2	9.0	1.2	0.2	3218.3908046	36.06	27.5922864652	25.0	0.332778702163	0.434904153925	2657.33651262	2292.741598	2124.8451	199.880624	3.866	1.0022962963	1.0022962963	0.0	0.0
1422	105P10402_AM	105P10402	AM	2016	2	0.0	0.348	0.6	3.5	2.0	2	10.0	2.0	0.1	5459.77011494	27.41	15.0583955224	10.0	0.218898212331	0.398448824848	5969.97453519	1412.65375	1220.322695	103.665975	3.825	1.009375	1.009375	0.0	0.0
1423	105P10406_AM	105P10406	AM	2016	1	0.0	0.348	0.6	8.5	2.0	4	10.0	2.0	0.1	3735.63218391	28.35	19.3934674923	13.052	0.21164021164	0.309382528028	3622.35944065	571.76306	487.77357	99.51644	2.89	0.521805555556	0.0	0.0	0.0
1424	105P10436_AM	105P10436	AM	2016	1	0.0	0.348	0.83	5.5	2.0	1	7.0	2.0	0.27	8045.97701149	40.15	31.4946820809	28.186	0.403486924035	0.514372552115	6581.12573162	495.53589	476.46754	43.33526	0.0	0.0	0.0	0.0	0.0
1425	105P10438_AM	105P10438	AM	2016	1	0.0	0.348	0.6	3.5	2.0	2	8.0	3.0	0.06	8189.65517241	31.95	18.4369945355	14.0	0.112676056338	0.195259590334	8671.55951144	4739.04736	4531.73081	202.27043	11.45	3.02152777778	3.02152777778	0.0	0.0
1426	105P10467_AM	105P10467	AM	2016	1	0.0	0.348	0.6	3.5	0.0	3	6.0	1.0	0.1	1867.81609195	22.77	6.17543307087	3.0	0.263504611331	0.971591778446	2866.6599906	270.16467	150.0071	10.17361	0.0	0.0	0.0	0.0	0.0
1427	105P10533_AM	105P10533	AM	2016	1	0.0	0.348	0.6	3.5	1.0	2	9.0	2.0	0.04	5172.4137931	23.0	9.95737789203	6.0	0.104347826087	0.2410273092	6465.02225897	412.21292	320.03951	51.75433	2.12	0.53	0.53	0.0	0.0
1428	105P10548_AM	105P10548	AM	2016	1	0.0	0.348	0.6	8.5	1.0	4	9.0	1.0	0.03	1724.13793103	18.89	2.1	2.0	0.0952885124404	0.857142857143	2338.23048465	336.11536	270.85118	34.97685	1.58	0.263333333333	0.0	0.0	0.0
1429	105P10549_AM	105P10549	AM	2016	2	0.0	0.348	0.6	3.5	1.0	2	6.0	5.0	0.1	12931.0344828	22.19	9.2880877193	6.984	0.270392068499	0.645988731085	16436.0703538	1645.93677	1403.45451	157.43812	3.78	0.945	0.945	0.0	0.0
1431	105P10561_AM	105P10561	AM	2016	1	0.0	0.348	0.6	3.5	0.0	2	6.0	4.0	0.06	9770.11494253	39.84	15.4368087698	10.0	0.0903614457831	0.233208822736	12885.773314	1745.11438	1423.38229	203.8581	14.72	3.47555555556	3.47555555556	0.0	0.0
1432	105P10593_AM	105P10593	AM	2016	1	0.0	0.348	0.6	3.5	1.0	2	6.0	4.0	0.01	10344.8275862	26.07	13.6454799302	10.0	0.0230149597238	0.0439706044103	11654.0644585	731.53674	591.17123	169.8583	0.49	0.1225	0.1225	0.0	0.0
1433	105P10621_AM	105P10621	AM	2016	1	0.0	0.348	0.6	3.5	2.0	2	2.0	3.0	0.07	8189.65517241	26.42	15.2566153846	10.564	0.158970476911	0.275290416264	8667.42940517	3333.38159	2966.73087	361.23605	2.64	0.696666666667	0.696666666667	0.0	0.0
1434	105P10711_AM	105P10711	AM	2016	2	0.0	0.348	0.6	3.5	2.0	2	5.0	1.85714285714	0.07	5069.7865353	29.19	20.7504651163	18.272	0.143884892086	0.202405101595	4536.73900625	3421.52609286	3177.10640571	149.135768571	0.767142857143	0.20244047619	0.20244047619	0.0	0.0
1435	105P10713_AM	105P10713	AM	2016	1	0.0	0.348	0.6	3.5	1.0	3	9.0	2.0	0.02	4022.98850575	24.85	12.4156976744	7.0	0.0482897384306	0.0966518379772	4657.14700609	430.22937	340.10975	60.39845	1.03	0.200277777778	0.0	0.200277777778	0.0
1436	105P10725_AM	105P10725	AM	2016	1	0.0	0.348	0.6	3.5	0.0	2	6.0	3.0	0.05	7327.5862069	20.54	7.5487012987	4.0	0.14605647517	0.397419354839	9901.75329176	276.40897	220.55116	46.28071	0.59	0.139305555556	0.139305555556	0.0	0.0
1437	105P14182_AM	105P14182	AM	2016	1	0.0	0.348	0.6	3.5	3.0	3	7.0	1.0	0.06	2298.85057471	34.36	12.0385	6.0	0.104772991851	0.299040578145	3173.29663447	52.2714	47.94592	2.78486	0.04	0.00888888888889	0.0	0.00888888888889	0.0
1438	105P14187_AM	105P14187	AM	2016	1	0.0	0.348	0.6	3.5	3.0	2	7.0	3.0	0.05	8189.65517241	34.11	26.0059101124	21.016	0.0879507475814	0.115358393036	6791.6368587	511.6738	453.78763	49.9303	1.33	0.350972222222	0.350972222222	0.0	0.0
1439	105P14193_AM	105P14193	AM	2016	1	0.0	0.348	0.6	3.5	3.0	2	1.0	3.0	0.19	8189.65517241	34.93	28.4007389163	24.0	0.326367019754	0.401398007059	6226.33134874	374.9408	346.18357	34.19831	0.98	0.258611111111	0.258611111111	0.0	0.0
1440	105P14216_AM	105P14216	AM	2016	2	0.0	0.348	0.6	3.5	3.0	3	4.0	2.0	0.06	4597.70114943	21.07	14.3335164835	8.0	0.170859041291	0.251159581401	4287.80286755	787.447205	734.26679	17.92244	0.045	0.01	0.0	0.01	0.0
1441	105P14264_AM	105P14264	AM	2016	1	0.0	0.348	0.6	8.5	2.0	4	1.0	2.0	0.07	3735.63218391	20.34	10.1245054945	5.0	0.206489675516	0.41483507538	3971.19385345	336.67004	288.42643	21.03944	0.47	0.0848611111111	0.0	0.0	0.0
1442	105P14276_AM	105P14276	AM	2016	2	0.0	0.348	0.6	8.5	3.0	4	2.0	1.0	0.27	2011.49425287	35.79	24.865761194	23.0	0.452640402347	0.651498253909	1939.07173397	159.39923	129.79685	6.87319333333	0.326666666667	0.0635185185185	0.0	0.0	0.0
1443	105P14278_AM	105P14278	AM	2016	1	0.0	0.348	0.6	8.5	3.0	4	2.0	1.0	0.02	2011.49425287	29.29	21.7244808743	18.874	0.0409696142028	0.055237223248	1886.78873901	25.07449	25.06948	1.63	0.04	0.00777777777778	0.0	0.0	0.0
1444	105P14305_AM	105P14305	AM	2016	1	0.0	0.348	0.6	3.5	2.0	2	2.0	2.0	0.0898	5459.77011494	23.9	12.9647275641	7.93	0.225439330544	0.415589141643	6017.77262916	3049.89795	2702.38532	378.1543	8.42	2.22194444444	2.22194444444	0.0	0.0
1445	105P14316_AM	105P14316	AM	2016	2	0.0	0.348	0.6	3.5	2.0	3	5.0	2.0	0.04	4310.34482759	21.21	11.7980188679	7.478	0.11315417256	0.20342398388	4675.85235845	1494.7238775	1393.115185	69.4250725	1.22	0.254166666667	0.0	0.254166666667	0.0
1446	105P14321_AM	105P14321	AM	2016	1	0.0	0.348	0.6	3.5	2.0	3	8.0	1.0	0.02	2155.17241379	19.17	11.4369411765	6.0	0.0625978090767	0.104923159215	2230.01499849	2423.62891	2260.92611	103.90015	0.46	0.0958333333333	0.0	0.0958333333333	0.0
1447	105P14454_AM	105P14454	AM	2016	1	0.0	0.348	0.6	3.5	2.0	3	10.0	2.0	0.0332	4310.34482759	21.67	8.7901910828	4.0	0.0919243193355	0.226616234077	5562.89092712	184.42551	155.72185	41.52441	0.65	0.135416666667	0.0	0.135416666667	0.0
1448	105P14480_AM	105P14480	AM	2016	1	0.0	0.348	0.6	3.5	3.0	3	9.0	2.0	0.06	4597.70114943	16.87	8.51248062016	4.0	0.213396561944	0.422908451794	5292.32437143	2611.09863	2394.91141	42.65294	0.97	0.215555555556	0.0	0.215555555556	0.0
1449	105P14496_AM	105P14496	AM	2016	1	0.0	0.348	0.6	3.5	3.0	3	7.0	1.0	0.02	2298.85057471	22.03	8.74503496503	4.0	0.0544711756695	0.137220720649	2997.65390777	2017.56848	1938.19026	38.51887	0.18	0.04	0.0	0.04	0.0
1450	105P14498_AM	105P14498	AM	2016	1	0.0	0.348	0.6	3.5	3.0	3	7.0	2.0	0.05	4597.70114943	24.46	15.4871653543	11.0	0.122649223222	0.193708786041	4551.97357946	2475.75366	2251.70082	69.89828	0.2	0.0444444444444	0.0	0.0444444444444	0.0
1451	105P14500_AM	105P14500	AM	2016	1	0.0	0.348	0.6	3.5	2.0	3	11.0	1.0	0.05	2155.17241379	18.13	9.07423076923	5.0	0.165471594043	0.330606535837	2492.38236621	1254.1969	1196.41303	10.2047	0.6	0.125	0.0	0.125	0.0
1452	105P14504_AM	105P14504	AM	2016	2	0.0	0.348	0.6	8.5	3.0	4	7.0	1.0	0.04	2011.49425287	23.06	6.16666666667	4.0	0.104076322637	0.389189189189	2404.96430347	528.04721	473.739525	15.86826	0.065	0.0126388888889	0.0	0.0	0.0
1453	105P14507_AM	105P14507	AM	2016	2	0.0	0.348	0.6	8.5	3.0	4	7.0	1.5	0.04	3017.24137931	24.93	9.51528301887	6.0	0.0962695547533	0.252225813488	3391.24054299	1004.483915	889.516205	40.49921	0.19	0.0369444444444	0.0	0.0	0.0
1454	105P14570_AM	105P14570	AM	2016	2	0.0	0.348	0.6	8.5	2.0	4	10.0	1.0	0.1	862.068965517	20.81	17.0978461538	15.8	0.288322921672	0.350921393609	764.900162687	689.47345	596.1165	77.04824	1.715	0.142916666667	0.0	0.0	0.0
1457	105_04185_AM	105_04185	AM	2016	3	0.0	0.348	0.83	5.5	2.0	1	18.0	4.26103404792	0.74542	23264.2663536	70.4513708353	34.0541313276	15.7826924609	0.634837895554	1.31335606743	24358.8473462	18594.032977	17587.1916153	421.078083302	0.0	0.0	0.0	0.0	0.0
1458	105_04186_AM	105_04186	AM	2016	2	0.0	0.348	0.83	5.5	2.0	1	18.0	4.0	1.25	21839.0804598	70.1897830779	37.856348629	28.4759585066	1.06853158268	1.98117363972	21953.0699684	22310.1390922	21078.0841526	857.43374576	0.0	0.0	0.0	0.0	0.0
1459	105_04188_AM	105_04188	AM	2016	1	0.0	0.348	0.83	5.5	1.0	1	20.0	2.0	0.3247	9770.11494253	68.9331507758	38.6858324426	37.1407755709	0.282621638221	0.50359521225	9664.57441948	8344.74707	7718.85361	88.03123	0.0	0.0	0.0	0.0	0.0
1460	105_04190_AM	105_04190	AM	2016	1	1.0	0.348	0.71	2.1	3.0	1	6.0	2.0	0.12	8333.33333333	55.8732111204	50.3775035123	47.0307989856	0.128863186053	0.142920936887	3415.477541	6081.83447	5962.06016	63.01194	0.46	0.185277777778	0.0	0.0	6480.47097119
1461	105_04399_AM	105_04399	AM	2016	1	0.0	0.348	0.83	5.5	1.0	1	12.0	4.0	0.19	21264.3678161	60.733123258	46.7158454828	44.8087119111	0.187706467055	0.244028549247	17673.0256356	18274.35156	17459.74939	613.13436	0.0	0.0	0.0	0.0	0.0
1462	105_04625_AM	105_04625	AM	2016	1	1.0	0.348	0.71	2.1	3.0	1	4.0	2.0	1.13	8333.33333333	52.5449847866	45.2703073986	41.9036482063	1.29032295423	1.49767041348	4107.26773925	5174.14453	5002.24721	138.27815	3.31	1.33319444444	0.0	0.0	5331.56224225
1463	105_04864_AM	105_04864	AM	2016	1	0.0	0.348	0.83	5.5	2.0	1	22.0	4.0	0.46	21839.0804598	71.2391925043	50.329339973	25.0308485716	0.387427187616	0.548387879015	19257.0249207	15435.91895	14728.10522	381.70717	0.0	0.0	0.0	0.0	0.0
1464	105_04866_AM	105_04866	AM	2016	2	0.0	0.348	0.83	5.5	2.0	1	16.0	4.0	0.88	21839.0804598	70.5962515298	41.6052063508	15.9790646442	0.747915064268	1.2690719415	21155.4902411	15999.2302911	15106.994672	336.170576591	0.0	0.0	0.0	0.0	0.0
1465	105_04870_AM	105_04870	AM	2016	2	0.0	0.348	0.83	5.5	1.0	1	30.0	3.35722791141	0.8398	18052.635685	69.6299589852	59.0045027873	56.1277742666	0.723654023848	0.853968724754	13673.6111336	11505.329316	10519.9024607	1035.39629914	0.0	0.0	0.0	0.0	0.0
1466	105_08351_AM	105_08351	AM	2016	1	0.0	0.348	0.6	3.5	3.0	2	14.0	3.0	0.08	8189.65517241	29.6230008991	20.4843404973	16.201025455	0.162036250694	0.234325337476	7524.83264169	1663.15613	1571.25068	28.2394	0.27	0.07125	0.07125	0.0	0.0
1467	105_10333_AM	105_10333	AM	2016	1	0.0	0.348	0.6	3.5	1.0	3	12.0	4.0	0.15	8045.97701149	25.52	12.3878967739	7.0	0.352664576803	0.726515579222	9466.8000511	2534.47217	2256.66898	183.58127	17.96	3.49222222222	0.0	3.49222222222	0.0
1468	105_10506_AM	105_10506	AM	2016	2	0.0	0.348	0.6	3.5	1.0	2	12.0	3.33333333333	0.18	8237.54789272	22.8828103043	9.89764633198	8.0	0.471970000904	1.09116850994	10300.8592823	1003.37197	828.466223333	170.136853333	8.42666666667	2.01303703704	2.01303703704	0.0	0.0
1469	105_14182_AM	105_14182	AM	2016	1	0.0	0.348	0.6	3.5	3.0	3	14.0	1.0	0.36	2298.85057471	34.5378902936	26.6150416914	19.0366398712	0.625400098744	0.811571150272	1881.655694	11.7925	10.5075	4.81333	0.16	0.0355555555556	0.0	0.0355555555556	0.0
1470	105_14212_AM	105_14212	AM	2016	6	0.0	0.348	0.6	8.5	3.0	4	2.0	1.0	0.6	1374.5210728	24.07679828	16.0886374318	13.6947141629	1.49521541782	2.23760403282	1344.24374498	948.532152333	910.390227333	45.6357946667	0.232666666667	0.0309145061728	0.0	0.0	0.0
1471	105_14503_AM	105_14503	AM	2016	4	0.0	0.348	0.6	8.5	3.0	4	14.0	1.49741090466	0.6566	3012.03342891	24.4578330731	16.7964362075	13.0993680567	1.61077229868	2.34549755159	2916.4375246	248.310305468	196.716869647	31.7201163844	0.845041120926	0.164313551291	0.0	0.0	0.0
1472	105&10491_EA	105&10491	EA	2016	2	0.0	0.463	0.6	3.5	1.0	2	10.0	3.0	0.17	5831.53347732	28.4670367036	25.5574035298	21.6667412345	0.358309159685	0.399101574936	3626.98453918	2004.75021353	1696.19066529	133.073125882	1.68	0.42	0.42	0.0	0.0
1473	105&14211_EA	105&14211	EA	2016	6	0.0	0.463	0.6	8.5	3.0	4	2.0	1.0	0.6	1033.11735061	25.2154069652	21.5370440538	19.6209566128	1.42769855151	1.67153857837	891.151786734	146.428972667	121.081803333	9.05033516667	0.0481666666667	0.00639992283951	0.0	0.0	0.0
1474	105+04183_EA	105+04183	EA	2016	1	0.0	0.463	0.83	5.5	3.0	1	9.0	5.0	0.32	20518.3585313	69.38	62.5051077586	58.384	0.276736811761	0.307174896396	14208.7462625	3777.07568	3476.13002	990.91333	0.0	0.0	0.0	0.0	0.0
1475	105+04184_EA	105+04184	EA	2016	1	0.0	0.463	0.83	5.5	3.0	1	10.0	3.0	0.433	12311.0151188	71.58	63.1199460626	59.0	0.362950544845	0.411597309894	8837.25148043	3480.50244	3217.28676	9.1	0.0	0.0	0.0	0.0	0.0
1476	105+04185_EA	105+04185	EA	2016	1	0.0	0.463	0.83	5.5	3.0	1	10.0	2.0	0.54	7559.39524838	71.49	63.2832793959	59.0	0.453210239194	0.51198358096	5393.93494352	296.57324	258.84324	1.78333	0.0	0.0	0.0	0.0	0.0
1477	105+04401_EA	105+04401	EA	2016	1	0.0	0.463	0.83	5.5	1.0	1	6.0	4.0	0.21	15982.7213823	65.53	55.8584204276	52.0	0.192278345796	0.225570288303	12019.673426	5431.17334	4867.16585	315.95314	0.0	0.0	0.0	0.0	0.0
1478	105+04402_EA	105+04402	EA	2016	1	0.0	0.463	0.83	5.5	1.0	1	6.0	3.0	0.36	11987.0410367	63.19	55.2534448575	50.822	0.341826238329	0.390925851876	8713.68621707	1845.92542	1788.3416	179.09667	0.0	0.0	0.0	0.0	0.0
1479	105+04863_EA	105+04863	EA	2016	1	0.0	0.463	0.83	5.5	2.0	1	11.0	4.0	1.0	16414.6868251	69.9	61.9712731481	59.272	0.858369098712	0.968190533324	11683.8079452	2293.90308	2165.26847	258.63667	0.0	0.0	0.0	0.0	0.0
1480	105+04864_EA	105+04864	EA	2016	1	0.0	0.463	0.83	5.5	2.0	1	11.0	4.0	0.63	16414.6868251	69.96	62.1055614035	59.3	0.540308747856	0.608641144944	11659.2377533	2948.04175	2735.05094	212.04601	0.0	0.0	0.0	0.0	0.0
1481	105+04866_EA	105+04866	EA	2016	1	0.0	0.463	0.83	5.5	2.0	1	11.0	5.0	0.43	20518.3585313	70.4	63.6455357143	60.0	0.366477272727	0.405370144354	14116.6806717	3462.55469	3162.72845	234.07928	0.0	0.0	0.0	0.0	0.0
1482	105+04868_EA	105+04868	EA	2016	1	0.0	0.463	0.83	5.5	2.0	1	9.0	4.0	0.21	16414.6868251	68.74	62.5527457098	59.0	0.183299389002	0.201430006901	11149.7247423	3521.98193	3208.77651	156.69849	0.0	0.0	0.0	0.0	0.0
1483	105+04869_EA	105+04869	EA	2016	8	0.0	0.463	0.83	8.5	2.0	1	10.0	2.25498230583	1.0738	7981.50489551	67.73	61.3642998586	58.0	0.951247600768	1.04992642544	6249.31065243	305.687371579	267.242130481	79.0219806612	0.0296144533433	0.0134810542545	0.0	0.0	0.0
1484	105+04872_EA	105+04872	EA	2016	1	0.0	0.463	0.83	5.5	2.0	1	10.0	4.0	0.33	16414.6868251	68.74	55.1120251177	51.636	0.288041897003	0.359268235158	13170.9065133	446.66907	356.35145	335.86667	0.0	0.0	0.0	0.0	0.0
1485	105+04873_EA	105+04873	EA	2016	1	0.0	0.463	0.6	8.5	2.0	4	6.0	1.0	0.17	647.948164147	45.93	38.3342716535	31.0	0.222077073808	0.266080443427	568.764053986	71.33841	48.91843	8.08	0.72	0.06	0.0	0.0	0.0
1486	105+05618_EA	105+05618	EA	2016	4	0.0	0.463	0.83	5.5	2.0	1	7.0	3.0	0.5469	9243.06527228	62.48	53.1622195122	48.0	0.52519206146	0.617242852181	6966.61333718	856.530807877	788.458559426	21.6376549643	0.2236240629	0.0886118470328	0.0	0.0	0.0
1487	105+05619_EA	105+05619	EA	2016	1	0.0	0.463	0.6	3.5	3.0	2	7.0	4.0	0.19	8207.34341253	42.76	33.0689170507	23.0	0.266604303087	0.344734603269	6687.88244335	881.05212	806.89018	109.93	4.53	1.19541666667	1.19541666667	0.0	0.0
1488	105+05620_EA	105+05620	EA	2016	3	0.0	0.463	0.6	3.5	3.0	2	7.0	3.0	0.32	6155.5075594	35.72	25.20025	16.384	0.53751399776	0.761897203401	5549.44292117	514.371024688	463.935849687	81.189583125	1.41875	0.374392361111	0.374392361111	0.0	0.0
1489	105+05621_EA	105+05621	EA	2016	6	0.0	0.463	0.6	3.5	3.0	2	7.0	3.0	0.81	6155.5075594	32.25	25.0715602837	22.79	1.50697674419	1.93845135484	4982.68163314	453.491585185	398.620970988	72.4871567901	1.64543209877	0.434211248285	0.434211248285	0.0	0.0
1490	105+05622_EA	105+05622	EA	2016	1	0.0	0.463	0.6	3.5	3.0	2	7.0	3.0	0.15	6155.5075594	38.59	29.1432577904	24.13	0.233221041721	0.308819283854	5162.5204831	607.70172	537.09054	53.45066	1.69	0.445972222222	0.445972222222	0.0	0.0
1491	105+05623_EA	105+05623	EA	2016	2	0.0	0.463	0.6	3.5	3.0	2	4.0	3.0	0.33	6155.5075594	35.66	25.844625	22.0	0.555243970836	0.766116745745	5401.5306359	794.188434545	707.428671818	46.1340963636	1.6196969697	0.42742003367	0.42742003367	0.0	0.0
1492	105+05624_EA	105+05624	EA	2016	2	0.0	0.463	0.6	3.5	3.0	2	7.0	3.0	0.26	6155.5075594	33.21	23.857675	18.674	0.469738030714	0.653877630574	5450.63109594	554.497745	489.935955	60.31066	2.65	0.699305555556	0.699305555556	0.0	0.0
1493	105+05625_EA	105+05625	EA	2016	6	0.0	0.463	0.6	3.5	3.0	2	4.0	3.0	0.78	6155.5075594	39.25	29.6322087379	24.0	1.1923566879	1.57936252454	5164.44777132	629.658355	554.842345	62.1517683333	2.03666666667	0.537453703704	0.537453703704	0.0	0.0
1494	105+05626_EA	105+05626	EA	2016	2	0.0	0.463	0.6	3.5	3.0	2	4.0	3.0	0.26	6155.5075594	36.35	29.9016847826	27.0	0.429160935351	0.521709733529	4595.07130128	813.62326	711.19904	68.292325	1.95	0.514583333333	0.514583333333	0.0	0.0
1495	105+05627_EA	105+05627	EA	2016	2	0.0	0.463	0.6	3.5	3.0	2	4.0	3.0	0.26	6155.5075594	35.22	29.4626869806	25.59	0.442930153322	0.529483275245	4467.48182912	887.744355	774.447585	69.132325	1.66	0.438055555556	0.438055555556	0.0	0.0
1496	105+05628_EA	105+05628	EA	2016	1	0.0	0.463	0.6	3.5	3.0	2	4.0	3.0	0.13	6155.5075594	33.58	31.2526666667	24.686	0.232281119714	0.249578702617	3391.21536829	797.60895	703.47038	107.48732	1.06	0.279722222222	0.279722222222	0.0	0.0
1497	105+05629_EA	105+05629	EA	2016	1	0.0	0.463	0.6	3.5	3.0	2	4.0	3.0	0.13	6155.5075594	34.28	28.165264624	18.0	0.227537922987	0.276936861916	4603.88647822	792.87488	697.24629	113.19732	7.25	1.91319444444	1.91319444444	0.0	0.0
1498	105+05630_EA	105+05630	EA	2016	2	0.0	0.463	0.6	3.5	3.0	2	1.0	3.0	0.3916	6155.5075594	38.78	33.8792243767	30.0	0.605879319237	0.693522370487	4099.62280527	842.735486282	715.745005097	113.016301614	2.88920326864	0.762428640336	0.762428640336	0.0	0.0
1499	105+05631_EA	105+05631	EA	2016	1	0.0	0.463	0.6	3.5	3.0	2	1.0	3.0	0.51	6155.5075594	42.6	30.9830116959	27.772	0.718309859155	0.987638009511	5381.78503044	588.46741	510.16487	43.09399	3.02	0.796944444444	0.796944444444	0.0	0.0
1500	105+05632_EA	105+05632	EA	2016	4	0.0	0.463	0.6	3.5	2.0	2	1.0	3.0	0.53	6155.5075594	34.63	29.7360518732	26.0	0.918278948888	1.06940894963	4253.60022826	593.74536434	530.303365849	38.0383337736	0.567735849057	0.14981918239	0.14981918239	0.0	0.0
1501	105+05633_EA	105+05633	EA	2016	1	0.0	0.463	0.6	3.5	2.0	2	1.0	3.0	0.13	6155.5075594	38.43	33.5254697987	29.454	0.202966432475	0.232658932055	4112.83588863	613.12445	555.52738	39.91066	0.62	0.163611111111	0.163611111111	0.0	0.0
1502	105+05634_EA	105+05634	EA	2016	1	0.0	0.463	0.6	3.5	2.0	2	1.0	3.0	0.13	6155.5075594	36.41	30.7226174497	25.148	0.214226860753	0.253884618157	4398.96426528	800.39142	713.96317	35.11399	0.82	0.216388888889	0.216388888889	0.0	0.0
1503	105+05635_EA	105+05635	EA	2016	1	0.0	0.463	0.6	3.5	2.0	2	1.0	3.0	0.13	6155.5075594	43.2	35.1466451613	30.186	0.180555555556	0.221927298159	4675.39860194	785.79639	703.85941	43.11066	0.61	0.160972222222	0.160972222222	0.0	0.0
1504	105+05637_EA	105+05637	EA	2016	1	0.0	0.463	0.6	3.5	1.0	2	6.0	3.0	0.15	5831.53347732	28.77	15.8534782609	11.702	0.312825860271	0.567698763129	6364.22556554	49.17671	32.99683	40.74647	2.21	0.5525	0.5525	0.0	0.0
1505	105+05638_EA	105+05638	EA	2016	1	0.0	0.463	0.6	3.5	0.0	2	6.0	3.0	0.09	5507.55939525	25.01	17.2191836735	11.968	0.215913634546	0.313603716784	5080.84669792	88.91919	58.76783	35.99333	2.13	0.502916666667	0.502916666667	0.0	0.0
1506	105+05639_EA	105+05639	EA	2016	1	0.0	0.463	0.6	3.5	0.0	2	6.0	3.0	0.07	5507.55939525	28.46	18.3113362069	10.526	0.147575544624	0.229366112475	5384.0958556	12.0	6.0	66.24	2.23	0.526527777778	0.526527777778	0.0	0.0
1507	105+05640_EA	105+05640	EA	2016	5	0.0	0.463	0.6	3.5	0.0	2	6.0	3.0	0.27	5507.55939525	28.43	16.6938059701	13.0	0.56982061203	0.970419808941	5762.64992874	58.5793396296	42.1290537037	31.7407281481	0.978148148148	0.230951646091	0.230951646091	0.0	0.0
1508	105+05641_EA	105+05641	EA	2016	2	0.0	0.463	0.6	3.5	0.0	2	6.0	3.0	0.06	5507.55939525	26.92	22.234372093	17.646	0.133729569094	0.161911475842	4084.39974355	17.69553	10.4831	30.395	0.76	0.179444444444	0.179444444444	0.0	0.0
1509	105+05642_EA	105+05642	EA	2016	5	0.0	0.463	0.6	3.5	0.0	2	6.0	3.0	0.19	5507.55939525	24.91	21.9039170507	18.59	0.457647531112	0.520454856253	3613.34995082	77.4377794737	57.7748442105	32.3788036842	0.807894736842	0.190752923977	0.190752923977	0.0	0.0
1510	105+05643_EA	105+05643	EA	2016	2	0.0	0.463	0.6	3.5	0.0	2	5.0	3.0	0.06	5507.55939525	26.03	21.9432057416	17.0	0.138301959278	0.164059893636	3942.72735716	124.14191	86.79692	25.87167	0.98	0.231388888889	0.231388888889	0.0	0.0
1511	105+05644_EA	105+05644	EA	2016	6	0.0	0.463	0.6	3.5	0.0	2	5.0	3.0	0.21	5507.55939525	25.07	20.5678199052	15.0	0.502592740327	0.612607464382	4128.95497639	12.0	6.0	22.4042857143	0.90380952381	0.213399470899	0.213399470899	0.0	0.0
1512	105+05645_EA	105+05645	EA	2016	2	0.0	0.463	0.6	3.5	0.0	2	2.0	3.0	0.06	5507.55939525	29.27	23.4241614907	19.0	0.122992825419	0.153687465032	4286.58114568	12.0	6.0	23.125	1.335	0.315208333333	0.315208333333	0.0	0.0
1513	105+05646_EA	105+05646	EA	2016	1	0.0	0.463	0.6	3.5	0.0	2	2.0	3.0	0.07	5507.55939525	26.9	22.0969047619	16.0	0.156133828996	0.190071869579	4120.69234165	12.0	6.0	35.6	2.05	0.484027777778	0.484027777778	0.0	0.0
1514	105+05647_EA	105+05647	EA	2016	6	0.0	0.463	0.6	3.5	0.0	2	2.0	3.0	0.42	5723.54211663	24.08	16.0771794872	11.0	1.04651162791	1.5674391158	5426.10635277	18.0	9.0	23.7366666667	1.365	0.334930555556	0.334930555556	0.0	0.0
1515	105+05648_EA	105+05648	EA	2016	6	0.0	0.463	0.6	3.5	1.0	2	2.0	3.16666666667	0.42	6155.5075594	25.28	17.9154915254	13.288	0.996835443038	1.40660388604	5525.08847608	17.527075	10.0952366667	24.8254716667	0.816666666667	0.204166666667	0.204166666667	0.0	0.0
1516	105+05649_EA	105+05649	EA	2016	1	0.0	0.463	0.6	3.5	2.0	2	2.0	3.0	0.09	6155.5075594	28.44	16.1350359712	11.72	0.189873417722	0.334675423695	6592.09760452	1517.73572	1416.07508	75.3928	1.13	0.298194444444	0.298194444444	0.0	0.0
1517	105+05654_EA	105+05654	EA	2016	1	0.0	0.463	0.6	3.5	2.0	2	2.0	3.0	0.08184	6155.5075594	34.61	31.2200840336	23.0	0.141878069922	0.157283369088	3777.03157963	451.38525	383.62609	11.52685	0.17	0.0448611111111	0.0448611111111	0.0	0.0
1518	105+05655_EA	105+05655	EA	2016	3	0.0	0.463	0.6	3.5	2.0	2	2.0	3.0	0.12	6155.5075594	35.6	33.1639914163	26.0	0.202247191011	0.217102938836	3377.94567123	455.355393333	387.533605	15.405735	0.4	0.105555555556	0.105555555556	0.0	0.0
1519	105+06025_EA	105+06025	EA	2016	12	0.0	0.463	0.6	3.5	3.0	2	7.0	3.0	0.58	6155.5075594	39.4	34.0665909091	32.0	0.883248730964	1.02152869047	4193.30756776	97.0926641379	79.7448660345	5.14999189655	0.0529310344828	0.0139679118774	0.0139679118774	0.0	0.0
1520	105+06026_EA	105+06026	EA	2016	3	0.0	0.463	0.6	3.5	3.0	2	7.0	2.0	0.16	4103.67170626	27.34	21.2851428571	20.0	0.351133869788	0.451018819298	3315.62782797	127.971765625	104.132120625	7.6016675	0.10625	0.0280381944444	0.0280381944444	0.0	0.0
1521	105+06028_EA	105+06028	EA	2016	15	0.0	0.463	0.6	3.5	3.0	2	1.0	2.33333333333	0.9	4787.61699064	24.92	15.4090697674	12.912	2.16693418941	3.50442958693	4826.50043075	335.176004	273.169191333	19.001556	0.282666666667	0.0745925925926	0.0745925925926	0.0	0.0
1522	105+06029_EA	105+06029	EA	2016	12	0.0	0.463	0.6	3.5	2.0	2	1.0	2.12857142857	0.7	4367.47917309	23.69	13.0395774648	11.0	1.77289995779	3.2209632646	4769.82957789	585.514813429	487.141925143	35.0920064286	0.577	0.152263888889	0.152263888889	0.0	0.0
1523	105+06030_EA	105+06030	EA	2016	15	0.0	0.463	0.6	3.5	2.0	2	2.0	3.0	0.89001	6155.5075594	24.81	13.8519166667	12.0	2.15238210399	3.85510549081	6661.47767973	769.144641886	647.461363024	48.7229872951	0.809797305648	0.213696511213	0.213696511213	0.0	0.0
1524	105+06031_EA	105+06031	EA	2016	8	0.0	0.463	0.6	8.5	2.0	4	1.0	2.72727272727	0.44	5507.55939525	28.71	20.6361578947	17.918	0.919540229885	1.27930790871	5237.35665173	484.608938636	380.230357045	43.1686925	0.405	0.1051875	0.0	0.0	0.0
1525	105+06032_EA	105+06032	EA	2016	3	0.0	0.463	0.6	3.5	1.0	2	5.0	2.32203389831	0.59	4660.10176813	29.33	17.8894029851	12.0	1.20695533583	1.97882511951	4745.80774931	638.501227288	507.010402373	111.159841356	1.39652372881	0.360457158714	0.360457158714	0.0	0.0
1526	105+06033_EA	105+06033	EA	2016	3	0.0	0.463	0.6	8.5	1.0	4	5.0	2.97435897436	0.39	5615.55075594	32.26	16.9273964497	13.0	0.725356478611	1.3823744289	5894.35671047	709.36193641	550.451205641	62.7197758974	1.00615384615	0.244310344828	0.0	0.0	0.0
1527	105+06039_EA	105+06039	EA	2016	4	0.0	0.463	0.6	8.5	2.0	4	2.0	2.0	0.36	2807.77537797	27.21	18.7465100671	17.0	0.793825799338	1.1522144614	2715.37826878	489.4503075	436.2631675	32.5062675	0.845	0.152569444444	0.0	0.0	0.0
1528	105+06040_EA	105+06040	EA	2016	6	0.0	0.463	0.6	3.5	1.0	2	2.0	2.0	0.43	3887.68898488	24.99	15.116631016	13.0	1.03241296519	1.70672949367	3983.11354535	545.02706907	472.594167442	40.809775814	1.01	0.2525	0.2525	0.0	0.0
1529	105+06041_EA	105+06041	EA	2016	7	0.0	0.463	0.6	3.5	1.0	2	3.0	2.0	0.63	3887.68898488	23.56	16.6110795455	15.0	1.60441426146	2.27558960852	3507.03080263	313.543836667	273.733730159	23.0193298413	1.64555555556	0.411388888889	0.411388888889	0.0	0.0
1531	105+06131_EA	105+06131	EA	2016	3	0.0	0.463	0.6	3.5	2.0	2	2.0	3.0	0.27	6155.5075594	26.03	17.6985964912	14.318	0.62235881675	0.915326817471	5743.24851743	2640.92806	2505.06775667	48.5707266667	1.05666666667	0.278842592593	0.278842592593	0.0	0.0
1532	105+06132_EA	105+06132	EA	2016	6	0.0	0.463	0.6	3.5	2.0	2	2.0	3.0	0.54	6155.5075594	28.37	18.9988648649	15.0	1.14205146281	1.70536504314	5820.40737427	2189.178955	2066.36471833	48.0906233333	1.145	0.302152777778	0.302152777778	0.0	0.0
1533	105+06134_EA	105+06134	EA	2016	4	0.0	0.463	0.6	3.5	2.0	2	5.0	4.0	0.36	8207.34341253	31.94	27.3587148594	24.0	0.676268002505	0.789510768726	5699.578166	1865.5515425	1584.2143375	112.672135	1.45	0.382638888889	0.382638888889	0.0	0.0
1534	105+06135_EA	105+06135	EA	2016	1	0.0	0.463	0.6	3.5	1.0	2	5.0	4.0	0.09	7775.37796976	28.95	24.3887666667	22.0	0.186528497409	0.221413410272	5572.83440629	2334.81567	1975.46341	181.15851	1.77	0.4425	0.4425	0.0	0.0
1535	105+06136_EA	105+06136	EA	2016	4	0.0	0.463	0.6	3.5	1.0	2	5.0	3.0	0.36	5831.53347732	27.62	22.9168271955	20.0	0.782041998552	0.94253885216	4292.04491019	2433.4420175	2059.9216625	155.3939	1.5875	0.396875	0.396875	0.0	0.0
1536	105+06137_EA	105+06137	EA	2016	1	0.0	0.463	0.6	3.5	1.0	2	5.0	3.0	0.09145	5831.53347732	24.71	10.9687619048	5.0	0.222055847835	0.500238773311	7196.65177263	1343.33813	1058.05782	103.37806	3.42	0.855	0.855	0.0	0.0
1537	105+06466_EA	105+06466	EA	2016	1	0.0	0.463	0.6	3.5	2.0	2	6.0	2.0	0.17	4103.67170626	30.13	26.443037037	21.0	0.338533023565	0.385734815019	2704.51045456	206.75792	144.36568	47.86333	0.65	0.171527777778	0.171527777778	0.0	0.0
1538	105+06467_EA	105+06467	EA	2016	2	0.0	0.463	0.6	3.5	0.0	2	6.0	2.0	0.13	3671.7062635	30.07	19.398902439	15.0	0.259394745594	0.402084603731	3581.71464054	409.90727	324.785465	32.610435	0.35	0.0826388888889	0.0826388888889	0.0	0.0
1539	105+06468_EA	105+06468	EA	2016	3	0.0	0.463	0.6	3.5	0.0	2	6.0	2.0	0.24	3671.7062635	29.91	17.4285125448	13.0	0.481444332999	0.826232299686	3862.1259821	458.64291	381.00651	48.67931	1.2875	0.303993055556	0.303993055556	0.0	0.0
1540	105+06469_EA	105+06469	EA	2016	4	0.0	0.463	0.6	8.5	1.0	4	3.0	2.0	0.42	3270.59549522	20.81	13.7009651475	10.0	1.21095627102	1.83928648301	3215.17246025	169.359107752	134.517162124	22.0936062381	0.642942857143	0.135222108844	0.0	0.0	0.0
1541	105+06545_EA	105+06545	EA	2016	1	0.0	0.463	0.6	3.5	1.0	2	9.0	2.0	0.11	3887.68898488	24.45	19.5763529412	16.504	0.269938650307	0.337141449167	3023.71171269	486.70255	375.59068	40.18512	2.49	0.6225	0.6225	0.0	0.0
1542	105+06596_EA	105+06596	EA	2016	15	0.0	0.463	0.6	3.5	0.0	3	3.0	2.0	0.82	2881.52557551	17.98	12.1784023669	10.0	2.73637374861	4.03993877996	2697.71229806	402.228359512	298.441787561	38.6228346341	1.07085365854	0.198427151497	0.0	0.198427151497	0.0
1543	105+06598_EA	105+06598	EA	2016	1	0.0	0.463	0.6	3.5	3.0	2	7.0	2.0	0.8	4103.67170626	43.04	37.2291071429	33.0	1.11524163569	1.289313757	2793.11917403	138.22762	121.83261	21.76667	1.44	0.38	0.38	0.0	0.0
1544	105+06601_EA	105+06601	EA	2016	1	0.0	0.463	0.6	3.5	3.0	2	4.0	2.0	1.98	4103.67170626	35.91	30.8717333333	30.0	3.30827067669	3.84818042827	2828.92128263	92.63896	83.53897	24.93667	1.47	0.387916666667	0.387916666667	0.0	0.0
1545	105+06602_EA	105+06602	EA	2016	2	0.0	0.463	0.6	3.5	3.0	2	1.0	2.0	0.52	4103.67170626	33.67	31.3433333333	29.0	0.926640926641	0.995426991387	2258.75489102	107.48537	90.59037	30.1438461538	0.240384615385	0.0634348290598	0.0634348290598	0.0	0.0
1546	105+06603_EA	105+06603	EA	2016	2	0.0	0.463	0.6	3.5	3.0	2	1.0	2.0	0.26	4103.67170626	31.42	27.7147619048	26.0	0.496499045194	0.562876926513	2672.22899681	82.97719	71.08927	4.25	0.0861538461538	0.022735042735	0.022735042735	0.0	0.0
1547	105+07766_EA	105+07766	EA	2016	2	0.0	0.463	0.71	2.1	3.0	1	7.0	2.0	1.4964	6263.49892009	54.74	51.7849315068	47.0	1.64018998904	1.73378620745	1885.55330622	342.84802	307.98304	1.28333	0.0	0.0	0.0	0.0	0.0
1548	105+07767_EA	105+07767	EA	2016	1	0.0	0.463	0.71	2.1	3.0	1	7.0	2.0	0.48	6263.49892009	49.81	43.7288349515	40.0	0.578197149167	0.658604328973	2881.74373055	336.37439	297.3994	30.58	0.41	0.165138888889	0.0	0.0	0.0
1549	105+07768_EA	105+07768	EA	2016	4	0.0	0.463	0.6	3.5	3.0	2	7.0	2.0	0.57	4103.67170626	46.54	42.9118604651	40.0	0.734851740438	0.796982457282	2344.3206129	194.318236842	171.881391754	10.5215822807	0.157543859649	0.0415740740741	0.0415740740741	0.0	0.0
1550	105+08312_EA	105+08312	EA	2016	2	0.0	0.463	0.6	3.5	2.0	2	2.0	3.0	0.13	6155.5075594	28.25	21.4408866995	16.0	0.27610619469	0.363790924756	5132.39450588	2674.96058154	2560.79485385	34.6895246154	1.39923076923	0.369241452991	0.369241452991	0.0	0.0
1554	105+08340_EA	105+08340	EA	2016	1	0.0	0.463	0.6	3.5	1.0	2	5.0	3.0	0.0977	5831.53347732	25.73	16.4263636364	12.098	0.227827438787	0.356865349493	5736.25567158	1144.1261	900.65845	99.7766	0.97	0.2425	0.2425	0.0	0.0
1555	105+08341_EA	105+08341	EA	2016	4	0.0	0.463	0.6	3.5	1.0	2	5.0	4.0	0.36	8099.35205184	30.4	25.2816955017	22.066	0.710526315789	0.854373077887	5938.01548845	2232.509155	1893.5105975	150.633075	1.3675	0.356119791667	0.356119791667	0.0	0.0
1557	105+08351_EA	105+08351	EA	2016	5	0.0	0.463	0.6	3.5	3.0	2	4.0	2.20689655172	0.58	4528.18946898	29.96	21.9896296296	23.0	1.16154873164	1.58256417167	3920.88767762	60.9881246552	41.7252812069	3.2002287931	0.0856896551724	0.0226125478927	0.0226125478927	0.0	0.0
1558	105+08352_EA	105+08352	EA	2016	7	0.0	0.463	0.6	3.5	3.0	2	7.0	3.0	0.39	6155.5075594	32.53	26.7955555556	22.19	0.719335997541	0.87327915077	4585.03977103	121.303298462	101.919174359	8.3277225641	0.115897435897	0.030584045584	0.030584045584	0.0	0.0
1559	105+08369_EA	105+08369	EA	2016	8	0.0	0.463	0.6	8.5	3.0	4	1.0	1.375	0.48	1039.41684665	19.13	14.6363636364	12.0	1.50548876111	1.96770186335	960.629775316	44.7939825	30.00071	2.16145125	0.08125	0.00789930555556	0.0	0.0	0.0
1560	105+08371_EA	105+08371	EA	2016	4	0.0	0.463	0.6	8.5	1.0	4	5.0	3.31149593157	0.4793	6288.32814593	30.76	17.4929347826	14.0	0.934915474642	1.64397800354	6464.08519143	734.985728888	564.823464023	66.6427034926	0.581646150636	0.142052316149	0.0	0.0	0.0
1561	105+08372_EA	105+08372	EA	2016	3	0.0	0.463	0.6	3.5	0.0	3	3.0	2.0	0.15315	2807.77537797	17.37	11.3523809524	11.0	0.529015544041	0.809433724831	2710.11095044	629.112009151	518.435663275	25.0772466863	0.533558602677	0.0963369699278	0.0	0.0963369699278	0.0
1562	105+08380_EA	105+08380	EA	2016	3	0.0	0.463	0.6	3.5	1.0	2	6.0	2.0	0.36	3887.68898488	35.09	24.6125714286	20.998	0.615559988601	0.877600297176	3524.55904858	246.971048889	171.713164444	34.1885188889	0.78	0.195	0.195	0.0	0.0
1563	105+08381_EA	105+08381	EA	2016	1	0.0	0.463	0.6	3.5	1.0	2	6.0	2.0	0.17	3887.68898488	35.15	24.0918246445	20.0	0.290184921764	0.423380136229	3601.24141989	442.47919	351.56812	38.16877	1.47	0.3675	0.3675	0.0	0.0
1564	105+08382_EA	105+08382	EA	2016	12	0.0	0.463	0.6	3.5	0.0	2	3.0	2.56425153794	1.1704	4848.87114704	26.87	19.3881979321	16.39	2.61347227391	3.62199727102	4274.39074106	456.305887098	389.514401881	91.0358670984	1.98187286398	0.481985863056	0.481985863056	0.0	0.0
1565	105+10292_EA	105+10292	EA	2016	6	0.0	0.463	0.6	3.5	3.0	2	7.0	1.68085106383	0.47	3448.83047654	28.28	22.0795	22.0	0.997171145686	1.27720283521	2776.30971313	120.775965532	107.237989787	7.58191489362	0.0912765957447	0.0240868794326	0.0240868794326	0.0	0.0
1566	105+10293_EA	105+10293	EA	2016	3	0.0	0.463	0.6	3.5	2.0	2	11.0	2.86842105263	0.38	5885.52915767	35.89	29.3224293785	28.0	0.635274449707	0.77756176699	4441.35105202	421.788213158	348.337640526	34.4925005263	1.05921052632	0.279513888889	0.279513888889	0.0	0.0
1567	105+10294_EA	105+10294	EA	2016	2	0.0	0.463	0.6	3.5	2.0	2	11.0	2.0	0.12	4103.67170626	27.81	17.0454545455	10.6	0.258899676375	0.422399999999	4164.14374114	108.691210167	93.5360484667	5.33750333333	0.3765	0.0993541666667	0.0993541666667	0.0	0.0
1568	105+10295_EA	105+10295	EA	2016	10	0.0	0.463	0.6	3.5	2.0	2	11.0	2.0	0.88	4103.67170626	27.58	23.0485714286	16.08	1.91443074692	2.29081442915	2983.50561907	64.2453954545	54.2064406818	6.58450784091	0.261590909091	0.0690309343434	0.0690309343434	0.0	0.0
1570	105+10297_EA	105+10297	EA	2016	9	0.0	0.463	0.6	3.5	2.0	2	11.0	2.0	0.5	4103.67170626	29.48	18.4175925926	15.216	1.01763907734	1.62887738173	4104.92872105	209.684042	185.0350138	8.6482654	0.1118	0.0295027777778	0.0295027777778	0.0	0.0
1571	105+10298_EA	105+10298	EA	2016	1	0.0	0.463	0.6	3.5	2.0	2	11.0	2.0	0.13	4103.67170626	30.71	19.2964444444	17.0	0.253988928688	0.40421954534	4086.9470749	90.99323	69.42614	5.74	0.18	0.0475	0.0475	0.0	0.0
1572	105+10299_EA	105+10299	EA	2016	2	0.0	0.463	0.6	3.5	2.0	2	11.0	2.0	0.09458	4103.67170626	30.62	25.5016393443	24.0	0.185329849771	0.222526870661	3001.16719906	159.708752622	127.772970057	10.6200676676	0.135335165997	0.0357134465826	0.0357134465826	0.0	0.0
1573	105+10300_EA	105+10300	EA	2016	1	0.0	0.463	0.6	3.5	2.0	2	11.0	2.0	0.19	4103.67170626	35.22	22.7076923077	18.8	0.323679727428	0.502032520325	4005.02233732	110.22825	96.40032	15.59667	0.35	0.0923611111111	0.0923611111111	0.0	0.0
1574	105+10301_EA	105+10301	EA	2016	1	0.0	0.463	0.6	3.5	2.0	2	11.0	2.0	0.25	4103.67170626	44.41	37.9295145631	35.0	0.337761765368	0.395470392194	2866.21964462	368.89594	321.42727	30.72142	0.78	0.205833333333	0.205833333333	0.0	0.0
1576	105+10305_EA	105+10305	EA	2016	9	0.0	0.463	0.6	3.5	3.0	2	10.0	2.0	0.76893	4103.67170626	30.19	27.2567326733	24.0	1.52818151706	1.69263867951	2511.60673162	165.486697198	131.446012546	6.7366562626	0.142534951166	0.037613389891	0.037613389891	0.0	0.0
1577	105+10306_EA	105+10306	EA	2016	4	0.0	0.463	0.6	3.5	3.0	2	11.0	2.0	0.25	4103.67170626	26.74	23.9926436782	18.2	0.56095736724	0.625191629617	2556.54958193	333.385298	288.067286	12.01267	0.198	0.05225	0.05225	0.0	0.0
1578	105+10307_EA	105+10307	EA	2016	6	0.0	0.463	0.6	3.5	3.0	2	11.0	2.0	0.3	4103.67170626	23.44	15.34025	12.0	0.767918088737	1.17338374538	3956.50772107	386.792576667	326.743411667	9.84111166667	0.271666666667	0.0716898148148	0.0716898148148	0.0	0.0
1579	105+10308_EA	105+10308	EA	2016	2	0.0	0.463	0.6	3.5	2.0	2	11.0	2.0	0.13	4103.67170626	23.59	15.0933333333	10.838	0.330648579907	0.516784452298	4029.59872542	464.86966	392.61259	15.7776923077	0.752307692308	0.198525641026	0.198525641026	0.0	0.0
1580	105+10309_EA	105+10309	EA	2016	5	0.0	0.463	0.6	3.5	1.0	2	11.0	2.0	0.32	3968.6825054	24.2	14.8332478632	12.626	0.793388429752	1.29438948078	4027.07436307	503.447101562	428.51837375	13.0111434375	0.36	0.091875	0.091875	0.0	0.0
1581	105+10310_EA	105+10310	EA	2016	1	0.0	0.463	0.6	3.5	1.0	2	11.0	2.0	0.07	3887.68898488	16.79	10.0149382716	6.0	0.250148898154	0.419373528433	4023.28826988	787.65601	684.37525	24.04	3.67	0.9175	0.9175	0.0	0.0
1582	105+10311_EA	105+10311	EA	2016	3	0.0	0.463	0.6	3.5	1.0	2	7.0	2.0	0.22	3887.68898488	23.27	12.0658333333	9.336	0.567253975075	1.0939982043	4404.36421073	289.123034545	231.269702727	12.6469672727	0.21	0.0525	0.0525	0.0	0.0
1584	105+10317_EA	105+10317	EA	2016	1	0.0	0.463	0.6	3.5	3.0	2	11.0	1.0	0.17	2051.83585313	30.09	17.5625	10.0	0.338983050847	0.580782918149	2155.79480516	32.52923	30.21924	4.14	0.13	0.0343055555556	0.0343055555556	0.0	0.0
1585	105+10319_EA	105+10319	EA	2016	2	0.0	0.463	0.6	3.5	3.0	2	7.0	2.0	0.41	4103.67170626	37.74	33.8790361446	31.0	0.651828298887	0.72611274698	2553.06671739	77.0485331707	65.9922436585	10.2270739024	1.03707317073	0.273672086721	0.273672086721	0.0	0.0
1586	105+10320_EA	105+10320	EA	2016	2	0.0	0.463	0.6	3.5	3.0	2	7.0	2.0	0.45	4103.67170626	41.59	35.1100793651	33.0	0.649194517913	0.769009939261	2930.10426284	50.85527	44.74027	13.14	0.202	0.0533055555556	0.0533055555556	0.0	0.0
1587	105+10323_EA	105+10323	EA	2016	19	0.0	0.463	0.6	3.5	2.0	3	11.0	2.0	0.8543	3239.74082073	22.33	16.6382608696	15.38	2.29547693686	3.08073063656	2759.25556565	84.9694079731	61.2191228902	7.38592496781	0.278297904717	0.0579787301494	0.0	0.0579787301494	0.0
1588	105+10324_EA	105+10324	EA	2016	10	0.0	0.463	0.6	3.5	2.0	2	11.0	2.0	0.54	3287.73698104	21.41	16.1382352941	12.0	1.51331153667	2.00765445599	2763.46421526	64.8616446296	43.902592963	9.50407444444	0.299814814815	0.0633867741198	0.0633867741198	0.0	0.0
1589	105+10325_EA	105+10325	EA	2016	12	0.0	0.463	0.6	3.5	2.0	3	11.0	2.0	0.42	3239.74082073	18.77	14.6094285714	12.0	1.34256792754	1.72491346098	2618.44903876	83.9147002381	60.5808895238	10.6432554762	0.187857142857	0.0391369047619	0.0	0.0391369047619	0.0
1590	105+10326_EA	105+10326	EA	2016	5	0.0	0.463	0.6	3.5	2.0	3	11.0	1.95480225989	0.22125	3166.52633891	26.07	21.4320408163	20.0	0.50920598389	0.619399716237	2366.15787037	47.8480792655	28.0208193785	11.9207918644	0.480960451977	0.100200094162	0.0	0.100200094162	0.0
1591	105+10327_EA	105+10327	EA	2016	8	0.0	0.463	0.6	3.5	2.0	3	8.0	2.0	0.63875	3239.74082073	22.69	19.2282	18.0	1.68907007492	1.99316628702	2296.9010932	53.3705541487	31.4351455382	19.686703092	0.66240704501	0.13800146771	0.0	0.13800146771	0.0
1592	105+10328_EA	105+10328	EA	2016	2	0.0	0.463	0.6	3.5	2.0	3	9.0	2.0	0.09	3239.74082073	18.71	13.0411764706	10.0	0.288615713522	0.414073071718	2954.72717704	327.692713333	268.47302	18.2777766667	0.533333333333	0.111111111111	0.0	0.111111111111	0.0
1593	105+10329_EA	105+10329	EA	2016	11	0.0	0.463	0.6	3.5	2.0	3	9.0	2.0	0.55	3239.74082073	19.78	14.4194642857	13.0	1.66835187058	2.28857323311	2825.61183984	271.173228909	215.954930727	19.7446861818	0.431090909091	0.0898106060606	0.0	0.0898106060606	0.0
1594	105+10330_EA	105+10330	EA	2016	4	0.0	0.463	0.6	3.5	1.0	3	9.0	2.0	0.28	3023.75809935	17.53	12.3601428571	9.424	0.958357102111	1.35920759123	2727.5750071	96.9948553571	70.0457521429	18.4905014286	0.429017857143	0.0834201388889	0.0	0.0834201388889	0.0
1595	105+10331_EA	105+10331	EA	2016	10	0.0	0.463	0.6	3.5	1.0	3	9.0	2.0	0.88	3023.75809935	16.4	14.2702777778	13.0	3.21951219512	3.69999805345	2031.89436604	57.56039	34.57593	15.1370838636	0.596136363636	0.11591540404	0.0	0.11591540404	0.0
1596	105+10332_EA	105+10332	EA	2016	4	0.0	0.463	0.6	3.5	1.0	3	9.0	2.22857142857	0.35	3369.33045356	18.04	14.3327522936	12.0	1.16407982262	1.46517567386	2649.32509308	39.4431165714	20.4935451429	20.991712	0.698	0.135722222222	0.0	0.135722222222	0.0
1597	105+10334_EA	105+10334	EA	2016	3	0.0	0.463	0.6	3.5	0.0	3	6.0	2.0	0.21	2931.1940759	18.19	13.6711111111	12.0	0.692688290269	0.921651495449	2472.10242055	284.977709524	203.296461429	12.583297619	0.88619047619	0.167039871504	0.0	0.167039871504	0.0
1598	105+10335_EA	105+10335	EA	2016	3	0.0	0.463	0.6	3.5	0.0	3	6.0	2.0	0.09	2807.77537797	20.65	13.6096226415	7.036	0.261501210654	0.396778084319	2691.2990763	774.892783333	551.403606667	32.6138366667	0.736666666667	0.133009259259	0.0	0.133009259259	0.0
1599	105+10336_EA	105+10336	EA	2016	2	0.0	0.463	0.6	3.5	0.0	3	6.0	2.0	0.12	2807.77537797	21.47	14.285974026	6.4	0.33535165347	0.503990836529	2669.62348868	775.682054167	550.308795833	37.6817291667	1.0225	0.184618055556	0.0	0.184618055556	0.0
1600	105+10337_EA	105+10337	EA	2016	2	0.0	0.463	0.6	3.5	0.0	3	6.0	2.0	0.17	2807.77537797	22.66	16.7871559633	13.0	0.45013239188	0.607607388786	2406.71821382	754.247364118	536.122114118	41.0000082353	2.31411764706	0.417826797386	0.0	0.417826797386	0.0
1601	105+10338_EA	105+10338	EA	2016	2	0.0	0.463	0.6	3.5	0.0	3	6.0	2.0	0.17	2807.77537797	22.91	14.64056	11.0	0.445220427761	0.696694661953	2759.73425668	765.97272	545.09544	30.89109	1.24	0.223888888889	0.0	0.223888888889	0.0
1602	105+10339_EA	105+10339	EA	2016	4	0.0	0.463	0.6	3.5	0.0	3	6.0	2.0	0.17	2807.77537797	21.86	15.2015267176	14.0	0.466605672461	0.670985236515	2566.34809161	732.998114706	522.108665588	30.1900879412	0.719705882353	0.129946895425	0.0	0.129946895425	0.0
1603	105+10340_EA	105+10340	EA	2016	2	0.0	0.463	0.6	3.5	0.0	3	6.0	2.0	0.17	2807.77537797	20.93	12.9247407407	11.0	0.487338748208	0.789184108574	2833.38688083	755.92947	552.66021	46.186815	1.895	0.342152777778	0.0	0.342152777778	0.0
1604	105+10341_EA	105+10341	EA	2016	2	0.0	0.463	0.6	3.5	0.0	3	6.0	1.0	0.17	1403.88768898	18.33	12.9658823529	11.0	0.556464811784	0.786679974596	1262.41561071	660.430085	474.381865	49.10075	2.045	0.369236111111	0.0	0.369236111111	0.0
1605	105+10342_EA	105+10342	EA	2016	2	0.0	0.463	0.6	3.5	0.0	3	6.0	1.0	0.1196	1403.88768898	18.23	11.6498701299	9.0	0.393636862315	0.615972531881	1379.86256177	702.424300234	500.407581472	52.199329398	2.41334448161	0.435742753623	0.0	0.435742753623	0.0
1606	105+10343_EA	105+10343	EA	2016	1	0.0	0.463	0.6	3.5	0.0	3	6.0	1.0	0.0504	1403.88768898	21.76	13.8317094017	9.114	0.138970588235	0.218628074967	1385.67581842	727.3252	512.33068	51.24548	3.56	0.642777777778	0.0	0.642777777778	0.0
1607	105+10344_EA	105+10344	EA	2016	4	0.0	0.463	0.6	3.5	0.0	3	6.0	1.0	0.17	1403.88768898	20.2	12.6525531915	9.0	0.50495049505	0.80616140044	1401.55353463	616.497591765	447.517214706	67.2523576471	4.54411764706	0.820465686275	0.0	0.820465686275	0.0
1608	105+10345_EA	105+10345	EA	2016	2	0.0	0.463	0.6	3.5	0.0	3	6.0	1.0	0.07	1403.88768898	18.67	11.5127027027	8.0	0.224959828602	0.364814423551	1418.20243794	475.30185	335.008785	27.886695	1.55	0.279861111111	0.0	0.279861111111	0.0
1609	105+10346_EA	105+10346	EA	2016	8	0.0	0.463	0.6	3.5	0.0	3	6.0	1.125	0.28	1579.37365011	16.12	9.95755952381	8.0	1.04218362283	1.68716038903	1593.40926585	458.46748	343.13618875	19.80194125	1.08	0.195	0.0	0.195	0.0
1610	105+10347_EA	105+10347	EA	2016	2	0.0	0.463	0.6	3.5	0.0	3	3.0	1.0	0.05	1403.88768898	18.91	7.28305555556	5.0	0.158646218932	0.411915023456	1856.7829689	158.62903	108.195215	15.150145	0.39	0.0704166666667	0.0	0.0704166666667	0.0
1611	105+10349_EA	105+10349	EA	2016	7	0.0	0.463	0.6	3.5	3.0	2	7.0	3.0	0.88	6155.5075594	33.14	27.2812258065	22.334	1.59324079662	1.93539690535	4589.60978806	375.574927159	346.56442875	21.1319331818	0.515795454545	0.136112689394	0.136112689394	0.0	0.0
1612	105+10350_EA	105+10350	EA	2016	1	0.0	0.463	0.6	3.5	3.0	2	7.0	3.0	0.26	6155.5075594	29.72	24.4817757009	19.2	0.524899057873	0.637208680881	4584.77612093	330.22934	298.19008	50.74667	0.97	0.255972222222	0.255972222222	0.0	0.0
1613	105+10352_EA	105+10352	EA	2016	7	0.0	0.463	0.6	8.5	3.0	4	7.0	1.0	0.29639	1511.87904968	19.1	12.4685	11.632	0.931068062827	1.4262661908	1490.5885876	37.0673956503	25.9300934471	1.44336178683	0.0138331252741	0.00268977435886	0.0	0.0	0.0
1614	105+10354_EA	105+10354	EA	2016	5	0.0	0.463	0.6	3.5	3.0	2	7.0	2.0	0.43	4103.67170626	29.01	22.44	20.0	0.889348500517	1.14973262032	3343.03977077	298.433176744	268.998894419	22.0600004651	0.247906976744	0.0654198966408	0.0654198966408	0.0	0.0
1615	105+10355_EA	105+10355	EA	2016	1	0.0	0.463	0.6	3.5	3.0	2	7.0	2.0	0.06	4103.67170626	31.04	24.83	19.0	0.115979381443	0.144985904148	3195.88239965	110.80269	84.82853	27.13191	0.09	0.02375	0.02375	0.0	0.0
1616	105+10356_EA	105+10356	EA	2016	12	0.0	0.463	0.6	3.5	3.0	2	7.0	2.07692307692	0.78	4261.50523343	28.03	27.2426086957	25.83	1.66963967178	1.71789715599	1791.50285125	151.807803282	117.092561795	13.1116861282	0.184102564103	0.0485826210826	0.0485826210826	0.0	0.0
1617	105+10357_EA	105+10357	EA	2016	2	0.0	0.463	0.6	3.5	3.0	2	7.0	3.0	0.11	6155.5075594	24.63	15.1237681159	8.0	0.26796589525	0.436399179716	6237.84359722	152.357761818	120.609462727	12.1897854545	0.297272727273	0.078446969697	0.078446969697	0.0	0.0
1618	105+10358_EA	105+10358	EA	2016	3	0.0	0.463	0.6	3.5	2.0	2	8.0	3.0	0.35	6155.5075594	37.77	28.8814035088	25.0	0.555996822875	0.727111478277	5086.5686577	352.084219143	287.763784286	29.270064	0.454085714286	0.119828174603	0.119828174603	0.0	0.0
1619	105+10359_EA	105+10359	EA	2016	1	0.0	0.463	0.6	3.5	2.0	2	8.0	2.0	0.25	4103.67170626	31.01	28.6294936709	25.0	0.483714930668	0.523935217731	2333.16419002	145.42865	111.97282	38.64524	0.68	0.179444444444	0.179444444444	0.0	0.0
1620	105+10361_EA	105+10361	EA	2016	8	0.0	0.463	0.6	3.5	3.0	3	7.0	1.0	0.54	1727.86177106	24.68	22.9409375	21.0	1.31280388979	1.412322404	956.774935757	82.255252963	63.7522075926	3.54481537037	0.0431481481481	0.00958847736626	0.0	0.00958847736626	0.0
1621	105+10362_EA	105+10362	EA	2016	7	0.0	0.463	0.6	3.5	3.0	3	7.0	1.92452830189	0.53	3325.31888015	21.98	20.3243859649	18.0	1.44676979072	1.56462291431	1879.57271139	207.079979811	169.979593396	9.25691811321	0.188113207547	0.0418029350105	0.0	0.0418029350105	0.0
1622	105+10363_EA	105+10363	EA	2016	7	0.0	0.463	0.6	3.5	2.0	3	7.0	2.0	0.69	3443.20280465	22.74	20.3368686869	18.0	1.82058047493	2.0357116249	2164.44263405	353.040439275	308.029645652	14.6829004348	0.315507246377	0.0698586898177	0.0	0.0698586898177	0.0
1623	105+10364_EA	105+10364	EA	2016	2	0.0	0.463	0.6	8.5	3.0	4	7.0	1.0	0.06	1511.87904968	23.48	20.2423809524	18.0	0.15332197615	0.177844691712	1294.09341031	87.32682	63.17463	4.68167	0.705	0.137083333333	0.0	0.0	0.0
1624	105+10367_EA	105+10367	EA	2016	4	0.0	0.463	0.6	3.5	3.0	3	7.0	1.0	0.3	1727.86177106	19.15	18.9835294118	17.0	0.939947780679	0.948190381753	516.617123752	64.2331123333	54.8287603333	3.10822266667	0.0786666666667	0.0174814814815	0.0	0.0174814814815	0.0
1625	105+10369_EA	105+10369	EA	2016	3	0.0	0.463	0.6	3.5	3.0	2	10.0	2.0	0.29	4103.67170626	30.03	24.6045074627	20.0	0.579420579421	0.707187495071	3082.93923959	488.154354483	424.333498966	14.6905768966	0.211724137931	0.0558716475096	0.0558716475096	0.0	0.0
1626	105+10370_EA	105+10370	EA	2016	5	0.0	0.463	0.6	3.5	3.0	2	10.0	2.0	0.42	4103.67170626	31.02	24.1509853249	19.55	0.812379110251	1.04343568848	3315.48006755	571.807342619	511.953660476	28.735952619	0.445952380952	0.117681878307	0.117681878307	0.0	0.0
1627	105+10371_EA	105+10371	EA	2016	5	0.0	0.463	0.6	3.5	3.0	2	10.0	2.0	0.34	4103.67170626	47.4	36.9645833333	24.0	0.430379746835	0.551879614496	3308.43008202	45.9586167647	40.8278914706	8.02421235294	0.0673529411765	0.0177736928105	0.0177736928105	0.0	0.0
1628	105+10372_EA	105+10372	EA	2016	10	0.0	0.463	0.6	3.5	3.0	2	10.0	2.0	0.68355	4103.67170626	42.14	30.5328865979	20.0	0.973255813953	1.34324017706	3602.01485213	206.664908248	177.345637591	11.7500287887	0.0876307512252	0.0231247815733	0.0231247815733	0.0	0.0
1629	105+10373_EA	105+10373	EA	2016	3	0.0	0.463	0.6	3.5	3.0	2	10.0	1.63157894737	0.38	3347.73218143	38.99	27.3449593496	21.0	0.584765324442	0.833791694788	3035.36844299	92.1916931579	62.7232721053	13.4140342105	0.313157894737	0.0826388888889	0.0826388888889	0.0	0.0
1630	105+10374_EA	105+10374	EA	2016	3	0.0	0.463	0.6	3.5	2.0	2	9.0	3.0	0.1	6155.5075594	35.53	20.9414166667	11.0	0.168871376302	0.286513567611	6423.83091375	198.967871	148.712964	15.093664	0.217	0.0572638888889	0.0572638888889	0.0	0.0
1631	105+10375_EA	105+10375	EA	2016	2	0.0	0.463	0.6	3.5	2.0	2	9.0	3.0	0.27	6155.5075594	36.45	19.53384	12.0	0.444444444444	0.829330024204	6835.90672716	187.29684	133.63685	30.994827037	1.00518518519	0.265257201646	0.265257201646	0.0	0.0
1632	105+10376_EA	105+10376	EA	2016	3	0.0	0.463	0.6	3.5	2.0	2	9.0	3.25806451613	0.31	6685.01358601	35.86	25.6926199262	21.0	0.518683770218	0.723943297859	5935.52679871	417.92999129	314.28873129	31.0291096774	0.957419354839	0.252652329749	0.252652329749	0.0	0.0
1633	105+10379_EA	105+10379	EA	2016	6	0.0	0.463	0.6	3.5	3.0	2	10.0	1.64705882353	0.34	3379.49434633	31.4	21.7117449664	17.0	0.649681528662	0.93958362313	3105.33707216	111.639893824	91.9379855882	9.66539205882	0.155882352941	0.041135620915	0.041135620915	0.0	0.0
1634	105+10380_EA	105+10380	EA	2016	17	0.0	0.463	0.6	3.5	3.0	2	10.0	2.0	0.89	4103.67170626	21.86	17.4738405797	16.0	2.4428179323	3.05599674876	3199.2085427	99.3695806742	69.8165319101	7.13303337079	0.164269662921	0.0433489388265	0.0433489388265	0.0	0.0
1635	105+10381_EA	105+10381	EA	2016	1	0.0	0.463	0.6	3.5	3.0	2	10.0	2.0	0.06	4103.67170626	23.42	13.9630188679	10.782	0.153714773698	0.257823901411	4248.22442945	190.28372	141.98696	2.73333	0.0	0.0	0.0	0.0	0.0
1636	105+10382_EA	105+10382	EA	2016	11	0.0	0.463	0.6	3.5	2.0	2	10.0	2.0	0.6	4103.67170626	22.59	16.536547619	15.138	1.59362549801	2.17699611971	3563.36519719	102.704422	72.0277705	10.627334	0.256	0.0675555555556	0.0675555555556	0.0	0.0
1637	105+10383_EA	105+10383	EA	2016	6	0.0	0.463	0.6	3.5	2.0	2	10.0	2.0	0.54	4103.67170626	29.55	16.4473134328	13.0	1.09644670051	1.96992658603	4449.87771544	106.560492963	80.0532011111	19.6100605556	0.161851851852	0.0427109053498	0.0427109053498	0.0	0.0
1638	105+10384_EA	105+10384	EA	2016	9	0.0	0.463	0.6	3.5	2.0	2	10.0	2.0	0.99	4103.67170626	27.61	17.2182467532	14.0	2.15139442231	3.44982859471	4110.55813835	160.233660909	117.425705455	15.4666654545	0.93	0.245416666667	0.245416666667	0.0	0.0
1639	105+10385_EA	105+10385	EA	2016	2	0.0	0.463	0.6	3.5	2.0	2	10.0	2.0	0.17999	4103.67170626	30.33	19.8702040816	17.874	0.35606330366	0.543497185819	3953.07780465	162.18724	119.70796	17.1688595661	0.546242569032	0.144147344606	0.144147344606	0.0	0.0
1640	105+10386_EA	105+10386	EA	2016	12	0.0	0.463	0.6	3.5	2.0	2	6.0	2.0	0.77233	4103.67170626	25.54	19.75	19.0	1.8144009397	2.34631898734	3344.29130324	136.652346436	96.4448501161	32.5782021939	0.530778682687	0.14006659682	0.14006659682	0.0	0.0
1641	105+10387_EA	105+10387	EA	2016	1	0.0	0.463	0.6	3.5	2.0	2	6.0	4.0	0.035	8207.34341253	23.28	13.3036213992	9.0	0.090206185567	0.157851756073	8747.31058383	433.32358	302.78466	81.04423	3.6	0.95	0.95	0.0	0.0
1642	105+10388_EA	105+10388	EA	2016	5	0.0	0.463	0.6	3.5	1.0	2	6.0	3.0	0.25	5831.53347732	23.82	17.5904557641	13.874	0.629722921914	0.85273515372	5016.05375708	528.099806	355.8969264	106.3759928	2.1472	0.5368	0.5368	0.0	0.0
1643	105+10389_EA	105+10389	EA	2016	3	0.0	0.463	0.6	3.5	1.0	2	6.0	3.0	0.12	5831.53347732	25.84	17.9277185501	14.0	0.278637770898	0.401612730581	5341.65406905	2347.07674333	1894.75732	116.610926667	3.49	0.8725	0.8725	0.0	0.0
1644	105+10390_EA	105+10390	EA	2016	2	0.0	0.463	0.6	3.5	0.0	2	6.0	3.0	0.12	5507.55939525	26.81	19.2227929687	15.0	0.268556508765	0.374555352686	4886.43151981	1839.93367333	1500.55523333	173.43244	4.92666666667	1.16324074074	1.16324074074	0.0	0.0
1645	105+10391_EA	105+10391	EA	2016	2	0.0	0.463	0.6	3.5	0.0	2	6.0	5.0	0.12	9179.26565875	24.66	16.3678283713	13.48	0.29197080292	0.43988731044	8746.11853321	2166.49096667	1717.96335	261.976343333	5.16	1.21833333333	1.21833333333	0.0	0.0
1646	105+10392_EA	105+10392	EA	2016	2	0.0	0.463	0.6	3.5	0.0	2	6.0	3.0	0.12	5507.55939525	22.57	17.3858710801	13.0	0.319007532122	0.414129379358	4510.19984739	2214.8846	1746.28660667	311.250453333	6.15333333333	1.45287037037	1.45287037037	0.0	0.0
1647	105+10393_EA	105+10393	EA	2016	3	0.0	0.463	0.6	3.5	0.0	2	6.0	3.0	0.12	5507.55939525	16.88	13.6032922535	10.0	0.42654028436	0.529283637066	4243.40192546	2031.04351667	1595.67748417	184.051806667	5.4325	1.28267361111	1.28267361111	0.0	0.0
1648	105+10395_EA	105+10395	EA	2016	1	0.0	0.463	0.6	3.5	2.0	3	8.0	1.0	0.13	1619.87041037	21.7	13.319	10.8	0.359447004608	0.585629551768	1642.05173349	386.0918	337.25886	15.00109	0.21	0.04375	0.0	0.04375	0.0
1649	105+10396_EA	105+10396	EA	2016	1	0.0	0.463	0.6	3.5	1.0	3	8.0	1.0	0.13	1511.87904968	22.51	15.9078571429	14.0	0.34651266104	0.490323739391	1360.7566745	281.71588	250.58227	12.7	0.55	0.106944444444	0.0	0.106944444444	0.0
1650	105+10397_EA	105+10397	EA	2016	3	0.0	0.463	0.6	3.5	1.0	2	9.0	2.0	0.23	3887.68898488	22.7	14.6095798319	12.0	0.607929515419	0.944585686843	3799.64955251	433.523555217	373.795976957	20.617836087	0.306086956522	0.0765217391304	0.0765217391304	0.0	0.0
1651	105+10398_EA	105+10398	EA	2016	1	0.0	0.463	0.6	3.5	1.0	2	9.0	2.0	0.13	3887.68898488	23.8	13.9852702703	10.718	0.327731092437	0.55772965765	4065.70769245	711.24475	602.44118	60.57295	1.17	0.2925	0.2925	0.0	0.0
1652	105+10399_EA	105+10399	EA	2016	6	0.0	0.463	0.6	3.5	1.0	2	9.0	2.0	0.39	3887.68898488	25.47	18.7081642512	15.0	0.918727915194	1.25079081442	3363.57187153	825.959936154	684.868044103	48.2634566667	0.333333333333	0.0833333333333	0.0833333333333	0.0	0.0
1653	105+10400_EA	105+10400	EA	2016	3	0.0	0.463	0.6	3.5	1.0	2	9.0	2.5	0.14	4859.6112311	30.35	26.1935329341	23.0	0.276771004942	0.320689844365	3323.28019727	945.377636429	794.183366429	46.8639978571	0.461428571429	0.115357142857	0.115357142857	0.0	0.0
1654	105+10401_EA	105+10401	EA	2016	2	0.0	0.463	0.6	3.5	2.0	2	10.0	1.0	0.31	2051.83585313	29.42	23.3195977011	19.0	0.632222977566	0.797612387589	1618.59674746	510.468677097	407.074550323	41.8812719355	0.626451612903	0.165313620072	0.165313620072	0.0	0.0
1655	105+10402_EA	105+10402	EA	2016	3	0.0	0.463	0.6	3.5	2.0	2	10.0	1.0	0.22	2051.83585313	30.96	19.5999609375	14.0	0.426356589147	0.673470729972	2031.65186415	164.922155909	130.010649091	10.8748472727	0.09	0.02375	0.02375	0.0	0.0
1656	105+10403_EA	105+10403	EA	2016	4	0.0	0.463	0.6	3.5	2.0	2	10.0	2.0	0.2	4103.67170626	27.17	18.5215873016	15.304	0.441663599558	0.647892634934	3819.97315247	307.23234	245.7329725	13.9463925	0.7975	0.210451388889	0.210451388889	0.0	0.0
1657	105+10405_EA	105+10405	EA	2016	2	0.0	0.463	0.6	8.5	2.0	4	10.0	2.0	0.18	2807.77537797	26.28	17.90225	15.0	0.41095890411	0.603276124509	2726.87067245	13.67747	9.36831	6.40833	0.39	0.0704166666667	0.0	0.0	0.0
1659	105+10408_EA	105+10408	EA	2016	5	0.0	0.463	0.6	8.5	2.0	4	10.0	1.0	0.64	978.671706263	25.24	15.7252631579	13.638	1.52139461173	2.44193051744	979.639218858	18.20266	11.422976875	6.92540609375	1.3503125	0.169961208767	0.0	0.0	0.0
1660	105+10409_EA	105+10409	EA	2016	2	0.0	0.463	0.6	8.5	2.0	4	10.0	1.0	0.09	1403.88768898	34.03	11.3626190476	11.0	0.158683514546	0.475242545524	1617.02697663	27.4120711111	20.81956	2.68114333333	0.145555555556	0.0262808641975	0.0	0.0	0.0
1661	105+10412_EA	105+10412	EA	2016	1	0.0	0.463	0.6	3.5	2.0	2	6.0	3.0	0.17	6155.5075594	30.55	20.7677821782	11.95	0.33387888707	0.491145367015	5744.26071316	310.5585	253.66285	145.29667	6.8	1.79444444444	1.79444444444	0.0	0.0
1662	105+10413_EA	105+10413	EA	2016	1	0.0	0.463	0.6	3.5	2.0	2	6.0	3.0	0.18	6155.5075594	26.27	17.1142911153	11.0	0.411115340693	0.631051553771	5957.03429534	373.34021	292.69113	200.18673	5.77	1.52263888889	1.52263888889	0.0	0.0
1663	105+10414_EA	105+10414	EA	2016	2	0.0	0.463	0.6	3.5	2.0	2	6.0	2.0	0.18	4103.67170626	28.95	21.9985616438	16.0	0.373056994819	0.490941188559	3416.72092161	323.4759	239.39177	28.5067	1.07	0.282361111111	0.282361111111	0.0	0.0
1664	105+10416_EA	105+10416	EA	2016	2	0.0	0.463	0.83	5.5	1.0	1	6.0	2.525128611	0.2527	6269.48182096	23.41	17.0382269504	13.008	0.64767193507	0.88988132651	5423.48597633	127.4779189	94.4907421488	21.8410863039	1.78551642264	0.570151779369	0.0	0.0	0.0
1665	105+10417_EA	105+10417	EA	2016	2	0.0	0.463	0.6	3.5	1.0	2	6.0	2.0	0.12	3887.68898488	27.2	17.7660119048	14.0	0.264705882353	0.405268218809	3754.35684968	254.901296667	177.199643333	38.2537825	1.11333333333	0.278333333333	0.278333333333	0.0	0.0
1666	105+10418_EA	105+10418	EA	2016	3	0.0	0.463	0.6	3.5	1.0	2	6.0	2.0	0.12	3887.68898488	25.77	15.1340555556	12.176	0.279394644936	0.475748220531	4067.34832983	440.8961	345.32518	47.2342733333	1.78666666667	0.446666666667	0.446666666667	0.0	0.0
1667	105+10419_EA	105+10419	EA	2016	3	0.0	0.463	0.6	3.5	1.0	2	6.0	2.0	0.12	3887.68898488	22.78	12.2386363636	10.0	0.316066725198	0.588300835656	4310.74399852	978.40942	826.069823333	58.26876	0.9	0.225	0.225	0.0	0.0
1668	105+10420_EA	105+10420	EA	2016	3	0.0	0.463	0.6	3.5	0.0	2	6.0	2.0	0.12	3671.7062635	21.93	12.81605	10.962	0.328317373461	0.561795561035	3854.37518833	1079.07572333	889.787863333	62.93606	0.826666666667	0.195185185185	0.195185185185	0.0	0.0
1669	105+10421_EA	105+10421	EA	2016	3	0.0	0.463	0.6	3.5	0.0	2	6.0	2.0	0.12	3671.7062635	20.87	13.6357671958	9.808	0.34499281265	0.528023095189	3544.86606561	1061.58378167	865.168631667	66.835605	1.04666666667	0.24712962963	0.24712962963	0.0	0.0
1670	105+10422_EA	105+10422	EA	2016	4	0.0	0.463	0.6	3.5	1.0	2	9.0	2.0	0.235	3887.68898488	22.8	14.3533009709	11.29	0.618421052632	0.982352423919	3866.22332245	618.075291702	471.93382383	38.9569410638	1.07276595745	0.268191489362	0.268191489362	0.0	0.0
1671	105+10424_EA	105+10424	EA	2016	3	0.0	0.463	0.6	3.5	2.0	2	8.0	3.0	0.18	6155.5075594	25.52	18.72421875	14.0	0.423197492163	0.576793090499	5331.97363223	219.98412	189.654173333	22.3498666667	0.726666666667	0.191759259259	0.191759259259	0.0	0.0
1672	105+10425_EA	105+10425	EA	2016	3	0.0	0.463	0.6	3.5	1.0	2	8.0	2.0	0.27	3887.68898488	23.52	20.3543478261	15.14	0.688775510204	0.7958987504	2643.4086125	309.821161111	260.973980741	39.2607792593	1.68481481481	0.421203703704	0.421203703704	0.0	0.0
1673	105+10426_EA	105+10426	EA	2016	11	0.0	0.463	0.6	3.5	1.0	2	8.0	2.0	0.76511	3887.68898488	23.84	20.8878125	18.49	1.92561241611	2.19776963241	2572.12124092	336.144463717	275.806677581	33.2930850066	0.698033746782	0.174508436695	0.174508436695	0.0	0.0
1674	105+10427_EA	105+10427	EA	2016	2	0.0	0.463	0.6	3.5	1.0	2	8.0	2.0	0.12	3887.68898488	26.42	17.5692307692	13.752	0.272520817562	0.409807355517	3698.27527493	295.39307	238.27018	39.39745	0.665	0.16625	0.16625	0.0	0.0
1675	105+10428_EA	105+10428	EA	2016	1	0.0	0.463	0.6	3.5	1.0	2	8.0	2.0	0.11	3887.68898488	26.33	12.6892727273	11.0	0.250664641094	0.520124371336	4592.49324956	319.33218	252.07172	33.80598	1.23	0.3075	0.3075	0.0	0.0
1676	105+10429_EA	105+10429	EA	2016	1	0.0	0.463	0.6	3.5	1.0	2	8.0	2.0	0.11	3887.68898488	19.97	10.540952381	6.816	0.330495743615	0.626129381999	4357.57494043	302.28137	237.9228	41.73598	0.33	0.0825	0.0825	0.0	0.0
1678	105+10435_EA	105+10435	EA	2016	3	0.0	0.463	0.6	3.5	2.0	2	11.0	2.0	0.18	4103.67170626	22.62	14.1891891892	10.0	0.477453580902	0.761142857142	4092.24218719	154.439660556	129.817566111	6.30147888889	0.206111111111	0.0543904320988	0.0543904320988	0.0	0.0
1679	105+10436_EA	105+10436	EA	2016	16	0.0	0.463	0.71	3.5	2.0	1	8.0	1.78205128205	0.78	3808.7722213	27.61	23.53	21.99	1.6950380297	1.98895027624	2546.03851303	117.768096026	89.6528007692	5.69415525641	0.111538461538	0.0306597030068	0.0	0.0	0.0
1680	105+10437_EA	105+10437	EA	2016	4	0.0	0.463	0.71	2.1	2.0	1	8.0	3.0	0.62	9395.24838013	40.64	33.0156	30.986	0.915354330709	1.1267400865	5503.46167864	663.498033226	586.360700645	68.8232146774	2.56564516129	1.03338485663	0.0	0.0	0.0
1681	105+10439_EA	105+10439	EA	2016	4	0.0	0.463	0.6	3.5	2.0	2	9.0	2.66666666667	0.36	5471.56227502	25.05	22.9809333333	18.472	0.862275449102	0.939909606226	3182.40754457	197.92985	170.384403333	27.5453588889	0.86	0.226944444444	0.226944444444	0.0	0.0
1682	105+10441_EA	105+10441	EA	2016	8	0.0	0.463	0.6	3.5	2.0	3	8.0	2.0	0.52	3239.74082073	20.19	14.3424242424	13.1	1.54531946508	2.17536446229	2901.13537277	202.256835	178.476716154	19.6291019231	1.21615384615	0.253365384615	0.0	0.253365384615	0.0
1683	105+10442_EA	105+10442	EA	2016	2	0.0	0.463	0.6	3.5	1.0	3	8.0	2.0	0.12	3023.75809935	23.2	13.9736842105	12.0	0.310344827586	0.515254237289	3107.58548843	19.34368	16.79119	15.46	1.305	0.25375	0.0	0.25375	0.0
1684	105+10443_EA	105+10443	EA	2016	3	0.0	0.463	0.6	3.5	1.0	3	8.0	2.0	0.18	3023.75809935	20.72	15.7845	14.336	0.521235521236	0.684215527891	2510.00942477	18.7166466667	15.99596	11.7677766667	0.653333333333	0.127037037037	0.0	0.127037037037	0.0
1685	105+10444_EA	105+10444	EA	2016	11	0.0	0.463	0.6	3.5	1.0	3	8.0	2.0	0.79	3023.75809935	19.47	15.58	15.0	2.4345146379	3.04236200257	2353.72582563	7.72889227848	6.37533417722	8.83856518987	0.473544303797	0.0920780590717	0.0	0.0920780590717	0.0
1686	105+10445_EA	105+10445	EA	2016	2	0.0	0.463	0.6	3.5	1.0	3	8.0	2.0	0.12	3023.75809935	22.47	17.5385	13.8	0.320427236315	0.410525415514	2435.00579402	5.92883333333	4.55227083333	4.43325083333	0.145833333333	0.0283564814815	0.0	0.0283564814815	0.0
1687	105+10446_EA	105+10446	EA	2016	5	0.0	0.463	0.6	3.5	1.0	3	8.0	2.0	0.32	3023.75809935	20.0	14.7990909091	12.0	0.96	1.29737698876	2595.21658964	3.138635	2.3162975	4.081725	0.476875	0.0927256944444	0.0	0.0927256944444	0.0
1688	105+10448_EA	105+10448	EA	2016	3	0.0	0.463	0.6	3.5	1.0	2	9.0	3.0	0.25	5831.53347732	59.37	47.3729411765	42.0	0.252652854977	0.316636451685	4557.76842799	250.4266628	194.38579	18.0384032	0.0	0.0	0.0	0.0	0.0
1689	105+10449_EA	105+10449	EA	2016	1	0.0	0.463	0.83	5.5	1.0	1	8.0	3.0	0.4496	8423.32613391	61.44	47.1218057663	40.324	0.4390625	0.572473816767	7016.75030021	1626.09143	1494.25091	26.54944	0.0	0.0	0.0	0.0	0.0
1692	105+10455_EA	105+10455	EA	2016	2	0.0	0.463	0.6	3.5	1.0	2	9.0	2.0	0.13	3887.68898488	44.36	25.0588235294	25.0	0.175834084761	0.311267605634	4175.2594937	639.640351538	524.399037692	41.5428476923	1.10846153846	0.277115384615	0.277115384615	0.0	0.0
1693	105+10457_EA	105+10457	EA	2016	7	0.0	0.463	0.6	3.5	2.0	2	8.0	2.0	0.67	4103.67170626	32.63	30.8413793103	28.0	1.23199509654	1.30344364938	2104.93767098	161.551974179	133.867968657	16.6061231343	0.392537313433	0.103586235489	0.103586235489	0.0	0.0
1694	105+10458_EA	105+10458	EA	2016	12	0.0	0.463	0.6	8.5	1.0	4	8.0	1.0	0.66	873.748281956	26.12	22.3452631579	19.0	1.51607963247	1.77218767665	752.709688492	21.5293542424	15.3091519697	3.99193939394	0.308939393939	0.0347166743189	0.0	0.0	0.0
1695	105+10459_EA	105+10459	EA	2016	1	0.0	0.463	0.6	3.5	1.0	3	8.0	2.0	0.16	3023.75809935	21.91	19.8267428571	10.0	0.438156093108	0.484194507852	1838.05518419	445.96329	352.41472	59.76858	3.6	0.7	0.0	0.7	0.0
1696	105+10460_EA	105+10460	EA	2016	5	0.0	0.463	0.6	3.5	1.0	3	8.0	2.0	0.4867	3023.75809935	21.72	14.3542173913	10.0	1.34447513812	2.03438468319	2891.63619683	514.226384409	412.50936061	49.7659904582	1.56167659749	0.303659338401	0.0	0.303659338401	0.0
1697	105+10461_EA	105+10461	EA	2016	1	0.0	0.463	0.6	3.5	1.0	3	8.0	2.0	0.05	3023.75809935	24.11	13.4507407407	7.0	0.124429697221	0.223036043727	3273.93294264	589.37506	472.87645	58.03315	0.51	0.0991666666667	0.0	0.0991666666667	0.0
1698	105+10462_EA	105+10462	EA	2016	1	0.0	0.463	0.6	3.5	1.0	3	8.0	2.0	0.11	3023.75809935	24.74	15.7230252101	8.418	0.266774454325	0.419766546947	2984.96656982	291.72076	217.13275	52.27798	0.47	0.0913888888889	0.0	0.0913888888889	0.0
1699	105+10463_EA	105+10463	EA	2016	2	0.0	0.463	0.6	3.5	1.0	3	6.0	2.0	0.13	3023.75809935	23.28	12.282987013	7.668	0.335051546392	0.635024688355	3390.0785213	286.945605385	217.113779231	58.9852653846	1.35538461538	0.263547008547	0.0	0.263547008547	0.0
1700	105+10464_EA	105+10464	EA	2016	2	0.0	0.463	0.6	3.5	1.0	3	6.0	2.0	0.1	3023.75809935	20.19	8.11720930233	6.144	0.297176820208	0.739170295668	3919.13126238	491.568745	350.646345	64.6457	0.55	0.106944444444	0.0	0.106944444444	0.0
1701	105+10465_EA	105+10465	EA	2016	2	0.0	0.463	0.6	3.5	1.0	3	6.0	1.33333333333	0.12	2015.8387329	16.28	7.19971014493	5.0	0.44226044226	1.00004025927	2492.50920632	148.88934	79.9521933333	12.10117	0.516666666667	0.100462962963	0.0	0.100462962963	0.0
1702	105+10466_EA	105+10466	EA	2016	2	0.0	0.463	0.6	3.5	0.0	3	6.0	1.0	0.13	1403.88768898	18.11	7.2289010989	5.0	0.430701270017	1.07900217381	1825.83158404	202.506303077	114.679558462	13.1817846154	1.37769230769	0.24875	0.0	0.24875	0.0
1703	105+10468_EA	105+10468	EA	2016	1	0.0	0.463	0.6	3.5	0.0	3	6.0	1.0	0.12	1403.88768898	21.11	8.98518518519	6.0	0.341070582662	0.801319043693	1769.7131946	212.14668	112.17844	24.51	2.24	0.404444444444	0.0	0.404444444444	0.0
1704	105+10469_EA	105+10469	EA	2016	2	0.0	0.463	0.6	3.5	0.0	3	6.0	1.0	0.17	1403.88768898	19.01	10.0773033708	8.618	0.536559705418	1.01217554188	1569.48519447	335.63782	208.09458	7.0944	0.0552705882353	0.00997941176471	0.0	0.00997941176471	0.0
1705	105+10470_EA	105+10470	EA	2016	3	0.0	0.463	0.6	3.5	0.0	3	6.0	1.0	0.17426	1403.88768898	17.2	10.3397979798	10.0	0.60788372093	1.0111996405	1444.80932966	350.99147668	212.707167601	6.30409475496	0.0	0.0	0.0	0.0	0.0
1706	105+10471_EA	105+10471	EA	2016	1	0.0	0.463	0.6	3.5	0.0	3	6.0	1.0	0.11	1403.88768898	22.17	11.5857142857	10.0	0.297699594046	0.569667077683	1583.07036851	261.68661	142.38838	5.27201	0.05	0.00902777777778	0.0	0.00902777777778	0.0
1707	105+10472_EA	105+10472	EA	2016	1	0.0	0.463	0.6	3.5	0.0	3	6.0	1.0	0.07	1403.88768898	19.22	6.869	5.328	0.218522372529	0.611442713641	1920.96822558	301.49887	160.888	10.09616	0.52	0.0938888888889	0.0	0.0938888888889	0.0
1708	105+10473_EA	105+10473	EA	2016	2	0.0	0.463	0.6	3.5	0.0	3	6.0	2.0	0.17	2807.77537797	18.9	8.57909090909	7.0	0.539682539683	1.18893716223	3425.18405337	688.064111588	445.761946647	17.250176	1.11517647059	0.20135130719	0.0	0.20135130719	0.0
1709	105+10474_EA	105+10474	EA	2016	1	0.0	0.463	0.6	3.5	0.0	3	6.0	2.0	0.1	2807.77537797	21.73	11.9056730769	9.0	0.276115968707	0.503961427569	3075.42070223	608.91754	378.00694	16.65092	1.38	0.249166666667	0.0	0.249166666667	0.0
1710	105+10475_EA	105+10475	EA	2016	1	0.0	0.463	0.6	3.5	0.0	3	6.0	2.0	0.09	2807.77537797	20.62	9.40855932203	6.0	0.261881668283	0.573945469776	3415.8714395	1127.85754	748.14068	38.04822	2.2	0.397222222222	0.0	0.397222222222	0.0
1711	105+10476_EA	105+10476	EA	2016	1	0.0	0.463	0.6	3.5	0.0	3	6.0	2.0	0.04	2807.77537797	20.81	12.5780487805	7.824	0.115329168669	0.190808609657	2878.35742486	2115.66455	1555.17427	53.71747	0.99	0.17875	0.0	0.17875	0.0
1712	105+10477_EA	105+10477	EA	2016	1	0.0	0.463	0.6	3.5	0.0	3	6.0	2.0	0.06	2807.77537797	18.8	10.9465656566	7.0	0.191489361702	0.328870269721	2954.89803081	2115.66455	1555.17427	50.58747	0.46	0.0830555555556	0.0	0.0830555555556	0.0
1713	105+10478_EA	105+10478	EA	2016	1	0.0	0.463	0.6	3.5	0.0	3	6.0	2.0	0.05	2807.77537797	22.74	11.5247692308	7.0	0.131926121372	0.260308899894	3223.80990894	1491.23291	1058.15018	47.83512	2.5	0.451388888889	0.0	0.451388888889	0.0
1714	105+10479_EA	105+10479	EA	2016	1	0.0	0.463	0.6	3.5	0.0	3	6.0	2.0	0.1	2807.77537797	23.81	12.9394936709	9.752	0.251994960101	0.46369666021	3091.20943264	2162.54956	1610.61843	64.24569	3.08	0.556111111111	0.0	0.556111111111	0.0
1715	105+10480_EA	105+10480	EA	2016	1	0.0	0.463	0.6	3.5	0.0	3	6.0	2.0	0.0736	2807.77537797	21.45	13.5209836066	9.0	0.205874125874	0.326603457891	2789.47387395	1618.84094	1172.20161	74.71894	2.48	0.447777777778	0.0	0.447777777778	0.0
1716	105+10482_EA	105+10482	EA	2016	1	0.0	0.463	0.6	3.5	0.0	3	6.0	2.0	0.07	2807.77537797	20.42	9.88818181818	5.0	0.205680705191	0.424749471362	3308.05369045	825.00861	524.99222	60.75815	4.44	0.801666666667	0.0	0.801666666667	0.0
1717	105+10483_EA	105+10483	EA	2016	1	0.0	0.463	0.6	3.5	0.0	3	6.0	2.0	0.07	2807.77537797	20.11	10.1908333333	7.836	0.208851317752	0.412135088725	3223.99975983	824.94025	538.71454	47.57331	3.15	0.56875	0.0	0.56875	0.0
1718	105+10484_EA	105+10484	EA	2016	4	0.0	0.463	0.6	3.5	0.0	3	6.0	2.0	0.21	2807.77537797	17.43	8.26579439252	7.0	0.722891566265	1.52435439374	3346.19033204	500.018877619	324.336310952	34.4058738095	3.97333333333	0.717407407407	0.0	0.717407407407	0.0
1719	105+10497_EA	105+10497	EA	2016	5	0.0	0.463	0.6	8.5	1.0	4	2.0	1.0	0.3	1295.89632829	15.23	11.9807142857	9.976	1.18187787262	1.50241459489	1180.32100146	22.979294	15.706174	4.029286	0.15	0.025	0.0	0.0	0.0
1721	105+10507_EA	105+10507	EA	2016	2	0.0	0.463	0.6	3.5	1.0	2	6.0	4.0	0.12	7775.37796976	25.6	14.5038075314	11.0	0.28125	0.496421369658	8334.43178338	637.83382	520.969306667	65.2551066667	4.48	1.12	1.12	0.0	0.0
1722	105+10508_EA	105+10508	EA	2016	3	0.0	0.463	0.6	3.5	1.0	2	6.0	4.0	0.12	7775.37796976	25.97	17.0162952646	12.956	0.277242972661	0.423123828544	7489.13983852	1425.94348167	1276.2708475	76.5207341667	3.1625	0.790625	0.790625	0.0	0.0
1723	105+10509_EA	105+10509	EA	2016	3	0.0	0.463	0.6	3.5	1.0	2	6.0	4.0	0.12	7775.37796976	26.92	18.8253984576	16.0	0.267459138187	0.382462024175	7069.33669081	1447.35868333	1285.30716667	63.7893466667	1.48	0.37	0.37	0.0	0.0
[truncated: 5,392 more rows]
