# Supplementary material for: Do transportation network companies decrease or increase congestion?
Source: Sci Adv. 2019 May 8;5(5):eaau2670. doi: 10.1126/sciadv.aau2670 (PMC6506243; doi:10.1126/sciadv.aau2670)
Supplement: Data S4 [file aau2670_Data_S4.zip]

Archive with 5 entries (4 files):
- Data S4 Model Application Results/
- Data S4 Model Application Results/MODEL_APP_2010.csv
- Data S4 Model Application Results/MODEL_APP_2016_NOTNC.csv
- Data S4 Model Application Results/MODEL_APP_2016_TNC.csv
- Data S4 Model Application Results/ReadMe.txt
