# Supplementary material for: Do transportation network companies decrease or increase congestion?
Source: Sci Adv. 2019 May 8;5(5):eaau2670. doi: 10.1126/sciadv.aau2670 (PMC6506243; doi:10.1126/sciadv.aau2670)
Supplement: Data S4 [file aau2670_Data_S4.zip › Data S4 Model Application Results/MODEL_APP_2010.csv]

	ID	ModifiedTMC	TOD	SCENARIO	AT	FT2	DT	VOL	VMT	OBS_TIME	OBS_SPEED	OBS_VHT	OBS_VHD	OBS_PTI80	OBS_PTI80_VMT	TIME	SPEED	VHT	VHD	PTI80	PTI80_VMT
0	105&10491_AM	105&10491	AM	2010	1.0	2	10.0	5599.99224471	951.9986816007	0.5181437763310001	19.685655731	48.36001881830588	14.91787689422993	2.117894821004267	2016.2330773650126	0.5093591621104748	20.025162515458444	47.540122626510716	14.097980702434757	1.7761021495862628	1690.8469047942915
1	105&14211_AM	105&14211	AM	2010	3.0	4	2.0	427.90693233300004	256.7441593998	1.8424513230500001	19.5391864901	13.139961560320048	2.9579264357715176	1.4388069348175785	369.4052770183421	1.8717586891088138	19.233248500179478	13.348975312069834	3.166940187521305	1.5417439921030631	395.83376526219286
2	105+04183_AM	105+04183	AM	2010	3.0	1	9.0	16584.563290000002	5307.060252800001	0.347727405219	55.215665236099994	96.11511932536636	19.622466503314342	1.5768181818181817	8368.269098619638	0.36152794132615845	53.10792833762854	99.92971706711803	23.437064245066008	1.5354716852579033	8148.840750132052
3	105+04184_AM	105+04184	AM	2010	3.0	1	10.0	13199.06677	5715.19591141	0.46794526901699995	55.519313304700006	102.94068084101657	23.09720624739934	1.556086956521739	8893.341811711472	0.5083730488039298	51.104204011452254	111.83416358719228	31.990688993575052	1.7043879786079417	9740.911206796463
4	105+04185_AM	105+04185	AM	2010	3.0	1	10.0	3385.49635	1828.1680290000002	0.676300111982	47.907725321899996	38.16019267699421	12.587832500762307	2.647777777777778	4840.58268123	0.6628976241920154	48.87632541976798	37.40395811876233	11.83159794253043	1.818638928780645	3324.7775458915835
5	105+04401_AM	105+04401	AM	2010	1.0	1	6.0	16013.66083	3362.8687743	0.27185001506400003	46.3490870032	72.5552322977548	21.237228722244787	1.4893181818181818	5008.381608633614	0.2590745730739804	48.63464542466693	69.14553904806287	17.82753547255288	1.6082103394781273	5408.200333137397
6	105+04402_AM	105+04402	AM	2010	1.0	1	6.0	11523.18289	4148.3458404	0.492434138108	43.86373390560001	94.57347724496671	28.924706230536795	1.6628947368421052	6898.262464602	0.4899504220227941	44.086093263932526	94.09647200002233	28.44770098559242	1.7642695944266413	7318.800433383953
7	105+04863_AM	105+04863	AM	2010	2.0	1	11.0	13699.58362	13699.58362	1.0125630626200002	59.25556858149999	231.1948724480998	35.20655170428185	1.2482142857142857	17100.015982821427	1.0265696283968355	58.44708273095931	234.3929410995796	38.404620355761615	1.3451833155770596	18428.451315976778
8	105+04864_AM	105+04864	AM	2010	2.0	1	11.0	16530.04841	10413.9304983	0.650942037682	58.069686411099994	179.33505658312507	30.479560609688995	1.249285714285714	13009.974601090498	0.6679435843491459	56.59160576687458	184.01899640733834	35.16350043390227	1.4135996777393314	14721.128796396675
9	105+04866_AM	105+04866	AM	2010	2.0	1	11.0	17391.263909999998	7478.243481299999	0.43535217912	59.262365591400005	126.18874401449186	19.963694564286826	1.2571428571428573	9401.220376491428	0.46949718927999395	54.952405656711306	136.0858253961933	29.86077594598826	1.4911665790834392	11151.30674956315
10	105+04868_AM	105+04868	AM	2010	2.0	1	9.0	14631.77619	3072.6729999	0.278439834025	45.2521459227	67.90115556390911	23.201228303225594	3.437	10560.7771006563	0.2899067914223354	43.46224501393055	70.69752146754372	25.997594206860196	2.0445659357758315	6282.282547373675
11	105+04869_AM	105+04869	AM	2010	2.0	1	10.0	6267.08603877	6729.596988431227	1.33855601173	48.13246471229999	139.81409488707894	40.454918917302386	1.881388888888889	12660.98900073464	1.1561529052358823	55.726193056492974	120.76182885145289	21.402652881676353	1.3780907012453139	9273.995032885543
12	105+04872_AM	105+04872	AM	2010	2.0	1	10.0	9496.23999	3133.7591967000003	0.40580551523900005	48.79184549359999	64.22710936625245	18.638526347663284	2.083030303030303	6527.715369126001	0.39184622589752005	50.53002604439609	62.017763338310054	16.4291803197209	1.6314827632327742	5112.674113538235
13	105+04873_AM	105+04873	AM	2010	2.0	4	6.0	176.63353	30.027700100000004	0.48139202288099997	21.1885521886	1.4171662052551965	0.7633952472755702	4.593	137.91722655930002	0.3728659684850945	27.355674322977936	1.0976772038398501	0.44390624586022354	2.0460615054085074	61.438521270561196
14	105+05618_AM	105+05618	AM	2010	2.0	1	7.0	7241.96721312	3960.631868855329	0.853826532062	38.4316939891	103.0563958480826	39.6660010200122	2.314074074074074	9165.195524669665	0.8591943947749293	38.191589935355445	103.70429394427534	40.31389911620492	2.1507214506883945	8518.21591862722
15	105+05619_AM	105+05619	AM	2010	3.0	2	7.0	7429.817690000001	1411.6653611000002	0.5352197281050001	21.2996632997	66.27641673185867	33.262727276760096	4.751111111111111	6706.97898229289	0.5770019710099242	19.757298194400665	71.45032418957338	38.4366347344748	3.14643639191084	4441.715265364997
16	105+05620_AM	105+05620	AM	2010	3.0	2	7.0	4117.07200719	1317.4630423008	0.876988956501	21.893092105300003	60.17711139041725	23.294047496242516	2.2325	2941.236241936536	0.8937554920801833	21.48238547358484	61.327595295260764	24.444531401086035	2.1982004286156327	2896.047824270874
17	105+05621_AM	105+05621	AM	2010	3.0	2	7.0	3210.40952346	2600.4317140026	2.3086138542500003	21.0515933232	123.5265983945983	42.89305687492629	2.015625	5241.495173536491	2.2378211938600723	21.717552829218082	119.73870787615004	39.10516635647805	1.8847466491825178	4901.154959394352
18	105+05622_AM	105+05622	AM	2010	3.0	2	7.0	4568.45849	685.2687735	0.509234111896	17.6736	38.773581698148185	21.01590422986574	4.287777777777778	2938.2802188183337	0.5087254612536799	17.69127100070991	38.73485254239233	20.977175074109887	3.180184212835545	2179.2809350338766
19	105+05623_AM	105+05623	AM	2010	3.0	2	4.0	4948.72971848	1633.0808070984	0.8385322398199999	23.612687813	69.1611569183472	23.365284593631277	2.0976470588235294	3425.6271518311146	0.8764151146065841	22.59203392320324	72.28569205631096	26.489819731595038	2.047934166053135	3344.4419807824424
20	105+05624_AM	105+05624	AM	2010	3.0	2	7.0	4078.784175	1060.4838855	0.606260543581	25.731511254	41.21343185141801	9.28076441688589	1.5095454545454545	1600.8486289752273	0.6241318296765589	24.99471947790953	42.428317166642394	10.495649732110277	1.620105314239046	1718.0955785634221
21	105+05625_AM	105+05625	AM	2010	3.0	2	4.0	4486.90432167	3499.7853709026003	2.0097567679	23.2864	150.29310545660067	61.12659919142339	2.453125	8585.410987995441	2.0023057340805104	23.373053976440456	149.73590419250775	60.56939792733044	2.2279784268348473	7797.446304923188
22	105+05626_AM	105+05626	AM	2010	3.0	2	4.0	5044.48978	1311.5673428	0.65893675527	23.6745027125	55.39999546043126	19.318362921208596	2.5964285714285715	3405.3909221985714	0.7239062802820528	21.549750879246183	60.86229720934385	24.78066467012118	2.2415456032711343	2939.9380106473445
23	105+05627_AM	105+05627	AM	2010	3.0	2	4.0	5343.285175	1389.2541455	0.857687967998	18.1884328358	76.3811900696598	36.9361547062278	3.913333333333333	5436.6145560566665	0.9405086612512591	16.586769099229404	83.75676644371583	44.311731080283835	3.0658471136973646	4259.240812173274
24	105+05628_AM	105+05628	AM	2010	3.0	2	4.0	5285.50557	687.1157241000001	0.43816466552199995	17.8015267176	38.598696336561964	18.136643802325565	3.731111111111111	2563.705112808667	0.49345361682476435	15.806956791989515	43.4691973377323	23.0071448034959	3.067815402478215	2107.944201678952
25	105+05629_AM	105+05629	AM	2010	3.0	2	4.0	5385.9174299999995	700.1692658999999	0.481558264038	16.1974169742	43.227217464046774	22.802209707352088	3.808888888888889	2666.866937228	0.4271482944031016	18.26063711877802	38.34309073367394	17.918082976979253	2.5927468626569454	1815.3616674910413
26	105+05630_AM	105+05630	AM	2010	3.0	2	1.0	6379.71208551	2498.295252685716	0.8195220255769999	28.6703703704	87.13857618192037	22.71631592697269	1.4915384615384615	3726.303457659695	0.7763858289633528	30.263303532178544	82.5519676009367	18.129707345989026	1.542210852097889	3852.898050436549
27	105+05631_AM	105+05631	AM	2010	3.0	2	1.0	4605.50354	2348.8068054	1.10244615794	27.7564575646	84.62199471753449	29.48568473161358	1.7750000000000001	4169.132079585001	1.0699670899996818	28.599010461162035	82.12895367795055	26.992643692029652	1.8926735963896504	4445.524623600903
28	105+05632_AM	105+05632	AM	2010	2.0	2	1.0	4290.20876528	2273.8106455984002	1.4545208916299999	21.8628691983	104.00330464256511	38.3431647177084	2.164375	4921.378916067038	1.5799262000497418	20.127522411489107	112.97022053248209	47.31008060762538	2.3027558505498873	5236.030767194333
29	105+05633_AM	105+05633	AM	2010	2.0	2	1.0	4322.73726	561.9558438	0.326860179886	23.8634146341	23.54884464005858	8.926001970242641	2.956153846153846	1661.2279290180002	0.31252802967897153	24.957761414271072	22.516275978127933	7.893433308311994	1.9800461314996851	1112.6984945898314
30	105+05634_AM	105+05634	AM	2010	2.0	2	1.0	4539.33862	590.1140206000001	0.30512045733000004	25.563674321500002	23.084084595168857	6.876613554211267	1.7338095238095237	1023.1453090498096	0.297278140655735	26.238054311005815	22.4907690793395	6.283298038381913	1.7187541668404156	1014.260931817201
31	105+05635_AM	105+05635	AM	2010	2.0	2	1.0	4298.82171	558.8468223	0.321656436414	24.249475891	23.045727866962295	10.109458832208231	2.2736842105263158	1270.6411959663158	0.3101146903157398	25.151984873913964	22.21879605532048	9.28252702056642	2.2973469170777685	1283.8650243296124
32	105+05637_AM	105+05637	AM	2010	1.0	2	6.0	2649.0430899999997	397.35646349999996	0.569121270187	15.8138528139	25.127112802681587	11.31562641061162	2.3975	952.6621212412499	0.5645895700257961	15.94078331909105	24.927034986048437	11.11554859397847	2.457552476533693	976.524360941095
33	105+05638_AM	105+05638	AM	2010	0.0	2	6.0	2709.0995	243.81895499999996	0.39225993377400004	13.7663817664	17.71118650761961	7.962327851090421	3.12625	762.23900806875	0.34971502261103465	15.441143933945524	15.790213214967377	6.041354558438189	2.1211176874352846	517.1686979824876
34	105+05639_AM	105+05639	AM	2010	0.0	2	6.0	922.8620599999999	64.6003442	0.241517926431	17.3900134953	3.714795518550685	1.4449309999285758	2.189230769230769	141.42506122553843	0.2311897637718689	18.166894292709404	3.555937694090338	1.2860731754682289	2.027051144521898	130.94820164711857
35	105+05640_AM	105+05640	AM	2010	0.0	2	6.0	608.367482593	164.25922030011	1.02260549816	15.841886269100002	10.368665543355997	4.59099335551777	2.3691666666666666	389.15746942767726	0.9626591700626822	16.828385895856744	9.760842264768344	3.9831700769301164	2.246271029715532	368.9707279237985
36	105+05641_AM	105+05641	AM	2010	0.0	2	6.0	471.77255	28.306353	0.23422096317299998	15.370101596500001	1.8416503509930382	0.7901513539617454	2.4472727272727273	69.27336570545455	0.220396688345387	16.334183725838862	1.7329517945376418	0.681452797506349	2.1718386602518844	61.47683177613691
37	105+05642_AM	105+05642	AM	2010	0.0	2	6.0	1094.08280789	207.8757334991	0.919502934067	12.3980028531	16.766872532785282	8.421800935069564	3.5585714285714287	739.7406459232259	0.8248204125818529	13.821190438674668	15.040363883375697	6.69529228565998	2.452922792201637	509.9031246455757
38	105+05643_AM	105+05643	AM	2010	0.0	2	5.0	1130.9705900000001	67.85823540000001	0.256856187291	14.015625	4.841613228094214	2.2346890867142863	3.25375	220.79373343275006	0.24019040191726143	14.988109313544072	4.5274713428117055	1.9205472014317782	2.332268368506869	158.2636159661131
39	105+05644_AM	105+05644	AM	2010	0.0	2	5.0	157.122990952	32.995828099920004	1.05283853527	11.9676470588	2.7570856608524195	1.4409377510034174	3.5814285714285714	118.17220149499921	1.0057460040797894	12.528013980556064	2.6337636716506485	1.3176157618016466	2.828200578565629	93.3188201224458
40	105+05645_AM	105+05645	AM	2010	0.0	2	2.0	94.96365	5.697819	0.231877350304	15.525449101800001	0.36699865895327416	0.17233453185992384	2.4391666666666665	13.8979301775	0.24364525954585664	14.775579901329628	0.3856240525278648	0.1909599254345145	2.7895380058301855	15.894282650841342
41	105+05646_AM	105+05646	AM	2010	0.0	2	2.0	94.13961	6.589772700000001	0.300689655171	13.9678899083	0.4717801144805404	0.2268071516557049	3.8428571428571425	25.323555090000003	0.2896427123315375	14.500623772617141	0.4544475329705522	0.2094745701457167	2.5511788212940187	16.811688549381508
42	105+05647_AM	105+05647	AM	2010	0.0	2	2.0	80.1763766667	33.674078200013994	2.21927492447	11.355060034300001	2.9655570378544818	1.5671318634312557	3.01	101.35897538204212	2.216308421708156	11.37025864864865	2.9615929804742085	1.5631678060509822	3.0549042307564465	102.87108396004618
43	105+05648_AM	105+05648	AM	2010	1.0	2	2.0	114.590825	48.1281465	1.9232579185499998	13.1027667984	3.6731285262404545	1.7693252627910392	2.528	121.667954352	2.013746474662857	12.513988387847585	3.845947831207639	1.9421445677582239	2.864842804688701	137.87957420352868
44	105+05649_AM	105+05649	AM	2010	2.0	2	2.0	3897.40436	350.7663924	0.2663391629	20.2749003984	17.300523578753502	4.966965477456435	1.7775	623.487262491	0.2795074140516968	19.3197021922332	18.15589023629014	5.822332134993073	1.8625036679814686	653.3036924496271
45	105+05654_AM	105+05654	AM	2010	2.0	2	2.0	2209.69781	180.8416687704	0.208676775527	23.5311284047	7.685210231331226	2.4600825581033874	1.5731818181818182	284.496825279252	0.22888631968721215	21.453444691278957	8.429493322529876	3.204365649302039	2.1096556263737973	381.513644004301
46	105+05655_AM	105+05655	AM	2010	2.0	2	2.0	2288.87696	274.6652352	0.32879369569600003	21.8982300885	12.542805244530427	4.82748964903381	2.225	611.13014832	0.3132717362174773	22.983241600198706	11.95067432078969	4.235358725293071	1.9960764969424232	548.2528205098827
47	105+06025_AM	105+06025	AM	2010	3.0	2	7.0	1001.15184121	580.6680679018	1.4445034116799997	24.0913242009	24.102787503959306	9.365019283109232	1.97	1143.916093766546	1.3676584008321016	25.444950273275268	22.820562102323045	8.08279388147297	1.9951756353665842	1158.5347813130606
48	105+06026_AM	105+06026	AM	2010	3.0	2	7.0	1086.64259812	173.8628156992	0.473630486561	20.2689655172	8.577784374424745	2.2185006985187115	1.608235294117647	279.6123165421252	0.513601708608036	18.691526603402338	9.30169158401179	2.9424079081057557	1.846380342176276	321.0168851424197
49	105+06028_AM	105+06028	AM	2010	3.0	2	1.0	1811.90704733	1630.716342597	3.44174548581	15.689713322100001	103.93538168092256	38.49732619938422	1.916923076923077	3125.9577890397877	3.433701947371181	15.726466894234088	103.69247928120981	38.254423799671464	2.058810687776296	3357.3362348701758
50	105+06029_AM	105+06029	AM	2010	2.0	2	1.0	2826.28306071	1978.3981424969998	2.58612177728	16.240534521199997	121.81853620099506	38.30658421707252	1.6921428571428572	3347.732285410995	2.703354584419228	15.536252714337515	127.34075448394644	43.82880250002391	1.953883493024355	3865.5594732549334
51	105+06030_AM	105+06030	AM	2010	2.0	2	2.0	3595.29162476	3199.845498952648	3.1416109021599996	16.9978401728	188.25012274650925	59.27610021719998	1.772142857142857	5670.583344929657	3.2773808442707333	16.293681612666667	196.38566500925708	67.41164247994783	1.9501457222157914	6240.165011533962
52	105+06031_AM	105+06031	AM	2010	2.0	4	1.0	2357.85903727	1037.4579763988	1.2690221857	20.8034188034	49.869590484147885	13.733819798019876	1.595	1654.7454723560859	1.2801824411085774	20.622060694051427	50.30816230203714	14.172391615909138	1.6514168048672135	1713.2755365685111
53	105+06032_AM	105+06032	AM	2010	1.0	2	5.0	3096.14143017	1826.7234438003	1.9100411323500002	18.533632287	98.56262471996094	36.28088439282746	2.256153846153846	4121.369123589446	1.7385956914656542	20.3612606276261	89.71563584436451	27.433895517231043	1.8083347422214366	3303.3274678544703
54	105+06033_AM	105+06033	AM	2010	1.0	4	5.0	3185.38984821	1242.3020408019	1.15628591129	20.237209302300002	61.3870233908569	22.877970669176346	2.3042857142857143	2862.6188454478065	1.0707942165281599	21.85293835062904	56.84828378084635	18.33923105916579	1.765937702013092	2193.8280111398817
55	105+06039_AM	105+06039	AM	2010	2.0	4	2.0	2896.9164925	1042.8899373	0.972931034483	22.2009569378	46.97499933098148	8.647548493077352	1.3605	1418.8517596966499	0.909885509217951	23.73925046741898	43.931038965670716	5.603588127766585	1.3220802140673606	1378.7841515542802
56	105+06040_AM	105+06040	AM	2010	1.0	2	2.0	3107.28008535	1336.1304367004998	1.2374100719399999	20.85	64.08299456584454	10.616390455977376	1.3883333333333332	1854.994422952527	1.2979345990852176	19.87773499387704	67.21743886373721	13.750834753870048	1.5026655759365926	2007.7572121909675
57	105+06041_AM	105+06041	AM	2010	1.0	2	3.0	1531.1112719	964.600101297	1.85935135135	20.3296703297	47.4478968745747	6.505617532599377	1.3088888888888888	1262.5543548087398	1.8834737683671285	20.06929994717717	48.06346528458133	7.12118594260601	1.3689226041162161	1320.4628825982552
58	105+06130_AM	105+06130	AM	2010	2.0	4	2.0	178.659806555	91.18975186373756	2.11859112595	14.455172413800002	6.308451345522777	1.1969181692986974	1.4866666666666666	135.56876443742317	2.296460449595432	13.335566047042152	6.838086328098803	1.726553151874724	1.577775504603502	143.87695676147666
59	105+06131_AM	105+06131	AM	2010	2.0	2	2.0	5413.710770000001	1461.7019079000002	0.861032685931	18.8146167558	77.68969875244471	21.53518826837919	1.7353333333333334	2536.5400441758	0.8198139732372046	19.760580483924855	73.97059560517911	17.81608512111359	1.6012038466924783	2340.482717647215
60	105+06132_AM	105+06132	AM	2010	2.0	2	2.0	4673.554465	2523.7194111000003	1.6525502318399998	19.606060606099998	128.72139191087695	39.76406335628599	1.6688235294117648	4211.642334876883	1.5509559422420616	20.89034196107632	120.80795114806115	31.8506225934702	1.6690091407371246	4212.110765781614
61	105+06134_AM	105+06134	AM	2010	2.0	2	5.0	6310.6100275	2271.8196098999997	0.797776012709	27.075268817199998	83.90755509167305	12.77982779358225	1.3198347107438018	2998.4263776944626	0.8316073868827242	25.973795255676457	87.46583191008652	16.33810461199572	1.4581484041783392	3312.650138756742
62	105+06135_AM	105+06135	AM	2010	1.0	2	5.0	5891.66016	530.2494144	0.238742797276	22.6184834123	23.443190453299433	5.127148505144956	1.5236842105263158	807.9326603621053	0.24517982528938276	22.02465065641696	24.075270144886947	5.759228196732474	1.5965210606096902	846.5543574655551
63	105+06136_AM	105+06136	AM	2010	1.0	2	5.0	5940.7967625	2138.6868345	0.999747329733	21.6054590571	98.98826166326377	21.55571877765125	1.9728571428571429	4219.323597777857	1.0034285733958395	21.526195857569107	99.35275367049994	21.92021078488743	1.544942508381728	3304.1482027354073
64	105+06137_AM	105+06137	AM	2010	1.0	2	5.0	2702.12347	247.1091913315	0.33177700751	16.5382165605	14.941707313318954	4.9413353452239175	2.471	610.6068117801365	0.31816062769489745	17.246005703954673	14.328488322071907	4.32811635397687	1.7952219090728563	443.61583421158514
65	105+06466_AM	105+06466	AM	2010	2.0	2	6.0	2733.27754	464.65718180000005	0.47535374868	21.4577039275	21.654562080364144	6.232816916055725	1.6738888888888888	777.7844937574445	0.42611978219682617	23.93693141260592	19.411727167137947	3.9899820028295276	1.5051686575758498	699.3874265628837
66	105+06467_AM	105+06467	AM	2010	0.0	2	6.0	2495.6175949999997	324.43028734999996	0.459826817108	16.9629080119	19.12586492379286	8.336696737877277	3.007	975.5618740614499	0.3996170594809988	19.518686239597034	16.621522748382368	5.832354562466784	1.9813993645532655	642.8259651971232
67	105+06468_AM	105+06468	AM	2010	0.0	2	6.0	2415.04821	579.6115704	0.970350404313	14.84	39.057383450148116	19.6788622064168	2.991	1733.6182070664001	0.8085949213175927	17.808669854783933	32.546595289052384	13.168074045321069	2.2284023408828673	1291.6077802821549
68	105+06469_AM	105+06469	AM	2010	1.0	4	3.0	615.2033627430001	258.38541235206003	1.94031852472	12.9875583204	19.894841353338016	7.478435185567552	1.8918181818181816	488.81822100421533	1.929529669822485	13.060177510677187	19.78421902311972	7.36781285534926	1.9271704036229165	497.9527194127932
69	105+06545_AM	105+06545	AM	2010	1.0	2	9.0	2713.30003	298.46300329999997	0.33946587537100004	19.4423076923	15.35121283046851	3.1441370308661347	1.438235294117647	429.2600253344117	0.34947576833778027	18.885429543203333	15.803876878586204	3.596801078983828	1.5639119546238163	466.7698588737975
70	105+06596_AM	105+06596	AM	2010	0.0	3	3.0	909.358778692	745.665104939653	4.08930077922	12.03125	61.977359371595725	20.505440298169766	1.798	1340.7058586814962	3.927257680994187	12.527672996375719	59.521437473294164	18.04951839986821	1.799360519257708	1341.7203504165675
71	105+06598_AM	105+06598	AM	2010	3.0	2	7.0	1180.05604	944.044832	1.7801268499	26.9643705463	35.01082401984447	13.076696882253406	1.7933333333333332	1692.9870653866667	1.667520130966813	28.785259685093	32.79612003948298	10.861992901891913	1.9024433363845232	1795.9917998866467
72	105+06601_AM	105+06601	AM	2010	3.0	2	4.0	863.92314	1710.5678172	4.87618754805	24.3632958801	70.21085429567094	22.575994446071782	1.7099999999999997	2925.070967412	4.251110799968543	27.945637173436904	61.21054984661225	13.57568999701309	1.5480673393942586	2648.0741696262485
73	105+06602_AM	105+06602	AM	2010	3.0	2	1.0	883.39324	459.3644848	1.2262697781899998	25.4430147059	18.054640541155756	4.411501699455831	1.6033333333333335	736.5143906293334	1.1932288734197798	26.1475402540178	17.568172009197486	3.925033167497563	1.5524910677385124	713.1592594883036
74	105+06603_AM	105+06603	AM	2010	3.0	2	1.0	444.145	115.4777	0.753225198038	20.7109375	5.575686759709792	1.9003939525816398	1.7455555555555557	201.5727407777778	0.6926289624512076	22.52288143538171	5.12712817546486	1.451835368336708	1.7311457444568905	199.90872893466945
75	105+07766_AM	105+07766	AM	2010	3.0	1	7.0	3292.15879	4926.386413356	2.0309624295599997	44.2076124567	111.43751357726181	21.4414154157945	1.2730232558139536	6271.404471328081	1.9103157882675452	46.99955920974961	104.81771523367962	14.821617072212314	1.2928574322334276	6369.115288561084
76	105+07767_AM	105+07767	AM	2010	3.0	1	7.0	3133.58527	1504.1209296	0.746887966805	38.56	39.007285518673285	8.810117688911555	1.465	2203.537161864	0.797482582673176	36.113641383190945	41.64966123577036	11.452493406008626	1.6655121419676777	2505.1316712365106
77	105+07768_AM	105+07768	AM	2010	3.0	2	7.0	1947.62703105	1110.1474076984998	1.21426176506	28.1652613828	39.41548394002234	15.561865381835892	2.216190476190476	2460.298112108961	1.0240129616815388	33.398014751531996	33.23992207194221	9.386303513755761	1.728563545517817	1918.9603390987322
78	105+08236_AM	105+08236	AM	2010	3.0	2	7.0	1911.51545	248.49700850000002	0.29352946485	26.573141486799997	9.35143511818345	2.469767754583394	1.6413636363636364	407.8739534970455	0.32095953540727007	24.30212889641204	10.22531851259698	3.3436511489969254	1.8863080108414434	468.7418978036843
79	105+08312_AM	105+08312	AM	2010	2.0	2	2.0	6726.796190000001	874.4835047000001	0.400694444444	19.4662045061	44.92316437066777	13.967996062732926	1.765625	1544.0099379859378	0.39282776100589756	19.85603049037794	44.04120476767837	13.086036459743532	1.7781052333977978	1554.923696227118
80	105+08313_AM	105+08313	AM	2010	1.0	4	2.0	596.5364933330001	161.06485319991003	1.2532075471700002	12.926829268299999	12.45973392678737	4.0796687238750575	1.922	309.56664785022707	1.1093034884713597	14.603758275676114	11.029000217579483	2.6489350146671713	1.5485631914472162	249.41910310123006
81	105+08314_AM	105+08314	AM	2010	1.0	4	3.0	110.99788625	26.639492699999998	1.50656934307	9.55813953488	2.787100209497018	0.8383443426418811	1.70875	45.520233151125	1.4887869091404948	9.67230428450865	2.754203333187762	0.8054474663326251	1.680101509439969	44.75705189598503
82	105+08315_AM	105+08315	AM	2010	1.0	4	3.0	49.8743861538	19.451010599982002	2.0274368231	11.541666666700001	1.6852861169620483	0.4400229543539322	1.5619999999999998	30.382478557171883	2.0250775513827435	11.555113029632986	1.6833249964842452	0.43806183387612907	1.5966878487439893	31.057192270781794
83	105+08340_AM	105+08340	AM	2010	1.0	2	5.0	1487.34823	145.313922071	0.332852337602	17.6114130435	8.25112225306162	2.603476622640323	2.3390909090909093	339.90247408062095	0.34921745351112965	16.786102587547724	8.656799356081432	3.0091537256601364	1.9678343419609585	285.9537262163523
84	105+08341_AM	105+08341	AM	2010	1.0	2	5.0	5448.196605	1961.3507778	0.8011014542630001	26.9628770302	72.74263705627067	8.224519365524205	1.216	2385.0025458048	0.866812107891124	24.918895113902895	78.70937972308859	14.19126203234213	1.442452799543409	2829.155920324253
85	105+08342_AM	105+08342	AM	2010	2.0	2	5.0	5580.39433	558.039433	0.42025862069	14.276923076900001	39.08681373386828	13.335109396089454	2.70875	1511.5893141387503	0.40360821617968334	14.865901533899512	37.53821668517532	11.7865123473965	1.837804705480706	1025.5674958111852
86	105+08351_AM	105+08351	AM	2010	3.0	2	4.0	361.074613276	209.42327570007998	1.75694431313	19.8071161049	10.573133140181369	3.5830371555456817	1.9973333333333334	418.28808933162645	1.4843210397354765	23.445062805416928	8.93251075666529	1.9424147720296017	1.536419141908651	321.76192954681574
87	105+08352_AM	105+08352	AM	2010	3.0	2	7.0	1184.05939513	461.7831641007	1.0294237288099999	22.731164383600003	20.314980627787293	6.119371525393434	1.8072222222222223	834.5447960108762	1.0240618047923595	22.850183348791752	20.209166685969624	6.013557583575762	1.7796006448391957	821.7896166094898
88	105+08369_AM	105+08369	AM	2010	3.0	4	1.0	159.83905625	76.722747	2.2589253516	12.7494252874	6.017741605649056	2.0071432261356548	1.739090909090909	133.4278318281818	2.3202464605063953	12.412474489332647	6.181100075245752	2.1705016957323497	1.8551138020621292	142.32942689182082
89	105+08371_AM	105+08371	AM	2010	1.0	4	5.0	4043.88236764	1938.232818809852	1.6082345159399998	17.8817204301	108.39185336733026	45.380383315020836	2.197142857142857	4258.574393327932	1.547160134810364	18.587604057885628	104.27555981791927	41.264089765609846	2.0124605859761244	3900.61715430023
90	105+08372_AM	105+08372	AM	2010	0.0	3	3.0	1460.26457962	223.639520368803	0.655208661417	14.0245398773	15.946300008791304	3.0712556582666974	1.4475	323.71820573384235	0.7048800330709765	13.036260879693172	17.155189086248686	4.280144735724077	1.626340385475515	363.71398376415834
91	105+08380_AM	105+08380	AM	2010	1.0	2	6.0	2902.66897778	1044.9608320008	1.07171620326	20.154589372	51.847289603116124	22.067841555203902	1.9494444444444445	2037.0930886060044	1.0083942444779566	21.420193657672325	48.78391151363443	19.004463465722207	2.154101954902465	2250.9521710094295
92	105+08381_AM	105+08381	AM	2010	1.0	2	6.0	2002.4997	340.424949	0.5019373837569999	20.3212598425	16.752157673202955	7.067237360254064	1.9527777777777777	664.7742754083333	0.47666612649314194	21.398625648190997	15.90872958837798	6.22380927542909	2.162075859524732	736.0245642128381
93	105+08382_AM	105+08382	AM	2010	0.0	2	3.0	1972.14690512	2308.2007377524483	3.6459992687400002	19.2605633803	119.84076956525624	33.93824862178066	1.5805882352941176	3648.3149307887224	3.3026461702564247	21.26294988316828	108.5550570562938	22.652536112818225	1.5132698373057327	3492.9305548876196
94	105+10292_AM	105+10292	AM	2010	3.0	2	7.0	1293.12593298	607.7691885006	1.3872851119	20.3274725275	29.89890591058252	8.407774775483452	1.5711111111111111	954.8729250442759	1.3232294163128961	21.311497199463492	28.51837122526991	7.0272400901708405	1.617290162058117	982.9391293640656
95	105+10293_AM	105+10293	AM	2010	2.0	2	11.0	2237.65179711	850.3076829018	0.9325429756970001	24.4492753623	34.77844109084499	11.08639085676274	1.7945	1525.8771369672802	0.9002259702811343	25.3269742850006	33.57320433674456	9.881154102662313	1.7684623003849005	1503.7370809394718
96	105+10294_AM	105+10294	AM	2010	2.0	2	11.0	1046.14117623	125.53694114759999	0.41954610509	17.1614035088	7.315074264359463	2.800980731550982	2.7809999999999997	349.11823333147555	0.44192953471435065	16.292190121789105	7.705344720947456	3.191251188138976	2.278069060009372	285.981821516565
97	105+10295_AM	105+10295	AM	2010	2.0	2	11.0	814.0812549999999	716.3915043999999	2.8589444825200006	18.468354430399998	38.79021853842013	12.815182120699777	2.1215384615384614	1519.8521301039998	2.7874558757162586	18.942003875283813	37.82025962600359	11.845223208283247	1.8349322597211875	1314.5298820137527
98	105+10296_AM	105+10296	AM	2010	2.0	2	11.0	1616.78456059	824.5601259009	1.4864321608000002	20.5862068966	40.054009465764544	9.582460097743382	1.7802631578947368	1467.9340136104179	1.5437027713512126	19.822468786018717	41.59724678101059	11.125697412989432	1.6808476874505174	1385.9599807844352
99	105+10297_AM	105+10297	AM	2010	2.0	2	11.0	1996.5756926	998.2878463	1.34564643799	22.294117647100002	44.778082815410116	10.914858721127864	1.6377777777777778	1634.9736504957777	1.4149551301515868	21.202085748673912	47.084416983005454	13.221192888723204	1.7233900325467648	1720.4393239259966
100	105+10298_AM	105+10298	AM	2010	2.0	2	11.0	769.59032	100.0467416	0.352999999999	22.096317280500003	4.52775638265384	1.2699660342295886	1.6163157894736842	161.70712813347367	0.3732611457522258	20.896897758487064	4.787636076717035	1.5298457282927833	1.8582424867656633	185.91110590358574
101	105+10299_AM	105+10299	AM	2010	2.0	2	11.0	1379.78382619	130.49995428105018	0.24492118164700002	23.1699029126	5.632304752131228	1.3703859317270901	1.5310000000000001	199.79543000428785	0.23960976647963517	23.683508745801937	5.510161339762723	1.2482425193585853	1.5610101301964578	203.71175062289393
102	105+10300_AM	105+10300	AM	2010	2.0	2	11.0	891.0868300000001	169.30649770000002	0.391066642844	29.1510416667	5.807905584843369	1.0007932140253597	1.4675	248.45728537475003	0.38238596760783156	29.812809479692106	5.6789849952024225	0.8718726243844123	1.3807379747137747	233.76791074018038
103	105+10301_AM	105+10301	AM	2010	2.0	2	11.0	1846.66991	461.6674775	0.42760327022399996	35.079245283	13.16070154233766	2.7651267281115683	1.4325806451612901	661.3758927669354	0.38858863032110763	38.601232330459204	11.959915516368387	1.564340702142292	1.3318527419662616	614.8730957850224
104	105+10302_AM	105+10302	AM	2010	2.0	2	9.0	1908.90097066	1450.7647377016	1.5982744675100002	28.5307692308	50.84912804018224	11.596835353330812	1.4784	2144.8105882180453	1.4696342017740684	31.028129275267258	46.75643590469422	7.504143217842803	1.396353443341155	2025.7803369675569
105	105+10305_AM	105+10305	AM	2010	3.0	2	10.0	1348.64340409	1037.0123727069238	2.10662503664	21.900337837800002	47.351432675923185	13.001900622002868	1.6772222222222224	1739.3001962234462	2.0184666507900237	22.8568552182631	45.36986224939332	11.020330195473004	1.6070942835170154	1666.5766561137139
106	105+10306_AM	105+10306	AM	2010	3.0	2	11.0	2447.857278	611.9643195	0.8650723353990001	17.3395904437	35.29289353671499	12.407167302612443	2.0569230769230766	1258.7635310330768	0.8268186757838865	18.1418253352573	33.73223521839848	10.846508984295934	1.8657228136513415	1141.7557920317686
107	105+10307_AM	105+10307	AM	2010	3.0	2	11.0	2690.20058167	807.0601745009999	1.50372825186	11.970247933900001	67.42217696378972	32.9912821472032	2.93	2364.68631128793	1.5587461804827167	11.547742811100722	69.88899802350825	35.45810320692172	2.883563535189655	2327.209289894883
108	105+10308_AM	105+10308	AM	2010	2.0	2	11.0	3109.9812	404.29755600000004	0.625301743405	12.4739776952	32.41127777194624	15.272763316655105	2.94875	1192.1724182550001	0.6862639366521551	11.36588939534144	35.5711323537699	18.432617898478764	2.972195769400016	1201.6514855219662
109	105+10309_AM	105+10309	AM	2010	1.0	2	11.0	2166.69700469	693.3430415008	1.5205050782299998	12.6273830156	54.90789664361458	26.25735773862523	2.42	1677.890160431936	1.5388605079607065	12.476764398511847	55.570740887236575	26.92020198224723	2.71058841530528	1879.3676161245965
110	105+10310_AM	105+10310	AM	2010	1.0	2	11.0	4139.31916	289.75234120000005	0.5579003749329999	7.52822580645	38.48879518885584	21.23135973916016	3.3579999999999997	972.9883617496	0.4949941235813612	8.484949214371138	34.1489776637956	16.89154221409992	2.785375041094888	807.0689392772902
111	105+10311_AM	105+10311	AM	2010	1.0	2	7.0	1963.08067818	431.8777491996	0.878103959061	15.032388664	28.729815257766848	10.170393289591319	2.1154545454545453	913.6177476249719	1.0393875506294858	12.699786515631887	34.006693629693004	15.447271661517473	2.5086551057127138	1083.4323205732915
112	105+10315_AM	105+10315	AM	2010	2.0	4	11.0	959.2204112710001	226.37601705995604	1.14621915104	12.353658536600001	18.324613424454757	7.372701617011995	2.067	467.91922726292916	1.1150014472125482	12.699535086164545	17.825535779383014	6.873623971940253	1.974598676111333	447.0017835899457
113	105+10317_AM	105+10317	AM	2010	3.0	2	11.0	721.61179	122.67400430000002	0.406844465423	25.071005917199997	4.893062715758069	0.8161599474019906	1.25375	153.80253289112503	0.44719706034289375	22.808736694688974	5.378377853279559	1.301475084923481	1.6044499318951442	196.82429784443966
114	105+10319_AM	105+10319	AM	2010	3.0	2	7.0	775.479606341	317.94663859981	0.874325798908	28.1359649123	11.300363772515936	2.875704562135695	1.6408695652173915	521.7089626416014	0.8759710842540872	28.083118772062612	11.321628526390976	2.896969316010734	1.6453511804803405	523.1338771499536
115	105+10320_AM	105+10320	AM	2010	3.0	2	7.0	643.36239	289.5130755	0.81340734415	33.1937007874	8.721928216264944	1.760805939274851	1.4341379310344828	415.20168310500003	0.8403302209373061	32.13022610311948	9.01061432219089	2.049492045200797	1.5635354577419465	452.6639590241712
116	105+10323_AM	105+10323	AM	2010	2.0	3	11.0	614.714067127	525.150227546596	3.6714535986900003	13.9612277868	37.61490289864651	14.097203501089203	1.8608333333333331	977.2170484262907	3.859141984831052	13.282227034267567	39.53781441860099	16.020115021043683	2.231426352059512	1171.8340565375236
117	105+10324_AM	105+10324	AM	2010	2.0	2	11.0	488.359602778	263.71418550012004	2.14736842106	15.0882352941	17.47813315211471	5.160796136655946	1.646923076923077	434.3169778121208	2.3754805486709567	13.639345528687778	19.334812285930234	7.017475270471467	2.0325764273777445	536.0192370126658
118	105+10325_AM	105+10325	AM	2010	2.0	3	11.0	1043.10654357	438.1047482994	2.11867704281	11.894214876	36.8334314511108	13.492741611041005	1.877	822.3226125579738	2.179631568245766	11.561586998063955	37.89313252348166	14.552442683411867	2.1278568542259912	932.224191537831
119	105+10326_AM	105+10326	AM	2010	2.0	3	11.0	523.055700339	115.72607370000377	0.7112702078540001	18.6637931034	6.200565611655668	1.7615140696491107	1.629375	188.56117133494365	0.7368757055402873	18.015249926399175	6.423783970402829	1.9847324283962706	1.8196621634260894	210.58235763375592
120	105+10327_AM	105+10327	AM	2010	2.0	3	8.0	413.567713973	264.16637730025377	2.62234108527	14.6148036254	18.075260131543164	6.432845971128692	1.7453846153846155	461.07193084175066	2.8285491480849525	13.549349151648169	19.496610083896176	7.854195923481703	2.2195621508877035	586.3336925927639
121	105+10328_AM	105+10328	AM	2010	2.0	3	9.0	2333.36527667	210.00287490030001	0.39288324066799996	13.744541484700001	15.279001859338232	4.054903788778716	1.871	392.91537893846134	0.3601717861202177	14.992845658925638	14.006872322818833	2.7827742522593155	1.4876323666125961	312.40707378338226
122	105+10329_AM	105+10329	AM	2010	2.0	3	9.0	1879.79195945	1033.8855776975001	2.69839903598	12.2294736842	84.54048018704725	32.27123965621974	1.9780000000000002	2045.0256726856555	2.4359675241826895	13.546978632677828	76.31853609066572	24.0492955598382	1.841932558988648	1904.3475078298131
123	105+10330_AM	105+10330	AM	2010	1.0	3	9.0	752.336910357	210.65433489996002	1.3025	12.8982725528	16.331980428999874	4.31519007531858	1.7530000000000001	369.27704907962993	1.3385296723599391	12.551085229496783	16.7837546354074	4.766964281726106	1.7339594048573352	365.26606517375245
124	105+10331_AM	105+10331	AM	2010	1.0	3	9.0	314.92001	277.12960879999997	4.25245055889	12.4163701068	22.319696208835737	5.421549330797199	1.4909090909090907	413.1750531199999	4.313536548947123	12.240536135688425	22.64031621882989	5.742169340791353	1.6385966576760163	454.10365072274186
125	105+10332_AM	105+10332	AM	2010	1.0	3	9.0	294.26675828599997	102.99336540009999	1.63504446872	12.8436873747	8.018987257728158	2.3098206612526697	1.8039999999999998	185.80003118178035	1.7533719917365531	11.976922238390175	8.599318201296377	2.890151604820888	1.921545297193396	197.90641692668316
126	105+10334_AM	105+10334	AM	2010	0.0	3	6.0	588.545455238	123.59454559998001	0.973506428034	12.942903752000001	9.549213064406498	2.754570645499823	1.8190000000000002	224.81847844636366	0.9908834239106016	12.715925704229747	9.719665596887554	2.9250231779808784	1.7912923300122254	221.39396156459043
127	105+10335_AM	105+10335	AM	2010	0.0	3	6.0	1019.80314	91.7822826	0.378492239469	14.2671353251	6.433126237935302	1.988463642289458	1.8772727272727272	172.30037597181817	0.3799630741106223	14.21190733504763	6.458125601034422	2.013463005388578	1.8297624008247528	167.93976976335193
128	105+10336_AM	105+10336	AM	2010	0.0	3	6.0	1007.44827667	120.8937932004	0.513167431746	14.0305084746	8.616494079261292	2.98566998981485	2.147	259.5589740012588	0.45135503497220114	15.951965619356493	7.578614202484528	1.9477901130380848	1.6487631755684937	199.32523438361227
129	105+10337_AM	105+10337	AM	2010	0.0	3	6.0	1090.96992353	185.46488700010002	0.6817900881290001	14.960616438399999	12.396874671826787	4.212192986031793	1.8883333333333334	350.2195282851889	0.6060662079620273	16.829844439436354	11.020000075907499	2.8353183901125054	1.6495999376070376	305.9428660236613
130	105+10338_AM	105+10338	AM	2010	0.0	3	6.0	868.7964	147.695388	0.5785259326650001	17.6310160428	8.37702079343324	1.9302557126796267	1.6364285714285713	241.69295279142858	0.5701518521387332	17.88997082397983	8.255764609857728	1.8089995291041139	1.5408779398376318	227.58056518495968
131	105+10339_AM	105+10339	AM	2010	0.0	3	6.0	845.359897647	143.71118259999002	0.6388284325060001	15.966728280999998	9.000665638621093	2.426503580068752	1.6815384615384614	241.65588089506014	0.6069223539429147	16.806103669991668	8.551130316814312	1.976968258261969	1.5738945895419891	226.18625275080515
132	105+10340_AM	105+10340	AM	2010	0.0	3	6.0	1014.8482449999999	172.52420165	0.7049880604909999	14.4683301344	11.924264932254085	3.6813503765976567	1.9027272727272726	328.26650368495456	0.6394856746436051	15.950318207963944	10.816348576911727	2.573434021255298	1.5928260168303026	274.80103692099743
133	105+10341_AM	105+10341	AM	2010	0.0	3	6.0	892.102435	151.65741395	0.8275190653899999	12.325999999999999	12.303862887389052	4.030135994317001	1.6663636363636363	252.71639979122727	0.7118715875252893	14.32842689432052	10.584372943977105	2.3106460509050533	1.5387000440302783	233.35526952238314
134	105+10342_AM	105+10342	AM	2010	0.0	3	6.0	959.945349866	114.8094638439736	0.5935572065370001	12.0898203593	9.496374671577435	3.198543412991983	2.0255555555555556	232.55294731951543	0.5221324128245096	13.74364016434252	8.353643028420043	2.0558117698345915	1.6163756709948984	185.57522415736736
135	105+10343_AM	105+10343	AM	2010	0.0	3	6.0	976.49047	49.215119688	0.22810542260000002	13.2570281124	3.7123795220703775	1.4506552717075172	1.9781818181818183	97.35645494644365	0.20497973180032467	14.75267809866073	3.336012577436216	1.0742883270733559	1.8675215248739514	91.91029536658779
136	105+10344_AM	105+10344	AM	2010	0.0	3	6.0	1018.01487235	173.0625282995	0.6997864388670001	14.575875486400001	11.87321670392417	3.305764807900919	1.8363636363636362	317.8057337863545	0.6859278607652207	14.870368421281047	11.638079393636913	3.070627497613662	1.6696149889127685	288.9477912679854
137	105+10345_AM	105+10345	AM	2010	0.0	3	6.0	662.75301	46.39271070000001	0.337512274958	12.4439918534	3.728121269006036	1.2432412100883758	1.8670000000000002	86.61519087690003	0.3670653320195886	11.44210480704254	4.054560894377195	1.5696808354595355	2.1425158668422255	99.3971187805711
138	105+10346_AM	105+10346	AM	2010	0.0	3	6.0	624.9637475	174.9898493	1.36244059482	12.330812854400001	14.191266331413937	3.33581662296455	1.612	282.08363707160004	1.3341511972231388	12.592275924173364	13.896602199136405	3.041152490687019	1.5401316119368091	269.50739867498834
139	105+10347_AM	105+10347	AM	2010	0.0	3	3.0	342.579125	17.128956249999998	0.211606729434	14.177242888399999	1.208200803560191	0.3023860891221411	1.719090909090909	29.446232971590906	0.26510458314219354	11.31628870554417	1.51365493543904	0.6078402210009901	2.21311517392452	37.908352990364236
140	105+10349_AM	105+10349	AM	2010	3.0	2	7.0	3229.1155949999998	2841.6217235999998	2.26939099385	23.266153846199998	122.1354308232264	36.38945244062865	1.7442105263157894	4956.386522110736	2.188671402211487	24.124224379525216	117.79121595352716	32.045237570929416	1.6952794403258815	4817.3428852024745
141	105+10350_AM	105+10350	AM	2010	3.0	2	7.0	2665.43635	693.013451	0.756604104543	20.6184448463	33.61133471346854	10.293250897877742	1.7482352941176469	1211.5505743364706	0.7485580590686538	20.84006686055764	33.25389767878395	9.935813863193154	1.7838164780530628	1236.208813406219
142	105+10352_AM	105+10352	AM	2010	3.0	4	7.0	405.50877522900004	120.18874589012331	1.46403087214	12.146875	9.894622764315603	3.6020182674520282	1.9100000000000001	229.56050465013556	1.3347377321672973	13.323516351878341	9.020797717051563	2.7281932201879893	1.7076576265032122	205.24122853912567
143	105+10354_AM	105+10354	AM	2010	3.0	2	7.0	2021.00873674	869.0337567982	1.2429598083600002	20.756906077300002	41.867210535203945	11.910859042679352	1.526842105263158	1326.8773307745148	1.3157125483528365	19.60914641446528	44.3177759209922	14.361424428467613	1.8751484134586494	1629.5672703021544
144	105+10355_AM	105+10355	AM	2010	3.0	2	7.0	1093.51009	65.6106054	0.181555703296	19.8286252354	3.308883224187037	1.195139493522383	1.94	127.28457447599999	0.18421434597826888	19.54245192404656	3.3573374341664657	1.2435937035018114	2.0654372151181484	135.51458609959175
145	105+10356_AM	105+10356	AM	2010	3.0	2	7.0	1505.81342544	1174.5344718432	2.1015049553400003	22.269754768400002	52.74123958966099	10.838475699435016	1.4752631578947368	1732.747433987626	2.105875655009284	22.223534370928316	52.850930560337225	10.94816667011124	1.5093205000678163	1772.748956389267
146	105+10357_AM	105+10357	AM	2010	3.0	2	7.0	1751.71296182	192.68842580019998	0.47054409005500003	14.0263157895	13.737636360952347	5.914314160366926	3.07875	593.2394909323657	0.5096041153989538	12.95122978909434	14.878002239019372	7.054680038433951	2.638868281589877	508.4793750736323
147	105+10358_AM	105+10358	AM	2010	2.0	2	8.0	3458.26725886	1210.3935406009998	0.779089376055	26.9545454545	44.90498801561121	12.858561205964623	1.716818181818182	2078.0256376590805	0.8597772715109723	24.424930381207457	49.55565979963966	17.509232989993084	1.991547777826414	2410.5565660793663
148	105+10359_AM	105+10359	AM	2010	2.0	2	8.0	2134.3655	533.591375	0.608434381372	24.6534391534	21.643689210237323	4.436614879359473	1.3482608695652174	719.42037125	0.5678925277741836	26.41344843678695	20.20150364981682	2.9944293189389706	1.3690666978308583	730.5221817622772
149	105+10361_AM	105+10361	AM	2010	3.0	3	7.0	822.198706481	443.98730149974006	1.7505065122999999	18.508928571400002	23.987736501660443	5.997975500851055	1.4517647058823528	644.5650941772697	1.7368857189307116	18.65407703389178	23.801086523502548	5.811325522693158	1.6107471954422727	715.151300702689
150	105+10362_AM	105+10362	AM	2010	3.0	3	7.0	1500.41354208	795.2191773024001	2.02076158137	15.736641221400001	50.532967366709066	14.353750928900142	1.6907692307692308	1344.5321167005195	1.9111181788886753	16.639473346693745	47.79112660199727	11.61191016418835	1.6073031078212687	1278.1582550772202
151	105+10363_AM	105+10363	AM	2010	2.0	3	7.0	2300.81585275	1587.5629383975	2.3963594336900003	17.2762063228	91.89302956534942	22.07935593324828	1.624285714285714	2578.6558013685103	2.5750903900912014	16.077105549111906	98.74681319643362	28.933139564332496	1.763994116083084	2800.4516822447617
152	105+10364_AM	105+10364	AM	2010	3.0	4	7.0	332.683675	19.9610205	0.191698525396	18.779487179500002	1.0629161653470351	0.2127875239496292	1.3811764705882352	27.569691843529412	0.20726432300403155	17.36912531699908	1.1492242778894708	0.299095636492065	1.5967438409728216	31.872636542907234
153	105+10366_AM	105+10366	AM	2010	3.0	3	7.0	854.63959	111.10314670000001	0.479148016668	16.2788944724	6.824981075240879	1.4185019170846191	1.467857142857143	163.08354747750002	0.47051426998762985	16.57760560631895	6.702002046522955	1.2955228883666956	1.4741802371021666	163.78606314500283
154	105+10367_AM	105+10367	AM	2010	3.0	3	7.0	495.44957533300004	148.6348725999	1.1565132223299999	15.5640243902	9.549899747839964	1.7882876016298581	1.3678571428571427	203.3112721634346	1.2963736693479595	13.884885527683933	10.704796399188826	2.943184252978719	1.7044777143234096	253.34482791782872
155	105+10369_AM	105+10369	AM	2010	3.0	2	10.0	2624.99452862	761.2484132998	1.1172282263200002	15.574257425699999	48.87863302183045	23.529035509331205	2.544915254237288	1937.3126992705927	1.045535415001924	16.64219092948466	45.74207906430819	20.39248155180894	2.456895316369818	1870.307661230234
156	105+10370_AM	105+10370	AM	2010	3.0	2	10.0	3436.33819119	1443.2620402998	1.6587265559600002	15.192377495499999	94.99909021644008	48.472267511765715	3.102	4476.9988490099795	1.6808041561680669	14.992823469363318	96.26352522918683	49.736702524512445	2.959502869534656	4271.3381497577
157	105+10371_AM	105+10371	AM	2010	3.0	2	10.0	600.438687059	204.14915360006003	0.721895734598	28.2589285714	7.224235451258592	2.9172912824853876	2.043103448275862	417.0978396828813	0.7224214927407816	28.238362514111834	7.229496876741297	2.922552707968093	2.226685033200179	454.57586486173807
158	105+10372_AM	105+10372	AM	2010	3.0	2	10.0	1411.04383377	964.5190125734835	1.6555231788100002	24.7734375	38.93359621871933	16.045152636066284	2.006666666666667	1935.468151897457	1.8134611828585034	22.615868697753132	42.64788699756237	19.759443414909313	2.5665348093913005	2475.471620089571
159	105+10373_AM	105+10373	AM	2010	3.0	2	10.0	1377.44487579	523.4290528002	1.03017515924	22.1321585903	23.650158237688085	10.225458242816256	2.1661111111111113	1133.8054871488778	1.1003408091043823	20.720852858813775	25.260980152057567	11.836280157185735	2.6010506469376162	1361.4654764119039
160	105+10374_AM	105+10374	AM	2010	2.0	2	9.0	1896.90165	189.690165	0.410608767349	14.6124497992	12.981407471479736	7.642534265729158	3.553	673.969156245	0.3581510404052022	16.752708558969328	11.322954991564078	5.9840817858135	3.060882091832427	580.6192290452383
161	105+10375_AM	105+10375	AM	2010	2.0	2	9.0	1203.75489	325.0138203	0.863706863124	18.7563636364	17.328189333534592	8.411486444654622	2.6035714285714286	846.1966964239286	0.8711588184684887	18.595920349494783	17.47769479496776	8.56099190608779	2.7496426251114006	893.671854047177
162	105+10376_AM	105+10376	AM	2010	2.0	2	9.0	2094.49710806	649.2941034986	1.0340574632100001	17.987394958	36.097172771020084	17.990811825699108	2.7584615384615385	1791.0528116507535	0.9285529611341181	20.031167610819193	32.41419152959933	14.307830584278358	2.430554860660201	1578.1449392565298
163	105+10379_AM	105+10379	AM	2010	3.0	2	10.0	736.685679118	250.47313090012003	1.09746835443	18.588235294100002	13.47482033322964	5.497969030683209	2.0933333333333333	524.3237540175845	1.0148530829411704	20.10143176673245	12.460462210191869	4.483610907645438	2.0191192624277496	505.73512332101956
164	105+10380_AM	105+10380	AM	2010	3.0	2	10.0	476.11146988800004	423.73920820032004	3.61009483023	14.791855203599999	28.646792600931253	9.262565327329288	1.8216666666666665	771.9115909382496	3.4581521133775177	15.441773019014231	27.44109809660773	8.056870823005761	1.7660421137902647	748.3412869459063
165	105+10381_AM	105+10381	AM	2010	3.0	2	10.0	952.12232	57.127339199999994	0.274174336761	13.130331753599998	4.3507917600224095	1.9115373108288312	2.602222222222222	148.65803156266665	0.24111124867669848	14.930867057252778	3.826123357802585	1.3868689086090058	2.030531784183593	115.9988779914373
166	105+10382_AM	105+10382	AM	2010	2.0	2	10.0	656.2360745	393.7416447	2.31700288185	15.5373134328	25.341681263173857	7.911772245887358	1.7376923076923076	684.2018272133076	2.1832349602494885	16.48929256605808	23.878625667088134	6.448716649801631	1.6889982027331778	665.0289302395055
167	105+10383_AM	105+10383	AM	2010	2.0	2	10.0	844.5524862960001	456.0583425998401	1.8229557389400002	17.7733333333	25.65969669548899	10.226250245376214	2.1107142857142858	962.6088588446626	1.6314717764062066	19.85936898728979	22.96439241809356	7.530945967980789	1.8899093737401502	861.9089366518347
168	105+10384_AM	105+10384	AM	2010	2.0	2	10.0	568.009175455	562.32908370045	2.9823294430900003	19.9173166927	28.233174798412005	7.866311933498857	1.6241176470588234	913.2885882923191	2.826193481784243	21.01766930779961	26.75506382107606	6.388200956162908	1.5952327909076793	897.045793600027
169	105+10385_AM	105+10385	AM	2010	2.0	2	10.0	521.96408	93.9483147592	0.571306592974	18.9029850746	4.9700253366601395	1.8724877580492643	1.7841176470588234	167.61484627332564	0.5403647984970655	19.98538770481854	4.700850248531769	1.6033126699208948	1.9413214836500086	182.38388179474813
170	105+10386_AM	105+10386	AM	2010	2.0	2	6.0	355.652281556	274.6809266141455	2.48039728009	18.6824104235	14.702649197155088	3.9477186327941647	1.59625	438.45942910782975	2.3911948142905786	19.379349487987298	14.173898189122001	3.418967624761076	1.6022436485547538	440.10577004664907
171	105+10387_AM	105+10387	AM	2010	2.0	2	6.0	2170.36852	75.96289820000001	0.111214306886	18.8824626866	4.022933843983227	0.7599227529183074	1.552	117.89441800640002	0.1256199160636266	16.717094436970875	4.544025188492292	1.281014097427372	1.7270288182824998	131.19011431165984
172	105+10388_AM	105+10388	AM	2010	1.0	2	6.0	2990.5674504	747.6418626	0.9012078042739999	16.6443298969	44.918712091804636	13.53156420769148	1.8323076923076924	1369.9099359332308	0.8750414776039479	17.142044558931346	43.614509344538114	12.227361460424962	1.7219342920010192	1287.3901613464543
173	105+10389_AM	105+10389	AM	2010	1.0	2	6.0	5896.98282667	707.6379392004	0.510283018868	14.1098169717	50.15216998343199	22.766800819313392	2.584	1828.5364348938335	0.4917914617988339	14.640351773624616	48.33476340884431	20.949394244725713	2.3840789622430725	1687.064723732716
174	105+10390_AM	105+10390	AM	2010	0.0	2	6.0	4341.72413667	521.0068964004	0.40308880308899997	17.8620689655	29.1683397598822	9.735035157135053	1.7873333333333332	931.2129928329816	0.378963287838339	18.999201851635377	27.422567561992285	7.989262959245138	1.7583603048839855	916.1178452012665
175	105+10391_AM	105+10391	AM	2010	0.0	2	6.0	5059.74439667	607.1693276004	0.541557966598	13.294975688800001	45.669081449437165	21.04745421500865	3.0825	1871.5994523282332	0.4673833120741509	15.404914582953083	39.41400157273752	14.792374338309003	2.0874958126583167	1267.4634289404007
176	105+10392_AM	105+10392	AM	2010	0.0	2	6.0	5238.10461	628.5725532	0.487117701576	14.780821917799999	42.526224637297496	14.676310893414643	2.0518181818181818	1289.7165932476364	0.4413108434588725	16.315030792283256	38.52720605941514	10.677292315532286	1.7115254431807798	1075.8179176869044
177	105+10393_AM	105+10393	AM	2010	0.0	2	6.0	4740.18795583	568.8225546995999	0.747900182593	9.626953125	59.08645729483994	25.388438651513685	2.813333333333333	1600.2874538882074	0.6206127990943499	11.601436532580125	49.03035525834968	15.332336615023426	1.8331645709534083	1042.7453544345137
178	105+10395_AM	105+10395	AM	2010	2.0	3	8.0	1213.61578	157.77005140000003	0.475486381324	16.404255319100002	9.617629592498396	2.34712031139837	1.669230769230769	263.35462426000004	0.5792525661725024	13.465628735215903	11.716500915207385	4.445991634107361	2.106542074270438	332.34925133390965
179	105+10396_AM	105+10396	AM	2010	1.0	3	8.0	181.43524	23.5865812	0.554940711461	14.0555555556	1.6780966861616213	0.6302698891811039	2.0463636363636364	48.26672207381819	0.6352740238517921	12.278166125394295	1.921018249721927	0.8731914527414095	2.5105578645975664	59.21547693062911
180	105+10397_AM	105+10397	AM	2010	1.0	2	9.0	2455.71673478	564.8148489994	0.8670746634020001	15.9155844156	35.488162687000454	10.606451277314884	1.8916666666666666	1068.4414226905317	0.7492461169790439	18.418513873173644	30.665603798906194	5.783892389220621	1.462594121487684	826.0948778754764
181	105+10398_AM	105+10398	AM	2010	1.0	2	9.0	2907.68037	377.9984481	0.431500592116	18.0764525994	20.9110966889845	5.028808953689161	1.5866666666666667	599.757537652	0.3806938697545426	20.488903603909232	18.44893486774367	2.566647132448332	1.3494016631682537	510.07173454115883
182	105+10399_AM	105+10399	AM	2010	1.0	2	9.0	3531.82982308	1377.4136310012	1.3768628009700001	16.995157385	81.04741837925515	26.967574209617112	2.3154545454545454	3189.3386528727783	1.1986329401998497	19.52224005799347	70.55612608539826	16.476281915760218	1.5803973793773418	2176.8608927529253
183	105+10400_AM	105+10400	AM	2010	1.0	2	9.0	3988.81368857	558.4339163998001	0.363687150839	23.0967741935	24.178004760393762	5.778205208528349	1.5973684210526315	892.0247033017858	0.3423492127797669	24.536349687486265	22.759453770118295	4.359654218252885	1.4698396993789944	820.8083398041166
184	105+10401_AM	105+10401	AM	2010	2.0	2	10.0	1369.25561258	424.46923989979996	0.950624522051	19.566084788	21.694132704575193	7.266218364003779	2.263076923076923	960.6065413732397	0.7210905817997311	25.794262842231642	16.455955438464322	2.0280410978929075	1.3162568755181023	558.7105554640546
185	105+10402_AM	105+10402	AM	2010	2.0	2	10.0	448.839445909	98.74467809998	0.567277486911	23.269035533	4.243608548363054	1.054180961156543	1.5326732673267327	151.34332841462282	0.4864771511095112	27.13385401533183	3.6391689158563647	0.4497413286498534	1.316957711234329	130.04256526712024
186	105+10403_AM	105+10403	AM	2010	2.0	2	10.0	1382.0419	276.40838	0.618235730172	19.4100719424	14.240461386246634	4.067168048013679	1.698125	469.37598028750006	0.684818244315957	17.522897644157272	15.774125125484822	5.600831787251865	1.9988610333684385	552.5019400784961
187	105+10405_AM	105+10405	AM	2010	2.0	4	10.0	144.5697	26.022546000000002	0.8573623559569999	12.596774193499998	2.065810309866612	1.0756068852080873	3.7542857142857144	97.69607269714287	0.6770747045716594	15.950972510237918	1.6314081152918907	0.6412046906333662	2.0022831804330927	52.10450616784646
188	105+10407_AM	105+10407	AM	2010	2.0	4	10.0	153.47104	10.7429728	0.17602168473700003	23.860696517399997	0.4502371836523253	0.07927817812846678	1.379047619047619	14.815071061333335	0.17912196851434484	23.44771015434462	0.4581672465790626	0.08720824105520404	1.440009160447413	15.469979242437395
189	105+10408_AM	105+10408	AM	2010	2.0	4	10.0	66.3224064063	42.446340100032	2.25909696163	16.997942386800002	2.4971457800077066	0.8154365842825059	1.6826666666666665	71.42304160832052	2.1738062083281364	17.664868125265524	2.402867646621279	0.721158450896078	1.7012123421374612	72.21023765673868
190	105+10409_AM	105+10409	AM	2010	2.0	4	10.0	131.022712222	11.79204409998	0.290572535514	18.584	0.6345266950044616	0.2880076206588597	2.617692307692308	30.86794313248611	0.35966448489763425	15.013992837065686	0.7854036050202766	0.43888453067467476	2.884038256297975	34.008706304295146
191	105+10412_AM	105+10412	AM	2010	2.0	2	6.0	5819.72142	989.3526414	0.607339264052	16.7945670628	58.90908873684101	26.524386890723676	3.3944444444444444	3358.302577196667	0.6761036967366251	15.086443173188847	65.57891943398869	33.19421758787135	2.8742189024205134	2843.616063071544
192	105+10413_AM	105+10413	AM	2010	2.0	2	6.0	4676.57642	841.7837556000001	0.753609239651	14.3310344828	58.7385200007666	26.69498153101409	2.627	2211.3659259612	0.6730780961678531	16.045686320041355	52.461685889284574	20.41814741953206	2.1523603016419783	1811.8219381205336
193	105+10414_AM	105+10414	AM	2010	2.0	2	6.0	3183.11677	572.9610186	0.579978683283	18.6213740458	30.768997883343932	10.977598277107896	1.809375	1036.701343029375	0.5479914901076712	19.708335247830178	29.072015032983625	9.280615426747591	1.857082255452223	1064.0357407078911
194	105+10416_AM	105+10416	AM	2010	1.0	1	6.0	3404.57357565	860.3357425667549	1.0672035327200002	14.207224334600001	60.556215788980715	23.80543652515697	2.1281818181818184	1830.9508848625212	1.0690324015819594	14.182919037405412	60.6599910989933	23.909211835169565	2.179564958368335	1875.1576369302998
195	105+10417_AM	105+10417	AM	2010	1.0	2	6.0	2262.54760917	271.50571310040004	0.444525833878	16.1970338983	16.762681044249494	6.780853356732567	2.666666666666667	724.0152349344002	0.4187538444750023	17.193871996630246	15.790841827461042	5.809014139944116	2.0541615615398436	557.7165995893065
196	105+10418_AM	105+10418	AM	2010	1.0	2	6.0	3243.05126667	389.1661520004	0.39434889435000003	18.2579439252	21.31489468886136	6.213375402852867	1.718	668.5874491366873	0.3957415419247205	18.193692693929037	21.39016848021506	6.2886491942065685	1.7673735528625192	687.8019647147821
197	105+10419_AM	105+10419	AM	2010	1.0	2	6.0	4140.05049333	496.8060591996	0.38219052470700005	18.8387715931	26.371467839321117	4.5625978129681615	1.5186666666666668	754.4828019044593	0.3827270961486533	18.81236022338873	26.40849172034984	4.599621693996883	1.4279113754423494	709.3950233197941
198	105+10420_AM	105+10420	AM	2010	0.0	2	6.0	4335.99307333	520.3191687996	0.41108244531599997	17.514734774100003	29.707510590962237	5.9811463046156605	1.686923076923077	877.7384132134791	0.4152371486807425	17.339489067573194	30.00775667448331	6.281392388136736	1.5149687895003732	788.2673013101703
199	105+10421_AM	105+10421	AM	2010	0.0	2	6.0	4284.16506	514.0998072	0.385319631655	18.685785536199997	27.512881714473682	2.8794458160360836	1.3913333333333333	715.2841984176	0.39921984083334294	18.035175769246624	28.50539488928282	3.8719589908452203	1.3424187962741727	690.1372443462083
200	105+10422_AM	105+10422	AM	2010	1.0	2	9.0	3061.73864234	719.5085809499	0.717172188521	19.660550458699998	36.596563380104875	5.039169478771994	1.425	1025.2997278536075	0.7683888068338194	18.350085106132248	39.210095037077174	7.652701135744289	1.4788368236587977	1064.035784447199
201	105+10424_AM	105+10424	AM	2010	2.0	2	8.0	2692.78469	484.70124419999996	0.6804340217020001	15.8722222222	30.53770526990456	11.544709807522535	1.963076923076923	951.5058270756922	0.701000753389722	15.406545496243897	31.46073494010515	12.467739477723127	2.186843172911054	1059.9656067802634
202	105+10425_AM	105+10425	AM	2010	1.0	2	8.0	3220.2992863	869.480807301	0.9269217391310001	17.4772036474	49.7494235829919	12.781702184144242	1.568	1363.3459058479682	0.9568031334195437	16.93138267858969	51.35320746134267	14.385486062495007	1.7212102897943706	1496.5593123051976
203	105+10426_AM	105+10426	AM	2010	1.0	2	8.0	2898.2866862	2217.508126478482	2.44559843732	18.771111111099998	118.13408984460138	25.11780937138425	1.4023529411764706	3109.7290432498244	2.3997655690771436	19.12961857255661	115.92014331429087	22.903862841073753	1.484886392474581	3292.7476422097
204	105+10427_AM	105+10427	AM	2010	1.0	2	8.0	2831.0547699999997	339.72657239999995	0.38308321964500003	18.7948717949	18.075492938048914	5.216803596662251	1.8871428571428572	641.1125744862857	0.40261754499300684	17.88297626255969	18.997205353969026	6.13851601258236	1.8716504927908277	635.8494066465987
205	105+10428_AM	105+10428	AM	2010	1.0	2	8.0	2709.5675100000003	298.05242610000005	0.39859901552500004	16.5579937304	18.000515699742095	6.680636242840208	2.025384615384615	603.6707984010001	0.4464660113087954	14.782760238909098	20.16216330936008	8.84228385245819	2.4137956452137663	719.437648165578
206	105+10429_AM	105+10429	AM	2010	1.0	2	8.0	2626.62259	288.9284849	0.5180454020790001	12.740196078399999	22.678495929105576	8.210369494472122	2.218888888888889	641.1002048281111	0.6276243576634581	10.515844261638778	27.475538597884643	13.00741216325119	2.6337521648896915	760.9660226036735
207	105+10432_AM	105+10432	AM	2010	2.0	2	11.0	1173.23121546	233.1445071362112	0.58335966209	20.4388489209	11.406929423403092	3.9295558783050795	2.0786666666666664	484.6297155004709	0.6249330957373789	19.07916236366299	12.219850258219092	4.7424767131210785	2.1470740568708506	500.57852277409995
208	105+10435_AM	105+10435	AM	2010	2.0	2	11.0	1716.73863611	309.0129544998	1.3571277719100001	7.9579831932800005	38.830561336262946	25.169511181537363	3.77	1164.978838464246	0.9688240918293037	11.147534512284652	27.72029583395914	14.059245679233554	2.8822383960048286	890.6490023222166
209	105+10436_AM	105+10436	AM	2010	2.0	1	8.0	1037.17582244	808.9971415032	2.51977635121	18.5730769231	43.557518490518234	14.256644115165322	1.6241176470588234	1313.9065339354913	2.282441305704638	20.504360783793235	39.45488230692059	10.154007931567678	1.6066898959674816	1299.8075331197665
210	105+10437_AM	105+10437	AM	2010	2.0	1	8.0	7151.68568403	4434.045124098599	1.4206102475600002	26.185929648200002	169.32929950101945	60.22385845524584	1.8472727272727274	8190.890629243959	1.707391276870336	21.787624491199196	203.51209586385474	94.40665481808112	2.6177027647677478	11607.012180457856
211	105+10439_AM	105+10439	AM	2010	2.0	2	9.0	2628.99852	946.4394672	1.22152886115	17.6827586207	53.52329280167726	15.741278142985697	1.6700000000000002	1580.553910224	1.1751005752610817	18.38140534924081	51.48896122020888	13.706946561517316	1.676950283817655	1587.1319331372702
212	105+10441_AM	105+10441	AM	2010	2.0	3	8.0	1976.80682308	1027.9395480016	2.17955193482	14.3148688047	71.80921893348986	20.895917893348532	1.5530769230769232	1596.4691903194082	2.2127712763228926	14.099966107589344	72.90368928250889	21.990388242367576	1.793726762508448	1843.8426774913075
213	105+10442_AM	105+10442	AM	2010	1.0	3	8.0	206.098475	24.731817	0.459574468084	15.666666666700001	1.5786266170174763	0.5126000221906006	2.109090909090909	52.16165039999999	0.520918071312775	13.821751243636356	1.789340334958403	0.7233137401315274	2.2265879365622547	55.06756538146529
214	105+10443_AM	105+10443	AM	2010	1.0	3	8.0	141.1077	25.399385999999996	0.701910299006	15.386581469600001	1.6507491316508156	0.42491003898559704	1.5938461538461537	40.482713686153836	0.7202795486751365	14.994178329601665	1.6939498411764429	0.46811074851122403	1.708972089298095	43.40684175930878
215	105+10444_AM	105+10444	AM	2010	1.0	3	8.0	67.5224898734	53.342766999986004	3.1288986933599996	15.1491002571	3.521183838954918	0.7814423392174707	1.3907142857142856	74.1845481064091	3.1897415523264345	14.86013810912952	3.5896548610954144	0.8499133613579677	1.5895522344367958	84.79111447586914
216	105+10445_AM	105+10445	AM	2010	1.0	3	8.0	21.886779166700002	2.6264135000040003	0.44694471386999995	16.109375	0.16303633753661015	0.04615100153290348	2.0427272727272725	5.3650464859172615	0.5040874223075472	14.283236758895425	0.18388083487927218	0.06699549887556551	2.03865553863145	5.354352428519567
217	105+10446_AM	105+10446	AM	2010	1.0	3	8.0	14.3515875	4.5925080000000005	1.44516129032	13.2857142857	0.34567264516067303	0.11604724516067307	1.6666666666666667	7.654180000000001	1.5928738596530545	12.053685157581763	0.3810044762212256	0.15137907622122554	2.191882506210025	10.066237944829592
218	105+10448_AM	105+10448	AM	2010	1.0	2	9.0	1031.188038	257.7970095	0.52258934592	28.7032258065	8.981464704982468	4.639254674668615	3.124736842105263	805.5478133692104	0.48502173932711395	30.926448824355738	8.335810262734567	3.993600232420716	2.6728429390006583	689.0509165375606
219	105+10449_AM	105+10449	AM	2010	1.0	1	8.0	4205.77399	1890.9159859039999	1.02425938566	26.3370786517	71.79672472037011	41.02009734563053	4.096	7745.191878262784	1.0147440781122146	26.584042796470385	71.129737503848	40.35311012910842	3.608730027101066	6823.80529705718
220	105+10451_AM	105+10451	AM	2010	1.0	2	8.0	1049.28695	104.928695	0.413301662708	14.517241379300001	7.227867351546767	3.1194611260208283	4.256666666666667	446.6464783833334	0.5610204492006952	10.694797326101755	9.811190600490455	5.702784374964517	3.597197368644926	377.449225549346
221	105+10452_AM	105+10452	AM	2010	1.0	2	9.0	1385.57481462	360.24945180120005	0.854014598539	18.2666666667	19.72168531755748	3.5524998686623728	1.2377777777777779	445.9087658961521	0.955492701916755	16.326655314798117	22.065110388817846	5.89592493992274	1.680047057460422	605.2360314503363
222	105+10455_AM	105+10455	AM	2010	1.0	2	9.0	2386.33016154	310.2229210002	0.365434033218	21.3444816054	14.534104258688728	7.5408012604894745	4.928888888888888	1529.0543083965413	0.3535345857672938	22.06290505657677	14.06083741940072	7.067534421201467	2.8464817072093194	883.0438697841112
223	105+10457_AM	105+10457	AM	2010	2.0	2	8.0	1186.40203687	794.8893647029001	1.4993803912	26.811074918600003	29.647799169376963	5.287107636895156	1.3595833333333334	1080.7183320939846	1.4467610973941702	27.78620469710315	28.60733854687867	4.2466470143968635	1.3695436193378776	1088.635657508396
224	105+10458_AM	105+10458	AM	2010	1.0	4	8.0	236.296039545	155.9553860997	2.08421052632	19.0	8.208178215790268	2.237451335998597	1.6325	254.59716780776026	2.1352534577950344	18.54580769108922	8.40919892502889	2.4384720452372206	1.6734270082022864	260.97995517385345
225	105+10459_AM	105+10459	AM	2010	1.0	3	8.0	2313.57867	370.1725872	0.70964004965	13.5279850746	27.36346803746635	10.46832485171297	2.191	811.0481385552	0.6108260393111465	15.716422323492155	23.553234927180835	6.658091741427454	1.7295545624996613	640.2336871040637
226	105+10460_AM	105+10460	AM	2010	1.0	3	8.0	2334.44092648	1136.172398917816	2.17707747933	13.4133949192	84.70431279776447	32.39434968006149	1.9745454545454544	2243.4240458631784	2.0266555560697257	14.408960571786144	78.85179456612084	26.541831448417856	1.9235681187890439	2185.5050040063784
227	105+10461_AM	105+10461	AM	2010	1.0	3	8.0	2384.06165	119.20308250000001	0.22788931090599998	13.1642857143	9.055036109598689	4.110901621837061	2.411	287.39863190750003	0.21508630873264334	13.947889187726316	8.546317001492586	3.602182513730957	2.3174214089575433	276.2437753992323
228	105+10462_AM	105+10462	AM	2010	1.0	3	8.0	1311.22413	144.23465430000002	0.532616005379	12.3916666667	11.639649304619244	5.809630941643862	3.0925	446.04566842275	0.45593028026219024	14.475897490740385	9.963779751290778	4.133761388315395	2.2818736453434654	329.12525639239556
229	105+10463_AM	105+10463	AM	2010	1.0	3	6.0	2173.07746923	282.5000709999	0.5376661743	14.5071428571	19.473170822307	7.338288047388247	1.9400000000000002	548.050137739806	0.5429411138543974	14.366198839920155	19.664218360593853	7.529335585675098	2.122492815698207	599.6043711315211
230	105+10464_AM	105+10464	AM	2010	1.0	3	6.0	2075.358465	207.5358465	0.47250900360200004	12.698170731700001	16.343759340235437	6.064618849894507	2.019	419.0148740835	0.4895577638131962	12.255959242205911	16.933464153936455	6.654323663595528	2.170555814000465	450.468138234083
231	105+10465_AM	105+10465	AM	2010	1.0	3	6.0	135.26181	16.2314172	0.746011038635	9.65133171913	1.6817800560958338	0.6847642575710321	2.325714285714286	37.74963885942857	0.7631423662255381	9.434674732593894	1.7204002957224858	0.7233844971976843	2.311901513321966	37.52543798804019
232	105+10466_AM	105+10466	AM	2010	0.0	3	6.0	151.812091538	19.735571899940002	0.727956081081	10.714932126699999	1.8418755869452086	0.752114576455981	2.0122222222222224	39.71235634532372	0.7251986989067167	10.755672909726668	1.834898854361083	0.7451378438718554	2.2360660292374175	44.1300418930284
233	105+10468_AM	105+10468	AM	2010	0.0	3	6.0	200.07404	24.008884799999997	0.672019867548	10.713968957899999	2.2408954976765543	1.103572674370883	2.3455555555555554	56.31417312533332	0.7333395789802427	9.818098199489079	2.4453702043079373	1.3080473810022657	3.118476752935647	74.87114911271
234	105+10469_AM	105+10469	AM	2010	0.0	3	6.0	534.94665	90.94093050000001	0.8801350590870001	11.5891304348	7.847088356769046	3.0632414077966126	1.9010000000000002	172.87870888050003	0.866930056722437	11.765655050146348	7.729355493799627	2.9455085448271943	2.1140315227351243	192.25199378386412
235	105+10470_AM	105+10470	AM	2010	0.0	3	6.0	519.522021455	90.5319074587483	0.822552797385	12.711159737400001	7.1222382008486695	1.8587552090629922	1.5636363636363635	141.55898257186095	0.9233507259656251	11.323541213514186	7.995017261093387	2.73153426930771	1.9436724942617851	175.9643783806224
236	105+10471_AM	105+10471	AM	2010	0.0	3	6.0	1037.39288	114.11321680000002	0.490266954072	13.4620535714	8.476657457559664	3.329466803522817	1.8475000000000001	210.82416803800004	0.7074291928939928	9.329555616725871	12.231366796872912	7.084176142836066	3.5731224577987164	407.74049767973383
237	105+10472_AM	105+10472	AM	2010	0.0	3	6.0	1109.7283699999998	77.6809859	0.446316272665	9.410367170630002	8.254830496150099	4.213155891564434	2.4025	186.62856862475	0.7023251543935117	5.980136086150698	12.989835813251833	8.948161208666168	5.3884093339026595	418.5769494903209
238	105+10473_AM	105+10473	AM	2010	0.0	3	6.0	1004.32778888	170.7357241096	0.874339903307	11.665943600899999	14.635397696964537	5.601761500681701	1.89	322.690518567144	0.9498202973847346	10.738873477525175	15.898848651762574	6.865212455479739	2.3748514371205762	405.47197976950577
239	105+10474_AM	105+10474	AM	2010	0.0	3	6.0	735.12056	73.512056	0.489729140157	12.251670378599998	6.000165996008872	2.617190570328333	1.9754545454545456	145.2197251709091	0.49717103276173774	12.068281546232836	6.091344133659783	2.7083687079792447	2.4497437250111	180.08569789866456
240	105+10475_AM	105+10475	AM	2010	0.0	3	6.0	1865.41308	167.8871772	0.4757709251100001	11.35	14.791821779731576	6.649863622609422	2.0620000000000003	346.1833593864	0.5215997207664789	10.352766278449733	16.216649027368955	8.074690870246801	2.8101854861825117	471.7941086835915
241	105+10476_AM	105+10476	AM	2010	0.0	3	6.0	2819.22972	112.7691888	0.233481745324	10.2791762014	10.97064459158153	5.551654260005903	2.60125	293.340852366	0.24592902066140535	9.758913338268915	11.5555067343188	6.136516402743172	3.0835996337071556	347.73502927713304
242	105+10477_AM	105+10477	AM	2010	0.0	3	6.0	2819.22972	169.1537832	0.327202737382	11.002352941199998	15.37432802821149	6.37678636864302	1.8800000000000001	318.009112416	0.4019239555540555	8.956918218615185	18.885266011299205	9.887724351730736	3.0179321734776865	510.4946445847493
243	105+10478_AM	105+10478	AM	2010	0.0	3	6.0	2355.58323	117.77916150000001	0.247133027523	12.1392111369	9.70237358687179	4.522990935157992	2.274	267.829813251	0.2940724952454981	10.201566105308608	11.545203970075836	6.3658213183620385	3.2753045078971574	385.7626185972974
244	105+10479_AM	105+10479	AM	2010	0.0	3	6.0	2798.76564	279.87656400000003	0.42342490541100003	14.1701631702	19.751117939742617	7.996537343345122	1.9841666666666666	555.32174907	0.4715729809555687	12.723375261750453	21.997037597513668	10.242457001116174	2.581660840320897	722.5463654023654
245	105+10480_AM	105+10480	AM	2010	0.0	3	6.0	3362.26816	247.462936576	0.433264041015	10.1923990499	24.279164832961143	12.742431193061437	3.064285714285714	758.2971413650286	0.45999404133820077	9.600124356291891	25.777055316352605	14.240321676452899	3.285857151099629	813.1278597803636
246	105+10482_AM	105+10482	AM	2010	0.0	3	6.0	1327.9159300000001	92.95411510000002	0.37862955031999995	11.0926365796	8.379803523977744	3.827692108698366	2.268888888888889	210.90255892688896	0.38727303736402435	10.845061738837588	8.571100592919553	4.018989177640177	2.6033176608228517	241.98908948599018
247	105+10483_AM	105+10483	AM	2010	0.0	3	6.0	1386.86502	97.0805514	0.395249831951	10.6261904762	9.135969434895337	4.308492985376107	2.011	195.22898886540003	0.3840891883432787	10.934960231804967	8.877997664558082	4.050521215038853	2.521220438555508	244.76147037591855
248	105+10484_AM	105+10484	AM	2010	0.0	3	6.0	654.439705238	137.43233809998	1.22418452936	10.2925659472	13.352582709187969	5.46776698342959	1.9366666666666665	266.1606281202946	1.2499412006831725	10.080474179996063	13.63351918233212	5.748703456573741	2.318348684974242	318.61608030702405
249	105+10486_AM	105+10486	AM	2010	1.0	2	6.0	39.7102646154	5.162334400002	0.52	15.0	0.3441556266668	0.06868420724280072	1.2493333333333332	6.449476443735831	0.6005942951612482	12.987136346184988	0.397495973122547	0.12202455369854766	1.812581529918821	9.357151984708183
250	105+10497_AM	105+10497	AM	2010	1.0	4	2.0	68.122106	20.4366318	1.68021201414	10.7129337539	1.9076596821619765	0.565792853534074	1.6922222222222223	34.58332247933333	1.6086049748434805	11.18981992564795	1.8263593101402487	0.48449248151234614	1.6092283339773732	32.887206943623006
251	105+10498_AM	105+10498	AM	2010	1.0	4	2.0	83.1518305128	32.429213899992	1.7932710280400002	13.0487804878	2.4852294764516123	0.49814529140552793	1.6320000000000001	52.92447708478695	1.859397333530174	12.584722790568781	2.5768715322275546	0.5897873471814706	1.5226262820434204	49.37757339013563
252	105+10507_AM	105+10507	AM	2010	1.0	2	6.0	2854.87680333	342.5852163996	0.39719897523500003	18.1269349845	18.899235678414144	5.5170006628047705	1.8285714285714287	626.4415385592686	0.44643584316502705	16.12773730029219	21.241988880448428	7.8597538648390515	2.063651298881881	706.9764268007648
253	105+10508_AM	105+10508	AM	2010	1.0	2	6.0	4473.9797475000005	536.8775697000001	0.406565988181	17.7093023256	30.316133285735308	9.643142538701802	1.855	995.9078917935002	0.43995956310777157	16.36514035321992	32.8061695843853	12.133178837351801	2.06291245233614	1107.5314239140941
254	105+10509_AM	105+10509	AM	2010	1.0	2	6.0	4499.22816667	539.9073800003999	0.388230463938	18.5456852792	29.112290641820188	9.056295842416283	1.7946666666666669	968.9537779740511	0.41341376683892395	17.41596574069894	31.00071440418051	10.944719604776605	1.990386712900664	1074.6244753498058
255	105+10510_AM	105+10510	AM	2010	0.0	2	6.0	4127.58005333	495.30960639959994	0.38530431166	18.6865284974	26.506239854497696	8.003826466411832	1.7846666666666666	883.9625442211527	0.42491089795214587	16.944728964826115	29.23089578049694	10.728482392411077	2.050423204160668	1015.594310205427
256	105+10511_AM	105+10511	AM	2010	0.0	2	6.0	4107.28794615	533.9474329994999	0.40608782435199997	19.2076677316	27.79866043398746	7.882680090862089	1.7873333333333332	954.3420452477728	0.4647879461584806	16.78184656996333	31.816965479542375	11.900985136417	2.0817704961574424	1111.5560125173618
257	105+10513_AM	105+10513	AM	2010	1.0	2	5.0	2484.0545375	198.724363	0.288204815605	16.654822335	11.931941332215851	3.4863670440936234	1.81	359.69109703000004	0.39180003155001625	12.251147558642408	16.220877436074353	7.7753031479521235	2.6745864730906437	531.5054931533548
258	105+10514_AM	105+10514	AM	2010	1.0	2	5.0	4336.26771	260.1760626	0.20230196343899998	17.7951807229	14.62059119550227	3.3526802990076217	1.7761538461538462	462.1127142641539	0.2754057703906738	13.071621538260652	19.903885821545884	8.635974925051237	2.386720326005143	620.9674969474065
259	105+10515_AM	105+10515	AM	2010	1.0	2	5.0	4249.491535	254.9694921	0.20021995286699998	17.9802259887	14.180549914106924	3.786359449361839	1.886923076923077	481.1078185548462	0.23002638142576065	15.650378785625831	16.29158601159085	5.897395546845768	2.0284390375091474	517.1900711495201
260	105+10516_AM	105+10516	AM	2010	1.0	2	5.0	5372.43388038	1396.8328088988	0.877422762081	17.779342723	78.56492957367608	32.2968670066002	2.7445454545454546	3833.6711364231614	0.9145569671173677	17.057439351394727	81.8899472613154	35.621884694239526	2.393120131298884	3342.7887150344854
261	105+10517_AM	105+10517	AM	2010	1.0	2	5.0	6285.6098600000005	377.13659160000003	0.16972318339099998	21.2110091743	17.78022858321763	4.744051894684424	1.9286666666666668	727.3707729992001	0.17674726114965464	20.368066676585297	18.5160721235044	5.479895434971198	1.774058099511294	669.0622249500631
262	105+10518_AM	105+10518	AM	2010	1.0	2	5.0	5787.54737167	1041.7585269006	0.543856193057	19.858190709000002	52.45989134489153	14.174021190537546	1.814	1889.7499677976882	0.5769837278898754	18.718032204300425	55.65534429742345	17.369474143069457	1.8309129687047976	1907.369197161114
263	105+10519_AM	105+10519	AM	2010	1.0	2	5.0	4944.28846	296.65730759999997	0.17162609822900002	20.9758308157	14.142815615141187	4.0283489394031164	1.9553333333333331	580.0639221271999	0.1809940009671225	19.890161998540155	14.914775838516212	4.80030916277814	1.8668530573852777	553.8156016887448
264	105+10520_AM	105+10520	AM	2010	1.0	2	2.0	4424.21539167	796.3587705005999	0.539812565083	20.006944444400002	39.804117650951206	13.599485518651836	2.3376923076923077	1861.6417719625563	0.5321883473010831	20.293567220647823	39.24193128994786	13.037299157648485	1.9064417065657073	1518.2115734717322
265	105+10521_AM	105+10521	AM	2010	1.0	2	2.0	4659.331314999999	279.55987889999994	0.17801445416499997	20.2230769231	13.823805346893607	4.314965928513583	2.1304347826086953	595.5840898304346	0.18142655884348194	19.842739800327397	14.088774116535426	4.5799346981554	1.8790097071470204	525.2957261819454
266	105+10522_AM	105+10522	AM	2010	1.0	2	2.0	4749.49854	332.4648978	0.206334353068	20.3553113553	16.33307847747184	3.9137696317559962	1.673125	556.255332131625	0.20916975535062293	20.079384770325458	16.55752412749901	4.138215281783168	1.6276206665240631	541.1267385530906
267	105+10523_AM	105+10523	AM	2010	1.0	2	2.0	3941.760585	1419.0338106	1.04370744564	20.6954545455	68.56741452491302	18.30054202754185	1.5683333333333334	2225.518026291	0.959619219648277	22.50892808078282	63.0431536103006	12.776281112929418	1.4977624364340825	2125.375537546596
268	105+10524_AM	105+10524	AM	2010	1.0	2	2.0	3367.67726256	1313.3941323984002	1.1527991432200002	20.2984189723	64.70425771534407	17.374739430730685	1.734375	2277.917948378475	1.1258868743832446	20.78361559443386	63.193727117920005	15.864208833306623	1.6309071798115817	2142.023920450954
269	105+10527_AM	105+10527	AM	2010	1.0	2	5.0	3976.4467299999997	357.8802057	0.47634234961499994	11.3363844394	31.56916630811805	11.177131795317932	2.507142857142857	897.2568014335714	0.4955233341948305	10.897569553963368	32.840369031628846	12.448334518828727	2.1046580415608944	753.215452841972
270	105+10528_AM	105+10528	AM	2010	0.0	2	6.0	2208.810245	397.58584410000003	0.7531227252860001	14.3402922756	27.725086522567292	6.8763269997436245	1.5891666666666666	631.83017058225	0.7616761443245198	14.179254635285716	28.0399678492683	7.191208326444629	1.647108366710554	654.866970302788
271	105+10529_AM	105+10529	AM	2010	0.0	2	6.0	2275.3585199999998	204.78226679999997	0.36493942490099995	14.796976241900001	13.839467162206507	3.6816166264976373	1.68	344.03420822399994	0.3318349028561605	16.27315256328151	12.584056224118951	2.426205688410084	1.4729283763773515	301.6296117485976
272	105+10530_AM	105+10530	AM	2010	0.0	2	6.0	2222.0203300000003	199.98182970000002	0.41197925380500006	13.1074561404	15.257104624882336	5.968584898913987	2.153	430.56087934410004	0.36629498339999716	14.742216641561686	13.565248331530105	4.2767286055617575	1.8424946547627425	368.4654522719231
273	105+10531_AM	105+10531	AM	2010	0.0	2	3.0	2465.4752878000004	1063.3594916281402	2.19041562113	11.8141962422	90.00692639845172	22.406195843592553	1.573	1672.6644803310644	2.232935495228631	11.589228643324669	91.75412137896075	24.153390824101578	1.667756899533305	1773.4251288470584
274	105+10532_AM	105+10532	AM	2010	0.0	2	6.0	2297.75883	229.77588300000002	0.498052142645	12.046931407899999	19.07339514271614	5.525288833740869	1.8844444444444446	432.99988618666674	0.5820796470669457	10.307867712320016	22.291310813522635	8.743204504547368	2.1669414288200586	497.91088021641065
275	105+10534_AM	105+10534	AM	2010	1.0	2	6.0	1.51335	0.21186900000000003	0.5328112764280001	15.765432098800002	0.013438832419705232	0.004219119625965887	1.915	0.4057291350000001	0.4992060717566643	16.826718413983038	0.012591225144882466	0.0033715123511431208	1.681798636431377	0.3563209953020795
276	105+10544_AM	105+10544	AM	2010	0.0	2	6.0	807.688025	282.69080875	1.44262903824	14.5567567568	19.419903311728586	6.916992708019374	1.8841666666666665	532.6365988197916	1.636657952046965	12.831025550412251	22.03181714815597	9.528906544446755	2.378843272443516	672.477128576554
277	105+10546_AM	105+10546	AM	2010	1.0	4	9.0	12.845	3.9819500000000003	1.18911277561	15.641914191400001	0.25456922671184085	0.05467213835843492	1.5323076923076924	6.101572615384616	1.254826895784234	14.822761659388474	0.2686375246058081	0.06874043625240218	1.586012783838005	6.315423604603744
278	105+10547_AM	105+10547	AM	2010	1.0	4	9.0	160.45255236	142.8027716004	3.9469133507	13.529559748399999	10.554872017726247	1.761597904405075	1.3533333333333333	193.259750899208	3.9837096234545704	13.404591460582635	10.653272949073004	1.8599988357518338	1.4086234671079523	201.15533524438047
279	105+10548_AM	105+10548	AM	2010	1.0	4	10.0	304.3007775	73.03218659999999	0.879149259401	16.3794712286	4.458763386237891	1.6455050426342976	1.8542857142857143	135.42254029542855	0.8781966511887553	16.397238568955707	4.453932062577242	1.6406737189736489	1.9130638699449876	139.71523752754044
280	105+10549_AM	105+10549	AM	2010	1.0	2	6.0	985.11506	88.6603554	0.472959183672	11.4174757282	7.765320243343222	3.6606741600098887	3.085714285714286	273.58052523428574	0.46831503453525747	11.530699639738891	7.689069889085037	3.5844238057517037	2.5852301501385306	229.2074239020775
281	105+10550_AM	105+10550	AM	2010	1.0	2	6.0	1128.76446667	135.4517360004	0.502657204158	14.323877068599998	9.456359849487303	3.807830408271301	2.398	324.8132629289592	0.47932976247889514	15.020974209413954	9.017506728392465	3.3689772871764627	2.079775943747798	281.70926207250943
282	105+10551_AM	105+10551	AM	2010	1.0	2	6.0	475.38132899199996	63.957804002583686	0.49749268517399997	16.2261682243	3.941645564030246	1.4126695259694122	2.1075	134.7910719354451	0.5143538593128303	15.694253778487475	4.075237020204957	1.5462609821441238	2.106377504514825	134.71927958921052
283	105+10552_AM	105+10552	AM	2010	1.0	2	6.0	871.90479	139.50476640000002	0.7242209194679999	13.255623721900001	10.52419481170589	4.627966307898955	2.628888888888889	366.7425303360001	0.6887357309791405	13.93858278029538	10.008533048081068	4.112304544274132	2.2608259631739207	315.3959978636329
284	105+10553_AM	105+10553	AM	2010	1.0	2	6.0	1945.54070706	330.7419202002	0.6673250216009999	15.2849056604	21.63846657274065	7.479993961444935	2.1236363636363635	702.3755687160611	0.6823260318331514	14.948865387117749	22.12488450696856	7.96641189567284	2.02014390122706	668.1462729725611
285	105+10554_AM	105+10554	AM	2010	1.0	2	6.0	159.54747	27.123069900000004	0.624769256585	16.3260273973	1.66133923703196	0.6335609156993325	2.1991666666666667	59.64815122175001	0.6719911255465923	15.17877187991642	1.7869080657235197	0.7591297443908921	2.3357446256250274	63.35256474937696
286	105+10555_AM	105+10555	AM	2010	1.0	2	6.0	4501.24048846	585.1612634998	0.388711308921	20.0663058187	29.1613847006248	7.687576865776635	1.6029411764705883	937.9790841393855	0.3597648633054459	21.68082766153203	26.989802817262508	5.515994982414343	1.5021539249187983	879.0022886766678
287	105+10556_AM	105+10556	AM	2010	1.0	2	6.0	1484.22696	267.1608528	0.500919271268	21.5603603604	12.391298119991982	3.134165313348433	1.6033333333333333	428.347900656	0.45807250390517273	23.577053649646142	11.33139266551271	2.0742598588691616	1.4490742966660533	387.13592486786297
288	105+10557_AM	105+10557	AM	2010	1.0	2	6.0	317.8312	19.069872	0.16408839779	21.939393939400002	0.8692068729278842	0.19961867068081224	1.78	33.94437216	0.1599428325203417	22.50804205022534	0.8472470398556539	0.1776588376085818	1.5159179409865349	28.908361097116774
289	105+10558_AM	105+10558	AM	2010	1.0	2	6.0	79.1652164865	29.291130100005	1.17175463624	18.9459459459	1.546036824116661	0.40586048701992156	1.605625	47.03057076682053	1.3397774069999755	16.569916677211445	1.7677294744812448	0.6275531373845052	1.9986109881186198	58.541574472282036
290	105+10560_AM	105+10560	AM	2010	0.0	2	6.0	1101.224215	132.14690579999998	0.42296108543300004	17.0228426396	7.7629164880250565	4.5350975872031265	3.149230769230769	416.16110180399994	0.42295767683867885	17.02297982581876	7.76285392758163	4.5350350267597	3.6318903629979884	479.9430736750229
291	105+10562_AM	105+10562	AM	2010	0.0	2	6.0	6367.63602	382.0581612	0.220617577197	16.3178294574	23.41354052007913	5.692846586826561	1.7966666666666666	686.431162956	0.2251725842868806	15.987736746021568	23.896950973693784	6.176257040441213	1.6531278550973447	631.5909885469915
292	105+10563_AM	105+10563	AM	2010	0.0	2	6.0	4578.84189	549.4610267999999	0.485806934396	14.820702403	37.07388569441478	12.54437556938207	1.8666666666666665	1025.6605833599997	0.4969869567413093	14.487301733650385	37.92707827184542	13.397568146812711	1.9912162885647358	1094.0957464956646
293	105+10564_AM	105+10564	AM	2010	0.0	2	6.0	3416.61588	409.99390559999995	0.5018058690730001	14.3481781377	28.574631682533546	9.50514770115144	2.15	881.4868970399998	0.5087988274580986	14.150976007492758	28.972835893645325	9.903351912263219	1.9443173128406874	797.1582488172504
294	105+10578_AM	105+10578	AM	2010	1.0	3	5.0	1417.68774	127.5918966	0.323630136987	16.685714285699998	7.646774625016508	2.45800290479937	1.8915384615384616	241.34497979953846	0.42122855326117237	12.819643773416905	9.952842594938351	4.764070874721214	2.669876955401463	340.6546644283063
295	105+10579_AM	105+10579	AM	2010	1.0	2	5.0	2683.96445	241.55680049999998	0.316658017645	17.0530973451	14.164981036110879	3.42912323611088	1.7307692307692308	418.0790777884615	0.4031146859342094	13.395691569721949	18.032424772005548	7.296566972005552	2.22862886947075	538.3404592112864
296	105+10580_AM	105+10580	AM	2010	0.0	2	6.0	3982.80517	438.10856870000003	0.449921342424	14.6692307692	29.86581747832746	11.341142269015874	2.95625	1295.158456219375	0.42952795319774056	15.365705423510764	28.512102544257985	9.987427334946402	1.9788920370874699	866.9695579802188
297	105+10592_AM	105+10592	AM	2010	2.0	3	10.0	372.661285	193.78386820000003	1.48476842273	21.0133779264	9.221928472366416	3.1300118360864375	1.7672222222222222	342.4591581912223	1.516172014993437	20.57814000750769	9.416976856474893	3.325060220194912	1.9905741372692716	385.7411562589173
298	105+10593_AM	105+10593	AM	2010	1.0	2	6.0	644.99073	77.3988876	0.5164501372370001	13.9413265306	5.551759183751547	1.9997221208785958	2.179	168.65217608039998	0.5149817755431653	13.981077276775405	5.535974522404705	1.9839374595317534	2.0128918187906826	155.7955876335396
299	105+10594_AM	105+10594	AM	2010	1.0	2	6.0	2362.71207364	259.8983281004	0.42183319570699995	15.645994832000001	16.611173075984563	6.3749254154793915	2.1158333333333332	549.9015458724297	0.4295858395936191	15.363634905292706	16.916460831210337	6.680213170705165	2.1799576448563416	566.5673472278488
300	105+10595_AM	105+10595	AM	2010	1.0	2	6.0	3447.34890333	413.68186839960003	0.478994237821	15.031496062999999	27.521004340893562	12.656402529936326	2.783	1151.2766397560868	0.4838250466898189	14.881412298226744	27.798562401828892	12.933960590871656	2.5793326799878016	1067.0231622815013
301	105+10596_AM	105+10596	AM	2010	1.0	2	6.0	1799.75995	215.97119399999997	0.364053702902	19.7773019272	10.920154568870306	3.488248374803484	2.0757142857142856	448.2944926885713	0.37231136199345205	19.338652361962104	11.16785130409612	3.735945110029297	1.9154037438349052	413.67203354809453
302	105+10597_AM	105+10597	AM	2010	0.0	2	6.0	1970.6582	236.478984	0.386375888264	18.634703196300002	12.690246874828922	3.4958851329893816	1.837142857142857	434.44567631999996	0.4093475855624106	17.588964132053643	13.444736268979433	4.250374527139893	1.8456688270844122	436.4618890293935
303	105+10598_AM	105+10598	AM	2010	0.0	2	6.0	2172.58857833	260.7106293996	0.41099594412	17.5184210526	14.882084898917782	4.646096308452647	1.959230769230769	510.7922869852163	0.5084131836943497	14.161709866926918	18.409544599445606	8.173556008980473	2.44590163976346	637.6725559522454
304	105+10599_AM	105+10599	AM	2010	0.0	2	6.0	1744.32585	87.21629250000001	0.172703751617	17.3707865169	5.020860305625206	1.2468969780666397	1.6507142857142856	143.9691799767857	0.18213045494170077	16.471709802516486	5.294914343784481	1.5209510162259146	1.7446421352949646	152.16121877971023
305	105+10601_AM	105+10601	AM	2010	1.0	2	6.0	191.25217762900002	22.944523750151134	0.550180891721	13.083333333299999	1.7537215605251053	0.7117359224620166	2.202	50.523841297832796	0.5256480910562087	13.69395251780774	1.6755223680171132	0.6335367299540244	2.1003177787528724	48.190791157459955
306	105+10613_AM	105+10613	AM	2010	0.0	2	6.0	887.64599875	248.54087965000002	1.5962085308	10.5249406176	23.614468592253935	9.371438239824	2.18125	542.1297937365625	1.5384708886316623	10.919933632895816	22.760292141454197	8.517261789024262	2.0825425532391346	517.5969580906116
307	105+10614_AM	105+10614	AM	2010	0.0	2	6.0	355.73283	17.786641499999998	0.275202354673	10.901069518699998	1.6316418741748335	0.6623426098673949	2.6214285714285714	46.626410217857135	0.3672826919406325	8.168095218831928	2.177575190234323	1.2082759259268843	3.3102900029550297	58.87894154359505
308	105+10616_AM	105+10616	AM	2010	0.0	2	6.0	1867.89292	37.3578584	0.09238057639189999	12.9897435897	2.8759504097991524	0.8522311031900558	1.846	68.9626066064	0.08674344435375622	13.833898445468368	2.7004577594132537	0.6767384528041572	1.6296060426392214	60.87859178870039
309	105+10617_AM	105+10617	AM	2010	0.0	2	3.0	2553.96854667	459.71433840059996	1.14920785056	9.39777777778	48.91734506527463	21.17357087091826	2.367142857142857	1088.2095124711343	1.0149004833595903	10.641437438525134	43.20039854167622	15.456624347319853	2.010406493252871	924.2126909620139
310	105+10618_AM	105+10618	AM	2010	0.0	2	3.0	2834.7409199999997	170.08445519999998	0.291944847604	12.3310961969	13.793133431437045	4.3701719244882815	2.0055555555555555	341.11382403999994	0.2634102076545822	13.666896328941016	12.444994906402354	3.02203339945359	1.6068962917462724	273.308080344565
311	105+10619_AM	105+10619	AM	2010	0.0	2	3.0	2547.27889842	483.98299069980004	0.982022471908	11.6086956522	41.69141867442492	15.865218530366143	2.3425	1133.7301557142814	0.9200034015237757	12.391258533521182	39.058420852935605	13.23222070887682	1.932186326522022	935.1453168993886
312	105+10620_AM	105+10620	AM	2010	0.0	2	3.0	1622.85918167	290.8325939470807	0.923804657473	11.6394736842	24.986747840826123	9.367381893083877	2.3275	676.9128624118304	1.0676942288019693	10.070860841933369	28.87862304045576	13.259257092713513	2.5395967117873512	738.5974992685921
313	105+10622_AM	105+10622	AM	2010	1.0	2	2.0	2446.37375514	856.2308142989999	0.990114068439	21.209677419400002	40.369817860400985	8.325251456977965	1.4844444444444445	1271.0270754482933	0.9891140899867755	21.23112006248012	40.3290458430472	8.284479439624175	1.5048522601670553	1288.5008761225283
314	105+10623_AM	105+10623	AM	2010	1.0	2	2.0	2531.6076525	911.3787548999999	1.0660697153799998	20.2613390929	44.98117082590841	11.35095846796237	1.5941176470588236	1452.8449563405882	1.0144190907274953	21.292974666426538	42.80185221546365	9.171639857517608	1.5279835956168877	1392.571786880944
315	105+10624_AM	105+10624	AM	2010	1.0	2	2.0	3434.60365478	1579.9176811988	1.5742293037700001	17.532388664000003	90.11422866983695	28.302112817147314	1.8257142857142856	2884.4782808172376	1.5990442186295621	17.260310677120728	91.53471862433206	29.722602771642418	1.8776360383489554	2966.5103758435826
316	105+10625_AM	105+10625	AM	2010	1.0	2	2.0	2973.897	267.65073	0.36089108910800005	14.962962962999999	17.887548787083567	6.075954347564925	1.7430769230769232	466.53581090769234	0.37895713559174354	14.249632723151844	18.782991477747988	6.971397038229346	2.0687628839811243	553.7058960944532
317	105+10626_AM	105+10626	AM	2010	1.0	2	2.0	2716.44083	244.4796747	0.35842987597099996	15.065708418900002	16.227559162991003	5.274168719441155	1.716923076923077	419.7527953310769	0.3774470381758069	14.30664292955663	17.088542427722178	6.135151984172328	2.0156673530393707	492.7896987744754
318	105+10627_AM	105+10627	AM	2010	0.0	2	3.0	3508.4575649999997	631.5223616999999	0.686120263593	15.7406807131	40.120397155044245	11.570561635147254	1.7015384615384617	1074.5595877541539	0.6680306425559018	16.166923060114325	39.06261935878441	10.512783838887414	1.6860565198915813	1064.7823954016144
319	105+10628_AM	105+10628	AM	2010	0.0	2	3.0	3325.58615	299.3027535	0.298103463628	18.114516129000002	16.522812498471758	6.075945011542483	1.91	571.668259185	0.26311495752291036	20.523348618558874	14.583524309933816	4.136656823004541	1.732741815218908	518.6143963996074
320	105+10629_AM	105+10629	AM	2010	0.0	2	3.0	3849.49829	346.4548461	0.292785308264	18.4435483871	18.78460905832318	6.250063251504641	1.7275	598.50074663775	0.2501791771280771	21.58453018348332	16.051071909135665	3.5165261023171226	1.5407813134756512	533.8111528339625
321	105+10630_AM	105+10630	AM	2010	0.0	2	3.0	3294.61213043	1515.5215799978	1.5847335979	17.4161764706	87.0180422523553	23.2871095358146	1.6985714285714286	2574.221655167692	1.4090538415909213	19.587612045283986	77.37143131557401	13.640498599033322	1.432929780045135	2171.6360042799033
322	105+10631_AM	105+10631	AM	2010	0.0	2	3.0	2801.87576867	460.7964889154682	0.648141531825	15.224452554700001	30.26686754481872	9.958516336544015	1.8908333333333334	871.2893611243312	0.6361026227020344	15.512591282966959	29.704675415604427	9.396324207329723	1.8463595702118454	850.7960072290913
323	105+10632_AM	105+10632	AM	2010	0.0	2	3.0	2539.1120100000003	228.5200809	0.487727367759	11.0717592593	20.639906951376066	9.004464950360058	2.455	561.0167986095	0.45048033624871897	11.987204691257721	19.06366720063268	7.4282251996166755	2.154531086965504	492.35361829492194
324	105+10633_AM	105+10633	AM	2010	0.0	2	3.0	3586.19947333	322.7579525997	0.512833675566	10.5297297297	30.65206428701129	13.583954683655122	2.36375	762.9191104575409	0.5038733764011296	10.716978218950594	30.116507284578994	13.048397681222832	2.383169345414322	769.1868586242938
325	105+10634_AM	105+10634	AM	2010	0.0	2	3.0	1064.8076199999998	63.88845719999998	0.286147484493	12.5809248555	5.078200365532969	1.7103323001611295	2.37125	151.49550413549994	0.3417729139017502	10.533309848640888	6.065373383869791	2.697505318497951	2.450420520103071	156.55358652060676
326	105+10636_AM	105+10636	AM	2010	2.0	4	8.0	641.6578	115.498404	1.04167210973	10.3679458239	11.139950570845171	2.9832836216902745	1.77	204.43217507999998	0.9890469930781642	10.919602481564269	10.5771619612525	2.4204950120976036	1.5225457624880498	175.85160558433282
327	105+10637_AM	105+10637	AM	2010	1.0	4	8.0	1051.63294567	704.5940735989001	3.18002631964	12.641404805899999	55.737007430519036	9.954416553406418	1.3990909090909092	985.7911629715521	3.2536786555653134	12.355245940234198	57.02792781359594	11.245336936483312	1.4540709244448868	1024.5297559563412
328	105+10638_AM	105+10638	AM	2010	1.0	4	8.0	1383.66422	166.03970639999997	0.696774193551	10.3333333333	16.068358683931223	5.875620415060218	2.715	450.7978028759999	0.7755008792858761	9.284322161736497	17.88388032077343	7.691142051902426	2.1517613103765383	357.2778162177996
329	105+10639_AM	105+10639	AM	2010	1.0	3	8.0	776.8651908889999	349.58933590004995	2.13555058693	12.6431095406	27.650581906141504	9.309063758246193	1.906	666.3172742254951	2.132215852749661	12.662883059039903	27.60740459104862	9.265886443153308	1.919734243560142	671.1186193107748
330	105+10640_AM	105+10640	AM	2010	1.0	3	8.0	695.53423	76.5087653	0.384536195378	17.1635338346	4.457634775989447	1.18663155666257	1.5593333333333335	119.30266802446667	0.37513332891401074	17.593744653685178	4.348634517892387	1.0776312985655105	1.6213813719560766	124.04988684877945
331	105+10641_AM	105+10641	AM	2010	1.0	2	8.0	873.096565	122.23351910000002	0.770482758621	10.902255639100002	11.211764165728654	5.038354110179273	2.8285714285714287	345.7462397400001	0.7822682653568445	10.73800430363643	11.383262256526159	5.2098522009767745	2.530293954326715	309.2867343948091
332	105+10642_AM	105+10642	AM	2010	1.0	2	5.0	1067.43718333	224.16180849929998	1.0495372410700001	12.0052910053	18.67191794012833	8.583627728630981	2.7775	622.6094231068057	1.034531345793694	12.179427961492323	18.404953763676914	8.316663552179563	2.4939021495554132	559.0376160646331
333	105+10643_AM	105+10643	AM	2010	1.0	2	5.0	1577.7197175000001	441.76152090000005	1.23383882692	13.616040955599999	32.4441974241459	11.266751551656853	1.8963636363636363	837.7404841794546	1.100368673126116	15.267610220374305	28.93455586850643	7.757109996017381	1.6828138847497454	743.4024211186849
334	105+10644_AM	105+10644	AM	2010	1.0	2	5.0	1300.57745	91.04042150000001	0.293172282264	14.3260473588	6.354887654626555	2.145899143290014	2.4033333333333333	218.8004796716667	0.24985131903174687	16.809997306703576	5.4158498564240976	1.2068613450875554	1.5509190258491712	141.19632182567796
335	105+10645_AM	105+10645	AM	2010	1.0	2	5.0	1524.99918778	411.74978070060007	1.23472906404	13.120287253099999	31.382680329822662	12.58990165795686	2.191	902.1437695150147	1.169147939325657	13.856244753203658	29.715827631104794	10.923048959238995	2.0528853610081796	845.2750971985902
336	105+10646_AM	105+10646	AM	2010	1.0	3	5.0	942.00588	197.8212348	1.1854031983600002	10.6292947559	18.610946383765445	9.486350682660285	3.097142857142857	612.680624352	1.2188063856362619	10.337983250245555	19.135379697515102	10.010783996409947	3.0143815101614875	596.3086724984342
337	105+10647_AM	105+10647	AM	2010	1.0	3	2.0	696.572	48.760040000000004	0.34402950668399995	12.2082551595	3.9940220254981202	1.3075184442272565	2.26875	110.62434075	0.404360546206839	10.386770023432533	4.694437239873171	2.007933658602307	2.35184892617423	114.67624771421252
338	105+10648_AM	105+10648	AM	2010	1.0	3	2.0	990.57016	69.3399112	0.302879078695	13.8669201521	5.000382957392646	1.741928483702353	2.3644444444444446	163.95036781511112	0.2954243004247064	14.216839961919238	4.877308275659825	1.6188538019695318	1.9052252096308888	132.10814685180722
339	105+10649_AM	105+10649	AM	2010	1.0	4	2.0	714.9496704	178.7374176	1.2161538461499999	12.3339658444	14.491479857677243	5.074334567900112	1.8980000000000001	339.2436186048	1.305933559384267	11.486036094418411	15.56127946410134	6.144134174324209	2.009087191139428	359.0990562774989
340	105+10650_AM	105+10650	AM	2010	1.0	4	2.0	761.67875	91.40145	0.505243503969	14.2505543237	6.4138873424788	1.0055175199882587	1.4083333333333332	128.72370875	0.5656338521163494	12.729082555898684	7.180521423961098	1.7721516014705578	1.5641453538712204	142.96515335459264
341	105+10651_AM	105+10651	AM	2010	1.0	4	2.0	948.23017925	379.2920717	2.18030513176	11.0076335878	34.45718543180799	10.898671661679572	1.61	610.6602354370001	2.18292611058217	10.994417027518802	34.49860695211394	10.940093181985512	1.7497274426483962	663.6577466324532
342	105+10652_AM	105+10652	AM	2010	2.0	4	2.0	116.67896999999999	8.1675279	0.410969723563	10.2197309417	0.7991920674419261	0.31903169707138773	2.43	19.847092797000002	0.39421897950913515	10.653977150541213	0.7666177413929499	0.2864573710224115	1.9315897186023068	15.776312918037489
343	105+10654_AM	105+10654	AM	2010	2.0	4	2.0	293.233399412	49.84967790004	0.826256983241	12.3448275862	4.038102399727706	1.4158152929406815	2.1122222222222224	105.29359743108449	0.7414750725535754	13.756362658116196	3.6237542684024038	1.0014671616153796	1.6374573963190255	81.62672378154157
344	105+10656_AM	105+10656	AM	2010	1.0	2	2.0	484.073683333	101.65547349993	1.10269143948	11.426587301600001	8.896398444814192	4.150578019978011	2.6775	272.18253029606257	1.15786594377827	10.882088783857421	9.341540536843125	4.595720112006942	2.7654280033072514	281.1208931061646
345	105+10657_AM	105+10657	AM	2010	1.0	2	2.0	724.47987	50.71359090000001	0.41353846153800006	10.15625	4.993338180917505	2.551663125545255	3.4616666666666664	175.55354716550002	0.44644618911172096	9.407628741005942	5.390687950827584	2.9490128954553336	3.232824214474305	163.9481246644638
346	105+10659_AM	105+10659	AM	2010	3.0	4	10.0	110.84122727299999	85.34774500021	2.67039723662	17.3007968127	4.933168450223142	1.2464408044300834	1.5433333333333332	131.72001978365742	2.9683485187199925	15.564210101555835	5.483589879815259	1.7968622340222002	1.7812117801081184	152.02240880003782
347	105+10660_AM	105+10660	AM	2010	3.0	4	9.0	1147.9189199999998	183.66702719999998	0.589185489391	16.2936802974	11.272286177689802	3.2273003169759367	1.756153846153846	322.547556228923	0.6510584393677763	14.74522012082706	12.456038342932384	4.411052482218521	1.8649033366825085	342.521251863837
348	105+10661_AM	105+10661	AM	2010	3.0	4	9.0	345.506140625	221.12393	3.33752066115	11.505546751199999	19.218898048168914	8.704208081445415	2.336666666666667	516.6929164333334	3.907275377935602	9.827820229115392	22.499793936493635	11.985103969770137	2.700347723337953	597.1115009510409
349	105+10662_AM	105+10662	AM	2010	3.0	4	9.0	1455.10979483	254.06217017731802	0.556927589367	18.8103448276	13.506513171649699	4.344516410849436	1.8486666666666667	469.6762652678019	0.6229922183637139	16.815619346763533	15.108701317398504	5.946704556598241	2.0043877278562787	509.2390960159497
350	105+10671_AM	105+10671	AM	2010	0.0	4	3.0	261.18698973	96.6391862001	2.46741165811	8.9972826087	10.740930390107648	3.598344566023412	1.69125	163.44102366091911	2.2351309185704027	9.932304106015945	9.729785271230888	2.5871994471466513	1.6108016833350698	155.66656380725232
351	105+10672_AM	105+10672	AM	2010	1.0	4	3.0	86.3228645971	34.20198218201699	2.37140467981	10.024691358	3.411774084669465	0.6535497151524297	1.3777777777777778	47.12273100633452	2.3942376561185448	9.929089511748519	3.444624216706653	0.6863998471896181	1.4583864798859938	49.87970839955524
352	105+10673_AM	105+10673	AM	2010	1.0	4	2.0	79.8972515	15.9794503	1.15840821566	10.3590425532	1.5425605424375541	0.3365642933816037	1.4722222222222223	23.525301830555556	1.1550596997966063	10.389073397775954	1.5381015888693992	0.33210533981344864	1.4938730546169625	23.87127023076094
353	105+10674_AM	105+10674	AM	2010	1.0	4	2.0	127.83898	7.6703388	0.543276570757	6.626459143969999	1.1575320443912118	0.5080537378704294	1.9683333333333335	15.097783538	0.4761167094134994	7.561171302798072	1.0144379082063026	0.3649596016855202	1.8836949925179183	14.448578788475897
354	105+10678_AM	105+10678	AM	2010	1.0	4	5.0	86.27945	7.7651505	0.45633802817	11.833333333299999	0.6562099014098685	0.24184754815438772	2.7558823529411764	21.399841230882352	0.4531158690599403	11.917481528958906	0.651576466146061	0.23721411289058034	1.898261144520148	14.740283475501199
355	105+10680_AM	105+10680	AM	2010	1.0	4	5.0	178.87044	10.7322264	0.24211853720100002	14.86875	0.721797488021654	0.12223176735053015	1.4916666666666665	16.008904379999997	0.26574091175834874	13.547029609327362	0.7922198968702836	0.1926541761991597	1.5555960969368312	16.69500949928242
356	105+10682_AM	105+10682	AM	2010	1.0	4	5.0	298.38723	26.854850699999997	0.511513761468	10.5569007264	2.5438195731886206	0.8398315846080977	2.2514285714285713	60.46177814742856	0.45071300490778793	11.981016614119653	2.2414500843235206	0.5374620957429976	1.5476407410282005	41.56166103754968
357	105+10684_AM	105+10684	AM	2010	2.0	4	1.0	39.5000119279	20.531711200003137	1.9120486128599998	16.3109869646	1.2587657169115771	0.4099971679261897	1.727857142857143	35.475863852005425	1.9375698202837535	16.09614253561849	1.2755671835391218	0.4267986345537343	1.8024046063238068	37.00645084259575
358	105+10685_AM	105+10685	AM	2010	2.0	4	1.0	123.820415789	23.52587899991	0.498152747593	22.884547069299998	1.0280246722233004	0.16721680541359701	1.3664999999999998	32.14811365337701	0.6077814933497215	18.756740908924588	1.2542626202570308	0.39345475344732755	1.739747822093411	40.92909675292653
359	105+10686_AM	105+10686	AM	2010	2.0	4	1.0	21.13257	2.7472341000000005	0.35095919079099996	22.2248062016	0.12361116110890272	0.024289610132836457	1.5366666666666666	4.221583067000001	0.49968952230899333	15.609692922832009	0.17599539680768939	0.07667384583162315	2.1761976982412725	5.978524524949935
360	105+10688_AM	105+10688	AM	2010	2.0	4	1.0	702.32419	21.0697257	0.12893982808	13.96	1.5092926719170878	0.3107872282345167	1.4649999999999999	30.867148150499997	0.16453498162711905	10.939922818840365	1.9259482949655213	0.72744285128295	1.9459509171407119	41.00065204981823
361	105+10689_AM	105+10689	AM	2010	2.0	4	1.0	436.39799000000005	13.091939700000001	0.11365313653100001	15.8376623377	0.826633338988733	0.15867723184571256	1.4000000000000001	18.328715580000004	0.11691335533619118	15.396016946259003	0.8503458878811602	0.18238978073813972	1.49076216959891	19.516968431430104
362	105+10691_AM	105+10691	AM	2010	2.0	4	1.0	39.1181075	20.3414159	2.2994368996400003	13.5685393258	1.4991603304930707	0.2302011352334001	1.3358333333333334	27.17274140641667	2.2845169303130985	13.657154204466309	1.48943298109263	0.22047378583295935	1.3584838216133848	27.63348440885927
363	105+10693_AM	105+10693	AM	2010	2.0	4	1.0	107.20631000000002	13.936820300000003	0.423854478471	18.4025423729	0.7573312435641726	0.15111896431312674	1.6421428571428571	22.886249906928576	0.48799322572215925	15.983828440358225	0.8719325505778298	0.2657202713267839	1.714163889403033	23.889994091359153
364	105+10695_AM	105+10695	AM	2010	3.0	4	4.0	787.52252	47.251351199999995	0.238472126635	15.096103896099999	3.130036168622572	0.7106121440453017	2.44125	115.352361117	0.3326674536719234	10.821617685360707	4.366385190628273	1.9469611660510027	2.222264300354816	105.00499091528769
365	105+10696_AM	105+10696	AM	2010	3.0	4	4.0	739.62195	44.377317	0.212033656136	16.9784366577	2.613745770282296	0.5175097287166189	1.5121428571428572	67.10484292071429	0.25515812607385785	14.108898099361127	3.145342512751543	1.0491064711858655	1.799149132465448	79.84141138169417
366	105+10700_AM	105+10700	AM	2010	3.0	4	1.0	2.69575	0.35044749999999997	0.595677233431	13.0943396226	0.0267632817003603	0.009170535716435387	2.49	0.872614275	0.5761267480217177	13.538687496776266	0.025884894682992425	0.00829214869906751	1.75924373889535	0.6165225701865281
367	105+10702_AM	105+10702	AM	2010	3.0	2	1.0	45.8311866667	8.249613600005999	0.620931592282	17.393220339000003	0.4743005285521267	0.13199291029460677	1.50625	12.425980485009037	0.5902109229996131	18.29854307865305	0.45083444974534276	0.10852683148782291	1.6008330032077442	13.206253714601054
368	105+10703_AM	105+10703	AM	2010	3.0	2	1.0	549.3898740000001	164.8169622	0.912753969611	19.7205387205	8.357629805959785	1.8198685128215315	1.4005555555555556	230.83531205900002	0.868135908034236	20.734080727933843	7.949084618830076	1.4113233256918216	1.4358851857906492	236.6582343899974
369	105+10704_AM	105+10704	AM	2010	3.0	2	1.0	771.277375	185.10657	0.659681093393	21.828729281799998	8.479951700821381	1.9437027601458112	1.4905263157894737	275.9062138105263	0.6479576593081734	22.223674329855022	8.329251376372538	1.7930024356969687	1.5305918289286105	283.3226035230019
370	105+10705_AM	105+10705	AM	2010	3.0	2	4.0	2217.42656778	1197.4103466012	1.25895608948	25.735607675900003	46.52737800802278	9.432881520958286	1.4672727272727273	1756.9275449221243	1.2686375315378884	25.539209738437698	46.885176121915855	9.790679634851358	1.5136582367641782	1812.4700339195558
371	105+10706_AM	105+10706	AM	2010	3.0	2	1.0	2290.60393	137.43623580000002	0.332750604426	10.8189134809	12.703330703467852	6.51529667375027	4.442	610.4917594236001	0.31804930733926806	11.318999654854851	12.14208322208509	5.954049192367506	2.753613453669728	378.4462679206052
372	105+10707_AM	105+10707	AM	2010	3.0	2	1.0	2443.3291975	1172.7980148000001	1.68668567669	17.074906367	68.6854726810287	25.91384559135861	2.1092307692307695	2473.7016589089235	1.8692432491863689	15.407304540238869	76.11961013278038	33.3479830431103	2.411116219253478	2827.752315392561
373	105+10708_AM	105+10708	AM	2010	3.0	2	1.0	2561.07005	153.664203	0.202298850574	17.7954545455	8.635025455908277	3.1015647789394563	1.8513333333333333	284.48366115399995	0.1772165943549158	20.31412471898764	7.564401869422898	2.030941192454077	1.6840506841003418	258.7783061838838
374	105+10709_AM	105+10709	AM	2010	3.0	2	5.0	2729.187578	818.7562733999999	0.913958641066	19.694545454500002	41.5727428333848	16.066316870786252	2.292857142857143	1877.2911697242857	0.817489105975612	22.0186420447993	37.18468521964943	11.678259257050886	1.838074403897549	1504.9349491670835
375	105+10710_AM	105+10710	AM	2010	3.0	2	5.0	3021.43996333	1087.7183867987999	1.2294874256100001	17.568296796	61.913707369162914	26.14526321266952	2.3392307692307694	2544.4243186578083	1.1629638548018464	18.57323416442754	58.5637577801101	22.795313623616707	2.1525431089152884	2341.360717944211
376	105+10711_AM	105+10711	AM	2010	2.0	2	5.0	2992.72599	538.6906782	0.535498839908	20.1681109185	26.71002159679201	8.249066209546728	1.9453333333333334	1047.9329326584	0.5059287034428662	21.346881342184272	25.23509966467447	6.774144277429187	1.6839087046886125	907.1059221555922
377	105+10714_AM	105+10714	AM	2010	1.0	2	6.0	1722.61379429	482.33186240120006	1.0094229751200001	16.643171806199998	28.98076568691606	8.270939048816945	1.7915384615384615	864.1160827172268	0.9785848407481594	17.167647914059106	28.09539575926437	7.385569121165257	1.6666313893755553	803.8694219738112
378	105+10715_AM	105+10715	AM	2010	1.0	2	6.0	2461.87305	246.18730500000004	0.368364454004	16.2882165605	15.11444203150687	4.415297963693139	1.9175000000000002	472.06415733750015	0.33890194569000875	17.70423591928315	13.905559444779938	3.2064153769662074	1.5722009474121321	387.0559141618396
379	105+10716_AM	105+10716	AM	2010	1.0	2	6.0	2452.72753	294.3273036	0.35228199395000004	20.438172042999998	14.400862414740976	3.805927079957427	1.6341176470588237	480.96544082400004	0.3135600989551619	22.962105267831213	12.817958116947498	2.223022782163949	1.4261683695161105	419.7602906792852
380	105+10717_AM	105+10717	AM	2010	1.0	2	6.0	2401.38414454	408.2353045718	0.49608071400799997	20.5611702128	19.85467268384822	5.510494729806333	1.77875	726.1485480070893	0.4334540294243189	23.531907209507025	17.348160560775565	3.003982606733676	1.4255306603396114	581.9519433001805
381	105+10718_AM	105+10718	AM	2010	1.0	2	6.0	3982.7166450000004	637.2346632000001	0.5412103746410001	17.7380191693	35.924792792156616	9.273405790911825	1.707857142857143	1088.305771222286	0.5111728348754916	18.780340708712174	33.930942632174286	7.279555630929491	1.5286689877657758	974.1208675632092
382	105+10719_AM	105+10719	AM	2010	1.0	2	6.0	3073.75253471	522.5379309007001	0.49223946784999995	20.7216216216	25.217038533137316	5.065170777590475	1.525294117647059	797.0240322503032	0.4792601689329862	21.282803498377607	24.552119317388485	4.400251561841643	1.439874372984622	752.3889756163272
383	105+10720_AM	105+10720	AM	2010	1.0	2	6.0	2689.3163649999997	457.18378205	0.555041280959	18.3770114943	24.878026668893355	5.0950849964757845	1.6507142857142856	754.6798002268214	0.5371426692074045	18.989368346124667	24.075776177320904	4.292834504903334	1.4376917263893105	657.2893408926587
384	105+10721_AM	105+10721	AM	2010	1.0	2	6.0	2218.04271235	377.0672610995	0.5953888380610001	17.131661442000002	22.00996455459559	5.615735811122998	1.6428571428571428	619.4676432348929	0.5752701353757481	17.730800493124306	21.26622885671293	4.8720001132403405	1.5680695394828768	591.2676864663626
385	105+10722_AM	105+10722	AM	2010	0.0	2	6.0	1165.09307	104.85837629999999	0.294839192221	18.3150684932	5.725251660351417	1.4661786993529715	1.893846153846154	198.5856326543077	0.2996624783885363	18.020274106518166	5.81891128182514	1.5598383208266948	1.6827264596748943	176.4479643185568
386	105+10723_AM	105+10723	AM	2010	0.0	2	6.0	1165.96546882	198.21412969940002	0.5539259771689999	18.414012738900002	10.764309361023829	2.9452115425133853	1.8107142857142857	358.9091562771279	0.6693833752536121	15.237904580667967	13.007965015798199	5.188867197287757	2.1997418930558523	436.01992489537645
387	105+10724_AM	105+10724	AM	2010	0.0	2	6.0	929.3022	65.05115400000001	0.281455465019	14.922431865799998	4.359286380736328	1.1468837140759724	1.8409090909090908	119.75326077272729	0.3330401281827075	12.611092912190626	5.158248730141201	1.9458460634808452	2.096267376461882	136.3646119313979
388	105+10725_AM	105+10725	AM	2010	0.0	2	6.0	721.791652593	194.88374620011	1.1152173912999999	14.5263157895	13.41591006444802	3.4880574816610084	1.7845454545454544	347.7789034461963	1.295747366397822	12.502437141767846	15.587660548921857	5.659807966134846	2.033229088373765	396.2433016253139
389	105+10727_AM	105+10727	AM	2010	3.0	2	5.0	2756.30340041	1350.5886662009	1.47455108359	19.9382716049	67.73850276295612	24.45040448727211	2.6	3511.53053212234	1.486105570220454	19.783251330952687	68.26929727611466	24.981199000430646	2.045567692043518	2762.7205408207087
390	105+11251_AM	105+11251	AM	2010	2.0	4	2.0	117.6818135	47.0727254	1.70414201184	14.083333333299999	3.3424420402478274	0.581578380425909	1.4208333333333334	66.88249733916668	1.7413583852279537	13.78234383202988	3.415436878784287	0.654573218962368	1.442678952122266	67.91083015361119
391	105+11403_AM	105+11403	AM	2010	1.0	3	8.0	2344.665361	234.46653609999998	0.481184454042	12.469230769200001	18.803608694066227	8.902150243912098	2.96	694.0209468559999	0.4443356476143875	13.503305512878956	17.363640026982612	7.4621815768284785	2.3632630306078113	554.1060966798018
392	105+14179_AM	105+14179	AM	2010	3.0	2	7.0	511.976726615	332.78487229975	1.36039573665	28.668128655	11.60818260251781	2.8206232600373817	1.5148	504.10252455966133	1.2923885681685603	30.176682895970504	11.027881144093104	2.240321801612678	1.4990192031573204	498.8509140975819
393	105+14180_AM	105+14180	AM	2010	3.0	2	7.0	587.185804545	129.1808769999	0.46623651129199994	28.3118110236	4.562791016520782	1.1534250360574458	1.57875	203.94430956359213	0.442687166346691	29.81789625602655	4.3323269988838	0.9229610184204629	1.5247065861234552	196.9629339629515
394	105+14181_AM	105+14181	AM	2010	3.0	3	7.0	381.331901714	266.9323311998	1.3745297119	30.5559055118	8.735867150020393	2.1918041149423946	1.4567857142857144	388.8632067728515	1.3259971121010463	31.674277128289425	8.427416673746068	1.8833536386680698	1.552659920933259	414.45513225521194
395	105+14186_AM	105+14186	AM	2010	3.0	2	7.0	285.66025	45.70564	0.406604450826	23.610169491500002	1.9358454845677977	0.7289365857047849	1.8935	86.54362934000001	0.38165398568849984	25.153674165570944	1.8170562160878883	0.6101473172248753	1.9203572279896972	87.77115613389503
396	105+14187_AM	105+14187	AM	2010	3.0	2	7.0	452.50473	13.5751419	0.083101352676	21.660297239899997	0.6267292525881359	0.24325066784251387	2.723076923076923	36.96615563538462	0.07685050641577588	23.42209679480389	0.5795869609338988	0.19610837618827684	1.930512350783047	26.20697910158244
397	105+14188_AM	105+14188	AM	2010	3.0	2	4.0	1650.70552108	610.7610427996	0.943487250173	23.529729729699998	25.9569935488193	6.780822660287423	1.5925	972.636960658363	0.9874384282004584	22.48241446351044	27.166167752617564	7.989996864085682	1.7677773450546392	1079.6895347030797
398	105+14189_AM	105+14189	AM	2010	3.0	2	4.0	2559.40796	665.4460696	0.674607571562	23.1245551601	28.77659980886754	8.25714037006896	1.706842105263158	1135.8113703751578	0.7338928805311923	21.25650815512573	31.30552133698104	10.78606189818246	1.9553300286885067	1301.166682361622
399	105+14190_AM	105+14190	AM	2010	3.0	2	4.0	2743.04054667	1069.7858132013	0.976785060416	23.9561403509	44.656017101709885	12.169354083152049	1.8294444444444444	1957.1137127066006	1.0468326612131673	22.35314283457864	47.858407254769624	15.371744236211779	1.864394881793964	1994.5031947482973
400	105+14191_AM	105+14191	AM	2010	3.0	2	4.0	2805.1759899999997	1094.0186360999999	1.02928216063	22.7342908438	48.12196006557665	13.43525632113421	1.8552941176470588	2029.726340152588	1.0545943701129439	22.188625942971733	49.30538010383339	14.618676359390951	1.7759078015481815	1942.8762308890907
401	105+14192_AM	105+14192	AM	2010	3.0	2	4.0	2811.792805	1462.1322586000001	1.2752993773	24.46484375	59.76462688855201	14.91394410940746	1.6300000000000001	2383.2755815180003	1.28282062035974	24.321405116835912	60.11709650721923	15.266413728074678	1.6395492960140183	2397.237915267017
402	105+14193_AM	105+14193	AM	2010	3.0	2	4.0	2029.6721699999998	263.8573821	0.327011379517	23.852380952399997	11.062098271316048	3.4603298443360737	1.7355	457.92448663455	0.3296111785235667	23.66424596076711	11.150043932836416	3.548275505856442	1.8533819621391479	489.02851256139684
403	105+14196_AM	105+14196	AM	2010	3.0	4	4.0	2.13678	0.5555628	1.2204081632600001	12.782608695699999	0.04346239591817838	0.013625510848347447	1.862	1.0344579336000002	1.164419126745002	13.397237851638511	0.04146845836076975	0.011631573290938814	1.6482151002074459	0.9156869960735292
404	105+14197_AM	105+14197	AM	2010	3.0	4	4.0	138.926486667	54.18132980013	2.28000000001	10.2631578947	5.279206493369155	2.4949654964458405	2.4325	131.79608473881623	1.834742483261351	12.753833419938733	4.248238785636443	1.463997788713129	1.8339563817790128	99.36619556022181
405	105+14198_AM	105+14198	AM	2010	3.0	4	4.0	103.33331	40.2999909	1.59338521401	14.6857142857	2.744162804478528	1.1417774804225538	1.9346153846153844	77.96498239499999	1.3783791664722447	16.97646088186954	2.373874695110301	0.771489371054327	1.7730987233254156	71.45586241481587
406	105+14199_AM	105+14199	AM	2010	3.0	4	4.0	110.9484175	57.69317710000001	3.0105263158	10.3636363636	5.566885509668588	2.632339370291992	1.966	113.42478617860002	2.4497938006197013	12.73576575796201	4.530012423001107	1.595466283624511	1.8585466762567555	107.22546254189737
407	105+14200_AM	105+14200	AM	2010	3.0	4	4.0	23.78452	6.183975200000001	1.4625	10.6666666667	0.579747675	0.2621321023242648	1.9469999999999998	12.0401997144	1.2312531349019715	12.670018502119	0.488079413535644	0.17046384085990887	1.8489283452339769	11.433727033503953
408	105+14202_AM	105+14202	AM	2010	3.0	4	4.0	0.0	0.0	1.3803837953100002	11.3012048193	0.0	0.0	3.1571428571428575	0.0	1.292246227138487	12.072002744046847	0.0	0.0	2.258873017055906	0.0
409	105+14203_AM	105+14203	AM	2010	3.0	4	4.0	11.417769999999999	4.4529303	1.26296851574	18.5277777778	0.24033806716601164	0.044432642617806425	1.420625	6.3259441074375005	1.286752578712507	18.18531424542663	0.24486408317743832	0.04895865862923311	1.4597945993257795	6.500363603114123
410	105+14204_AM	105+14204	AM	2010	3.0	4	4.0	22.9459133333	8.948906199987	1.38272727273	16.9230769231	0.5287990027275475	0.13852834420050314	1.7111940298507462	15.313314863112083	1.441706880366154	16.23076113367583	0.5513546854817346	0.16108402695469026	1.6793342966599338	15.02820509923089
411	105+14205_AM	105+14205	AM	2010	3.0	4	4.0	8.605960000000001	4.475099200000001	1.7381615598900002	17.95	0.2493091476325158	0.024880902897845614	1.1729411764705884	5.24902812047059	1.780655637172367	17.521636047239745	0.2554041864546651	0.0309759417199949	1.3112900796775986	5.868153186533158
412	105+14206_AM	105+14206	AM	2010	3.0	4	4.0	0.21984499999999998	0.0571597	0.78	20.0	0.002857985	0.00022995281609321724	1.2794117647058822	0.07313079264705882	0.9392245859989617	16.609445954194012	0.0034413971518156956	0.0008133649679089129	1.5396773218578657	0.08800749381419905
413	105+14208_AM	105+14208	AM	2010	3.0	4	1.0	4.36808235294	1.4851479999996002	0.809499004136	25.2007722008	0.05893263857814943	0.00814098331137985	1.5389473684210526	2.2855646063151744	0.9796823285933347	20.823076424468226	0.0713222181835952	0.02053056291682562	1.667728523230634	2.476823680818263
414	105+14209_AM	105+14209	AM	2010	3.0	4	1.0	685.9564475	274.382579	0.854413892909	28.089430894299998	9.768178644575052	1.2230967697682886	1.1892592592592592	326.3120226551852	0.8904341679764863	26.95314360469798	10.179984309962812	1.6349024351560506	1.3817896394760452	379.1390049149175
415	105+14210_AM	105+14210	AM	2010	3.0	4	1.0	139.095250465	119.62191539989999	1.9961232604400003	25.8501070664	4.627521081165238	0.5026274466803321	1.2083333333333333	144.54314777487915	2.0620490894013757	25.02365257219932	4.780353909356824	0.6554602748719197	1.33885243192822	160.1560923450679
416	105+14211_AM	105+14211	AM	2010	3.0	4	1.0	165.598320476	139.10258919984	2.39953739399	21.004048583	6.622656039401699	0.8024640226682959	1.2578947368421052	174.9764148355882	2.502421260100695	20.140493850332753	6.906612629935178	1.0864206132017749	1.3756045119609925	191.35014932875632
417	105+14213_AM	105+14213	AM	2010	3.0	2	1.0	3948.34412	315.8675296	0.265795724466	18.0589812332	17.490883096941193	5.471570707323118	2.19	691.749889824	0.2841040756563406	16.89521696903145	18.695677609762463	6.676365220144389	2.0075076008738115	634.1064665412337
418	105+14215_AM	105+14215	AM	2010	3.0	3	4.0	312.80771428599996	131.37924000011998	1.95689381934	12.8775510204	10.202191378802434	3.774635605796006	1.8581818181818184	244.12651505476842	2.008282174147397	12.548037484174003	10.47010260893943	4.042546835933003	2.1375996780006847	280.83622112023113
419	105+14216_AM	105+14216	AM	2010	3.0	3	4.0	665.5280650000001	159.7267356	1.1831663326700002	12.1707317073	13.123839999250192	5.922454264354919	2.218	354.27389956080003	1.075062123988789	13.394574767988168	11.924733585550815	4.723347850655541	2.1858651990267868	349.14111270219297
420	105+14217_AM	105+14217	AM	2010	3.0	3	4.0	1176.71155875	564.8215481999999	2.4594319009400003	11.710021322000001	48.23403242990972	19.4752977964358	1.964	1109.3095206648	1.9634932206320128	14.66773589914907	38.50775280408256	9.749018170608634	1.6372368997513251	924.7466804877115
421	105+14218_AM	105+14218	AM	2010	3.0	3	4.0	1773.406885	425.6176524	1.26114233907	11.418219461700001	37.275308451195706	15.582257870168972	1.9620000000000002	835.0618340088	1.0521142355794866	13.68672670042215	31.097110486386224	9.404059905359485	1.7964324971505694	764.593382132295
422	105+14219_AM	105+14219	AM	2010	3.0	3	4.0	2115.70315	634.7109449999999	1.7804878048800001	10.1095890411	62.783060955353356	26.92368553170822	2.2125	1404.2979658124998	1.5617148629762239	11.525791568440773	55.06875091667691	19.209375493031782	1.9728500003607017	1252.1894880721911
423	105+14220_AM	105+14220	AM	2010	3.0	3	7.0	1799.078922	539.7236766	1.57693009674	11.4145833333	47.28369497520591	15.572550639097235	1.702	918.6096975731999	1.5583631690826745	11.550580992359851	46.72697217196269	15.015827835854017	1.8649941493906257	1006.581499146598
424	105+14221_AM	105+14221	AM	2010	3.0	3	7.0	1239.78460167	446.3224566012	1.52917154811	14.125295508299999	31.597388977644226	13.527653892565194	1.9	848.0126675422799	1.3018324047751078	16.591997495815455	26.89986282325342	8.830127738174388	1.891130801057652	844.0541448822464
425	105+14223_AM	105+14223	AM	2010	3.0	3	4.0	282.904044043	132.96490070021	2.44017651572	11.55654102	11.505596741265753	4.470416810054177	2.0999999999999996	279.22629147044097	2.2900236098517395	12.314283520345766	10.79761566968344	3.7624357384718623	1.9713064668346627	262.11456861235274
426	105+14224_AM	105+14224	AM	2010	3.0	3	4.0	716.861221	215.0583663	1.4607329842899999	12.3225806452	17.452380511218387	6.853151023791233	2.029	436.35342522269997	1.4180397919125782	12.693578912706347	16.942295610950612	6.34306612352346	2.0833420645976255	448.0401408564344
427	105+14225_AM	105+14225	AM	2010	3.0	3	4.0	652.56915875	313.2331962	2.36049211574	12.200845666	25.67307257007433	7.366047660647334	1.7109999999999999	535.9419986982	2.2404735965220066	12.854425084369486	24.367732834732546	6.060707925305555	1.6240522812291154	508.7070868452971
428	105+14226_AM	105+14226	AM	2010	3.0	3	4.0	1150.22285	276.053484	1.12016632017	12.855233853	21.474014954332503	5.939210002164428	1.6154545454545455	445.9518555163637	1.0913103288498704	13.195146805928363	20.920834611402256	5.386029659234182	1.6500826540430704	455.5110655365563
429	105+14227_AM	105+14227	AM	2010	3.0	4	7.0	1095.575265	394.40709539999995	1.53572453372	14.0650224215	28.041696883288175	7.606096085286915	1.6083333333333334	634.3380784349999	1.6085130486342203	13.428551306027913	29.37078515855656	8.935184360555303	1.7126743920188732	675.4909323221246
430	105+14229_AM	105+14229	AM	2010	3.0	4	4.0	92.94808875	44.615082599999994	2.37393626492	12.13174946	3.677547310643795	1.3801692159004832	1.9420000000000002	86.6424904092	2.5308681367974692	11.379494483044533	3.920655936559972	1.62327784181666	2.084563080500135	93.00295402142396
431	105+14230_AM	105+14230	AM	2010	3.0	4	4.0	256.751882222	69.32300819994	1.45311398355	11.1484716157	6.218162505992848	2.639277209143008	1.937	134.2786668832838	1.307669596422113	12.388450449811234	5.595777170097677	2.016891873247838	1.8859381969941316	130.73890909480426
432	105+14231_AM	105+14231	AM	2010	3.0	4	4.0	642.556102353	327.70361220003	2.55898386798	11.9578713969	27.40484500322388	10.372432726678529	1.924	630.5017498728578	2.469656203152917	12.390388573492187	26.44821106749745	9.4157987909521	1.871130364536356	613.1761793557228
433	105+14232_AM	105+14232	AM	2010	3.0	4	4.0	672.1685650000001	161.3204556	0.998588524087	14.4203539823	11.186996921017114	3.8408923854983548	1.83	295.21643374800004	0.9808885714648539	14.680566599420274	10.988707725107181	3.6426031895884217	1.7928180406423968	289.2182231243308
434	105+14233_AM	105+14233	AM	2010	3.0	4	4.0	850.6866460000001	255.20599380000002	1.8639551192099997	9.65688487585	26.42736214425475	12.017085814474973	2.21375	564.9622687747501	1.6401872866321532	10.974356493739169	23.25475702794912	8.844480698169344	1.9553791944785803	499.0244905827496
435	105+14234_AM	105+14234	AM	2010	3.0	4	7.0	1093.915693	656.3494158	3.06212169481	11.7565543071	55.828382930473595	20.234596824124782	1.844	1210.3083227352	2.7902154419440612	12.90222950487195	50.87100764655898	15.277221540210173	1.7017376400185973	1116.934505871077
436	105+14235_AM	105+14235	AM	2010	3.0	4	5.0	1530.77043	183.6924516	0.49454165578500003	14.5589353612	12.617162384648607	3.4325398046486084	1.8181818181818181	333.98627563636364	0.5609224539071748	12.835998897615006	14.310725099402353	5.126102519402352	1.878440209990817	345.055287357232
437	105+14236_AM	105+14236	AM	2010	2.0	3	5.0	870.9319199999999	104.51183039999998	0.576792698826	12.482820976500001	8.372452877175165	2.1292133072786346	1.5218181818181817	159.04800371781815	0.5646462127581772	12.751347369939001	8.196140169970128	1.9529006000735976	1.5938217921080782	166.5732328246235
438	105+14238_AM	105+14238	AM	2010	3.0	4	4.0	81.4463194118	41.537622900018	2.35473189088	12.9951100244	3.1964040952294046	0.6667072072894523	1.3683333333333334	56.83731400152463	2.269063672082044	13.485738799000778	3.080114743368433	0.5504178554284805	1.4166833341768625	58.845658103778696
439	105+14239_AM	105+14239	AM	2010	3.0	4	4.0	121.49313500000001	29.158352400000002	1.02466321243	14.053398058299999	2.0748257666215277	0.5725922581207487	1.7645454545454546	51.45123818945455	1.0301767059851112	13.978184438008558	2.0859899602350738	0.5837564517342949	1.6465242844251329	48.00993532042586
440	105+14240_AM	105+14240	AM	2010	3.0	4	4.0	192.750384	57.8251152	1.51988578421	11.842995169100002	4.882642809043644	1.8646305334702356	1.916	110.7929207232	1.5878823333678864	11.335852551380261	5.101082158391268	2.08306988281786	2.0617094946227716	119.21858903549555
441	105+14241_AM	105+14241	AM	2010	3.0	4	7.0	54.99756	13.1994144	1.0814735718100001	13.3151658768	0.9913067942339132	0.19759576597187986	1.3858333333333333	18.292188455999998	1.1347704276477675	12.689791387892738	1.0401600780130624	0.2464490497510292	1.5410311229762008	20.340708395460236
442	105+14242_AM	105+14242	AM	2010	3.0	4	7.0	393.88117	94.5314808	1.08627748294	13.256281407000001	7.131070765417704	1.5801910942515711	1.5481818181818183	146.35191982036363	1.0686670372480045	13.474730199485142	7.015463716194627	1.4645840450284942	1.4784314507306802	139.75831429886344
443	105+14244_AM	105+14244	AM	2010	3.0	2	1.0	779.68434	654.9348456	2.67780776031	18.8213660245	34.79741293740301	12.182259429150898	1.81	1185.432070536	2.3206098377191333	21.71842900120463	30.15571916199249	7.540565653740384	1.6279887434093574	1066.2265563033454
444	105+14245_AM	105+14245	AM	2010	3.0	2	1.0	675.443403333	243.15962519988	1.03313155427	20.907308377899998	11.630364885114012	4.410661049010629	1.9811764705882353	481.74212804305637	0.9068945240080345	23.81754374757768	10.209265396000799	2.989561559897415	1.763400247084473	428.78774315843623
445	105+14246_AM	105+14246	AM	2010	3.0	2	1.0	1852.768574	555.8305722	0.983538278462	18.3012704174	30.371146894340914	12.881198115248237	2.4446153846153846	1358.7919680396924	1.003420270325359	17.93864498488106	30.98509238955683	13.495143610464156	2.3962332010996064	1331.899671291832
446	105+14247_AM	105+14247	AM	2010	3.0	2	1.0	1635.69044833	588.8485613987999	1.01801801802	21.217699115	27.752705805052532	10.074874481173248	2.081875	1225.9090987621266	0.935641115988332	23.085774695977943	25.506987274782272	7.829155950902989	1.8124338642336828	1067.249073584472
447	105+14248_AM	105+14248	AM	2010	2.0	2	1.0	2007.98770182	662.6359416006001	1.06217587373	18.6409807356	35.54726819366255	12.689871104988391	2.23	1477.6781497693382	1.0380067905496002	19.07501972074418	34.738414497154096	11.881017408479936	1.945116325443263	1288.9039878327958
448	105+14249_AM	105+14249	AM	2010	2.0	2	1.0	3100.18038182	1023.0595260006	1.15372039405	17.1618705036	59.61235552899084	27.257531809820694	2.6350000000000002	2695.7618510115813	0.9847127938648994	20.10738575081063	50.879788087785386	18.52496436861524	2.037568976573754	2084.5543513670727
449	105+14250_AM	105+14250	AM	2010	2.0	2	1.0	2557.36511	1611.1400193000002	2.3813458785	15.873376623399999	101.49951440863666	46.398966553076114	2.4366666666666665	3925.8111803610004	2.158347654384138	17.51339730799107	91.99471644287223	36.89416858731168	2.210478466723182	3561.3903195386224
450	105+14251_AM	105+14251	AM	2010	2.0	2	5.0	1476.38644477	649.6100356988001	1.93044161972	13.6756272401	47.501297329574186	16.239986660635207	2.0780000000000003	1349.8896541821068	1.9141559306251268	13.79197983697089	47.1005644858507	15.839253816911716	1.9223137051729255	1248.7542746416768
451	105+14252_AM	105+14252	AM	2010	1.0	3	5.0	673.0791820000001	302.8856319	1.80995162405	14.9175257732	20.304012642919094	4.960262293321145	1.5184615384615383	459.9201825927692	1.7728884216604162	15.229384810755818	19.888238143807733	4.544487794209786	1.56642625020578	474.4480046183252
452	105+14253_AM	105+14253	AM	2010	1.0	4	5.0	196.08588500000002	70.59091860000001	1.43281795511	15.0751879699	4.6825896128605775	1.1740946526263614	1.6766666666666667	118.35744018600002	1.4764767003379782	14.629421510719116	4.825270674460871	1.316775714226655	1.6285201878186677	114.95873601676429
453	105+14254_AM	105+14254	AM	2010	1.0	4	5.0	97.31084	9.731084000000001	0.334995014955	17.9107142857	0.5433107716847269	0.16393127850729156	1.9431818181818181	18.9092655	0.31907634425629927	18.80427712052661	0.5174931180618276	0.1381136248843923	1.6132770518560624	15.6989345068837
454	105+14255_AM	105+14255	AM	2010	1.0	4	5.0	30.36307	10.9307052	1.3846153846200002	15.6	0.7006862307715666	0.18942780233147824	1.7816666666666665	19.474873098	1.4411911712162135	14.987602221967453	0.7293164735836647	0.21805804514357635	1.6980631045471395	18.561027206801562
455	105+14258_AM	105+14258	AM	2010	3.0	4	1.0	155.846208571	130.91081519964	3.7950203712199997	13.2805611222	9.85732560507243	2.3033258820789593	1.4441666666666666	189.0570356174801	3.6579939990279855	13.778043379347384	9.501408262066365	1.9474085390728904	1.4703394374053735	192.48333437091753
456	105+14259_AM	105+14259	AM	2010	3.0	4	1.0	108.771345	39.1576842	1.4790045373299998	14.6044176707	2.68122187977478	0.9600049918618753	1.8958333333333333	74.23644296249999	1.502309599857405	14.377861928094056	2.723470596381696	1.0022537084687912	1.9118201669580668	74.86245034493525
457	105+14260_AM	105+14260	AM	2010	3.0	4	1.0	111.95866799999999	33.58760039999999	1.32461161079	13.588888888900001	2.47169585935638	0.9920658857885092	2.0636363636363635	69.31259355272725	1.2702116412580766	14.170866818833407	2.3701867238891348	0.890556750321264	1.9389146189610653	65.12348943138251
458	105+14261_AM	105+14261	AM	2010	3.0	4	1.0	132.701556667	47.77256040012	1.66009389671	13.0113122172	3.671617405113382	1.2204855220800688	1.7718181818181817	84.64429110893988	1.6452808102410805	13.128457990605861	3.63885541122224	1.1877235281889271	1.7773413894682817	84.90814888000669
459	105+14262_AM	105+14262	AM	2010	2.0	4	1.0	178.04466991200002	58.75474107096001	1.60107816711	12.3666666667	4.751057229440166	1.6797168702738	1.739090909090909	102.1798360624968	1.606203872421316	12.327202256181808	4.76626730461049	1.6949269454441234	1.8698015604135168	109.85970653617316
460	105+14263_AM	105+14263	AM	2010	2.0	4	1.0	248.9365	112.021425	2.27230131556	11.882226980699999	9.427645607348365	3.1554493587523234	1.786	200.07026505	2.1749686108735418	12.413972259193146	9.023817893345356	2.7516216447493145	1.7146720449464732	192.08000588256797
461	105+14264_AM	105+14264	AM	2010	2.0	4	1.0	279.90237	67.1765688	1.18806907378	12.120507399600001	5.5423891579121145	1.7059203515162753	1.7510000000000001	117.62617196880001	1.2076789346820818	11.923698912402378	5.633869933609832	1.7974011272139925	1.755366358410117	117.91948894494267
462	105+14266_AM	105+14266	AM	2010	3.0	4	1.0	100.966415	26.251267900000002	1.15397260274	13.518518518499999	1.9418746117812828	0.3885451502426919	1.4083333333333332	36.970535625833335	1.0792662557146948	14.45426456854209	1.8161607444997665	0.26283128296117575	1.3524760129018436	35.504210143010155
463	105+14267_AM	105+14267	AM	2010	3.0	4	1.0	103.93029	27.0218754	1.50169400377	10.3882681564	2.6011915550512863	1.0365201364060919	2.15875	58.333473519749994	1.5505679051401717	10.060829937396232	2.685849534098509	1.1211781154533143	2.0985144438439054	56.70579582665031
464	105+14268_AM	105+14268	AM	2010	3.0	4	1.0	103.828415	26.995387900000004	0.9842910771019999	15.8489702517	1.7032897072357243	0.4558133717459513	1.6646153846153846	44.936938012000006	1.1069811012461144	14.092381507181361	1.9156015529556432	0.6681252174658703	1.8473907384110195	49.87102958627291
465	105+14269_AM	105+14269	AM	2010	3.0	4	2.0	0.0	0.0	0.7500402036980001	17.5990566038	0.0	0.0	1.4826666666666666	0.0	1.0212747746533233	12.925023047280106	0.0	0.0	2.1042985669432634	0.0
466	105+14271_AM	105+14271	AM	2010	3.0	3	1.0	1797.336145	467.3073977	0.694316736771	22.4681318681	20.79867611794948	6.057117830876339	1.761111111111111	822.9802503938889	0.7605460338354026	20.511578926169445	22.782614609146037	8.041056322072892	1.9899669767536878	929.9262894157023
467	105+14272_AM	105+14272	AM	2010	3.0	3	1.0	1515.589585	394.0532921	0.8867791842489999	17.5917525773	22.399888264043003	9.429075489190945	2.2014492753623185	867.4883343476811	0.9763866547201658	15.977276957427268	24.663357413781238	11.69254463892918	2.638302926204102	1039.6319536277897
468	105+14273_AM	105+14273	AM	2010	3.0	3	1.0	648.07823	168.5003398	0.9078101071979999	17.184210526300003	9.8055327908165	3.5923934176607326	2.2600000000000002	380.81076794800003	0.9595667617892184	16.257336770306708	10.364572142453138	4.1514327692973705	2.2079407424672732	372.03876536399986
469	105+14274_AM	105+14274	AM	2010	3.0	3	1.0	422.00865	54.844244153999995	0.38503490597199996	20.2516703786	2.7081343478686772	0.5674534675404957	1.4233333333333333	78.06164084586	0.4056675246191277	19.221652034682823	2.8532534068893307	0.712572526561149	1.6270621646697385	89.23499461288289
470	105+14275_AM	105+14275	AM	2010	3.0	3	2.0	133.52966	17.3588558	0.357011442674	21.848039215700002	0.7945269426061452	0.1097594554273427	1.2675	22.0023497265	0.3782756636005765	20.619883197762537	0.8418503457809893	0.15708285860218688	1.45765635964142	25.30324655296835
471	105+14277_AM	105+14277	AM	2010	3.0	4	2.0	48.86538	23.9440362	1.1803867674500002	24.907090464499998	0.9613341323069314	0.10710522755962974	1.1679166666666667	27.96463894525	1.1500364173278683	25.56440783702438	0.9366161091094145	0.08238720436211278	1.2566320880475101	30.08884420629117
472	105+14278_AM	105+14278	AM	2010	3.0	4	2.0	42.6286998462	27.70865490003	1.6824611032499999	23.180327868899997	1.1953521562225125	0.20611063890937512	1.4005	38.80597118749202	1.6595010651201263	23.501039450780294	1.1790395466575845	0.189798029344447	1.3825001642758565	38.307219951154494
473	105+14279_AM	105+14279	AM	2010	3.0	4	2.0	13.2776172556	7.620821200024176	1.6920208092500002	20.3529411765	0.3744334115622013	0.06043171399194647	1.3483333333333334	10.275407251365932	1.636521175835045	21.04317408690297	0.3621516967237033	0.04814999915344843	1.3315061026827888	10.147169935286565
474	105+14281_AM	105+14281	AM	2010	3.0	4	2.0	25.091038465900002	8.308646477598126	1.46360220994	13.575	0.6120549891396798	0.2369467960201133	2.0136363636363637	16.730592679890773	1.3458910283848962	14.762264983549663	0.5628300594019191	0.1877218662823525	1.7991158285944355	14.94821739204219
475	105+14283_AM	105+14283	AM	2010	3.0	4	1.0	184.358028	55.30740839999999	1.18856364874	15.1443298969	3.6520208405698513	1.1729796751738142	1.8591666666666666	102.82569011699998	1.278970552989479	14.073818945969172	3.929808150320164	1.4507669849241271	1.915855858835875	105.96102242016848
476	105+14284_AM	105+14284	AM	2010	3.0	4	1.0	420.979266667	151.55253600012	1.47717659984	14.6224899598	10.364345362304928	3.613675607285055	1.8708333333333333	283.5295361002245	1.5058173218719237	14.344369457211737	10.565297864935138	3.8146281099152666	1.8880370432592901	286.1368019681137
477	105+14285_AM	105+14285	AM	2010	2.0	4	1.0	640.253369091	211.28361180003	1.4331592689300001	13.8156312625	15.29308417294045	5.843906543245477	2.2359999999999998	472.43015598486704	1.3433567159359487	14.739197537866826	14.334811054483543	4.885633424788568	1.821898888766523	384.9373775530521
478	105+14286_AM	105+14286	AM	2010	2.0	3	1.0	1857.21170667	835.7452680015	2.28813559322	11.8	70.82587016960815	36.97632509050675	2.7433333333333336	2292.7278518841154	2.035251617379409	13.266172973131063	62.998218830268165	29.14867375116677	2.56247116382161	2141.5731495542072
479	105+14287_AM	105+14287	AM	2010	2.0	3	2.0	1917.5254940000002	575.2576482000001	1.0984803159	16.3862745098	35.106066839923734	11.462102672223887	1.8715384615384614	1076.6168139004615	1.0869333227893816	16.56035344818287	34.73703927877951	11.093075111079663	1.8575121131501677	1068.5480497137778
480	105+14288_AM	105+14288	AM	2010	2.0	3	2.0	2004.51190843	1403.1583359009999	3.15116998885	13.3283828383	105.27596280228425	46.78666159766601	2.1809090909090907	3060.160770751362	3.0858053663458627	13.610709365553863	103.09222673229134	44.6029255276731	2.3796653462673314	3339.047267269745
481	105+14289_AM	105+14289	AM	2010	1.0	2	2.0	1864.32698714	652.514445499	1.4955729500900001	14.041441441400002	46.47061686815619	15.398500415822859	1.9090909090909092	1245.7093959526364	1.35559138892833	15.491393772131927	42.12109349856136	11.048977046228023	1.66490992708118	1086.3777778751567
482	105+14290_AM	105+14290	AM	2010	1.0	2	2.0	2161.7549649999996	778.2317873999998	1.36066945607	15.874538745399999	49.02389920638619	16.075898046343504	1.9683333333333335	1531.8195681989998	1.243649850598596	17.3682326979764	44.807770654217045	11.859769494174362	1.6722040458357021	1301.3623434882297
483	105+14291_AM	105+14291	AM	2010	1.0	2	2.0	2248.23364422	1438.8695323007998	2.55060383614	15.055258467	95.57255595810906	28.429787301878985	1.5307142857142857	2202.498148371867	2.5302521149475226	15.176353286358745	94.80996555306385	27.66719689683377	1.7599765715767433	2532.3766664049936
484	105+14292_AM	105+14292	AM	2010	0.0	3	3.0	1241.197005	223.4154609	0.949796156082	11.3708609272	19.648069071491516	8.078133240315113	2.41375	539.269068747375	0.8398871263003729	12.858870747993278	17.37442309503466	5.804487263858255	1.9136646760208236	427.5422756012415
485	105+14293_AM	105+14293	AM	2010	0.0	3	3.0	1813.40668	163.2066012	0.56149882904	9.61711711712	16.97042878988857	8.660520378484934	3.2733333333333334	534.229607928	0.5081046142625364	10.627732652728545	15.35667169404178	7.046763282638145	2.53790891872128	414.20348877966717
486	105+14294_AM	105+14294	AM	2010	0.0	3	3.0	1739.07500034	504.33175009859997	1.6432390243900001	10.5888429752	47.628598448329015	17.996885751601038	2.1275	1072.9657983347713	1.5379385985208118	11.313845700169892	44.576509479091335	14.94479678236336	1.9182854686014992	967.4522675685071
487	105+14295_AM	105+14295	AM	2010	0.0	3	3.0	1000.76182474	190.1447467006	1.12972972973	10.0909090909	18.84317309646036	5.783781152738386	1.82	346.063438995092	1.0665607885370205	10.68856095453982	17.789555348874032	4.730163405152054	1.6759688230148946	318.6766673302698
488	105+14296_AM	105+14296	AM	2010	0.0	3	3.0	893.8903511760001	151.96135969992002	0.953548074595	10.696891191699999	14.206123721048721	4.951473313009516	2.0525	311.9006907840859	0.8969642881014095	11.371690194701266	13.363128708054997	4.1084783000157925	1.8142400247322252	275.6943809803255
489	105+14297_AM	105+14297	AM	2010	0.0	3	3.0	894.20339	80.4783051	0.441960405603	12.2182890855	6.586708215599627	2.152641818905781	1.815	146.0681237565	0.4422430612089019	12.2104798778272	6.590920742282959	2.1568543455891143	1.88725802384292	151.8833270452536
490	105+14298_AM	105+14298	AM	2010	0.0	3	3.0	1086.25612933	162.9384193995	0.7948779320270001	11.3224932249	14.390683762224732	3.549804227985607	1.87875	306.1205554468106	0.7654089755262952	11.758419730852516	13.857169851827233	3.0162903175881093	1.5369949590543748	250.43552925331903
491	105+14299_AM	105+14299	AM	2010	0.0	4	3.0	366.62117333300006	76.99044639993001	1.3195	9.54907161804	8.06261063688156	2.8605534476992456	1.85	142.43232583987051	1.1439827904981812	11.014151702852939	6.99013854875338	1.788081359571066	1.5858057990024013	122.09189636879255
492	105+14301_AM	105+14301	AM	2010	2.0	3	5.0	1295.696585	181.39752190000002	0.733274430114	11.455465587	15.835019582775514	6.612979831890061	2.81	509.72703653900004	0.8192989853660229	10.252667402300384	17.69271495721201	8.47067520632656	2.6705873026858655	484.43791872482126
493	105+14302_AM	105+14302	AM	2010	2.0	2	5.0	2954.14428	177.2486568	0.239969411165	15.0019120459	11.815071056134213	3.877379305105678	1.8608333333333331	329.83020886199995	0.3078741603663286	11.693089136537107	15.158411496766538	7.220719745738001	2.653840744490134	470.3897073219883
494	105+14303_AM	105+14303	AM	2010	2.0	2	5.0	3326.0575625	665.2115125	0.776617954072	15.4516129032	43.05126698857422	15.006936781988239	2.1563636363636363	1434.4379160454546	0.6284023527746141	19.09604562588896	34.8350399623133	6.790709755727322	1.4782554264700225	983.3525281034563
495	105+14304_AM	105+14304	AM	2010	2.0	2	5.0	3356.086709	671.2173418000001	0.682090147588	17.5929824561	38.15256131099893	13.144463628426665	2.0646153846153847	1385.8056503009234	0.5589047506448706	21.470563608833647	31.262213420603487	6.25411573803123	1.491128628887435	1000.871394563703
496	105+14305_AM	105+14305	AM	2010	2.0	2	2.0	3071.58732	552.8857176	0.631423685336	17.104204753199998	32.32454975709546	8.666624314212026	1.7976923076923077	993.9184015624616	0.5475131270787824	19.72555444948441	28.02890631114561	4.370980868262179	1.3861251192713335	766.3687812517169
497	105+14306_AM	105+14306	AM	2010	2.0	2	2.0	2579.84038	490.16967220000004	0.5821833309409999	19.581460674200002	25.032334428741585	5.581156960485568	1.575	772.0172337150001	0.5645888176542754	20.19168577826981	24.27581716468261	4.824639696426592	1.4878106059209317	729.2796369999465
498	105+14308_AM	105+14308	AM	2010	2.0	3	1.0	1356.803457	271.3606914	0.654522480783	18.333976834	14.800972743509842	3.134562967078448	1.5506666666666669	420.78997879760004	0.7003264252934811	17.134866780117914	15.836755247777457	4.170345471346063	1.6680431584818858	452.6413447706843
499	105+14309_AM	105+14309	AM	2010	2.0	3	1.0	931.445524091	204.91801530002002	0.833354880413	15.839590443699999	12.937077889001324	4.008188333441954	1.9124999999999999	391.90570426128824	0.8647378975622646	15.264740954700146	13.424270736603884	4.495381181044514	1.9167473732896922	392.77606756605036
500	105+14310_AM	105+14310	AM	2010	2.0	3	2.0	508.852532667	152.6557598001	1.16545215625	15.444649446500001	9.884054690167146	2.5200527702362265	1.7275	263.71282505467275	1.2501073574223425	14.39876334870557	10.602004915500158	3.238002995569241	1.8070136478005459	275.8510413741426
501	105+14311_AM	105+14311	AM	2010	2.0	4	2.0	320.813847258	198.90458529996002	2.47343506695	15.039812646400001	13.225203662851305	3.1489835362238296	1.41	280.4554652729436	2.5257199393493983	14.728473818669844	13.504765513982049	3.4285453873545726	1.5811289114532197	314.49379043837985
502	105+14312_AM	105+14312	AM	2010	3.0	4	2.0	239.51912659599998	112.57398950011998	1.24191343964	22.7068965517	4.957700372840116	1.0878485509057916	1.4545	163.7388677279245	1.3235282650122362	21.30668512752864	5.283505567680834	1.4136537457465093	1.6149654897148253	181.80310808221287
503	105+14314_AM	105+14314	AM	2010	2.0	3	5.0	1360.66771636	299.3468975992	0.7973428085879999	16.5549872123	18.081976975291706	3.592775736212872	1.4757142857142858	441.7504931713909	0.8134867924682793	16.226446602714468	18.44808693661391	3.9588856975350786	1.528816408786628	457.64644896902746
504	105+14315_AM	105+14315	AM	2010	2.0	3	5.0	1213.20340441	412.48915749940005	1.2117658258	16.8349358974	24.501973753470917	7.279044421562487	1.8423076923076922	759.9319478546639	1.3373108558786329	15.254493680601211	27.040501385106804	9.817572053198376	2.0331150822625768	838.6379273818137
505	105+14316_AM	105+14316	AM	2010	2.0	3	5.0	1467.704455	205.4786237	0.527116716635	15.9357495881	12.89419255516937	4.033536078229374	2.1081818181818184	433.1862985093637	0.6247745809631498	13.444849159917162	15.283073930839551	6.4224174538995555	2.3105790355776255	474.7746001805638
506	105+14317_AM	105+14317	AM	2010	2.0	3	1.0	2332.523581	466.5047162	0.856405846946	14.0120481928	33.29311388179703	10.221664020274595	2.022	943.2725361564	0.8703317112231717	13.78784645584739	33.834487328668835	10.763037467146402	1.8529336158846625	864.4022706157143
507	105+14318_AM	105+14318	AM	2010	2.0	2	1.0	1753.53354579	333.1713737001	0.696522586935	16.3670212766	20.3562620265159	4.852708108417886	1.535	511.41805862965344	0.6840390232526858	16.665715861927968	19.991422898383508	4.487868980285492	1.5554126842821259	518.2189806928358
508	105+14319_AM	105+14319	AM	2010	2.0	3	1.0	1712.41337222	462.3516104994	0.8873885350309999	18.2558139535	25.326266562363337	5.22402262760557	1.6428571428571428	759.5776458204429	0.9986260800561988	16.22228812518929	28.50101088893125	8.398766954173485	1.7697124362846095	818.229395037006
509	105+14321_AM	105+14321	AM	2010	2.0	3	5.0	1427.11919286	399.59337400080005	1.1004576659	15.266375545899999	26.17473759893013	5.121345923446529	1.46	583.4063260411681	1.2189590267652926	13.782251602485404	28.993330373444927	7.939938697961327	1.7010081833148467	679.711599173751
510	105+14322_AM	105+14322	AM	2010	1.0	3	8.0	1162.03798705	511.29671430200005	1.55416338738	16.986631016	30.099948236964412	7.19238935255783	1.488	760.8095108813761	1.5640732332166414	16.87900504869986	30.29187519209752	7.3843163076909395	1.6096170893544328	822.9919290712703
511	105+14324_AM	105+14324	AM	2010	1.0	4	8.0	538.32173	64.5986076	0.44859813084100003	16.05	4.0248353644848915	1.0737797409119183	1.683846153846154	108.77411695107692	0.45272388128979313	15.903733594718869	4.061851716470601	1.1107960928976277	1.6300044673876088	105.29601897501914
512	105+14325_AM	105+14325	AM	2010	1.0	4	9.0	322.87941708299996	77.49106009991999	1.16671070014	12.342391304300001	6.278447846095032	1.736181720660602	1.706	132.1997485304635	1.185836273219272	12.143328995078994	6.38136874421526	1.8391026187808301	1.6686460034297192	129.30514773726367
513	105+14326_AM	105+14326	AM	2010	1.0	4	9.0	259.705453333	101.28512679987	2.1342917746900003	10.9638242894	9.238120214845994	2.5790060268270105	1.5210000000000001	154.0546778626023	2.047623623734896	11.4278814371745	8.862983690957188	2.2038695029382063	1.568576250931398	158.87344447085135
514	105+14327_AM	105+14327	AM	2010	1.0	4	10.0	153.50478999999999	26.0958143	0.817902097899	12.4709302326	2.0925314963090904	0.7226724779367497	2.38125	62.140657801875	0.7795531375768985	13.084419147750307	1.9944190112930482	0.6245599929207076	1.738182502030999	45.35928779251033
515	105+14328_AM	105+14328	AM	2010	1.0	4	10.0	200.977215385	130.63519000025	2.9949618320599996	13.0218687873	10.031984819862945	3.4375784594144276	1.6508333333333332	215.65692615874602	2.689695616861271	14.499781966225193	9.009458921833636	2.415052561385117	1.616221654422343	211.13542290798114
516	105+14330_AM	105+14330	AM	2010	2.0	3	7.0	1503.46161201	796.8346543653	2.89907421936	10.9690189329	72.64411331959363	28.91004886476824	2.0244444444444443	1613.1474891706405	2.585669560939306	12.298555268001026	64.79091543691662	21.056850982091234	1.87870707249366	1497.0189007641302
517	105+14331_AM	105+14331	AM	2010	2.0	4	5.0	619.3675033330001	167.22922589991003	1.2693518361799998	12.762419006500002	13.10325462709943	2.89390017655536	1.489090909090909	249.01952002186601	1.2641379586671964	12.815057003018845	13.04943285546961	2.8400784049255408	1.4976330071849222	250.44800847368893
518	105+14333_AM	105+14333	AM	2010	2.0	4	8.0	1485.55711224	549.359020106352	1.5609459230399998	14.2144578313	38.64790529656839	7.940302160301048	1.6263636363636365	893.4575336093307	1.810282957083917	12.25664745567809	44.821312034381194	14.11370889811385	1.7432176565106468	957.6523436127802
519	105+14334_AM	105+14334	AM	2010	2.0	4	8.0	1279.99417708	307.19860249920004	0.813087071242	17.7102803738	17.345778610813184	3.514234148892364	1.3064705882352943	401.3459389121902	0.8397069235877205	17.148840381683115	17.913666210767378	4.082121748846557	1.5203710544961089	467.0558632214397
520	105+14335_AM	105+14335	AM	2010	2.0	4	5.0	217.46189294099997	73.93704359994	1.44918032787	14.0769230769	5.252358288524486	1.4973027476579182	1.969	145.58203884828185	1.4305464402458552	14.26028503939658	5.18482228059788	1.4297667397313114	1.6359010683768094	120.95368861776458
521	105+14336_AM	105+14336	AM	2010	2.0	4	5.0	124.9163	8.744141	0.409470752091	10.2571428571	0.8524928551570831	0.3372223189167912	2.12125	18.54850909625	0.3755363468046723	11.184003987194737	0.7818435159726081	0.2665729797323163	1.8223143966527995	15.934574030662008
522	105+14338_AM	105+14338	AM	2010	1.0	4	8.0	206.70736000000002	24.804883200000003	0.538775510206	13.3636363636	1.856147722455589	0.5211163338667752	1.5483333333333331	38.406227488	0.640839544588836	11.235261713787551	2.207770840759343	0.8727394521705294	2.0108687436647616	49.879364317135156
523	105+14339_AM	105+14339	AM	2010	1.0	3	8.0	593.303523846	77.12945809998	0.600634361233	12.9862700229	5.939308051042169	2.0161413114656117	2.1844444444444444	168.48501624951186	0.6595061639762437	11.827031233450256	6.521455518087722	2.598288778511164	2.1973661461820613	169.48166010226382
524	105+14340_AM	105+14340	AM	2010	1.0	4	9.0	672.238647083	161.33727529992	1.23947620568	11.6178107607	13.88706345996489	4.588085056513484	1.927777777777778	311.0224140504014	1.2784278079794904	11.26383508722224	14.323476333823633	5.024497930372227	1.8539247436796247	299.10716675637326
525	105+14341_AM	105+14341	AM	2010	1.0	3	9.0	522.40068	62.6880816	0.669255663431	10.7582205029	5.826993561170091	1.9016284014968419	1.99625	125.141082894	0.7341548672206947	9.807195077596079	6.392050031023343	2.466684871350093	2.1366290426842656	133.9411757767211
526	105+14342_AM	105+14342	AM	2010	1.0	3	9.0	390.95792	23.457475199999998	0.274649681529	13.107606679000002	1.7896078036540042	0.5685002971479739	2.1344444444444446	50.06867762133333	0.25245588875965935	14.259916921277433	1.6449938193537967	0.4238863128477663	1.650791850618149	38.72340889623733
527	105+14343_AM	105+14343	AM	2010	1.0	3	10.0	289.492241395	124.48166379985	1.9227816550299999	13.4180602007	9.277172850463705	2.3499795394008602	1.797	223.69354984833043	1.8801081462051907	13.722614867700406	9.071278688498984	2.144085377436139	1.5883978816534225	197.72641108437526
528	105+14344_AM	105+14344	AM	2010	1.0	3	10.0	355.83588393900004	234.85168339974004	2.52187979932	15.7025723473	14.956255459649006	4.143562853764839	1.5514285714285714	364.3556116744538	2.5079034172065953	15.790081758454672	14.87336715492246	4.060674549038294	1.6983427732928733	398.85865929761434
529	105+14345_AM	105+14345	AM	2010	2.0	3	6.0	191.083165375	61.016676367544996	1.0900816433	17.5759312321	3.4716041819824275	1.2192351761666336	2.083846153846154	127.14936636898415	1.2242299758022914	15.650000717752508	3.8988289820543582	1.646459976238564	2.321824398497888	141.67000790541545
530	105+14347_AM	105+14347	AM	2010	2.0	4	8.0	722.2500650000001	72.2250065	0.468632371393	12.803212851400001	5.641162678328308	1.9297029404094572	2.1622222222222223	156.16651405444446	0.46488827978086994	12.906326661597415	5.596093171491192	1.8846334335723423	1.8091883154571127	130.66863784361402
531	105+14348_AM	105+14348	AM	2010	1.0	4	8.0	744.13157315	272.12891630095504	1.5133843537399998	14.498630137000001	18.769284665485703	4.027739903840913	1.5383333333333333	418.62498290963583	1.6558839086091235	13.2509289364557	20.536591631117965	5.7950468694731745	1.6526537380060062	449.7348707442969
532	105+14349_AM	105+14349	AM	2010	1.0	4	8.0	1840.13242268	229.51971708087638	0.599530939226	12.482758620699999	18.386938661159252	9.102160462082464	2.7466666666666666	630.4141562488071	0.45864944434809085	16.31703710147785	14.066261886484803	4.781483687408016	1.8190657719402215	417.5114613272256
533	105+14350_AM	105+14350	AM	2010	1.0	4	9.0	1842.63082583	442.2313981992	1.09062901155	13.203389830499999	33.493777270442216	12.036649749856219	2.061	911.4389116885511	0.9794494831839708	14.702136503445615	30.079396834300784	8.622269313714783	1.6645030371781775	736.0955054381204
534	105+14351_AM	105+14351	AM	2010	1.0	4	9.0	1501.60429333	180.1925151996	0.50455902847	14.2698863636	12.627466723149428	4.575969171791396	2.238	403.2708490167048	0.3677668131857519	19.577622944361266	9.204003760400285	1.152506209042252	1.3180416822637273	237.50124586501303
535	105+14352_AM	105+14352	AM	2010	1.0	4	9.0	70.622795	8.4747354	0.570963104936	12.6102719033	0.6720501718743103	0.2758493584101753	2.376666666666667	20.141621134	0.5305744481673059	13.570197405604473	0.6245108414192961	0.22831002795516125	1.9034661993724769	16.131372382525388
536	105+14354_AM	105+14354	AM	2010	2.0	4	9.0	674.843779639	121.53936471298391	0.73347538538	14.7326007326	8.249688355700188	3.1084292730840866	1.97	239.4325484845783	0.8661134121029547	12.476426122720628	9.74152081032648	4.600261727710377	2.349568575775855	285.5650720493878
537	105+14355_AM	105+14355	AM	2010	1.0	4	9.0	190.86838370400002	51.53446360008001	1.04749898333	15.465408805	3.3322406313296726	0.8652964666541927	1.7408333333333335	89.71291205047262	1.1546801782750795	14.029858920935487	3.6731989887068504	1.2062548240313709	1.7833771611794107	91.90538539801436
538	105+14356_AM	105+14356	AM	2010	1.0	4	8.0	41.8340048529	28.447123299972002	2.65684357542	15.356568364600001	1.8524401171252747	0.23428748345083308	1.2557142857142856	35.72145911525055	2.752723188691525	14.821686454929676	1.9192905872401937	0.3011379535657524	1.3748563180115716	39.110707198220695
539	105+14357_AM	105+14357	AM	2010	1.0	4	8.0	78.07745863640001	17.177040900008002	0.923824489302	14.2884283247	1.2021644725128378	0.2420168537311148	1.4908333333333335	25.608105141761932	1.0170218175168386	12.97907259475429	1.3234413148247888	0.3632936960430658	1.632668770633112	28.04441824933075
540	105+14358_AM	105+14358	AM	2010	1.0	4	8.0	90.22627896549999	26.165620899994995	1.09325803036	15.915730337100001	1.6440100671422402	0.319838968965007	1.52	39.77174376799239	1.143682457452587	15.214013196247125	1.719836874234428	0.395665776057195	1.5253024589774205	39.91048589943335
541	105+14359_AM	105+14359	AM	2010	1.0	4	8.0	5.06136666667	0.9110460000005999	0.6966	15.503875969000001	0.0587624670000387	0.0198953168293917	2.130909090909091	1.941356203637642	0.8013828165439586	13.476705236301484	0.06760153791496186	0.028734387744314863	2.1303468636039833	1.9408439887002324
542	105+14361_AM	105+14361	AM	2010	2.0	4	9.0	249.19564392900003	69.77478030012001	1.22788235294	13.6820925553	5.09971556016565	1.5215216986229512	1.625	113.38401798769502	1.2960336536705288	12.962626358058149	5.382765681334701	1.804571819792002	1.8044356759092575	125.904102852267
543	105+14362_AM	105+14362	AM	2010	1.0	3	9.0	126.224449655	36.60509039995	1.21395348837	14.333333333299999	2.5538435162711783	0.7051015768795091	1.8	65.88916271991	1.0517369080606995	16.544061415591	2.2125818733635523	0.363839933971883	1.4053350468912575	51.442416433672456
544	105+14363_AM	105+14363	AM	2010	1.0	3	9.0	117.17423500000001	77.33499510000001	2.2126123042700003	17.897396630899998	4.321019235073742	1.018927215441466	1.672857142857143	129.37039894585718	1.9651976907470226	20.150644480427317	3.8378422672841497	0.5357502476518728	1.3504153608767175	104.4343653163657
545	105+14364_AM	105+14364	AM	2010	1.0	3	9.0	172.51462	37.9532164	0.726018120252	18.1813643927	2.0874790021398013	0.4901214095459308	1.6971428571428573	64.41203011885715	0.8638040313147797	15.28124380238019	2.4836470702789555	0.8862894776850848	2.006414544551674	76.14988539747712
546	105+14365_AM	105+14365	AM	2010	1.0	3	9.0	223.660447143	62.62492520004	1.0590913513	15.862654320999999	3.9479474199507014	0.9019880230619446	1.5815384615384613	99.04372785483248	1.1296169509503347	14.872298070479857	4.210843872497736	1.164884475608979	1.709925035156005	107.08392742432058
547	105+14367_AM	105+14367	AM	2010	2.0	3	1.0	972.8972157889999	184.85047099991	0.66545201346	17.1312127237	10.790273518940301	3.457847061194815	1.9392307692307693	358.4677210698255	0.7485278840492839	15.229893558981178	12.137344905532995	4.804918447787508	2.184792901007813	403.859996788554
548	105+14368_AM	105+14368	AM	2010	2.0	3	2.0	974.908347778	438.70875650010004	1.7630723042299998	15.3141762452	28.64723178550034	9.523048851722502	2.0854545454545454	914.907170373845	1.821037006554957	14.82671681180092	29.589069655051468	10.464886721273627	1.9930130164043591	874.3522621152699
549	105+14369_AM	105+14369	AM	2010	1.0	3	5.0	445.049756304	204.72288789984003	1.7835280867200003	15.474945533800001	13.229312339267926	3.760168588125302	1.6630769230769231	340.4699104918878	1.716453842320307	16.079663384766725	12.731789403861951	3.2626456527193284	1.6464967575514105	337.0755711236475
550	105+14379_AM	105+14379	AM	2010	1.0	4	5.0	237.236375	33.2130925	0.8036253776469999	10.4526315789	3.1774861908496717	1.1016679095996715	2.2857142857142856	75.91564	0.8048376437708475	10.436887569825995	3.182279417862287	1.1064611366122865	1.8438714303463175	61.240672374199555
551	105+14380_AM	105+14380	AM	2010	1.0	4	5.0	382.78578	22.9671468	0.34302554027599996	10.494845360800001	2.1884216499078346	0.7366424590095993	1.9775	45.417532797	0.31992095551727384	11.252779594194545	2.0410198749337494	0.5892406840355146	1.6699889271226225	38.35488084359977
552	105+14381_AM	105+14381	AM	2010	1.0	4	5.0	581.0632755	116.2126551	1.1030527913600001	10.8788990826	10.68239113328433	2.717164601409428	1.82375	211.94282973862502	1.1453334011964105	10.477298564300012	11.0918529606457	3.1266264287707966	1.651872932518803	191.96853937583325
553	105+14382_AM	105+14382	AM	2010	1.0	4	5.0	620.11972	86.81676080000001	0.759560012938	11.059033989300001	7.850302375771816	2.3555706795719007	1.975	171.46310258000003	0.807532317464643	10.402060472790659	8.346111909952093	2.851380213752178	1.82449109618397	158.39640707913352
554	105+14383_AM	105+14383	AM	2010	1.0	4	5.0	781.17865	54.682505500000005	0.348045841905	12.0673758865	4.5314330152910225	1.3941693606684697	2.17875	119.13950885812501	0.4231759439560616	9.924949799216579	5.509600210201198	2.3723365555786455	2.1540194431365203	117.78718004641972
555	105+14384_AM	105+14384	AM	2010	1.0	4	5.0	648.594168889	175.12042560003002	1.44119774338	11.2406504065	15.579207542870892	4.439231359609238	1.7466666666666668	305.87701004805245	1.4951345556488773	10.835145197329293	16.162259241638466	5.0222830583768125	1.7312244429581802	303.1727612600114
556	105+14385_AM	105+14385	AM	2010	1.0	4	5.0	351.620315758	116.03470420014001	1.9635204533400001	10.0839285714	11.50689469667837	3.510016392029487	1.81375	210.45794474300394	1.9302573347545575	10.257699656671775	11.311961559009884	3.3150832543610016	1.6817790917543296	195.14473944169376
557	105+14386_AM	105+14386	AM	2010	1.0	4	2.0	384.791268333	138.52485659988	2.26036184211	9.55599214145	14.496125001950388	3.897436662229455	1.63375	226.31498447005396	2.182412324439314	9.89730481179778	13.996220105776239	3.397531766055307	1.5545707475790305	215.34668988275342
558	105+14387_AM	105+14387	AM	2010	1.0	4	2.0	173.58819	36.453519899999996	0.9644916540200001	13.063876652000001	2.7904060081906343	0.4685257597819407	1.4272727272727272	52.029114766363634	1.0347379535834251	12.176996075542263	2.993638141447513	0.6717578930388196	1.5125643399314443	55.138294265721264
559	105+14388_AM	105+14388	AM	2010	1.0	4	2.0	231.851988947	44.05187789993	1.10845503459	10.2845849802	4.283291740466786	1.029829561743305	1.6925	74.55780334563151	1.1527299945169749	9.88956655437504	4.454379032460418	1.2009168537369361	1.6201363807078837	71.3700500241782
560	105+14389_AM	105+14389	AM	2010	2.0	4	2.0	131.0222565	26.204451300000002	1.2089552238799999	9.92592592593	2.640000690670338	0.8824922198455157	2.13	55.815481269	1.1329191141775108	10.592106576568703	2.4739603128586434	0.7164518420338214	1.6724041241771328	43.824432425918836
561	105+14390_AM	105+14390	AM	2010	2.0	4	2.0	15.33699	4.2943572	1.0742922833700002	15.6382022472	0.2746068334520476	0.06106346199517561	1.6758333333333333	7.196626941	1.150546467000025	14.601757062280942	0.2940986609819119	0.08055528952503983	1.6311224232120871	7.004622322202274
562	105+14392_AM	105+14392	AM	2010	1.0	4	5.0	101.704255	14.238595700000001	0.6476635514019999	12.969696969700001	1.0978356497665769	0.3239989269412268	2.0444444444444443	29.110017875555556	0.8524204795055749	9.85429163418529	1.4449131635809542	0.6710764407556042	2.3105039981046307	32.89833229224541
563	105+14393_AM	105+14393	AM	2010	1.0	4	5.0	72.41145	2.1723434999999998	0.11383033419000002	15.8130081301	0.13737699254470795	0.04004977480279972	2.0290909090909093	4.407882447272727	0.12995835610025785	13.850590712392279	0.15684121674726695	0.05951399900535871	1.952221215026833	4.240895067025643
564	105+14394_AM	105+14394	AM	2010	1.0	4	5.0	130.65128619	27.436770099900002	0.872791312003	14.436440678	1.9005217914774921	0.572507749855055	1.8781818181818182	51.53124275126673	0.8963918414661333	14.056352832698158	1.951912450296215	0.6238984086737777	1.7571359983527546	48.2101364210628
565	105+14395_AM	105+14395	AM	2010	1.0	3	5.0	194.87086000000002	27.281920400000004	0.48748474576300005	17.2313084112	1.583276194061953	0.6239962925149322	2.187692307692308	59.68444739815386	0.6372173376890621	13.18231551963654	2.069584843372966	1.110304941825945	3.1329394939806625	85.47260589279672
566	105+14396_AM	105+14396	AM	2010	1.0	3	5.0	135.29899	9.470929300000002	0.226518063028	18.541567695999998	0.5107944190740791	0.10466537533473762	1.9433333333333334	18.405172606333338	0.2590529958861056	16.212898776305057	0.5841601449977374	0.1780311012583959	1.8047155161081567	17.092333059673365
567	105+14397_AM	105+14397	AM	2010	1.0	3	5.0	158.799579655	46.051878099949995	1.13492689129	15.3313840156	3.003765221266798	0.664919202986775	1.5146153846153847	69.75088306061657	1.3323323743050657	13.059804246726125	3.5262303500065424	1.1873843317265198	1.924061587695733	88.60664969336014
568	105+14398_AM	105+14398	AM	2010	1.0	4	5.0	842.467662727	278.01432869991	1.5512513601700002	12.7638888889	21.78131846174166	6.794023114092876	1.6863636363636365	468.8332543075755	1.6949541401392192	11.681731989736123	23.799067547875666	8.81177220022688	1.9196398727204573	533.6873905599585
569	105+14399_AM	105+14399	AM	2010	1.0	4	2.0	264.01377	95.0449572	2.05944134078	10.48828125	9.062014541219709	2.420158692181369	1.78875	170.0116671915	1.9890017960446829	10.859718700583192	8.752064378508798	2.110208529470458	1.550736093207464	147.38964560739862
570	105+14400_AM	105+14400	AM	2010	1.0	4	2.0	146.1785485	58.4714194	2.19946091644	10.9117647059	5.358566737461317	0.8985042355559364	1.311	76.6560308334	2.219870266073361	10.811442617524058	5.408290222548545	0.9482277206431646	1.410058696335439	82.44813341204669
571	105+14403_AM	105+14403	AM	2010	1.0	4	5.0	75.5704766667	27.205371600012	1.59213759213	13.566666666700002	2.005309945937268	0.7687021459369519	2.0	54.410743200024	1.6555766550026974	13.046813588927302	2.0852119496135764	0.8486041496132599	2.0561606931406495	55.938615726229614
572	105+14404_AM	105+14404	AM	2010	1.0	4	5.0	57.133437837799995	21.139371999985997	1.5394394683700001	14.4208333333	1.4658911528528877	0.6618070143979324	2.1908333333333334	46.31284082330266	1.3522258580014268	16.41737574284471	1.287621866679838	0.48353772822488245	1.9381864774456181	40.97204495206539
573	105+14405_AM	105+14405	AM	2010	1.0	4	5.0	216.89733527799999	99.77277422787999	2.1792217604900004	12.665071770299999	7.877789880501883	2.8336658042668024	1.7981818181818183	179.40958856613332	2.0447681089270184	13.497863097289287	7.391745901461759	2.3476218252266774	1.751145755628528	174.71667011643544
574	105+14406_AM	105+14406	AM	2010	1.0	3	2.0	505.92879000000005	49.12568550900001	0.516554781506	11.2785714286	4.355665592934083	1.631001948510932	2.575714285714286	126.5337299610386	0.5450520700164753	10.688887026562247	4.595958904507177	1.8712952600840262	2.2415531769829857	110.11783642416599
575	105+14407_AM	105+14407	AM	2010	0.0	3	6.0	746.772475	134.41904549999998	0.957858039325	11.2751572327	11.921700312089627	4.14282036417296	2.16	290.34513827999996	0.8998114197421768	12.002514930400112	11.199240015902154	3.420360067985487	1.8069987887862662	242.89505240830596
576	105+14408_AM	105+14408	AM	2010	0.0	3	3.0	1532.34625119	808.1287659525823	2.65426606586	11.9214876033	67.78757759469	23.31158607275311	1.8170000000000002	1468.3699677358422	2.335171571828608	13.550524673106315	59.638190066283784	15.162198544346884	1.6404220474980715	1325.6722448860248
577	105+14411_AM	105+14411	AM	2010	1.0	4	5.0	18.753032571400002	6.56356139999	1.67704280156	12.522041763299999	0.5241606380214432	0.13347245945060981	1.6800000000000002	11.026783151983201	1.788934313381151	11.738832355621394	0.5591323907821971	0.1684442122113637	1.7043764985421692	11.186779796881495
578	105+14412_AM	105+14412	AM	2010	1.0	4	5.0	19.354234839100002	8.902948025986001	2.34599999999	11.7647058824	0.7567505822055843	0.22459588848126835	1.673	14.89463204747458	2.4394350658780817	11.314094966518528	0.7868899856623296	0.2547352919380136	1.7692975967666373	15.75196454651531
579	105+14413_AM	105+14413	AM	2010	1.0	4	5.0	15.0	5.3999999999999995	1.38328227571	15.6150341686	0.34582056892749996	0.04414459127499997	1.376923076923077	7.435384615384614	1.5155504347879811	14.25224756906341	0.3788876086969953	0.07721163104449524	1.4678575506760525	7.926430773650683
580	105+14423_AM	105+14423	AM	2010	0.0	4	3.0	232.52598394700001	39.1806282950695	1.15218298555	8.77464788732	4.465208040033431	1.4326516704463201	1.615	63.27671469653725	1.3116350545972197	7.707936719566103	5.083153860826593	2.050597491239482	2.04215963514342	80.01309758374909
581	105+14424_AM	105+14424	AM	2010	0.0	4	3.0	42.394009999999994	2.9675807	0.392421489747	10.7027777778	0.27727200934248686	0.07303383315556569	1.6144444444444443	4.790994174555555	0.4056608968481702	10.353475113407262	0.28662653529317156	0.08238835910625038	1.6666174282108484	4.9458217142421494
582	105+14425_AM	105+14425	AM	2010	0.0	4	3.0	60.8771471429	8.522800600006	0.779050736496	10.7823529412	0.7904397719575268	0.17194916237813115	1.378	11.744419226808269	0.8556190537588626	9.817453179773807	0.8681274505657857	0.24963684098639013	1.6669287547176237	14.206901390874618
583	105+14426_AM	105+14426	AM	2010	1.0	4	3.0	589.3752475	117.8750495	1.2359033371700001	9.7094972067	12.140180587177413	4.782187484805231	1.78	209.81758811	1.2225724355898806	9.815369339821656	12.009232196874395	4.6512390945022135	1.9808669915332517	233.49479467989815
584	105+14427_AM	105+14427	AM	2010	1.0	4	3.0	554.9388295	110.9877659	1.02857142857	11.666666666700001	9.513237077129645	3.224978385915288	2.5214285714285714	279.8477240192857	1.846580845914074	6.498496952652996	17.0789902201446	10.790731528930245	3.5471583206040287	393.6911772974371
585	105+14429_AM	105+14429	AM	2010	0.0	3	6.0	2963.37620481	800.1115752987001	1.21143695015	13.372549019600001	59.83239052836847	22.126849750883277	2.3577777777777778	1886.4852919820462	1.2741759033350115	12.714100115689153	62.931042544754334	25.22550176726914	2.2094592798683244	1767.8139449737766
586	105+14430_AM	105+14430	AM	2010	0.0	3	3.0	2440.87881	170.86151670000004	0.276675148431	15.180257510699999	11.255508450980546	2.546970392895355	1.7836363636363637	304.7548143321819	0.3279560836304286	12.806592741035873	13.341684252401684	4.633146194316495	1.9664508267093	335.9907707675199
587	105+14431_AM	105+14431	AM	2010	0.0	3	3.0	2018.95312121	666.2545299993001	1.6840860521399998	11.757118927999999	56.66817985590466	20.41929356649074	1.8379999999999999	1224.5758261387134	1.824616467687482	10.851595582218168	61.39691854081345	25.14803225139953	2.2541485237003847	1501.8366652066159
588	105+14432_AM	105+14432	AM	2010	0.0	4	3.0	672.4380136359999	221.90454449988	1.56854190585	12.623188405799999	17.579120057909996	4.927777726061924	1.5945454545454545	353.8368827752632	1.5095266480110403	13.11669457845516	16.91771834531922	4.26637601347115	1.5770350079247715	349.95123509391107
589	105+14433_AM	105+14433	AM	2010	1.0	4	3.0	593.321751667	106.79791530005998	0.987358916482	10.9382716049	9.763692030852189	3.1467208226664676	1.7933333333333334	191.52426143810757	0.9082292793253989	11.891270459835718	8.981203115410043	2.364231907224322	1.6041431373745663	171.3191429145014
590	105+14434_AM	105+14434	AM	2010	1.0	4	3.0	455.8166336	113.9541584	1.31889763779	11.373134328399999	10.019591355340498	2.870647917450824	1.5939999999999999	181.64292848959997	1.298235481160432	11.554144234751774	9.862622110710406	2.7136786728207314	1.6343204460236156	186.23761098253374
591	105+14440_AM	105+14440	AM	2010	1.0	4	10.0	59.721419999999995	11.490401207999998	0.746793442624	15.4580896686	0.7433260806698968	0.2714410207928957	1.873076923076923	21.522405339599995	0.7044983894765072	16.386126884659053	0.7012274034541677	0.2293423435771667	1.7793300728257908	20.445216418228192
592	105+14441_AM	105+14441	AM	2010	1.0	4	6.0	47.3651833333	24.156243499983002	1.81088819438	16.8977853492	1.4295508553819551	0.3788225604746519	1.5326666666666666	37.02346920430728	1.871493328601559	16.350579257936936	1.4773937436043452	0.4266654486970418	1.6702491994297497	40.346946367076704
593	105+14442_AM	105+14442	AM	2010	1.0	2	6.0	1292.07180588	219.65220699960003	0.8406759561210001	12.1330935252	18.103561679752605	8.897685443385004	2.651111111111111	582.3224065567174	0.7070767056802305	14.425591902631375	15.226564600065613	6.020688363698012	2.182472707190511	479.3849468507875
594	105+14443_AM	105+14443	AM	2010	1.0	2	6.0	234.038073529	39.78647249993001	0.6548802077170001	15.5753676471	2.5544483701059675	0.6571440067332602	1.7474999999999998	69.52686069362768	0.659914881323306	15.45653884868647	2.5740867919670865	0.6767824285943793	1.666774921112203	66.31509456240367
595	105+14444_AM	105+14444	AM	2010	1.0	2	6.0	80.33644375	12.853831	0.6847816230930001	14.019067796600002	0.916882005744075	0.32941258161227177	1.8233333333333333	23.436818523333333	0.7210582820284039	13.313764281292642	0.9654543019107752	0.3779848777789719	2.1634783785865395	27.808985450505396
596	105+14446_AM	105+14446	AM	2010	1.0	2	6.0	555.83864925	111.16772985	0.6055588409229999	19.81640625	5.609883469667265	1.4416146339001754	1.666875	185.30270969371875	0.5755675866501965	20.848985033782053	5.332045165262126	1.1637763294950358	1.5385754235398872	171.0399370379315
597	105+14447_AM	105+14447	AM	2010	1.0	2	6.0	228.38777002400002	37.5469493919456	0.604997221121	16.3042071197	2.302899436709034	0.7173019117115368	1.6914285714285715	63.507982971519425	0.6216523512882765	15.867389513702337	2.3662965706817625	0.7806990456842655	1.8975275894098647	71.24637236939272
598	105+14448_AM	105+14448	AM	2010	1.0	2	6.0	536.54389	182.42492260000003	1.18692047897	17.1873350923	10.613915515120452	3.2580718618972404	1.7714285714285716	323.1527200342858	1.2180650720563524	16.747873712165863	10.892422867237428	3.5365792140142163	1.8775170047090748	342.5058942642369
599	105+14449_AM	105+14449	AM	2010	1.0	2	6.0	562.091979412	95.55563650004001	0.579469181839	17.6023166023	5.428582990468928	1.4897686252617057	1.7328571428571429	165.58426724935504	0.5666329319348155	18.001071637631878	5.308330438521092	1.3695160733138694	1.651733655683621	157.83246079738635
600	105+14450_AM	105+14450	AM	2010	1.0	2	6.0	802.054595882	136.34928129994	0.5945701357450001	17.1552511416	7.947961832474364	2.403054093555458	1.7564285714285715	239.48777336896606	0.5337873917242361	19.108731600145212	7.135443845938149	1.5905361070192425	1.5511026533072942	211.49173200087958
601	105+14451_AM	105+14451	AM	2010	1.0	2	6.0	348.256882069	100.99449580001	1.080433213	16.1046511628	6.271138367386197	1.4641656972260448	1.9100000000000001	192.89948697801913	1.0724076286197115	16.225173651921352	6.2245556175018475	1.4175829473416957	1.5643269856110438	157.98841517813688
602	105+14453_AM	105+14453	AM	2010	2.0	4	10.0	166.925170196	85.13183679996001	2.3153666511	13.2160493827	6.441549538350169	2.0713320434774656	1.6233333333333333	138.19734840526843	2.213973793912684	13.82130180769738	6.15946587263931	1.789248377766607	1.6748054568858355	142.5792648272874
603	105+14454_AM	105+14454	AM	2010	2.0	4	10.0	460.62058375	36.8496467	0.30212967344999997	15.8872180451	2.3194524425455976	0.4335953954621329	1.3957142857142857	51.43157832271429	0.3129635856489275	15.337247590793154	2.402624491901702	0.516767444818237	1.4920564096437179	54.98175155184148
604	105+14455_AM	105+14455	AM	2010	2.0	3	10.0	420.872314211	79.96573970009	0.713979238756	15.966850828699998	5.008234908564097	1.9700229138808498	2.0246153846153847	161.89986683895145	0.8504710011470767	13.404337108054474	5.965661640368604	2.9274496456853565	2.756202789327033	220.40179481198751
605	105+14457_AM	105+14457	AM	2010	0.0	2	3.0	1655.08205	116.352268115	0.359522520701	11.7322274882	9.917321176382975	2.2524813796170116	1.8975	220.7784287482125	0.44926062671532146	9.388759551085206	12.392719984137983	4.72788018737202	2.116002978781693	246.2017459193462
606	105+14458_AM	105+14458	AM	2010	0.0	2	3.0	1518.30813031	485.8586016992	1.7693430657	10.851485148499998	44.77346603266551	14.426270423650603	1.778888888888889	864.2884681337991	1.5305182431288078	12.544770430667867	38.729971535504106	8.382775926489197	1.533717551370419	745.1698649103528
607	105+14459_AM	105+14459	AM	2010	0.0	2	3.0	516.6919866669999	93.00455760005998	0.863168030812	12.5120481928	7.433200077794908	2.856204132911151	2.032	188.98526104332188	0.7985764681715772	13.524064921081017	6.876967697418141	2.299971752534384	1.9150860723755152	178.11173292732124
608	105+14460_AM	105+14460	AM	2010	0.0	2	3.0	311.950426042	150.1698155923584	1.9983250987099999	14.4538043478	10.389639431883436	2.832024152965393	1.5284615384615385	229.52878737078163	1.8432717165536572	15.66963771027906	9.5834899548347	2.025874675916657	1.5203724724097238	228.31405381346622
609	105+14462_AM	105+14462	AM	2010	2.0	4	10.0	36.585256	9.146314	1.3416230366500002	11.1804878049	0.8180603708556273	0.20048346336074083	1.481	13.545691034	1.2071531619721212	12.425929428453436	0.7360667910326587	0.11848988353777219	1.382500668554314	12.644785219807682
610	105+14463_AM	105+14463	AM	2010	2.0	4	10.0	78.6616283333	23.59848849999	1.6683937823800001	10.7888198758	2.187309527052736	0.7934236144745881	1.8811111111111112	44.39137892275897	1.702559166736896	10.572319806364543	2.2321012731551777	0.8382153605770296	1.93818554901701	45.738249389324714
611	105+14464_AM	105+14464	AM	2010	2.0	4	10.0	18.7401265385	4.872432900010001	1.21060903733	12.8860759494	0.37811610913693117	0.13522314303473498	2.006	9.77410039742006	1.119131612638981	13.939379268551125	0.3495444672348345	0.10665150113263829	1.7151997235741792	8.357195563230889
612	105+14476_AM	105+14476	AM	2010	2.0	3	11.0	231.1465	32.360510000000005	0.603864010782	13.910416666700002	2.326350876137026	0.5827889149284026	2.062222222222222	66.73456284444445	0.6224094693585729	13.495938628081385	2.3977961734848563	0.6542342122762326	1.697807817469887	54.94192685531246
613	105+14477_AM	105+14477	AM	2010	2.0	3	11.0	661.231362647	224.81866329998002	1.43748564868	14.1914460285	15.841843237703051	4.869726922428123	1.7074999999999998	383.87786758471583	1.5874335965872632	12.85093124138033	17.4943480030504	6.522231687775473	2.076236490817401	466.7767125602094
614	105+14478_AM	105+14478	AM	2010	2.0	3	9.0	878.688958182	289.96735620006	0.9929139867010001	19.9413043478	14.5410426089773	2.970118578641916	1.3922222222222222	403.6989970207502	1.039787107204991	19.04235959726753	15.227490832683817	3.6565668023484337	1.5991277242886834	463.694838438208
615	105+14479_AM	105+14479	AM	2010	3.0	3	9.0	718.9572872	179.7393218	0.888663967612	16.879271070599998	10.648523923111869	3.187364861256286	1.7207142857142856	309.28001872585713	0.8485008438392772	17.67823816429969	10.167264414559959	2.706105352704376	1.6767863963272778	301.38444967933094
616	105+14480_AM	105+14480	AM	2010	3.0	3	9.0	995.9239189660001	577.63587300028	2.11925520262	16.4208633094	35.17694911137325	8.05789404096094	1.5214285714285716	878.8317210647117	2.2046274034969895	15.784980239654141	36.59401939250931	9.47496432209701	1.6545463545007326	955.7253279014614
617	105+14481_AM	105+14481	AM	2010	3.0	3	10.0	608.572487222	328.62914309987997	1.76211039841	18.3870431894	17.87286513200205	3.2800967882856797	1.4075	462.545518913081	1.7964007156490984	18.036064959088385	18.220667526165876	3.627899182449506	1.4887366892181348	489.242262479108
618	105+14483_AM	105+14483	AM	2010	3.0	4	9.0	40.96157	11.059623900000002	0.796121883655	20.3486430063	0.5435067044311024	0.11233228337875818	1.545180722891566	17.089117652710843	0.8818202638958889	18.371090644286483	0.602012374449832	0.17083795339748792	1.6568690451039931	18.324348490402304
619	105+14484_AM	105+14484	AM	2010	3.0	4	9.0	201.30964	62.4059884	1.0900527325	17.063394683	3.657302052676522	1.0689159722107582	1.6073333333333333	100.30722535493332	1.1399300527643157	16.316790626666293	3.82464847578609	1.2362623953203267	1.7678363929943872	110.32357743430556
620	105+14486_AM	105+14486	AM	2010	3.0	3	9.0	436.361605312	279.27142739968	1.2387096774200002	31.0	9.008755722575016	1.551574750608418	1.3375000000000001	373.52553414707205	1.3465496462129418	28.51732953775361	9.79304275422975	2.3358617822631516	1.5945388908718783	445.30915209809206
621	105+14487_AM	105+14487	AM	2010	3.0	4	9.0	173.369870857	121.35890959989999	2.40422129837	17.469273743	6.946992266834262	2.4034164675032135	1.7806666666666666	216.09976502755524	2.2671626159820724	18.525358394641117	6.55096149907717	2.0073856997461204	1.7189075575866701	208.60474689174558
622	105+14489_AM	105+14489	AM	2010	2.0	4	11.0	698.69813	34.934906500000004	0.19632667617600003	15.280653951	2.286218025221446	0.4751808816280375	1.6075	56.15786219875	0.24391015472687463	12.299610909432353	2.840326149927966	1.0292890063345574	1.8925481719270871	66.11599343301872
623	105+14490_AM	105+14490	AM	2010	2.0	4	11.0	385.106168333	115.5318504999	1.30662983425	13.7758985201	8.38652014829334	1.5905289424281968	1.4166666666666667	163.67012154152502	1.3456211367478692	13.376722101365656	8.636783333347797	1.8407921274826522	1.4878258797666144	171.8912771110787
624	105+14491_AM	105+14491	AM	2010	2.0	4	11.0	385.07087117599997	130.92409619984	1.4974468085100001	13.623188405799999	9.610385784877774	2.4599709186647507	1.5258333333333332	199.76835011825582	1.4442425528882648	14.125051196700383	9.268928967168906	2.1185141009558803	1.521911770132092	199.25492300044277
625	105+14492_AM	105+14492	AM	2010	3.0	3	11.0	182.9163	43.899912	0.606427221173	23.7456359102	1.8487570586041138	0.5176499633956373	1.5704761904761904	68.94376656	0.5410449118227987	26.61516573824881	1.6494322234075434	0.3183251281990669	1.473402074689185	64.68222141947264
626	105+14494_AM	105+14494	AM	2010	3.0	4	7.0	104.955387547	55.626355399910004	2.2112582781400003	14.380952380999998	3.8680578258115945	1.4012571428905405	1.7346153846153847	96.49033186676697	2.0405578838664478	15.58397350617929	3.5694590585548207	1.102658375633767	1.7259904627400378	96.01055889723247
627	105+14495_AM	105+14495	AM	2010	3.0	4	7.0	371.293357963	200.49841330002002	2.56746143058	12.619469026500001	15.888022933342265	6.872806508007029	1.8533333333333333	371.5903926493704	2.326186340154931	13.928376863326463	14.394958958063095	5.379742532727859	1.931802012616458	387.32323833938506
628	105+14496_AM	105+14496	AM	2010	3.0	3	7.0	1598.26368056	287.6874625008	1.04720087815	10.313207547200001	27.895052163294718	8.122717970802894	1.81875	523.23157242333	1.0694072288527103	10.09905273558562	28.486578893393382	8.71424470090156	1.8087593958782968	520.3574008747072
629	105+14497_AM	105+14497	AM	2010	3.0	3	7.0	2061.92974362	1938.2139590027998	3.72261965768	15.150621118	127.92966993924824	39.18360954526406	1.68	3256.1994511247035	3.6329629178915215	15.524518492121883	124.84857163115052	36.10251123716635	1.751066094528312	3393.9407475512908
630	105+14498_AM	105+14498	AM	2010	3.0	3	7.0	2532.26763314	886.2936715989999	1.6506780512399999	12.722044728399998	69.66597669816103	26.049162150929597	2.032	1800.9487406891678	1.7306808709747106	12.133952799843975	73.04245254773006	29.42563800049863	2.2195992858205473	1967.2168005084109
631	105+14499_AM	105+14499	AM	2010	3.0	3	7.0	2449.4721788	612.3680447	0.946849700812	15.8420074349	38.6546999940683	14.82714961662162	2.1416666666666666	1311.4882290658334	1.006989314066263	14.895887960746478	41.10987181923678	17.282321441790096	2.3114616348216352	1415.4652417147904
632	105+14500_AM	105+14500	AM	2010	2.0	3	11.0	1006.332788	503.166394	2.06752125905	14.510128913399999	34.676907214484274	8.59259440998441	1.6075	808.839978355	1.9612030945536558	15.29673295096835	32.8937162996068	6.809403495106935	1.508959186617441	759.2575526234709
633	105+14501_AM	105+14501	AM	2010	2.0	3	11.0	1166.5897300000001	104.9930757	0.508045977012	10.628959276	9.878020319166923	3.6469772509190492	2.10625	221.14166569312502	0.564374975577114	9.56810672634468	10.973234172954369	4.742191104706494	2.376867057900656	249.55458293899989
634	105+14504_AM	105+14504	AM	2010	3.0	4	7.0	304.421339286	42.61898750004	0.541295100048	15.518337408299999	2.7463629884260254	1.0591504983213191	1.6840000000000002	71.77037495006736	0.5535840887917823	15.173846521371868	2.8087134952902386	1.1215010051855325	2.026156033074096	86.35271864671553
635	105+14506_AM	105+14506	AM	2010	3.0	4	7.0	239.323406667	71.7970220001	1.43923240938	12.506666666700001	5.740700053306266	2.5999729316926894	2.54	182.364435880254	1.2291407821890716	14.644376186056093	4.902702654447162	1.7619755328335847	1.8824277862114944	135.1527091802262
636	105+14507_AM	105+14507	AM	2010	3.0	4	7.0	788.8974981580001	119.912419720016	0.528418334409	17.2590529248	6.947798366601292	1.344414267535984	1.4266666666666665	171.07505213388947	0.5309546533851353	17.176608099872293	6.981146628181355	1.377762529116047	1.4544123983520647	174.4021099571879
637	105+14508_AM	105+14508	AM	2010	3.0	4	7.0	576.668771644	420.96820330011997	2.7298223745700003	16.045	26.23672192582649	3.77310382019697	1.2493333333333332	525.9296086562831	2.761398019413557	15.86153089560841	26.540200064589836	4.076581958960318	1.3687250505915884	576.1897253594068
638	105+14509_AM	105+14509	AM	2010	3.0	4	7.0	458.596378333	165.09469619988	1.4991501416400002	14.408163265299999	11.458413758891801	3.0438013124350713	1.7836363636363637	294.46890358560415	1.5241319265917022	14.17200153290037	11.649356360610875	3.2347439141541443	1.6408654942039769	270.8981902704715
639	105+14560_AM	105+14560	AM	2010	3.0	4	10.0	55.8716196333	24.98578830001176	1.3833232136200002	19.3967684022	1.2881418070215143	0.3241839250721325	1.5247058823529414	38.09597839625323	1.3499974791337488	19.875592669415393	1.2571090943345777	0.2931512123851961	1.532437818888146	38.289166925670976
640	105+14562_AM	105+14562	AM	2010	3.0	4	10.0	122.83568999999999	18.425353499999996	1.0021413276200002	8.980769230770001	2.0516453575953126	0.8621454544310724	1.93625	35.67609071437499	0.8450023622068681	10.650857799373437	1.729940803555176	0.5404409003909355	1.7360149464863412	31.986689070294414
641	105+14563_AM	105+14563	AM	2010	3.0	4	10.0	156.97581	31.395162	0.9891891891879999	12.131147540999999	2.5879795702671586	0.756289838646144	1.714	53.811307668	0.9893769619486179	12.128845183907977	2.5884708332870576	0.7567811016660431	1.6798926364615223	52.7405014643166
642	105+14564_AM	105+14564	AM	2010	3.0	4	10.0	125.53707800000001	31.384269500000002	1.11651666261	13.434640522899999	2.3360706560395212	0.4996593336294413	1.4241666666666666	44.696430479583334	1.078812806838601	13.90417309186071	2.2571834579916064	0.4207721355815266	1.432060794377009	44.94418191111214
643	105+14565_AM	105+14565	AM	2010	3.0	4	10.0	81.17667	24.353001	1.31697054698	13.6677316294	1.7817880581985825	0.4097880018636033	1.6136363636363635	39.296887977272725	1.337061910583971	13.462353431441613	1.8089705580840751	0.4369705017490961	1.5517834490021771	37.79058388533347
644	105+14567_AM	105+14567	AM	2010	3.0	4	10.0	235.90921	25.00637626	0.288223925358	22.0661764706	1.1332446422384126	0.31896993497689574	1.5355	38.39729074723	0.2576644341573846	24.68326690409757	1.0130902184527604	0.1988155111912435	1.4521186242561444	36.312224692302706
645	105+14568_AM	105+14568	AM	2010	3.0	4	10.0	235.90921	23.590921	0.276828434723	21.674074074099998	1.0884396223506585	0.21470180753671728	1.4210526315789473	33.52394036842105	0.267276477596162	22.44866459616257	1.0508830446882214	0.1771452298742803	1.3969498207286644	32.95533286177409
646	105+14570_AM	105+14570	AM	2010	2.0	4	10.0	427.608492581	132.55863270011	1.4701881056400001	12.6514423077	10.47774866105394	2.46816360361986	1.5045454545454546	199.44048828971097	1.341197408006052	13.8682045528648	9.558456698183539	1.548871640749458	1.3845108438526494	183.5288644195827
647	105+14571_AM	105+14571	AM	2010	2.0	4	10.0	161.81198999999998	24.271798499999996	0.616631799164	14.5954198473	1.6629736420001193	0.6461408602662198	1.9891666666666667	48.280652516249994	0.6269186260652977	14.355930141183253	1.690715840861528	0.6738830591276284	2.0234008287566794	49.11157720031512
648	105+17539_AM	105+17539	AM	2010	0.0	3	3.0	1042.95023667	281.59656390090004	1.31416323165	12.3272357724	22.843447557872995	6.987785176068381	1.7760000000000002	500.11549748799854	1.2960181972717437	12.499824488655118	22.52804142621987	6.672379044415252	1.7748386640566851	499.7884692768264
649	105+17540_AM	105+17540	AM	2010	1.0	4	8.0	1831.05601286	215.332187112336	0.5994350051199999	11.7710843373	18.293317840729014	8.611115182811213	3.7066666666666666	798.1646402297254	0.4951661252953582	14.249763139171153	15.111281851444229	5.429079193526431	1.8820400026655362	405.26379000687655
650	105+17541_AM	105+17541	AM	2010	1.0	3	8.0	538.493762286	188.4728168001	1.4019980970500001	14.9786223278	12.582787166637786	2.4170473176786964	1.426153846153846	268.7912325749118	1.487646703496767	14.116254854488464	13.351474505305662	3.1857346563465714	1.5947750370742801	300.57174339987347
651	105+17542_AM	105+17542	AM	2010	1.0	4	8.0	425.791076327	208.63762740023	2.19264705883	13.408450704200002	15.56015918640761	3.904425812083571	1.4916666666666665	311.21779420534307	2.189352194299662	13.42862974561504	15.536777121162205	3.881043746838167	1.5712967347054738	327.8316226706787
652	105-04181_AM	105-04181	AM	2010	3.0	1	10.0	13080.145026799999	9123.401156193	0.859558807326	48.687768240299995	187.38589764812195	60.2127563574397	2.9891666666666663	27271.36662272024	0.9200751359134639	45.48541566493992	200.57860355501379	73.40546226433155	2.0360639133281015	18575.827860940448
653	105-04182_AM	105-04182	AM	2010	3.0	1	9.0	17881.55045	4470.3876125	0.28724059995900003	52.2210300429	85.60512132425211	22.49079670905323	2.529642857142857	11308.484092620534	0.31812000805586194	47.15201691232825	94.80798288675503	31.69365827155614	1.8926813942508758	8461.019459268344
654	105-04183_AM	105-04183	AM	2010	3.0	1	10.0	19073.17972	3242.4405524000003	0.19498707798300002	52.3111587983	61.98372635745691	15.749011508012433	2.4182758620689655	7841.115722062484	0.21623752032572466	47.17035223413335	68.73895145632832	22.504236606883847	1.8636465675803213	6042.7632060635015
655	105-04185_AM	105-04185	AM	2010	2.0	1	9.0	19706.12915	12020.7387815	0.693655441678	52.7639484979	227.82106198844934	59.27452831631682	2.0377142857142854	24494.831139902282	0.7815058466115755	46.83266306795905	256.6742524134633	88.12771874133077	1.9318940139119631	23222.793294779236
656	105-04187_AM	105-04187	AM	2010	1.0	1	10.0	4675.98719	841.6776941999999	0.20942512951699999	51.569742489300005	16.321153714759713	3.8813415036860075	1.726020408163265	1452.7528772849996	0.23066076828461574	46.82200653504162	17.97611329557369	5.536301084499985	1.7859133075752844	1503.1633947610605
657	105-04190_AM	105-04190	AM	2010	3.0	1	2.0	11786.515919299998	5068.201845298999	0.668717422883	38.581318681300004	131.3641425053958	38.91244886627486	1.5662857142857143	7938.252147408318	0.6522575628465107	39.55492656521525	128.1307357995703	35.679042160449356	1.677579805210806	8502.313064405742
658	105-04399_AM	105-04399	AM	2010	1.0	1	6.0	15581.828609999999	2648.9108637	0.20593638336599998	49.5298588491	53.481090502871105	10.275889659613274	1.3328260869565218	3530.5375011618917	0.21193250576743283	48.128530180231614	55.03826636259957	11.833065519341746	1.4785821978161127	3916.6324466685232
659	105-04400_AM	105-04400	AM	2010	1.0	1	6.0	14608.113901499999	8910.949479915	0.7192813765180001	50.8841201717	175.12240459004417	37.81963910604659	1.3520833333333335	12048.346275968408	0.7020401617446335	52.13376953968799	170.9247107698848	33.62194528588719	1.4284391908550544	12728.74946484005
660	105-04624_AM	105-04624	AM	2010	3.0	1	2.0	4091.1175700000003	4745.6963812	1.6923708976299998	41.1257367387	115.39480523751273	28.636187665301904	1.4025641025641027	6656.143385939488	1.712951520101836	40.63162277696116	116.79810100744717	30.039483435236328	1.6061523826510897	7622.311550003034
661	105-04862_AM	105-04862	AM	2010	2.0	1	7.0	10483.14453	8805.841405199999	0.809795609387	62.2379269729	141.48674021605575	19.522177817208334	1.2448275862068967	10961.754300955861	0.756650752481733	66.6093304403563	132.20131994998772	10.236757551140284	1.1609215069534145	10222.890674117556
662	105-04863_AM	105-04863	AM	2010	2.0	1	11.0	10483.14453	3773.9320307999997	0.371847020456	58.088404133199994	64.9687676415019	9.461604370404292	1.2828301886792453	4841.313939133811	0.35030067287750055	61.6613146145839	61.20420971218482	5.697046441087205	1.1910567420722133	4494.96718940662
663	105-04864_AM	105-04864	AM	2010	2.0	1	7.0	1176.47594	258.8247068	0.217567337681	60.6708715596	4.2660456351925315	0.5843286110007201	1.2553571428571428	324.9174444292857	0.20526125472615891	64.30828856429945	4.024748793325621	0.34303176913380934	1.1757757029263483	304.31980157247597
664	105-04865_AM	105-04865	AM	2010	2.0	1	7.0	10559.13248	4329.2443168	0.389454730763	63.165236051499996	68.53840161815415	6.470382739302989	1.1625	5032.746518280001	0.38683315225486015	63.5933085274775	68.07704170525132	6.00902282640016	1.1816478681721474	5115.642317743104
665	105-04867_AM	105-04867	AM	2010	2.0	1	9.0	8187.73108	2046.93277	0.233172313504	64.3301075269	31.819203304536742	3.017560276576731	1.1650819672131147	2384.84445842459	0.23398251954637186	64.10735310091069	31.929765791108938	3.1281227631489292	1.2007340788028997	2457.8219339574175
666	105-04868_AM	105-04868	AM	2010	2.0	1	10.0	3834.65162	4601.581944	1.33916033222	53.7650334076	85.5868889564527	19.1188556763355	1.3846	6371.3503596624	1.2470823043263195	57.734761972181765	79.70210297597092	13.23406969585371	1.3504950464768954	6214.413621329522
667	105-04870_AM	105-04870	AM	2010	2.0	1	10.0	4209.68412	1305.0020772	0.302034609334	61.582346609300004	21.191171643395723	2.6647367030496256	1.174	1532.0724386328	0.2863074812215703	64.9651204384899	20.087734285594042	1.5612993452479431	1.1614700733618921	1515.7208583429056
668	105-04871_AM	105-04871	AM	2010	2.0	1	6.0	4317.30495	1338.3645345	0.293286663382	63.4191810345	21.103466059801537	1.882375516947895	1.1604999999999999	1553.1720422872497	0.29244139242036843	63.60248747982817	21.042644518022485	1.8215539751688419	1.1783492546734833	1577.0608517094984
669	105-05618_AM	105-05618	AM	2010	3.0	2	7.0	7239.79587	1520.3571327	0.371963938483	33.874251496999996	44.882383093635966	13.476534452807563	1.6136666666666666	2453.3496264668997	0.3245831751816355	38.819017630686155	39.165265519191514	7.759416878363122	1.4862387856768495	2259.6137386991845
670	105-05619_AM	105-05619	AM	2010	3.0	2	7.0	4622.74376606	1525.5054427998	0.728524590163	27.178217821799997	56.12970845995707	17.3522442301581	1.7881818181818183	2727.8810963520064	0.6739301269667471	29.37990038984704	51.923438219925906	13.145973990126937	1.6372658002216969	2497.6578895481684
671	105-05620_AM	105-05620	AM	2010	3.0	2	7.0	4470.83257772	3531.9577363988	2.11791785768	22.3804713805	157.81426925084492	62.071310822901104	2.17	7664.3482879853955	1.9100862045534082	24.815633915895678	142.32792715951538	46.5849687315716	1.8874908846228222	6666.538032325792
672	105-05621_AM	105-05621	AM	2010	3.0	2	7.0	4334.55436	650.183154	0.333981931897	26.947565543099998	24.127713984422737	7.608833039327218	2.315294117647059	1505.3652318494117	0.31751684209206177	28.3449531076859	22.9382335377263	6.4193525926307755	1.7203179068082526	1118.5217225312676
673	105-05622_AM	105-05622	AM	2010	3.0	2	4.0	4672.15935455	1541.8125870015	0.800670241285	24.729281768000003	62.34764929549197	22.17535677327644	2.2576470588235296	3480.868652301034	0.7786503689435311	25.428614420185202	60.63297675305546	20.460684230839934	1.9269160406874482	2970.9434056270024
674	105-05623_AM	105-05623	AM	2010	3.0	2	7.0	5024.913795	1306.4775867	0.7050928921340001	22.1247443763	59.050516674009735	22.779623095457943	2.4013333333333335	3137.2881781956003	0.7424422377205424	21.011735603695392	62.17847070521039	25.90757712665859	2.291383448741447	2993.641118316049
675	105-05624_AM	105-05624	AM	2010	3.0	2	4.0	4836.285105	3772.3023819	2.50706526785	18.6672443674	202.0813735360965	93.21261792565454	2.6653846153846152	10054.636733295	2.5309263529725583	18.491253190766958	204.00469037888595	95.13593476844399	2.5863545059630026	9756.511263282033
676	105-05625_AM	105-05625	AM	2010	3.0	2	4.0	5017.145225	1304.4577585000002	0.6970240590160001	22.3808630394	58.284515490037386	21.92839067116772	2.2425	2925.2465234362508	0.7121134200116264	21.90662268342774	59.546274081162515	23.190149262292845	2.153542145827171	2809.204760380992
677	105-05626_AM	105-05626	AM	2010	3.0	2	4.0	4703.62475	1222.942435	0.724769852877	21.5240740741	56.817423634101935	21.22538536285274	2.2906666666666666	2801.3534711066663	0.6794757191834795	22.958877792934814	53.26664682959107	17.67460855834187	1.9048310339755703	2329.4987029536514
678	105-05627_AM	105-05627	AM	2010	3.0	2	4.0	4306.2304	559.8099520000001	0.41076388888899995	18.989010989	29.4807324259339	12.794891829791279	2.795833333333333	1565.1353241333334	0.3788478551405629	20.5887400289121	27.19010251301814	10.50426191687552	2.13865576195836	1197.240779446433
679	105-05628_AM	105-05628	AM	2010	3.0	2	4.0	4548.23359	591.2703667	0.40074882995399996	19.463562752999998	30.378321492499676	12.450172107993163	2.998181818181818	1772.7360630696362	0.34106826000944607	22.86932240421309	25.85430194429694	7.926152559790424	1.8111124203381388	1070.8571049082557
680	105-05629_AM	105-05629	AM	2010	3.0	2	1.0	5585.19215952	2345.7807069984	0.943118779032	26.719858156	87.79166016909336	20.111893665957076	1.5069565217391303	3534.9895349810668	0.936406463822624	26.91139048435	87.16683399776615	19.48706749462985	1.5528808937329608	3642.718040785212
681	105-05630_AM	105-05630	AM	2010	3.0	2	1.0	3483.26754	1776.4664453999999	1.02860380209	29.749063670399998	59.71503725567801	15.851668233429985	1.5576923076923077	2767.188116873077	0.9374456632632285	32.64189189748027	54.4229008226429	10.559531800394877	1.475980914397464	2622.0305684779046
682	105-05631_AM	105-05631	AM	2010	2.0	2	1.0	3700.86268906	1961.4572252018	1.4003918228299999	22.7079303675	86.37763078627113	34.266652433398775	2.323456790123457	4557.361108431837	1.2776432801097033	24.889576374768343	78.80637242143726	26.69539406856489	1.932052813792818	3789.6389510853905
683	105-05632_AM	105-05632	AM	2010	2.0	2	1.0	3857.2796399999997	501.4463532	0.35958941112899995	21.69140625	23.11728190512468	8.485056833636545	2.447857142857143	1227.4690374402858	0.4224765513903053	18.462563127660935	27.160170000920637	12.527944929432502	2.553229718000573	1280.3077309732519
684	105-05633_AM	105-05633	AM	2010	2.0	2	1.0	3877.9975600000002	504.13968280000006	0.335689293212	23.2357723577	21.696704333237676	6.447470128749588	1.9447058823529413	980.403406668706	0.3901757780856023	19.99098980021442	25.21834525645112	9.969111051963033	2.1820061635190675	1100.0358951441478
685	105-05634_AM	105-05634	AM	2010	2.0	2	1.0	3636.0467200000003	472.68607360000004	0.282198830409	27.6400862069	17.101468861608012	3.827498808264823	1.6186363636363637	765.1068673134546	0.2970746160220415	26.256029897287753	18.002953053036723	4.7289829996935335	1.6660270365737657	787.507778429497
686	105-05636_AM	105-05636	AM	2010	1.0	2	6.0	908.53034	136.279551	0.6320712694899999	14.2389006342	9.570932089566355	3.716999486478566	2.586666666666667	352.50977192000005	0.6130077723989477	14.681706179318665	9.282269331337641	3.428336728249854	2.0606791664616213	280.828431560444
687	105-05637_AM	105-05637	AM	2010	0.0	2	6.0	836.983525	66.958682	0.392370572208	12.2333333333	5.473461743881981	3.174056455422742	4.16	278.54811712	0.30090952550150113	15.9516385930297	4.197605256005397	1.8981999675461578	2.4960038765323302	167.12912983949556
688	105-05638_AM	105-05638	AM	2010	0.0	2	6.0	2149.1983600000003	150.44388520000004	0.264938875306	15.852713178299998	9.49010327179833	3.834318113907363	2.4181818181818184	363.80066784727285	0.24642702496817814	17.043585217742898	8.827009298688127	3.1712241407971593	2.0167046232167363	303.400878817528
689	105-05639_AM	105-05639	AM	2010	0.0	2	6.0	1391.35361185	375.66547519950007	1.09784221173	14.756218905499999	25.458112108865468	10.597927172179316	2.528	949.6823213043361	1.042900925036289	15.533594429822086	24.184066147515786	9.323881210829633	2.134922958480222	802.0168477117951
690	105-05640_AM	105-05640	AM	2010	0.0	2	6.0	2466.1378600000003	172.62965020000004	0.260712523439	16.1096979332	10.715883743817589	4.700913353558649	2.609090909090909	450.4064509763637	0.2018776914830429	20.804676183612827	8.297636967595528	2.282666577336589	1.704982171782996	294.330475912135
691	105-05641_AM	105-05641	AM	2010	0.0	2	6.0	2772.68137333	499.0826471994	0.815017579108	13.251247920099999	37.66306767548769	19.123593411014845	3.365	1679.4131078259811	0.5949926714083593	18.151484075318418	27.49541828803025	8.955944023557409	1.8814672212013923	939.00764137609
692	105-05642_AM	105-05642	AM	2010	0.0	2	5.0	1079.79078	64.7874468	0.246931407943	14.5789473684	4.443904293154503	1.8861685331938511	3.6185714285714283	234.43800392057142	0.2071935815587351	17.37505560219043	3.7287619840383366	1.171026224077685	1.838042651599531	119.08209050663554
693	105-05643_AM	105-05643	AM	2010	0.0	2	5.0	1104.98638048	232.04713990079998	0.895439010017	14.0713101161	16.49079851032132	7.524525716630765	3.235	750.6724975790879	0.7530640826102789	16.73164381486067	13.868759248550395	4.902486454859841	1.9922467208762928	462.2951535560911
694	105-05644_AM	105-05644	AM	2010	0.0	2	2.0	2047.5407050000001	122.8524423	0.233258150502	15.433544303800002	7.960092632097687	3.1555387681776463	2.841111111111111	349.0374388456667	0.1932929349330623	18.624581396348947	6.596252537739359	1.791698673819318	1.6939260738411315	208.10295524703315
695	105-05645_AM	105-05645	AM	2010	0.0	2	2.0	2562.27713	179.35939910000002	0.30263279445700003	13.8782051282	12.923818133752699	6.261136146391787	3.845714285714286	689.7650033960001	0.22809914541981813	18.413045749337947	9.740887061362404	3.078205074001492	1.8451989505181403	330.9537749848843
696	105-05646_AM	105-05646	AM	2010	0.0	2	3.0	2481.6037850000002	1042.2735897	1.7326053042200003	14.544570502400001	71.66066468105716	32.240332241586984	2.937777777777778	3061.9681901853332	1.3321561606679047	18.916701167650977	55.09806284207568	15.677730402605503	1.7356735337355738	1809.0466845538606
697	105-05647_AM	105-05647	AM	2010	1.0	2	2.0	3522.92369333	1479.6279511986	1.62423378475	15.5150078989	95.36752806338056	31.175426059068506	1.9208333333333334	2842.1186895939773	1.5440204106506523	16.321027770209778	90.65776812777166	26.465666123459595	1.7603552893358054	2604.6708901415564
698	105-05651_AM	105-05651	AM	2010	2.0	2	2.0	5762.07701	518.5869309	0.28701089531	18.8146167558	27.5629813580878	7.6403178582447975	1.7353333333333334	899.9211874218	0.27019225759056636	19.98576883051492	25.94780992904334	6.02514642920034	1.576708411412186	817.66037599846
699	105-05653_AM	105-05653	AM	2010	2.0	2	2.0	7268.696790000001	596.7600064590001	0.21805149074000002	22.590994371500003	26.415836179942552	7.584658948674906	1.6678947368421053	995.3328739308271	0.2306860941762894	21.35369285083812	27.946454537280545	9.115277306012901	1.8831556163569694	1123.7919577804873
700	105-05654_AM	105-05654	AM	2010	2.0	1	2.0	7968.19303607	990.4463943835009	0.335475656201	22.231121281500002	44.55224645853036	16.73071852647222	2.3733333333333335	2350.6594426701754	0.354012289015477	21.067065272623758	47.01397093360539	19.192443001547254	2.2576864496349325	2236.1174036894063
701	105-05655_AM	105-05655	AM	2010	3.0	1	2.0	10670.146226100002	12856.459187827893	2.698976	26.785714285700003	479.97447634557466	247.69879092802748	3.2558823529411764	41859.11859095729	2.3025004274368968	31.398039773862894	409.4669374401574	177.19125202261023	2.4053526108392806	30924.31767359048
702	105-06023_AM	105-06023	AM	2010	3.0	2	4.0	225.635177045	99.2794778998	1.2349403341299998	21.3775510204	4.644099682190567	0.9657196192119234	1.5876470588235294	157.62077108915307	1.1675878194131188	22.610718920714508	4.390814739147743	0.7124346761691	1.4003491460419053	139.02593209647114
703	105-06024_AM	105-06024	AM	2010	3.0	2	4.0	644.873082188	412.71877260032	1.45111006141	26.4625	15.596363631591412	5.4108065585298695	1.7617391304347827	727.1028115549985	1.3132916840729845	29.239505941976233	14.115107602000245	3.929550528938701	1.7155822772723206	708.053011770694
704	105-06025_AM	105-06025	AM	2010	3.0	2	7.0	846.2196787180001	330.02567470002003	0.894985210155	26.1456834532	12.622568283245432	3.2998091109220264	1.5391304347826087	507.9525601904656	0.819882546719402	28.540673409417575	11.563345754523134	2.2405865821997293	1.4753307032352496	486.89701074086827
705	105-06027_AM	105-06027	AM	2010	3.0	4	1.0	83.90465999999999	40.2742368	1.66253279933	17.3229665072	2.3249041544438644	0.3886427698220256	1.3	52.35650784	1.8524854238177386	15.54668103171729	2.5905359940063875	0.6542746093845485	1.57795111524697	63.55077687428056
706	105-06028_AM	105-06028	AM	2010	2.0	2	1.0	1554.78812657	1088.351688599	2.47225215517	16.9885583524	64.06380494575681	16.68236443197062	1.6407142857142856	1785.6741633656447	2.782163291842314	15.096166397978788	72.09457420558893	24.713133691802724	1.9482331652613598	2120.3628551967754
707	105-06029_AM	105-06029	AM	2010	2.0	2	2.0	2222.72402523	1957.419685578547	2.90109200176	18.2132796781	107.47211486190909	33.18673779997529	1.7566666666666668	3438.533914332981	3.2787777283806765	16.11527354923685	121.46363383767954	47.178256775745744	2.1485955662442975	4205.703257713373
708	105-06030_AM	105-06030	AM	2010	2.0	2	1.0	1490.72395789	566.4751039982	1.16613756614	19.5517241379	28.97315346734054	7.376695061006517	1.5429411764705883	874.0377634042815	1.2642353332000007	18.034616974585905	31.4104316602048	9.813973253870778	1.8321925546824689	1037.8914679584793
709	105-06031_AM	105-06031	AM	2010	1.0	2	5.0	2087.8394949999997	1210.9469070999999	1.85132743362	18.7973231358	64.42124223481377	26.697039521512455	2.4692307692307693	2990.1073629161538	1.7409920993826915	19.98860305703807	60.581867759569136	22.85766504626781	2.0965976297195943	2538.8684151421335
710	105-06032_AM	105-06032	AM	2010	1.0	2	5.0	2594.51740759	752.4100482010999	0.8594807385879999	20.2447817837	37.165628962581266	13.003456573331338	2.076	1562.0032600654836	0.8643312319937513	20.131171194477666	37.375373788858305	13.21320139960838	1.9923959177509367	1499.098708510657
711	105-06033_AM	105-06033	AM	2010	1.0	4	5.0	2426.40836143	1162.977527633399	1.38710461957	20.732394366199998	56.094704118380456	15.10148848105682	1.6688235294117648	1940.8042622917371	1.375351387753222	20.909565552537924	55.61940178581286	14.626186148489229	1.6034631895412716	1864.7916558238724
712	105-06034_AM	105-06034	AM	2010	0.0	2	6.0	1132.7948625	407.80615049999994	1.82550073278	11.8323699422	34.46529752638615	9.431156918627355	1.8099999999999998	738.1291324049998	1.7339228299706777	12.457301805274273	32.736314562704074	7.70217395494528	1.5853450841943388	646.5134759993916
713	105-06035_AM	105-06035	AM	2010	0.0	2	3.0	1049.4347637	482.7399913020001	2.41104206502	11.4473324213	42.170522662917065	11.636683870967687	1.581	763.2119262484621	2.049319479928579	13.467885447007944	35.84378506941093	5.3099462774615445	1.3688771215904514	660.8117297700815
714	105-06036_AM	105-06036	AM	2010	0.0	2	3.0	899.409065	161.89363170000001	0.8971246006360001	12.038461538499998	13.448033304108721	4.27038978370331	1.764	285.58036631880003	0.8366640951991954	12.908406207426296	12.541721193036322	3.3640776726309114	1.6832500008238502	272.50745569240115
715	105-06038_AM	105-06038	AM	2010	2.0	4	2.0	985.5946349999999	354.8140686	1.0571907475700002	20.4315068493	17.366025482943858	4.625843486540183	1.4657894736842105	520.0827268689474	1.0109084057926563	21.366920955675877	16.605765020427416	3.8655830240237417	1.5315029931441666	543.3988080705597
716	105-06039_AM	105-06039	AM	2010	1.0	2	2.0	1012.76244279	435.4878503997	1.2959507944600002	19.9081632653	21.87483820554918	3.4920669771443618	1.393529411764706	606.8651279981701	1.2944535892843942	19.931189664561767	21.849566319365774	3.4667950909609533	1.392227875949757	606.2983249638999
717	105-06040_AM	105-06040	AM	2010	1.0	2	3.0	590.848748571	372.23471159973	2.01668946648	18.743589743599998	19.85930745876709	3.696271783555204	1.3547058823529412	504.26855342010487	2.0233931452636353	18.681490588461443	19.92532179576931	3.76228612055742	1.4631034375820446	544.617886128926
718	105-06130_AM	105-06130	AM	2010	2.0	2	2.0	2631.92058231	342.1496757003	0.44214876033100003	17.6411214953	19.39500704596684	8.752715422301533	2.9227272727272724	1000.0101885240585	0.4380771646403118	17.805082368089828	19.21640510428072	8.574113480615416	2.459144980343601	841.3956575245838
719	105-06131_AM	105-06131	AM	2010	2.0	2	2.0	2207.22988	1390.5548244	1.9108677799	19.7815884477	70.29540767540905	20.614992370036262	1.6464705882352941	2289.507619703294	2.0298265537324816	18.622280770981483	74.67156367692931	24.991148371556516	1.916007619433222	2664.313638790026
720	105-06132_AM	105-06132	AM	2010	1.0	4	2.0	83.67218000000001	22.591488600000005	1.64974958264	9.81967213115	2.3006357338929826	0.8797873942679733	1.59	35.92046687400001	1.5331929061585854	10.566185073598534	2.1380932136470716	0.7172448740220617	1.805088415509338	40.779634360971286
721	105-06466_AM	105-06466	AM	2010	1.0	2	6.0	1601.86855622	592.6913658014	0.938254239515	23.6609642302	25.049332733653117	7.229387880940581	1.6629999999999998	985.6457413277282	0.9424138695066281	23.556529374532793	25.160385741804763	7.340440889092227	1.7597350794877342	1042.9797877102205
722	105-06467_AM	105-06467	AM	2010	0.0	2	6.0	1408.4979050000002	338.0394972	0.7612961134559999	18.9151103565	17.87139968145697	6.234928177161721	1.9366666666666668	654.6698262440001	0.8775990682561526	16.40840392938629	20.601607484479054	8.9651359801838	2.394098826670219	809.2999636147108
723	105-06468_AM	105-06468	AM	2010	0.0	2	3.0	1669.24867016	1970.3811302568638	4.1812671657800005	16.9384057971	116.32624426769897	37.09901747804678	1.7764285714285715	3500.2413363920145	4.146494056229995	17.080453761555223	115.35882815313771	36.13160136348552	1.834978479116198	3615.606969677995
724	105-06471_AM	105-06471	AM	2010	1.0	2	5.0	4696.301786	2113.3358037000003	1.05103127723	25.6890547264	82.26600107328517	14.313081340193373	1.4136363636363638	2987.488340685001	1.059698707697426	25.478940196753797	82.94441555968857	14.991495826596775	1.4435116000585146	3050.6247474599345
725	105-06472_AM	105-06472	AM	2010	1.0	2	5.0	5496.4259	494.678331	0.216532155297	24.938559322	19.835882442620882	3.9960383504208723	1.487142857142857	735.65734653	0.21607491306055263	24.991332512935962	19.793995808104498	3.9541517159044828	1.4903977861389726	737.267489373322
726	105-06473_AM	105-06473	AM	2010	1.0	2	5.0	5872.70218922	2154.576979181034	1.19127286338	18.478386167100002	116.59984587883507	24.523906597589292	1.5599999999999998	3361.1400875224126	1.1759299011315179	18.719483175671076	115.09810174573872	23.02216246449294	1.4910489247069025	3212.579688006127
727	105-06544_AM	105-06544	AM	2010	1.0	2	9.0	1121.76170811	1189.0674105966	4.110592459609999	15.472222222200001	76.85175364726999	25.774974841510502	1.790769230769231	2129.3453322068344	3.886797805362713	16.363084262384188	72.6676824203646	21.590903614605118	1.7780594917271437	2114.2325957147013
728	105-06545_AM	105-06545	AM	2010	1.0	2	9.0	1379.72439759	457.51661024084405	1.18291659786	16.819444444400002	27.201648173026683	7.848153661998042	2.364	1081.5692666093553	1.2209505231141387	16.295500614761647	28.07625374984751	8.722759238818867	1.8258234433368141	835.344552693725
729	105-06595_AM	105-06595	AM	2010	0.0	3	3.0	3663.27166569	341.23375565902353	0.461222294233	12.1178010471	28.159709367471418	9.81380852557268	2.066666666666667	705.216428361982	0.4183697309584575	13.35899704597646	25.54336635337443	7.197465511475688	1.7265793442304265	589.1671540750424
730	105-06597_AM	105-06597	AM	2010	3.0	2	7.0	2216.02719	1772.8217519999998	1.8502009499400003	25.9431279621	68.33492686718115	30.687406119601793	2.2423809523809526	3975.3417286514286	1.4183419861080546	33.84233172967862	52.38474009890085	14.737219351321492	1.7251159212505145	3058.3230299144307
731	105-06598_AM	105-06598	AM	2010	3.0	2	4.0	1285.01165	2544.323067	5.49139859449	21.633832976399997	117.60851947855458	47.26505619415397	2.1276470588235297	5413.421490199412	4.265945774709264	27.848455248612844	91.36316697949466	21.019703695094048	1.5707632962209983	3996.5292873720396
732	105-06601_AM	105-06601	AM	2010	3.0	2	1.0	1104.64506824	563.3689848024001	1.14594675891	26.702811245	21.097740594925728	5.151831033572582	1.6059090909090907	904.7193742303997	1.1982828600195479	25.53654151366299	22.061287527951933	6.115377966598781	1.7117286451525717	964.3348290767921
733	105-06602_AM	105-06602	AM	2010	3.0	2	1.0	415.26772	107.9696072	0.7264545835070001	21.4741573034	5.027885642941692	1.4983136520982234	1.61	173.831067592	0.6504134690676502	23.984743154784557	4.501595305950227	0.9720233151067582	1.5323526414849589	165.44751279301343
734	105-06613_AM	105-06613	AM	2010	0.0	2	6.0	1551.52476673	372.3193982721981	1.04414427481	13.7894736842	27.000261706784173	5.20170208896756	1.5527272727272725	578.1104838626493	0.9994458716687602	14.406182874075547	25.84441704833558	4.045857430518965	1.3874694847648414	516.5818036886825
735	105-07764_AM	105-07764	AM	2010	3.0	1	7.0	4787.85035	7164.539263739999	1.9559700913900002	45.9025423729	156.08153477751907	27.707779827601097	1.2402222222222223	8885.620806873987	1.8384529338451103	48.83671392784445	146.70395871281394	18.330203762895994	1.25660800615515	9003.017399228605
736	105-07766_AM	105-07766	AM	2010	3.0	1	7.0	4478.999	2149.91952	0.7787359716490001	36.983009708699996	58.13262730466499	16.20751966032906	1.553939393939394	3340.8446359272725	0.6811008758451516	42.284485340388386	50.84416903015929	8.919061385823362	1.3735602301750096	2953.043950748946
737	105-07767_AM	105-07767	AM	2010	3.0	2	7.0	2151.48143351	1226.3444171007	1.4183098591499999	24.1132075472	50.85778881542346	21.955021502172162	2.651875	3252.1121010989186	1.1642306164444813	29.375623280244575	41.74700926007006	12.84424194681876	1.8150234152797728	2225.8438322353945
738	105-07768_AM	105-07768	AM	2010	3.0	2	7.0	1390.53835	180.76998550000002	0.2767436209	28.184931506799998	6.413710299655192	1.4145403466631334	1.5721739130434782	284.20185546434783	0.26148009041244724	29.830187023786866	6.059968224666253	1.0607982716741953	1.429979530150123	258.4973789305346
739	105-08301_AM	105-08301	AM	2010	0.0	2	6.0	1706.03983937	272.9663742992	0.678787878786	14.142857142899999	19.300652728172842	2.8271238024557777	1.5063636363636363	411.1866201943404	0.7626201855812357	12.588179780060898	21.684340315155513	5.210811389438451	1.5996250839854016	436.6438594135484
740	105-08303_AM	105-08303	AM	2010	0.0	2	3.0	3300.91114375	1056.291566	1.50242849434	12.7793103448	82.65638266090733	20.558113055038756	1.5463636363636366	1633.4108670600003	1.538511306207028	12.479596297107989	84.64148525740246	22.54321565153388	1.6773430639156062	1771.7633317026539
741	105-08311_AM	105-08311	AM	2010	2.0	4	2.0	709.845528158	269.74130070004	1.65362637362	13.7878787879	19.56365477597145	4.0612811724760025	1.45	391.12488601505794	1.6178820725215455	14.092498079581985	19.140772571106936	3.6383989676114847	1.439490128228725	388.2899395332836
742	105-08312_AM	105-08312	AM	2010	2.0	2	2.0	2232.10406216	825.8785029992	1.23032886723	18.043956044	45.77036770561323	19.316860242465303	2.23	1841.709061688216	1.2970729681108197	17.11545961237184	48.25336401730148	21.799856554153553	2.493333218398322	2059.1903058889834
743	105-08313_AM	105-08313	AM	2010	1.0	4	3.0	487.47870599999993	73.12180589999998	0.666666666667	13.5	5.416430066669375	1.0194483528958114	1.5118181818181817	110.54687564699996	0.6266439962666666	14.36222169783635	5.09126007371239	0.6942783599388271	1.3375246590223175	97.80221850349356
744	105-08314_AM	105-08314	AM	2010	1.0	4	3.0	30.1449123077	11.756515800003001	2.16302521008	10.8181818182	1.0867367546200994	0.3267809821554698	1.718888888888889	20.208144380671826	2.025384729867628	11.553360531916987	1.0175840845202384	0.25762831205560865	1.5794329674325052	18.56862863666587
745	105-08340_AM	105-08340	AM	2010	1.0	4	6.0	7.94106	0.7146954	0.5458483754510001	9.89285714286	0.07224357833931531	0.024212973500665407	2.125714285714286	1.519238221714286	0.64765560917613	8.337764582737474	0.08571786753006998	0.03768726269142007	2.1940149527550385	1.5680523942652433
746	105-08351_AM	105-08351	AM	2010	3.0	2	4.0	261.18099	15.6708594	0.125011295424	28.797397769499998	0.5441762316670465	0.15357654572473456	1.543076923076923	24.181341504923076	0.11545054752159171	31.18218213150287	0.5025581382955229	0.11195845235321093	1.5507516342847762	24.301610825196946
747	105-08352_AM	105-08352	AM	2010	3.0	2	7.0	370.71369	65.02318122599999	0.5777160839150001	18.2165605096	3.5694543540079886	0.7918729261577278	1.6721428571428572	108.72804803576142	0.6514086511193428	16.155757191612622	4.024768412572903	1.2471869847226422	1.8229334597206261	118.53293271435344
748	105-08366_AM	105-08366	AM	2010	1.0	2	5.0	5637.91879667	1522.2380751009002	0.665188328911	24.354005168	62.50462971488056	9.242275792497157	1.299090909090909	1977.525644835624	0.663736587930558	24.40727284676205	62.368216418855056	9.105862496471657	1.3642131041639198	2076.6571297099094
749	105-08367_AM	105-08367	AM	2010	2.0	2	5.0	3923.6005625	1412.4962025	0.861277252555	25.0790322581	56.32179854322087	13.929955731127972	1.5145454545454546	2139.289703059091	0.8258071300157629	26.156228512567697	54.00228866410597	11.610445852013063	1.5298846824138166	2160.9563041724346
750	105-08369_AM	105-08369	AM	2010	3.0	2	1.0	1350.77498733	1215.697488597	2.9494302665	18.3086206897	66.4002771810376	19.26194881351459	1.611875	1959.5523894322894	3.136587633889411	17.216161734668088	70.61373535710672	23.47540698958373	1.9072941518987367	2318.6927104790393
751	105-08371_AM	105-08371	AM	2010	1.0	2	5.0	2303.8156883	416.29949487581	0.829416919739	13.071833648399998	31.847061863936172	9.537335450432021	1.866	776.8148574382615	0.7891937341841768	13.73807156642955	30.30261509869278	7.992888685188628	1.6693860412064814	694.9645657069864
752	105-08372_AM	105-08372	AM	2010	0.0	3	3.0	2111.30832725	1731.2517152617274	4.613830117209999	10.6634615385	162.35363244970523	56.66060953982626	1.8199999999999998	3150.8781217763435	4.296422666139735	11.451247659533657	151.18454920677448	45.49152629689551	1.791159750116233	3100.9483896964957
753	105-08380_AM	105-08380	AM	2010	1.0	2	6.0	1530.81165	260.23798050000005	0.456923076924	22.323232323200003	11.65771948848509	3.5480909281824022	1.6889473684210528	439.52825232868435	0.48342017443540714	21.099657274156414	12.333753914512558	4.224125354209869	1.9470128844267063	506.68670105068605
754	105-08381_AM	105-08381	AM	2010	0.0	2	6.0	1332.22224	173.1888912	0.384841353566	20.2680921053	8.54490350153881	2.599524469618105	1.7135294117647057	296.76425886211763	0.41305488883882746	18.88368885289609	9.17134848753023	3.2259694556095244	1.9849455481768017	343.77051858111645
755	105-08382_AM	105-08382	AM	2010	1.0	4	3.0	568.325766225	178.39745801802752	1.2911090497700002	14.5874587459	12.229508999842784	3.5059169207218654	1.7041666666666666	304.0190013723886	1.4853777349562618	12.679603010580054	14.06964065587621	5.346048576755289	1.9540824462477475	348.6033411682471
756	105-10291_AM	105-10291	AM	2010	3.0	2	7.0	1907.91091485	1086.326316697293	1.5960277263	21.4048913043	50.75131199018331	17.70213898460953	2.054375	2231.721626865001	1.5192678005729203	22.486358222768303	48.3104603215538	15.261287315980018	1.8448010466052447	2004.0559259979864
757	105-10292_AM	105-10292	AM	2010	3.0	2	11.0	905.4124380000001	181.08248760000004	0.499915668747	24.004048583000003	7.543831073910362	1.9479569206332568	1.6179999999999999	292.9914649368	0.5940867303272698	20.199070922505634	8.964891914817697	3.369017761540593	2.0897422760122444	378.4157297831831
758	105-10293_AM	105-10293	AM	2010	2.0	2	11.0	1721.54602	172.843220408	0.310248927038	19.4166666667	8.90179675919232	2.9478449711112535	2.073571428571429	358.40276346030294	0.34799478509168386	17.31060423337349	9.984817287589062	4.0308654995079936	2.2238685618880205	384.38060400083316
759	105-10294_AM	105-10294	AM	2010	2.0	2	11.0	2036.40501129	1730.9442595965	2.54716981132	20.0222222222	86.45115613964418	31.933226703480507	3.5277777777777777	6106.386693576541	2.342795689408232	21.76886368306496	79.51468137232557	24.996751936161886	1.839188748476666	3183.533206490156
760	105-10295_AM	105-10295	AM	2010	2.0	2	11.0	1448.65507857	709.8409884992999	1.26823529412	23.181818181799997	30.620591660810923	7.147013998802399	1.497029702970297	1062.653044169249	1.354594483739254	21.703912390698328	32.70566963786296	9.232091975854436	1.7282280225472235	1226.7670878771114
761	105-10296_AM	105-10296	AM	2010	2.0	2	11.0	1258.49215184	616.6611544015999	1.4732026143799999	19.9565217391	30.900232137789995	6.92429300859545	1.5129411764705882	932.9720524240677	1.476416968968573	19.913073757570587	30.96765280483917	6.991713675644622	1.558925980746515	961.3290949137922
762	105-10297_AM	105-10297	AM	2010	2.0	2	11.0	604.1537599999999	84.5815264	0.40919223888800005	20.5282485876	4.12025049478339	0.9091067438297452	1.5494117647058823	131.05161208094117	0.4550624774670858	18.459003798236836	4.582128446610919	1.3709846956572735	1.785257753033176	150.99982576898026
763	105-10298_AM	105-10298	AM	2010	2.0	2	11.0	292.38386	29.238386000000006	0.25487256371800004	23.5411764706	1.2420103997994134	0.38432820560996694	2.005294117647059	58.63156345529413	0.2807904456902411	21.368248429004616	1.3683099060338841	0.5106277118444377	2.0778678443678418	60.753502090614894
764	105-10299_AM	105-10299	AM	2010	2.0	2	11.0	895.49059	179.098118	0.42110091743199995	28.496732026100002	6.284865150012049	1.642612221029427	1.5432	276.3842156976	0.45435231346624305	26.411222402395808	6.78113702089585	2.138884091913227	1.8430285204585324	330.08293943444767
765	105-10300_AM	105-10300	AM	2010	2.0	2	9.0	766.042612683	314.07747120003	0.6819595809960001	36.072519084	8.706834986172998	2.021490771615696	1.468125	461.104987405544	0.6751127008610205	36.438360541322695	8.619418287050879	1.9340740724935774	1.5551288400431837	488.4309334709991
766	105-10301_AM	105-10301	AM	2010	2.0	2	9.0	1249.40232796	612.2071407004	0.8662854419830001	33.9380053908	18.038984131523634	5.2313033637385855	1.5933333333333333	975.4500441826374	0.7336454606942822	40.07385252840989	15.276972441478714	2.4692916736936685	1.3989385601897837	856.440175949322
767	105-10304_AM	105-10304	AM	2010	3.0	2	10.0	1737.85476801	1282.2587620284983	1.85710716042	23.838365897	53.78970889069015	16.031794814545957	1.698	2177.27537792439	1.8651116899707414	23.736058402322534	54.0215540547807	16.263639978636505	1.7917096649217825	2297.4354168571003
768	105-10305_AM	105-10305	AM	2010	3.0	2	11.0	1589.788088	397.447022	0.964495820001	15.5521669342	25.5557327593897	11.386498463483427	2.5500000000000003	1013.4899061000001	0.9189587731677724	16.322821477935314	24.349161849086975	10.179927553180706	2.2989750636587276	913.7207927034217
769	105-10306_AM	105-10306	AM	2010	3.0	2	11.0	1702.02211667	510.606635001	1.17430639325	15.3281972265	33.311590884307975	11.757912750045234	1.9741666666666668	1008.0225985978076	1.172905246773017	15.346508210721131	33.27184451276599	11.718166378503247	1.9868233040937033	1014.4851616448543
770	105-10307_AM	105-10307	AM	2010	2.0	2	11.0	1740.92148	226.3197924	0.496451503886	15.7115044248	14.40471811489068	4.513118796711502	1.9066666666666665	431.516404176	0.5258124404565455	14.834186869423474	15.25663620070035	5.365036882521172	1.984563949549252	449.1461010665108
771	105-10308_AM	105-10308	AM	2010	1.0	2	11.0	1288.67550516	399.4894065996	1.2507814219700002	14.8707037643	26.86418968003222	9.762759603001607	2.1236363636363635	848.3702307424232	1.2803691777385342	14.527060103752614	27.499673281891656	10.398243204861046	2.1003612578603224	839.0720725474096
772	105-10309_AM	105-10309	AM	2010	1.0	2	11.0	3009.2601	210.648207	0.399034941765	10.525394045499999	20.013332145987302	10.368267722894947	3.64	766.7594734800001	0.378727211408047	11.089776159429038	18.99481143457501	9.349747011482656	2.7673575484457364	582.9389057080101
773	105-10310_AM	105-10310	AM	2010	1.0	2	7.0	1164.464986	291.1162465	1.0230527895200001	14.662	19.85515253709446	7.875060088540304	2.209090909090909	643.1022536318181	1.2993128771123166	11.544563487538925	25.216739187603554	13.236646739049396	3.0295786573137584	881.9595671936911
774	105-10314_AM	105-10314	AM	2010	2.0	4	11.0	194.316303136	45.858647540096	1.13333021296	12.4941520468	3.6704089535787134	1.3911521175901558	2.012	92.26759885067315	1.1066848426811515	12.794970576894091	3.584115122774118	1.304858286785561	1.8982790746790121	87.05251101844439
775	105-10316_AM	105-10316	AM	2010	3.0	2	11.0	1546.91519	262.9755823	0.34667536627400003	29.4223385689	8.937956501467738	1.458559962800267	1.3022222222222222	342.4526471728889	0.3767201131387879	27.075804142801918	9.712567756548491	2.233171217881021	1.570370201144247	412.9690180724765
776	105-10318_AM	105-10318	AM	2010	3.0	2	7.0	1344.19224171	551.1188191010999	0.885283018867	27.7877237852	19.833176094643814	5.07765215618529	1.623913043478261	894.9690388446123	0.8859351126493519	27.767270592125794	19.84778508469556	5.092261146237035	1.6474186179135633	907.9234032696891
777	105-10319_AM	105-10319	AM	2010	3.0	2	7.0	172.25908	122.3039468	1.48905277714	28.6087912088	4.275047691026358	1.1818775645591948	1.5816	193.43592225888	1.5676402072113669	27.17460282278674	4.50067099775399	1.4075008712868282	1.8332379980475335	224.21224258494405
778	105-10322_AM	105-10322	AM	2010	2.0	3	11.0	509.32240839699995	435.114133493557	3.4923986458	14.6770186335	29.645948156021284	10.81798911256399	1.9258333333333333	837.9573020863419	3.319851167386893	15.439848781036162	28.181243201551403	9.35328415809411	1.9051557022940009	828.9601725739633
779	105-10323_AM	105-10323	AM	2010	2.0	3	11.0	388.22711185199995	209.64264040007998	1.9434697217599999	16.6712141883	12.575127284178246	3.832731938065447	1.7128571428571429	359.0878940567084	1.9783079483207076	16.377632222275018	12.800546352173399	4.0581510060606	1.8489521634958417	387.61921352870866
780	105-10324_AM	105-10324	AM	2010	2.0	3	11.0	823.685905238	345.94808019996	1.8652526782900003	13.510233918099999	25.60637234691505	7.606992523839478	1.747272727272727	604.4656455857482	1.8748817288784911	13.440847820877762	25.73856090109111	7.739181078015538	1.7904059404847572	619.3874978893056
781	105-10325_AM	105-10325	AM	2010	2.0	3	11.0	241.521886215	53.43671732506875	0.746781822788	17.776276276300003	3.006069240513894	0.9137936992021285	1.8242857142857143	97.48384003444684	0.6989511986267877	18.9927423060166	2.8135335310762812	0.7212579897645159	1.6467777876004017	87.99839913320477
782	105-10326_AM	105-10326	AM	2010	2.0	3	8.0	256.706532139	184.50781997490625	2.68610381077	16.0548523207	11.492339903801989	2.7973436749978573	1.5157142857142856	279.661138561965	2.6589872347664056	16.21858105828348	11.376323200645883	2.681326971841751	1.5865147246261286	292.7243731988557
783	105-10327_AM	105-10327	AM	2010	2.0	3	8.0	1645.30248667	148.0772238003	0.41244350708099997	13.0927021696	11.309905463521083	3.2270875704781963	2.035555555555556	301.41941555794403	0.41361923758713803	13.055485599511968	11.342146002277795	3.2593281092349082	1.745031183254613	258.39937306129565
784	105-10328_AM	105-10328	AM	2010	2.0	3	9.0	1278.77416855	703.3257927025	2.3568095036099996	14.001980198	50.23045189016025	12.478128073499699	1.5525	1091.9132931706313	2.3958544635703256	13.773791564460506	51.06261332698249	13.31028951032193	1.6598613092130743	1167.423271078495
785	105-10329_AM	105-10329	AM	2010	1.0	3	9.0	342.889753607	96.00913100996	1.33315588089	12.6016771488	7.618758191968252	2.4121892651780437	1.844	177.04083758236624	1.3507101502216041	12.437901645474206	7.7190778433993295	2.512508916609122	1.8805885228411459	180.55366986528273
786	105-10330_AM	105-10330	AM	2010	1.0	3	9.0	268.831470114	236.57169370032003	3.9873723305400004	13.241803278699999	17.86551942518258	4.722647552957512	1.5	354.85754055048005	3.679752528928606	14.348791008338056	16.487221366793108	3.344349494568042	1.498237014550072	354.44046809662154
787	105-10331_AM	105-10331	AM	2010	1.0	3	9.0	336.546962286	117.79143680009999	1.5277824128200002	13.745412844	8.569508834475778	3.138829406160755	1.971818181818182	232.26329674492445	1.4736976450337338	14.249870094295561	8.266141096068917	2.8354616677538944	1.949175268992464	229.5961555098437
788	105-10333_AM	105-10333	AM	2010	0.0	3	6.0	847.4192099999999	177.95803409999996	1.0292301124299998	12.242160278699998	14.536489479727358	4.833216082785863	2.037777777777778	362.63892726599994	1.0158907281576441	12.40290874871018	14.348088638361258	4.644815241419761	1.8738961159017156	333.474868893495
789	105-10334_AM	105-10334	AM	2010	0.0	3	6.0	782.9885833330001	70.46897249997001	0.45100671141000004	11.9732142857	5.885551767343186	2.271758305807266	2.4375	171.7681204686769	0.4177328987023003	12.926920567604947	5.4513348427750286	1.8375413812391093	1.9254513090523333	135.68457534764013
790	105-10335_AM	105-10335	AM	2010	0.0	3	6.0	977.275801667	117.27309620004	0.573171089282	12.561694290999998	9.33577059617357	3.651180378037252	2.292222222222222	268.8159971785361	0.5187178373374919	13.88037866011437	8.448839838716165	2.7642496205798466	1.8869861845497804	221.29271234885283
791	105-10336_AM	105-10336	AM	2010	0.0	3	6.0	740.1420111760001	125.82414189992002	0.646974839088	15.765682656800001	7.98088764304769	2.9619749226629186	1.9284615384615384	242.6470182639227	0.6001739524164322	16.995072776705086	7.403565936615786	2.384653216231015	1.867774747151096	235.01115482262674
792	105-10337_AM	105-10337	AM	2010	0.0	3	6.0	890.93976	151.4597592	0.588108108108	17.34375	8.732814944863259	2.2574083950590382	1.6707142857142858	253.04598340628576	0.533849961512543	19.10649196470973	7.927135943099905	1.4517293932956852	1.44926710416791	219.50564661375296
793	105-10338_AM	105-10338	AM	2010	0.0	3	6.0	887.102205	150.80737485	0.6501892783	15.6877394636	9.613072374121478	3.0160743491839113	1.7584615384615385	265.1889683900769	0.6067773546700609	16.810119760560802	8.971225487864634	2.3742274629270685	1.6721053268772308	252.16581481905632
794	105-10339_AM	105-10339	AM	2010	0.0	3	6.0	859.791925	146.16462725	0.69452954048	14.686200378099999	9.952514842977743	4.184376435328107	2.3036363636363637	336.71015041045456	0.5660145514180718	18.02073811432109	8.110912345695924	2.342773938046286	1.749966815904609	255.78324734656653
795	105-10340_AM	105-10340	AM	2010	0.0	3	6.0	1022.41895	173.81122150000002	0.7171340399860001	14.2232824427	12.220190536195737	3.679098570585273	1.6958333333333335	294.7548631270834	0.6175489662343355	16.51690887314918	10.52322942718158	1.9821374615711151	1.4619728175198943	254.10728121292945
796	105-10341_AM	105-10341	AM	2010	0.0	3	6.0	811.079691171	97.0051310640516	0.492899022801	14.5587628866	6.663006453198713	1.6627419653676903	1.6166666666666665	156.8249618868834	0.46978691800786143	15.275010275786174	6.3505771395665365	1.3503126517355133	1.5236208819116805	147.79904334176845
797	105-10342_AM	105-10342	AM	2010	0.0	3	6.0	537.10464	27.070073856	0.21626691380899998	13.9827213823	1.9359660480882328	0.505956863939484	1.720909090909091	46.58513619037091	0.20575393462156263	14.697167301135492	1.8418565497249657	0.4118473655762168	1.55300035300215	42.03983425416227
798	105-10343_AM	105-10343	AM	2010	0.0	3	6.0	828.6661864710001	140.87325170007003	0.668899929028	15.2489177489	9.238245888639256	1.85108009419406	1.466923076923077	206.6502238400258	0.6522386061308413	15.638448727387727	9.008134640193415	1.620968845748219	1.4416045274725438	203.08351745060017
799	105-10344_AM	105-10344	AM	2010	0.0	3	6.0	881.9175349999999	61.73422745	0.447672588262	9.38185654008	6.580171758784883	2.6152245879498652	2.595	160.20032023275002	0.44703817489875486	9.395170783683554	6.570846754293479	2.605899583458461	2.1882722351446486	135.09129588693963
800	105-10345_AM	105-10345	AM	2010	0.0	3	6.0	319.70661625	89.51785255000001	1.7578163771700002	9.55731225296	9.366425432230908	3.3220059487614795	2.1157142857142857	189.39419946650003	1.84514254519725	9.104987603114449	9.831737993732093	3.787318510262663	2.1333892280878377	190.9764223517254
801	105-10346_AM	105-10346	AM	2010	0.0	3	3.0	284.91818	14.245909000000001	0.238243123337	12.592178770899999	1.131329951644893	0.26161633748214835	1.489090909090909	21.213453583636365	0.2850966940417492	10.522745660322121	1.3538205198398672	0.4841069056771226	2.0095414171005492	28.627744159745472
802	105-10348_AM	105-10348	AM	2010	3.0	2	7.0	2909.4509061999997	2065.7101434019996	2.0484688995200004	20.7960199005	99.3319949338497	41.40406045820919	1.9811111111111108	4092.4013174286274	1.6971964910331387	25.100216872395247	82.29849781393042	24.370563338289916	1.7746430667780266	3665.8981839614016
803	105-10349_AM	105-10349	AM	2010	3.0	2	7.0	2766.18592	553.237184	0.503211517165	23.846830985900002	23.19961022606102	5.524300833073574	1.565	865.8161929599999	0.49864774344236557	24.065084336207324	22.989206115834065	5.313896722846618	1.5737655646087965	870.6656292403405
804	105-10351_AM	105-10351	AM	2010	3.0	4	7.0	170.493361327	50.955350899800486	1.2853744921899999	13.9509536785	3.6524636289576464	0.9549860800010402	1.4530769230769232	74.04204449978701	1.3081595947368179	13.70796045998324	3.717208774314103	1.0197312253574966	1.6322062342911834	83.16964140914921
805	105-10353_AM	105-10353	AM	2010	3.0	2	7.0	2326.59156698	1000.4343738014	1.46518518518	17.6086956522	56.81479159839696	18.615693706032403	1.746	1746.7584166572444	1.5442705530112235	16.706917029332544	59.88144742952423	21.68234953715967	2.0288615721926857	2029.7428565063135
806	105-10354_AM	105-10354	AM	2010	3.0	2	7.0	2360.69692	141.6418152	0.1836226174	19.6054279749	7.224622455641973	2.624368632978818	1.924375	272.5719681255	0.1986149434096497	18.1255243850151	7.8144947528855715	3.214240930222417	2.2631146515668834	320.5516672536489
807	105-10355_AM	105-10355	AM	2010	3.0	2	7.0	868.037727356	781.2339546204	2.5850857676	20.8890554723	37.39919957879741	11.401397428375834	1.6694444444444445	1304.2266853523902	2.5873014340601643	20.871166880335096	37.43125428010841	11.433452129686835	1.8071474595834014	1411.8049564325502
808	105-10357_AM	105-10357	AM	2010	2.0	2	7.0	1978.49437433	593.548312299	0.825032481595	21.8173228346	27.205368724587114	9.142425562734214	1.9329411764705882	1147.293973067361	0.9337912490212344	19.276256892391032	30.791678883118273	12.728735721265377	2.2739574389417796	1349.7036001236497
809	105-10358_AM	105-10358	AM	2010	2.0	2	8.0	598.23923	149.5598075	0.596517068099	25.145969498899998	5.947665191690055	1.4951552929101517	1.4604347826086959	218.4223449532609	0.6479598321043426	23.149583132777455	6.460583183817187	2.008073285037283	1.8263214896363642	273.14429042312787
810	105-10360_AM	105-10360	AM	2010	3.0	3	7.0	768.8927647999999	384.44638239999995	1.56964119533	19.112648221300002	20.11476264035434	4.1824633282437365	1.4194117647058824	545.6877180771764	1.5669434948996217	19.145553172561463	20.080191934645747	4.147892622535141	1.5078055627254443	579.6703939523933
811	105-10361_AM	105-10361	AM	2010	3.0	3	7.0	1114.7104278	557.3552139	1.97270471464	15.2075471698	36.649908606323855	12.311252977545081	1.7615384615384615	981.802646023846	1.9310424445875527	15.535650230830447	35.87588582510248	11.537230196323701	1.8658725944060193	1039.9538189653147
812	105-10362_AM	105-10362	AM	2010	2.0	3	7.0	1339.90906371	937.936344597	2.3107617896	18.1758241758	51.603511099329666	10.083531258734856	1.411875	1324.2488765278895	2.3402570570141354	17.946746437157017	52.2621940350755	10.742214194480697	1.505167939777375	1411.7517154393886
813	105-10363_AM	105-10363	AM	2010	3.0	4	8.0	640.3337	38.420022	0.16963923794100003	21.2215053763	1.8104286815990156	0.3327355277479358	1.368421052631579	52.574766947368424	0.20327267119406228	17.710201665835925	2.169372360909622	0.6916792070585422	1.7547870613393701	67.41895750197395
814	105-10365_AM	105-10365	AM	2010	3.0	3	7.0	884.6158300000001	115.00005790000002	0.492290249435	15.8443113772	7.258129126747493	1.7212943698819367	1.4835714285714285	170.61080018450002	0.48053531069882455	16.23189769063329	7.084819045302477	1.5479842884369204	1.539197799726115	177.00783608805585
815	105-10366_AM	105-10366	AM	2010	3.0	3	7.0	599.325437667	179.7976313001	1.2914586071	13.9377289377	12.900066582150362	3.8876539856515686	1.5346153846153845	275.92021111053805	1.2126820213655531	14.843132563086003	12.11318638676354	3.1007737902647463	1.6456644641206237	295.88657256363655
816	105-10368_AM	105-10368	AM	2010	3.0	2	10.0	2223.72276333	533.6934631992	0.847058823529	17.0	31.393733129349446	13.110298281836604	2.2453846153846153	1198.347091598819	0.780140501280238	18.458213586359243	28.913603188209038	10.630168340696198	2.053191476480224	1095.7748696938095
817	105-10369_AM	105-10369	AM	2010	3.0	2	10.0	2431.62861151	874.5352301295716	0.919875916373	23.4585987261	37.27994328819279	14.452085545331178	1.9155000000000002	1675.1722333131945	0.9064533767289515	23.80596791185276	36.7359660975662	13.908108354704584	2.102541616141096	1838.7467161289546
818	105-10370_AM	105-10370	AM	2010	3.0	1	10.0	1338.99309241	723.0562699014	1.0724857685	30.2101910828	23.934183928825504	5.09968875035412	1.4765384615384616	1067.6203923659518	1.0913289555309083	29.688573583423427	24.35469888338177	5.520203704910384	1.5121048868863907	1093.336919211752
819	105-10371_AM	105-10371	AM	2010	3.0	2	10.0	965.841414614	660.2008989593996	1.53109394905	26.7867298578	24.64656576095646	4.832613211173487	1.5145454545454546	999.9042706057817	1.754886446142512	23.370742927642045	28.24903346048698	8.43508091070401	1.783161545796489	1177.2448555246747
820	105-10372_AM	105-10372	AM	2010	3.0	2	10.0	377.80554	143.5661052	0.8360628618699999	27.2706766917	5.264486350045678	0.9776513186947788	1.4560869565217391	209.04473318034783	0.9924351805982575	22.973792591931048	6.249125155348704	1.9622901239978037	1.837889869372908	263.85869033240516
821	105-10373_AM	105-10373	AM	2010	2.0	2	9.0	2013.8129	80.552516	0.125547445255	19.1162790698	4.213817746942713	2.3892986982464257	4.415	355.63935814	0.10984661544717807	21.84864768231378	3.6868421868144408	1.862323138118153	2.8659632724529054	230.860552359675
822	105-10374_AM	105-10374	AM	2010	2.0	2	9.0	290.46732000000003	78.42617640000002	0.7206910942329999	22.478424015	3.4889535114954495	1.7158091208116086	2.3278947368421052	182.56788327221057	0.6884662974168642	23.530563603160594	3.3329493386833247	1.5598049479994838	2.5972970377089215	203.69607564255736
823	105-10375_AM	105-10375	AM	2010	2.0	2	9.0	299.8209575	95.9427064	0.6988703604100001	27.472906403899998	3.4922663437749386	1.0553167273154593	1.6404166666666666	157.38601462366668	0.6643135958312986	28.902012724839388	3.3195856397067995	0.8826360232473199	1.6759435704173533	160.79456191951985
824	105-10378_AM	105-10378	AM	2010	3.0	1	10.0	1427.61893343	499.66662670049993	1.00461301896	20.9035714286	23.903409443959458	7.034178292694771	1.7423529411764707	870.5956166393416	0.9736072562076474	21.5692722769942	23.165669211447838	6.296438060183152	1.654657969201765	826.7773658141457
825	105-10379_AM	105-10379	AM	2010	3.0	2	10.0	373.500347079	332.41530890031	3.21952870393	16.5862785863	20.041584805810967	6.294053420329217	1.727142857142857	574.1287263721068	3.164866899181745	16.8727474807254	19.70131475505367	5.95378336957192	1.7957071407455858	596.9205438854364
826	105-10380_AM	105-10380	AM	2010	3.0	2	10.0	335.3825	20.12295	0.240659703134	14.958881578900002	1.3452175481056459	0.4744711179866728	2.5677777777777777	51.67126383333333	0.22671503680990768	15.878964406840243	1.2672709305483143	0.3965245004293412	1.8338371434528826	36.90221314584518
827	105-10381_AM	105-10381	AM	2010	2.0	2	10.0	465.752873	279.4517238	2.1961589812	16.3922558923	17.04778925097755	4.333880069877497	1.6907692307692308	472.4883760864616	2.1536003747095305	16.716193228214657	16.717426030247342	4.003516849147287	1.5972752748210466	446.36132893186027
828	105-10382_AM	105-10382	AM	2010	2.0	2	10.0	581.9001290909999	320.04507100005	1.68405253283	19.5955882353	16.332506437496708	4.84488723435311	1.74125	557.278479878837	1.6234100854002063	20.327580995571292	15.744375637700188	4.256756434556591	1.6899572411881545	540.8624852431115
829	105-10383_AM	105-10383	AM	2010	2.0	2	10.0	263.55645818200003	260.92089360018	2.8293547493799998	20.9941860465	12.428245278116885	2.785935832431814	1.5033333333333332	392.2510767122706	2.7992162056887224	21.22022581867168	12.29585848094961	2.653549035264539	1.53203290510251	399.7393946242267
830	105-10384_AM	105-10384	AM	2010	2.0	2	6.0	237.47274	42.742718472600004	0.454740945492	23.7484662577	1.7998096386029314	0.3269385678741328	1.451	62.01968450374261	0.48775547941378167	22.141012158345138	1.9304771691067386	0.45760609837794003	1.5903333767599341	67.97517180042918
831	105-10385_AM	105-10385	AM	2010	2.0	2	6.0	140.580189411	114.85823215446933	2.4689210968	19.8555555556	5.7846899238159635	0.7492566860023676	1.341764705882353	154.11272208490857	2.6069101635326004	18.804560542880772	6.107998742781232	1.072565504967636	1.4312776547532209	164.39402114714986
832	105-10394_AM	105-10394	AM	2010	2.0	3	8.0	1546.81007	201.08530910000002	0.438043478261	17.8064516129	11.29283438786568	2.606643929991889	1.6535714285714285	332.5089218332143	0.4645724973926928	16.789629269437434	11.976756953534432	3.2905664956606406	1.7038553101365201	342.62027170047855
833	105-10395_AM	105-10395	AM	2010	1.0	3	8.0	46.47448	6.0416824	0.465965834428	16.739424703900003	0.3609253308801233	0.09524008901578611	1.7492307692307691	10.568296752	0.5277785355300447	14.778926149708814	0.40880388323200584	0.14311864136766872	1.9780797314732887	11.950929499438894
834	105-10396_AM	105-10396	AM	2010	1.0	2	9.0	1368.88679087	314.8439619001	0.82184815417	16.7914230019	18.75028470573674	5.161853031144137	1.9308333333333334	607.9112164354431	0.7552900392650294	18.27112669647907	17.231775967093036	3.6433442925004376	1.5204762722825773	478.71277354054183
835	105-10397_AM	105-10397	AM	2010	1.0	2	9.0	1422.40633	184.9128229	0.41766508349799997	18.6752503577	9.901490976458895	2.8491331236653754	2.3836363636363633	440.76492876709085	0.3711488296277481	21.015828091989896	8.798740743910008	1.7463828911164874	1.4871499349603405	274.99309254906797
836	105-10398_AM	105-10398	AM	2010	1.0	2	9.0	2109.42140308	822.6743472012	1.2277037904299999	19.059972106	43.16241086959141	8.969794610176416	1.6039999999999999	1319.5696529107247	1.1379378171128545	20.56351379495398	40.006506446533166	5.81389018711817	1.3627408993934655	1121.0919798128955
837	105-10399_AM	105-10399	AM	2010	1.0	2	9.0	2005.12019381	421.0752407001	0.561186440679	22.4524312896	18.754104411630344	4.397635243552094	1.5436842105263158	650.0072005123122	0.5027612238912786	25.061598630217215	16.801611378150557	2.4451422100723077	1.3631892044712326	574.0052223925021
838	105-10400_AM	105-10400	AM	2010	2.0	2	10.0	585.403307419	181.47502529989	0.80690310323	23.051094890500003	7.8727290899582805	1.7562806470941292	1.4835	269.21820003238685	0.8018242686516753	23.197102815654638	7.823176313958526	1.706727871094375	1.5383137321467986	279.1655234605085
839	105-10401_AM	105-10401	AM	2010	2.0	2	10.0	306.439222222	82.73858999994	0.723514338011	22.3907103825	3.6952195167759343	0.9780244428888196	1.6026315789473684	132.5994771314828	0.8197132620068927	19.76300829919204	4.186538240907511	1.4693431670203971	1.981718425563003	163.96458830798392
840	105-10402_AM	105-10402	AM	2010	2.0	2	10.0	179.56001750000001	35.912003500000004	0.589714285714	20.3488372093	1.7648184577134307	0.5007563844983481	2.1853846153846153	78.48153995653847	0.6933528593835503	17.307204892280996	2.074974192743089	0.8109121195280065	2.160077716447004	77.57271851331683
841	105-10406_AM	105-10406	AM	2010	2.0	4	10.0	817.280787647	138.93773389999	0.428637118406	23.7963525836	5.838614695759935	0.7136521763923395	1.2909523809523809	179.36199838232042	0.41689190950658095	24.466773682589267	5.678629136086672	0.5536666167190769	1.2718357335537995	176.70597471299638
842	105-10407_AM	105-10407	AM	2010	2.0	4	10.0	123.96174453100001	79.33551649984001	1.9991484420299999	19.2081784387	4.130298807507825	1.0019267057712975	1.4917647058823529	118.34992343740839	2.0152213459131363	19.0549787882483	4.163505894258369	1.0351337925218422	1.5684824249395684	124.43636330350219
843	105-10408_AM	105-10408	AM	2010	2.0	4	10.0	101.90961999999999	9.171865799999999	0.377878103839	14.2903225806	0.6418235661425504	0.3939353012775938	3.7	33.93590346	0.359222204654703	15.032478310160892	0.6101366395320501	0.3622483746670936	3.169292967780552	29.068329781366945
844	105-10411_AM	105-10411	AM	2010	2.0	2	6.0	2283.21493	388.14653810000004	0.454337686567	22.450261780100004	17.28917648719058	7.034314186017864	2.226470588235294	864.1968510050001	0.3743597791735403	27.246516766619933	14.245730616675505	3.990868315502787	1.7212642251259822	668.1027501380291
845	105-10412_AM	105-10412	AM	2010	2.0	2	6.0	1360.95354	244.97163719999998	0.600685714286	17.9794520548	13.625089154749338	4.835292340978115	2.3225000000000002	568.946627397	0.5354887575426133	20.168490650600734	12.14625533679702	3.3564585230257964	1.7089533046856726	418.6450889471996
846	105-10413_AM	105-10413	AM	2010	2.0	2	6.0	1791.97452	322.5554136	0.599590023916	18.0123076923	17.907500755061044	5.415037021507296	1.8442857142857143	594.884341368	0.6594897295148208	16.37629748676365	19.696479858204178	7.2040161246504315	2.04482188451344	659.5683686975641
847	105-10415_AM	105-10415	AM	2010	1.0	2	6.0	2092.9731100000004	251.15677320000003	0.29062215478	24.7744360902	10.137739252079967	3.7306787112550963	1.8666666666666667	468.8259766400001	0.25745580755537567	27.965964599386115	8.980801370445603	2.573740829620733	1.7424300603180647	437.62311147616657
848	105-10416_AM	105-10416	AM	2010	1.0	2	6.0	2354.88946917	282.5867363004	0.444370308591	16.202702702699998	17.440716001879487	7.9674764343031965	2.7118181818181815	766.3238494400846	0.4379710822084793	16.43944153502974	17.189558154895607	7.716318587319316	2.475602510961935	699.5724339498083
849	105-10417_AM	105-10417	AM	2010	1.0	2	6.0	2706.90010333	324.8280123996	0.402193283071	17.901840490799998	18.14495065839203	6.154252526255161	1.935	628.542203993226	0.45696782614280584	15.756032674716023	20.616104263407447	8.625406131270575	2.3005924458038765	747.2968715120078
850	105-10418_AM	105-10418	AM	2010	1.0	2	6.0	2901.12725667	348.1352708004	0.37234513274400005	19.3368983957	18.0036768915338	3.611974915476982	1.6126666666666667	561.4261467107784	0.4284648340695842	16.804179544010594	20.717183477397658	6.3254815013408425	1.8066992026997308	628.9757161867376
851	105-10419_AM	105-10419	AM	2010	0.0	2	6.0	2946.38643667	353.5663724004	0.399879915941	18.0054054054	19.636679343755034	3.9226183481817003	1.6071428571428572	568.2316699292143	0.4653601417811133	15.471888014394215	22.852180165178343	7.138119169605006	1.8318931832730871	647.6958274348865
852	105-10420_AM	105-10420	AM	2010	0.0	2	6.0	3322.19059167	398.66287100039995	0.43857868020199997	16.4166666667	24.284032751235497	5.488046376883714	1.7675	704.6366244932069	0.48019215516594227	14.993997553983075	26.588164334767235	7.792177960415452	1.7642186823820503	703.3284849909709
853	105-10423_AM	105-10423	AM	2010	2.0	2	8.0	1446.478075	347.154738	0.756544968833	19.0338983051	18.238761836141546	5.862478841494426	1.87	649.17936006	0.769954592548138	18.70240159532486	18.562040614440665	6.185757619793546	1.910406507857459	663.2066707087512
854	105-10424_AM	105-10424	AM	2010	1.0	2	8.0	2599.57817926	701.8861084002001	1.1713156855	13.8306010929	50.74877828417948	22.97330901628217	3.15875	2217.082744909132	1.1744214176143333	13.79402636653881	50.88333817476361	23.107868906866305	2.5079811277312962	1760.3171136844646
855	105-10425_AM	105-10425	AM	2010	1.0	2	8.0	1981.08136307	1477.1140751186226	3.8393743240099996	11.6520547945	126.76854865242815	62.26575061222424	2.5444444444444443	3758.434702246273	3.5303032568545736	12.672169143865384	116.56363313566531	52.06083509546139	2.461823707322211	3636.394448546346
856	105-10426_AM	105-10426	AM	2010	1.0	2	8.0	2183.21435	240.1535785	0.41713241055100003	15.822314049600001	15.17815774275058	5.96981500883947	3.180487804878049	763.8055277170732	0.38150937141769026	17.29970610020502	13.881945572309688	4.673602838398579	1.923819379167826	462.01210829480175
857	105-10427_AM	105-10427	AM	2010	1.0	2	8.0	1994.11237324	677.9982069016	1.4174238375200001	14.392307692300001	47.10837354206593	19.42367746605721	2.721111111111111	1844.9084541133539	1.3077407621007326	15.599421988827345	43.46303391158963	15.77833783558092	2.0329403105267247	1378.3298852751013
858	105-10428_AM	105-10428	AM	2010	1.0	2	8.0	1842.6395	128.984765	0.38077969175	11.03	11.693995013606235	4.2035905420735045	2.8699999999999997	370.18627555	0.3995045829459231	10.513020824515827	12.269048749453072	4.778644277920341	2.1537352085069204	277.79902974149115
859	105-10431_AM	105-10431	AM	2010	2.0	2	11.0	1920.49031099	381.6398345999328	0.550109589042	21.674226804099998	17.60800226229753	4.9876373614969545	1.89	721.2992873938729	0.5516073949879216	21.615373739253585	17.655944292412286	5.035579391611713	1.7378660907192087	663.2389274189106
860	105-10433_AM	105-10433	AM	2010	2.0	2	11.0	542.510430123	439.43344839963004	3.36226415095	14.4545454545	30.401056178650467	11.127659319003296	1.9000000000000001	834.9235519592971	2.981406584553975	16.30103061145237	26.957402809298685	7.6840059496515165	1.7373258219563301	763.4390769359918
861	105-10434_AM	105-10434	AM	2010	2.0	2	11.0	1511.95004667	272.15100840059995	0.891851851851	12.109634551500001	22.473924150480755	9.60626417882976	2.64375	719.4992284590861	0.8837065052725738	12.221252118845506	22.268668198157506	9.401008226506512	2.321097343852852	631.6889827255077
862	105-10435_AM	105-10435	AM	2010	2.0	1	11.0	1035.25460582	940.9429112297981	2.8184899009900004	19.3486590038	48.630910857617565	13.217176900912905	1.5629411764705883	1470.638420669161	2.7616642134111524	19.746788814937315	47.65042661103605	12.236692654331392	1.6048893564350626	1510.109263245725
863	105-10436_AM	105-10436	AM	2010	2.0	1	8.0	3069.34465602	2547.5560644966	1.44009774972	34.5809859155	73.66927220415849	18.359761468314414	1.556081081081081	3964.2037949565333	1.2400818489574794	40.15863956227261	63.43730993541734	8.127799199573257	1.2634717481684126	3218.7651143665603
864	105-10438_AM	105-10438	AM	2010	2.0	2	8.0	1349.08566071	377.74398499880004	0.998292843071	16.8287292818	22.446375996275073	7.615438226407562	1.8192857142857142	687.224235565674	0.9920419816731197	16.934767187640695	22.30582687162564	7.474889101758132	1.91768709186569	724.3947640621058
865	105-10440_AM	105-10440	AM	2010	2.0	3	8.0	1426.75710636	784.7164084980001	2.39957914425	13.7524115756	57.06027660553226	20.045351676497965	1.7666666666666666	1386.3323216798	2.2978545766549927	14.361222130966352	54.641339110406	17.626414181371718	1.86960795825461	1467.1120423008363
866	105-10441_AM	105-10441	AM	2010	1.0	3	8.0	194.20543	23.3046516	0.5016806722680001	14.351758794	1.6238185113416004	0.6201728782661633	2.41875	56.36812605750001	0.5814455694679371	12.382930368853781	1.8819981140019268	0.8783524809264894	2.5888016390183415	60.33112025883141
867	105-10442_AM	105-10442	AM	2010	1.0	3	8.0	184.473293333	33.205192799939994	0.698383371824	15.4642857143	2.147218010156306	0.6876490958740737	1.8958333333333333	62.95151134988623	0.6889076037019906	15.676993463221944	2.1180842409508567	0.6585153266686247	1.8266178447114285	60.653197705453834
868	105-10443_AM	105-10443	AM	2010	1.0	3	8.0	54.478738227799994	43.038203199962	3.31586646662	14.294906166199999	3.0107370205555184	1.0098907537070392	1.6546153846153848	71.21167314086021	3.3274296117864064	14.245229961319072	3.0212361131990297	1.020389846350551	1.9280552748355495	82.98003469913095
869	105-10444_AM	105-10444	AM	2010	1.0	3	8.0	23.792035000000002	2.8550442	0.44140703517700003	16.3114754098	0.17503286050295694	0.06142186965551559	2.0941666666666667	5.9789383955	0.4796792021602602	15.010031636924063	0.1902090727761498	0.07659808192870844	2.2188309342433947	6.334860389592186
870	105-10445_AM	105-10445	AM	2010	1.0	3	8.0	56.004830000000005	17.9215456	1.44804469273	13.2592592593	1.3516249474790982	0.4437452311667577	1.9739999999999998	35.3771310144	1.4734466631575909	13.030671879804913	1.3753354980701358	0.46745578175779534	1.9365867671891153	34.70662805653632
871	105-10447_AM	105-10447	AM	2010	1.0	1	9.0	8646.131459999999	3199.0686401999997	0.719569682832	30.8517722879	103.69156787326627	52.20993542711191	2.959047619047619	9466.196442953713	0.6186714513232358	35.88334317434217	89.1519116448281	37.670279198673754	2.3420161645923177	7492.270466988764
872	105-10448_AM	105-10448	AM	2010	1.0	2	6.0	1259.59361	151.15123319999998	0.195217244864	36.8819875776	4.098239903208328	1.5197473545998432	2.548695652173913	385.23849087756514	0.18416689475498693	39.09497420575386	3.8662573967820673	1.2877648481735824	1.909744693886943	288.66026557816787
873	105-10449_AM	105-10449	AM	2010	1.0	1	9.0	1330.90637929	357.348362839365	0.929521024345	17.331506849300002	20.618424349748928	6.232419404517824	1.9107692307692308	682.8102563792174	0.93768498272896	17.180610009466935	20.79951542130677	6.413510476075664	1.7873370071649841	638.7019533526175
874	105-10450_AM	105-10450	AM	2010	1.0	2	8.0	2372.82407	237.28240700000003	0.32249368155	18.605015674	12.753679500079249	2.956718021972016	1.73	410.4985641100001	0.44592958553644757	13.45503907927992	17.63520756810011	7.838246089992878	2.448783732309754	581.0532982249022
875	105-10451_AM	105-10451	AM	2010	1.0	2	9.0	2548.863754	637.2159385	0.760765550238	19.7169811321	32.318128938225065	7.3976776867409795	1.598125	1018.3507217153125	0.8556775415677197	17.529968091154906	36.35009118022982	11.429639928745727	1.839428633327829	1172.113242889765
876	105-10456_AM	105-10456	AM	2010	2.0	2	8.0	512.984698465	340.4628145242358	1.621010391	24.565789473699997	13.859225443929443	3.585754878888351	1.5780952380952382	537.2827463491988	1.524462440902013	26.12160124879034	13.033765092788949	2.7602945277478566	1.5213910896537295	517.9770923756028
877	105-10457_AM	105-10457	AM	2010	1.0	2	8.0	291.63061606599996	177.89467580025996	1.9577401906099998	18.695024077	9.515616298079374	3.2627278692427857	1.673529411764706	297.7119721480821	1.9556781797228642	18.71473557330712	9.505593872990204	3.2527054441536163	1.9458193616732378	346.1509045107294
878	105-10458_AM	105-10458	AM	2010	1.0	3	8.0	1351.18916	216.19026559999998	0.496198205895	19.347107438	11.174293950279536	2.8560844235393987	1.7326666666666666	374.5856668629333	0.48005371367407584	19.99776218066663	10.810722902235916	2.4925133754957804	1.5721292861821545	339.87904793725835
879	105-10459_AM	105-10459	AM	2010	1.0	3	8.0	1734.34023862	858.4984181169	2.00957820738	14.779220779200001	58.08820579521635	19.79657251600839	1.8683333333333334	1603.9612111817414	2.249345796842201	13.203839108106484	65.01884876723662	26.72721548802865	2.261812496176717	1941.7624500447484
880	105-10460_AM	105-10460	AM	2010	1.0	3	8.0	2367.16968	117.648333096	0.171662714509	17.3712737127	6.772579549536681	2.500672029726617	1.967142857142857	231.43107810456	0.18440555447874674	16.17087949671106	7.275320623094625	3.0034131032845597	2.2710062265998854	267.1800970101134
881	105-10461_AM	105-10461	AM	2010	1.0	3	8.0	698.38025	76.82182750000001	0.431669535284	15.2894736842	5.024491299483729	2.194958058230655	2.715	208.57126166250004	0.47016181790889267	14.037720096783655	5.472528798861116	2.642995557608042	2.700078385915799	207.42495599930197
882	105-10462_AM	105-10462	AM	2010	1.0	3	8.0	1451.462636	145.1462636	0.40139442231	14.947890818900001	9.710150104696163	4.2514715187583985	2.5567307692307693	371.099918185	0.37646121849547765	15.937896668291417	9.106989875820299	3.6483112898825345	2.2082661823747287	320.521585405928
883	105-10463_AM	105-10463	AM	2010	1.0	3	6.0	270.465684	27.0465684	0.460409019402	13.0318906606	2.075414005872187	0.8115556694222406	1.9454545454545453	52.617869432727275	0.40101176339654376	14.962154599107985	1.807665347984873	0.5438070115349266	1.7909271593331832	48.438433914322644
884	105-10464_AM	105-10464	AM	2010	1.0	3	6.0	485.72603666699996	58.28712440003999	0.6224393910939999	11.567391304300001	5.038916975025156	1.9760097548419298	2.37875	138.65049716659513	0.6012211826196451	11.975625956204853	4.867146369901447	1.804239149718221	2.066718122428334	120.46305630179738
885	105-10465_AM	105-10465	AM	2010	0.0	3	6.0	693.100254745	94.95473490006499	0.685240942667	11.995780590699999	7.915677865403361	3.3940238225381725	2.3333333333333335	221.56104810015165	0.7415041014676005	11.08557590407228	8.565611360360938	4.043957317495749	2.6249150098724257	249.24810889763765
886	105-10466_AM	105-10466	AM	2010	0.0	3	6.0	702.58052	63.2322468	0.421089187055	12.8238866397	4.930817666791318	2.0760886916270938	2.0136363636363637	127.32675151090909	0.5042038284985868	10.709954377141615	5.904063133542133	3.0493341583779072	2.9579062892262726	187.03506049162786
887	105-10467_AM	105-10467	AM	2010	0.0	3	6.0	1029.0928900000001	102.90928900000002	0.485210824416	12.3657587549	8.322116825959068	2.9761797350553225	1.925	198.10038132500003	0.5139656817826439	11.673931183867253	8.81530714710869	3.469370056204945	2.1734448167458615	223.66766077205193
888	105-10468_AM	105-10468	AM	2010	0.0	3	6.0	1386.9805800000001	235.78669860000005	0.7901624548720001	12.9087378641	18.265666332543177	7.283519215646049	1.9518181818181817	460.2127653583637	0.9185020342729354	11.105038006882674	21.232408070450933	10.250260953553804	2.698714720145645	636.3210343263647
889	105-10469_AM	105-10469	AM	2010	0.0	3	6.0	1062.01903588	180.54323609960002	0.8560614371940001	11.9150326797	15.15255903638032	6.029606226893933	1.9789999999999999	357.29506424110843	1.1103527094239163	9.186270194533106	19.653595232485557	10.53064242299917	3.1267496458541078	564.5134995357789
890	105-10470_AM	105-10470	AM	2010	0.0	3	6.0	1023.0468099999999	112.5351491	0.556048462258	11.869469026500001	9.481060091974204	3.8402004879671283	1.9949999999999999	224.5076224545	0.6426404767598078	10.27012807110624	10.957521495433342	5.316661891426266	2.716144477385345	305.66172373970136
891	105-10471_AM	105-10471	AM	2010	0.0	3	6.0	1275.0061699999999	89.2504319	0.328358208955	12.7909090909	6.977645706462904	2.4540556456496065	1.7936363636363637	160.0828201260909	0.3722950207185572	11.281375700093133	7.9113074746073035	3.3877174137940065	2.3545684572836745	210.14625175068463
892	105-10472_AM	105-10472	AM	2010	0.0	3	6.0	1575.92167382	267.90668454940004	0.9041095890430001	11.2818181818	23.74676494802262	9.822301094091358	2.1377777777777776	572.7249567478285	1.100599188163744	9.26767901493534	28.907635246932344	14.983171393001085	2.9732161273802857	796.5444751352591
893	105-10473_AM	105-10473	AM	2010	0.0	3	6.0	936.4939	93.64939000000001	0.532985762984	11.257336343099999	8.318965263689364	4.313431046409063	2.338	218.95227382000004	0.49931690656143524	12.016416670765722	7.793453952694235	3.7879197354139342	2.7221283644008167	254.92566082783424
894	105-10474_AM	105-10474	AM	2010	0.0	3	6.0	2680.62462	241.2562158	0.427107675714	12.643181818199999	19.081922515165406	8.292288534850037	2.2359999999999998	539.4488985288	0.41982950004741043	12.862364363128815	18.75675490048966	7.967120920174289	2.3353658861044293	563.4215361899684
895	105-10475_AM	105-10475	AM	2010	0.0	3	6.0	807.5146599999999	32.3005864	0.24016563147	9.993103448280001	3.2322878040030387	1.6083266979251623	2.48625	80.307332937	0.2642392981183818	9.082676260079893	3.5562851163117286	1.932324010233852	3.1972177024897133	103.27200663887848
896	105-10476_AM	105-10476	AM	2010	0.0	3	6.0	1855.50893	111.33053579999999	0.314439834025	11.4489311164	9.724098666351754	4.557948513223881	2.1550000000000002	239.91730464900002	0.3247838560384445	11.084294779645298	10.043989086652804	4.87783893352493	2.7193130082984265	302.7425742217736
897	105-10477_AM	105-10477	AM	2010	0.0	3	6.0	1560.45217	78.0226085	0.282188125416	10.6312056738	7.33901787756049	3.7032952074811454	2.3844444444444446	186.04057537888892	0.28497038641027944	10.527409664528511	7.411377630994318	3.775654960914973	2.9003025649919083	226.28917155990948
898	105-10478_AM	105-10478	AM	2010	0.0	3	6.0	1282.36081	128.23608099999998	0.5396007727000001	11.1193317422	11.5327147326033	5.237374477320107	2.2633333333333336	290.24099666333336	0.5588505356112077	10.736323252223205	11.9441337585887	5.64879350330551	2.6304665793419137	337.3207253362825
899	105-10479_AM	105-10479	AM	2010	0.0	3	6.0	2182.93597	109.1467985	0.206592689295	14.5213270142	7.516310210018157	2.7249669922945463	1.8983333333333334	207.1970058191667	0.21793910619940224	13.765312945971091	7.929118569872085	3.137775352148475	2.1840514744377586	238.38222619408594
900	105-10480_AM	105-10480	AM	2010	0.0	3	6.0	1200.7621	24.015242	0.10124848972999999	11.8520286396	2.0262558191670537	0.9507859579935776	2.2329999999999997	53.62603538599999	0.09420279182969099	12.738475969687578	1.8852523690547096	0.809782507881234	2.3620021867903946	56.72405412030053
901	105-10481_AM	105-10481	AM	2010	0.0	3	6.0	1018.84283	71.31899810000002	0.47450039968	8.851415094339998	8.057355500768372	4.293819980979678	2.707142857142857	193.07071628500003	0.41994042151068517	10.001418736712711	7.130888124722323	3.367352604933628	2.625626961576911	187.25708428401254
902	105-10482_AM	105-10482	AM	2010	0.0	3	6.0	1074.36695	75.20568650000001	0.453464832598	9.262019230770001	8.119793818842899	4.548773567184551	2.6325	197.97896971125002	0.5055437114748417	8.307886943637737	9.052324256481763	5.481304004823413	3.9014647317754734	293.4123335087129
903	105-10483_AM	105-10483	AM	2010	0.0	3	6.0	432.548305238	90.83514409998	1.28241106719	9.825242718450001	9.245078895524824	4.045585815962229	2.18375	198.3612459283313	1.4792632408804882	8.517753738340863	10.664213464062108	5.464720384499515	2.9245680736266912	265.6535623980814
904	105-10485_AM	105-10485	AM	2010	1.0	2	6.0	3278.00496154	426.1406450002	0.436800000001	17.8571428571	23.863876120065832	7.353196344756885	1.675974025974026	714.2006524321533	0.5300103506754991	14.71669372128089	28.95627598636402	12.44559621105507	2.3635306653313775	1007.196482202065
905	105-10486_AM	105-10486	AM	2010	1.0	2	5.0	4459.26102414	603.6501648378319	0.48967391874300004	16.5869565217	36.39306367314262	10.328721495364503	1.93	1165.0448181370155	0.6039883332536201	13.447610744807907	44.88902722521916	18.82468504744104	2.3058689109213053	1391.9381481720777
906	105-10487_AM	105-10487	AM	2010	1.0	2	5.0	3206.197165	192.3718299	0.191347342398	18.8139534884	10.224955112112532	2.742581331475505	1.8364285714285715	353.27712476635713	0.19197145453905015	18.752788057183267	10.25830555506715	2.775931774430123	1.6907029142239276	325.2436134265197
907	105-10488_AM	105-10488	AM	2010	1.0	2	5.0	6124.721079999999	367.4832648	0.185325443787	19.4252873563	18.91777753704323	4.723754176643571	1.8492857142857144	679.5815518337142	0.19390998041062746	18.56531568089776	19.79407574405595	5.6000523836562905	1.7303188215977434	635.8632097056275
908	105-10489_AM	105-10489	AM	2010	1.0	2	5.0	5792.26281958	1561.594056158768	0.888217054263	18.2117647059	85.7464436520741	31.71204724519665	2.223076923076923	3471.543709460646	0.8626159806836463	18.752260985450427	83.2749745414904	29.240578134612942	1.9824011825678127	3095.705903620009
909	105-10490_AM	105-10490	AM	2010	1.0	2	5.0	5658.4299	339.505794	0.16473372781	21.8534482759	15.53557084964276	3.6564318013194295	1.6811764705882353	570.7691525011764	0.17990371262791033	20.01070432296067	16.966209110912924	5.087070062589593	1.7874532991241099	606.8507515570504
910	105-10493_AM	105-10493	AM	2010	1.0	2	5.0	5382.13851421	1022.6063176998999	0.669964335555	17.0158311346	60.09734755896129	21.869074000092397	2.0576923076923075	2104.20915372864	0.5974810453331427	19.08010319163113	53.59542909329931	15.367155534430411	1.7429039387789969	1782.3045789394419
911	105-10494_AM	105-10494	AM	2010	1.0	2	2.0	4431.791525	265.9074915	0.234626865671	15.3435114504	17.33028924696752	7.023797328357717	2.3454545454545457	623.6739346090909	0.273548804245454	13.160357289552387	20.20518787214812	9.898695953538317	2.7502643521510675	731.3158948423629
912	105-10495_AM	105-10495	AM	2010	1.0	3	2.0	3261.4717100000003	228.30301970000005	0.278197908286	15.0971659919	15.122243460932728	6.204156753901477	2.3272727272727276	531.3233913018183	0.3368859444327173	12.467127434100542	18.31239962106566	9.394312914034408	2.9292051961555114	668.7463916032342
913	105-10496_AM	105-10496	AM	2010	1.0	4	2.0	1285.63685	385.691055	1.3447118074899997	13.3857677903	28.813517538987494	11.218122694090104	1.8266666666666669	704.5289938000001	1.3476192040696051	13.356888908708585	28.875815141992575	11.280420297095182	1.993321333502527	768.8062080725965
914	105-10497_AM	105-10497	AM	2010	1.0	4	2.0	740.0225369230001	288.60878939997	2.01228501228	11.628571428599999	24.818937663326267	7.841950051505283	1.8888888888888888	545.1499355332767	2.1455461456856546	10.906314015689482	26.462541696927712	9.485554085106731	1.8792845420925648	542.3780366314121
915	105-10499_AM	105-10499	AM	2010	1.0	2	6.0	515.22024	61.826428799999995	0.39406919275200003	18.27090301	3.3838737344381955	1.0150450447788772	1.74	107.57798611199999	0.4617626682255392	15.592425493529278	3.965157879103378	1.5963291894440599	2.2182467835254145	137.14627682246305
916	105-10500_AM	105-10500	AM	2010	1.0	2	6.0	3809.2172299999997	457.10606759999996	0.325552050473	22.1162790698	20.668307998726352	6.257650129903918	1.9825	906.2127790169999	0.27995958065083565	25.71799823125113	17.77378097197896	3.3631231031565254	1.4640828012840306	669.2411319357354
917	105-10501_AM	105-10501	AM	2010	1.0	2	6.0	3786.53532625	908.7684783	0.637033560197	22.6047745358	40.202501328212435	12.145431914843753	1.7994444444444444	1635.2783895631667	0.5691914559966822	25.29904454518716	35.92105925885183	7.8639898454831405	1.5403536724831954	1399.8248629863701
918	105-10502_AM	105-10502	AM	2010	0.0	2	6.0	3946.8891799999997	473.62670159999993	0.311653718091	23.102564102600002	20.501044797335634	4.4622130465875545	1.5542105263157895	736.1156051709472	0.30054318132739766	23.95662403053043	19.770177175064727	3.731345424316649	1.4628991105314406	692.86808049458
919	105-10503_AM	105-10503	AM	2010	0.0	2	6.0	4454.91910778	400.9427197002	0.253691275168	21.2857142857	18.83623515371662	4.111934026243872	1.601764705882353	642.2158974962615	0.27810621569773347	19.417041745910208	20.64901157173698	5.924710444264239	1.7435675011942566	699.070695909707
920	105-10533_AM	105-10533	AM	2010	1.0	2	6.0	990.90485	138.72667900000002	0.5023521569380001	16.7213375796	8.296386478630422	1.5848877364990819	1.59	220.57541961000004	0.6893957751586672	12.184582938685267	11.385426952903881	4.67392821077254	2.2589406072098157	313.37532849646124
921	105-10534_AM	105-10534	AM	2010	1.0	2	6.0	1456.918565	145.6918565	0.475004265485	12.6314655172	11.534042213988089	4.760827127981646	2.68875	391.728979164375	0.5009955955522908	11.976153190300368	12.165163069056064	5.391947983049623	2.4413837090176496	355.68972499563716
922	105-10535_AM	105-10535	AM	2010	1.0	2	6.0	3320.8411575	398.5009389	0.473887399464	15.1934826884	26.22841300267824	8.196696310349514	2.21	880.6870749689999	0.4911746618375413	14.658736615329392	27.18521720918753	9.1535005168588	1.923981323619198	766.7083638883151
923	105-10536_AM	105-10536	AM	2010	1.0	2	6.0	405.45864555599996	72.98255620008	0.696774193548	15.5	4.708552012905771	1.629119261845148	1.9749999999999999	144.140548495158	0.6880603445229005	15.69629769535504	4.649666922517499	1.5702341714568766	1.9279355253378287	140.70566282809884
924	105-10537_AM	105-10537	AM	2010	1.0	2	6.0	2659.1303225	425.4608516	0.6932814021439999	13.8471910112	30.725426641107113	16.34203071141015	2.9579999999999997	1258.5131990328	0.55251158902985	17.37520115524916	24.486671998698874	10.103276069001913	2.269854238704782	965.7341174072063
925	105-10538_AM	105-10538	AM	2010	1.0	2	6.0	3168.528805	506.9646088	0.641514687458	14.964583333299998	33.877629434020754	15.368516297858807	2.49	1262.3418759120002	0.5705481919810054	16.825923094537828	30.129973015541427	11.62085987937948	2.1356455518447355	1082.6967117264264
926	105-10539_AM	105-10539	AM	2010	1.0	2	6.0	400.35322	68.0600474	0.5229262672820001	19.5056179775	3.4892535821488235	1.3127250436130249	1.954375	133.014855137375	0.5112972461491816	19.949256673727398	3.411658314549291	1.2351297760134927	2.0286199440810444	138.06796955074122
927	105-10540_AM	105-10540	AM	2010	1.0	2	6.0	1623.83702176	276.0522936992	0.552388451443	18.465266559	14.949813630763657	4.6800110377951984	1.92	530.020403902464	0.5523321053193734	18.467150291946336	14.948288682070698	4.67848608910224	1.8341336594430524	506.31680364016194
928	105-10541_AM	105-10541	AM	2010	0.0	2	6.0	1311.04704	117.99423359999999	0.30789225448	17.5386029412	6.727687147915512	1.7844850699870995	1.705	201.18016828799998	0.31375395924082927	17.21093819203442	6.855769992516164	1.9125679145877512	1.717456085217088	202.64991451684656
929	105-10542_AM	105-10542	AM	2010	0.0	2	6.0	1718.6352600000002	137.49082080000002	0.259096361456	18.525925925899998	7.42153570893311	1.965550756557613	1.68	230.98457894400002	0.3001971267386544	15.989493477660043	8.598822782729005	3.142837830353508	2.0437032070290573	280.9904314060175
930	105-10543_AM	105-10543	AM	2010	0.0	2	6.0	421.625921	147.56907235	1.4589333755399998	14.3940774487	10.252068802328187	3.9456981890796046	1.7999999999999998	265.62433023	1.7235118586108087	12.184424432638657	12.111287912353399	5.804917299104816	2.6742989534608976	394.6438157488005
931	105-10545_AM	105-10545	AM	2010	1.0	4	9.0	13.314987419400001	4.127646100014	1.2208392401500001	15.235421166300002	0.2709243187284518	0.07741067128290152	1.7774999999999999	7.336890942774884	1.3899008385188703	13.38224964294636	0.3084418696515378	0.11492822220598756	1.927874779588711	7.957584815284693
932	105-10546_AM	105-10546	AM	2010	1.0	4	9.0	49.0253774157	43.632585899973	4.0838334946699995	13.0759493671	3.336857972984563	0.5363068882593756	1.2983333333333333	56.649640693464946	4.028160407223721	13.256671681752668	3.2913680709187125	0.4908169861935245	1.3604879605320004	59.361607803791586
933	105-10547_AM	105-10547	AM	2010	1.0	4	10.0	148.47793000000001	35.634703200000004	0.842883548984	17.0842105263	2.0858267430699655	0.7431476473654188	2.0415384615384613	72.74961714830769	0.7759506134105064	18.557882101166495	1.9201923476903708	0.577513251985824	1.7029768849514575	60.68507585170574
934	105-10565_AM	105-10565	AM	2010	0.0	2	6.0	2946.595525	235.72764200000003	0.34092191909599995	14.0794701987	16.742650019711427	8.368666289690786	2.345833333333333	552.9777601916667	0.28313130100242917	16.953265085864942	13.904557075353097	5.530573345332457	2.194045774591175	517.1972368844412
935	105-10566_AM	105-10566	AM	2010	0.0	2	6.0	2962.13919853	338.868724311832	0.5483806104119999	12.5168539326	27.07299503025323	14.98349362778335	2.803	949.8490342460651	0.47058607698186916	14.586066897734542	23.232357748507514	11.142856346037634	2.676595912492646	907.014642364647
936	105-10567_AM	105-10567	AM	2010	0.0	2	6.0	3138.00317333	376.5603807996	0.445778611633	16.1515151515	23.314244965116593	8.167005190406519	2.26	851.0264606070959	0.4455185677773335	16.160942597567562	23.30064465771182	8.153404883001746	1.9773787355063759	744.6024896273125
937	105-10568_AM	105-10568	AM	2010	0.0	2	6.0	3199.04659833	383.8855917996	0.444264194668	16.20657277	23.687031011874705	8.031011770444321	2.229090909090909	855.7158828114719	0.46764036302989065	15.39644686217941	24.93338854320963	9.27736930177925	2.072938902149186	795.7713772159534
938	105-10570_AM	105-10570	AM	2010	2.0	2	6.0	1836.5482100000002	110.19289260000001	0.281558985089	12.7859531773	8.61827750124366	3.3408401161999115	2.088	230.08275974880002	0.29580307562884905	12.170258853281846	9.05427681764429	3.7768394326005392	2.2938892548079286	252.77029229134413
939	105-10571_AM	105-10571	AM	2010	1.0	2	6.0	2082.39157833	499.77397879919994	1.02469518953	14.0529595016	35.56361055054226	14.64381235885533	2.171818181818182	1085.418213955717	1.0227878468375793	14.079166118882078	35.497413311214146	14.577615119527225	2.2597149696544605	1129.346741336323
940	105-10572_AM	105-10572	AM	2010	1.0	2	6.0	3719.284	148.77136000000002	0.131561832203	18.2423728814	8.155263625388377	2.3119266261739324	1.6973333333333334	252.51458837333337	0.13299742986359014	18.04546149847842	8.24425354887955	2.400916549665105	1.7579689734075694	261.53543501164796
941	105-10573_AM	105-10573	AM	2010	1.0	2	6.0	3726.81566	298.14525280000004	0.322605916916	14.878834355799999	20.03821305285346	6.656469210869342	2.4755555555555557	738.0751369315557	0.30531119210633734	15.72166407292465	18.96397553191944	5.582231689935319	1.7686092560927091	527.3024537621808
942	105-10574_AM	105-10574	AM	2010	1.0	2	6.0	3822.53227333	458.7038727996	0.616859162211	11.6720321932	39.29940092751421	18.930667677057038	3.217142857142857	1475.7158879209987	0.5595168954731358	12.868244119619611	35.646189840324496	15.277456589867315	2.3566647302191215	1081.0112386417356
943	105-10575_AM	105-10575	AM	2010	0.0	2	6.0	3047.84832667	365.7417992004	0.604677533663	11.9071729958	30.716090152495287	12.169345771142648	2.465	901.553535028986	0.585605846970051	12.29495920720925	29.7472966795973	11.200552298244663	2.093035774716817	765.5106700357317
944	105-10576_AM	105-10576	AM	2010	0.0	2	6.0	2934.28598167	352.1143178004	0.698586055584	10.3065326633	34.16418783150451	13.892782085929769	2.17125	764.5282125241185	0.6406353802344026	11.238842283992474	31.33012359306063	11.058717847485886	1.9900796387647885	700.73553437213
945	105-10581_AM	105-10581	AM	2010	1.0	2	5.0	1375.8431	123.825879	0.365179856114	14.7872340426	8.373836421557328	2.3890186835310674	2.069	256.195743651	0.36955598753471597	14.612129642447549	8.474184258555416	2.489366520529155	1.7665621313951583	218.74610872811897
946	105-10582_AM	105-10582	AM	2010	1.0	2	6.0	1775.9938	159.839442	0.3918065153	13.7823129252	11.597432366206752	4.176845458131231	2.393333333333333	382.54906451999994	0.35892857550782065	15.044775948418014	10.624248745745355	3.2036618376698343	1.793399332452036	286.65594858230594
947	105-10583_AM	105-10583	AM	2010	0.0	3	6.0	1163.21367364	252.88265264933602	1.0721342726899998	12.1663865546	20.785354099518074	8.328080569987922	2.0300000000000002	513.3517848781522	1.2053769817659894	10.821510778220874	23.368516451351866	10.911242921821716	2.590175463863251	655.0104421289633
948	105-10585_AM	105-10585	AM	2010	1.0	2	6.0	2385.60164	143.13609839999998	0.19943422913699999	18.0510638298	7.929510401689382	2.6005417345362027	1.7	243.33136727999997	0.20736343027103202	17.360823918155003	8.244775655509994	2.9158069883568145	1.9929334462875896	285.2607178724715
949	105-10586_AM	105-10586	AM	2010	1.0	2	6.0	2043.19806333	245.18376759959997	0.44291845493500004	16.2558139535	15.082835488938466	5.799088135688937	2.200833333333333	539.608608525453	0.48592511495238305	14.817097899345137	16.547354229901945	7.263606876652416	2.416140316933016	592.3983859549284
950	105-10587_AM	105-10587	AM	2010	1.0	2	6.0	1997.40336333	239.6884035996	0.43285825343199996	16.6336206897	14.409875520837103	5.144765215477772	2.1558333333333333	516.728250093471	0.42046084174064535	17.12406789225144	13.997164990688798	4.732054685329467	1.9293757092694586	462.4489836986425
951	105-10588_AM	105-10588	AM	2010	0.0	2	6.0	2027.0692	243.248304	0.429793977812	16.7522123894	14.520368912803143	4.817604493194198	2.2790909090909093	554.3849982981818	0.4107713728219343	17.527998483772468	13.877699968151003	4.174935548542057	1.790940464285432	435.6432305024039
952	105-10589_AM	105-10589	AM	2010	0.0	2	6.0	2423.48972462	315.0536642006	0.445130890053	17.5229357798	17.97950230257334	4.340815540656243	1.776923076923077	559.82612638722	0.4942699437076218	15.780850321366046	19.964302162732118	6.325615400815023	1.848277586738104	582.306626161682
953	105-10591_AM	105-10591	AM	2010	2.0	3	10.0	235.80759	122.61994680000001	1.27509578544	24.46875	5.011287736396058	1.3727136473747854	1.685	206.61461035800002	1.4545411664996744	21.450063235461535	5.716530783801283	2.0779566947800094	2.0349859252574367	249.5298658938157
954	105-10592_AM	105-10592	AM	2010	1.0	2	6.0	134.79369	16.1752428	0.314285714286	22.909090909099998	0.7060621857149275	0.026715575047045616	1.1338095238095238	18.33964433657143	0.3432551783613797	20.975648595808877	0.7711438683823088	0.09179725771442676	1.3077263240299266	21.15279080713554
955	105-10600_AM	105-10600	AM	2010	0.0	2	6.0	73.7880113336	22.878710794096015	1.20135229564	15.4855491329	1.4774232801055116	0.3972197487505432	1.6292307692307693	37.27469958607335	1.2468673331618412	14.920272193533588	1.533397681847359	0.4531941504923907	1.7726725031848	40.55646153301129
956	105-10601_AM	105-10601	AM	2010	0.0	2	6.0	398.60671875	31.8885375	0.234872501723	20.436619718299998	1.5603626206068126	0.27297717450492875	1.6513333333333333	52.658604925000006	0.28294899937787327	16.9641879298173	1.8797562035934978	0.5923707574916137	1.8419850115810386	58.73820811623989
957	105-10602_AM	105-10602	AM	2010	0.0	2	6.0	313.54256000000004	37.6251072	0.31995937023800003	22.502857142899998	1.6720146673401723	0.3008372912465427	1.715	64.52705884800001	0.3644025535675243	19.758368676376	1.904261825268312	0.5330844491746822	1.7206071974129435	64.73803025175357
958	105-10603_AM	105-10603	AM	2010	0.0	2	6.0	296.39807277799997	53.35165310003999	0.43116740088100003	25.0482758621	2.129953111097129	0.15980343975367556	1.3539999999999999	72.23813829745414	0.46659896778278215	23.146214941966548	2.3049839135170123	0.3348342421735587	1.3626144658685613	72.69773429211577
959	105-10604_AM	105-10604	AM	2010	0.0	2	6.0	563.12743	90.1003888	0.386976744186	24.8076923077	3.6319536570538267	0.5766674990335192	1.5521052631578947	139.84528766905262	0.40106201835539707	23.936447633126548	3.76415039445146	0.7088642364311519	1.4618786296824189	131.71583291279717
960	105-10605_AM	105-10605	AM	2010	0.0	2	6.0	787.9156797060001	133.94566555002004	0.426615969582	23.909090909099998	5.602290194110596	0.5837189857861022	1.3345	178.75049067650176	0.47225644300615177	21.598434814508465	6.201637604778833	1.1830663964543386	1.4678958110190647	196.61828136503507
961	105-10606_AM	105-10606	AM	2010	0.0	2	6.0	544.133729412	92.50273400004001	0.507154984234	20.112195122	4.599335549352174	0.8097929848273573	1.4358823529411764	132.8230433494692	0.524856431519423	19.43388589232242	4.75986812480896	0.970325560284143	1.5008250530780136	138.83042066547142
962	105-10607_AM	105-10607	AM	2010	0.0	2	6.0	1760.184755	299.23140835000004	0.519370078741	19.6391752577	15.236454913384298	3.8545070872206324	1.643125	491.6746078450938	0.5644053108965238	18.072119101427155	16.557627064684944	5.175679238521277	1.8327099911147304	548.4043917383768
963	105-10608_AM	105-10608	AM	2010	0.0	2	6.0	2011.0885	160.88708	0.286175771972	16.7729083665	9.592080066525194	3.099461826017412	2.478	398.67818424	0.3289044712068267	14.593903154881684	11.024266660710506	4.531648420202726	2.26177322541766	363.8900898596291
964	105-10609_AM	105-10609	AM	2010	0.0	2	6.0	843.7615599999999	50.62569359999999	0.183767620675	19.589958159000002	2.584267571637104	0.6120940772914294	1.8335714285714286	92.82582533657141	0.25200157242465737	14.285625146550688	3.5438206645246977	1.5716471701790233	2.442940970157099	123.67558103806003
965	105-10610_AM	105-10610	AM	2010	0.0	2	6.0	1154.50112583	207.8102026494	0.6311827957	17.1107325383	12.145020804002948	3.5966784490337065	1.7364285714285714	360.8475733147796	0.6476866448437335	16.67473011212961	12.462582677619094	3.9142403226498534	1.838141453695229	381.9845479906682
966	105-10611_AM	105-10611	AM	2010	0.0	2	6.0	935.226255	65.46583785000001	0.2832595217	14.8273921201	4.415195694543038	1.5921755199033114	2.1081818181818184	138.01388906740914	0.3708513232255753	11.325293283220386	5.780498236367489	2.9574780617277625	2.9180107676473295	191.03001975935413
967	105-10612_AM	105-10612	AM	2010	0.0	2	6.0	465.6368125	130.3783075	1.4561414587900001	11.5373406193	11.30055112366793	4.210920482011541	2.29875	299.707134365625	1.2981876591963502	12.941118243567443	10.074732727583747	2.9851020859273576	1.775232785076433	231.45184593677658
968	105-10613_AM	105-10613	AM	2010	0.0	2	6.0	450.3431	22.517155000000002	0.20764818355599998	14.4475138122	1.558548778199634	0.35955223932614466	1.5650000000000002	35.23934757500001	0.23975516136399297	12.512765034682369	1.7995347101610135	0.6005381712875242	1.9122435537439253	43.0582844974028
969	105-10635_AM	105-10635	AM	2010	2.0	4	8.0	204.67502333299998	36.84150419994	0.930201342281	11.6103896104	3.1731496905958596	0.7252092121942817	1.6722222222222223	61.607182023233	0.9374347427565929	11.520801936827985	3.197824630781175	0.7498841523795967	1.535423347488891	56.56730570519791
970	105-10636_AM	105-10636	AM	2010	1.0	4	8.0	739.6742197010001	495.58172719967007	3.2961414790900005	12.196078431400002	40.63451460949994	10.562807861941161	1.4981818181818183	742.4715331136875	3.1069382321101395	12.938783135285366	38.30203520825454	8.230328460695755	1.491610946591513	739.2151292217569
971	105-10637_AM	105-10637	AM	2010	1.0	4	8.0	1114.69172	133.7630064	0.660703086317	10.897482014400001	12.274670994933421	4.18253509657221	2.3614285714285717	315.8717851131429	0.6517193517410567	11.047700180707121	12.107769419158725	4.015633520797514	1.7933444751597711	239.8831485082011
972	105-10638_AM	105-10638	AM	2010	1.0	3	8.0	823.6925666669999	370.66165500015	1.9624778761099997	13.7581168831	26.94130731333747	6.829443232997844	1.6754545454545455	621.0267546957059	1.9993878007997654	13.50413360989792	27.448014490057453	7.336150409717823	1.6802609953286736	622.8083213607255
973	105-10639_AM	105-10639	AM	2010	1.0	3	8.0	751.736477273	82.69101250003	0.438014959041	15.0679785331	5.487863705039312	1.804522391007382	1.8708333333333333	154.70110255213945	0.4341846906359288	15.200904459190644	5.43987449707534	1.7565331830434099	1.8707940829399223	154.69785689736727
974	105-10641_AM	105-10641	AM	2010	1.0	2	5.0	1024.22233	215.08668930000002	1.0950215827299998	11.5066225166	18.69242594773347	7.757667976199698	2.45875	528.8443973163751	1.018604642617184	12.369863117475877	17.387960340169823	6.4532023686360525	2.068654213353889	444.93998605678394
975	105-10642_AM	105-10642	AM	2010	1.0	2	5.0	1165.0784	326.22195200000004	1.31811388817	12.745484400699999	25.59510033078138	9.485374306082829	2.025	660.5994528000001	1.30791388368628	12.844882380673388	25.397036915716622	9.287310891018073	2.044529654618424	666.9704548515083
976	105-10643_AM	105-10643	AM	2010	1.0	2	5.0	1790.6073	125.342511	0.279629852181	15.0198555957	8.345120910220325	2.7066813690716534	2.223	278.63640195299996	0.2852290074035167	14.72501004800754	8.512219047141517	2.8737795059928453	1.927529368948348	241.60137113023137
977	105-10644_AM	105-10644	AM	2010	1.0	2	5.0	1611.34698037	435.0636846999	1.29459569281	12.513559322	34.76738100682336	13.176131145787803	2.238888888888889	974.0592496336651	1.2367408405464673	13.098944798201908	33.213643648580096	11.62239378754454	1.9774053838358785	860.2972724370575
978	105-10645_AM	105-10645	AM	2010	1.0	3	5.0	1324.05686048	278.0519407008	1.05635424354	11.927816901400002	23.31121805427163	8.346097456801898	2.0644444444444443	574.0227842467626	0.9141794691142217	13.782851645321406	20.173759963177492	5.208639365707762	1.6523246276663928	459.4320693903673
979	105-10646_AM	105-10646	AM	2010	1.0	3	2.0	1196.99797	83.7898579	0.33743907842200005	12.446691176500002	6.7318981978300805	1.8319065077660013	2.1375	179.10082126125002	0.3243405450922263	12.949352350646537	6.470582901068139	1.5705912110040596	1.606598093140564	134.61662592665883
980	105-10647_AM	105-10647	AM	2010	1.0	3	2.0	696.572	48.760040000000004	0.346437794317	12.123388582	4.021981121049689	1.8481050621989763	3.204285714285714	156.2410996	0.3098289168841441	13.55586832319634	3.5969691381970335	1.4230930793463215	2.183602017683385	106.47252172632257
981	105-10648_AM	105-10648	AM	2010	1.0	4	2.0	1114.792614	278.6981535	1.21791044776	12.3161764706	22.62862619460468	6.509588976567863	1.7289999999999999	481.86910740149995	1.1671829498220898	12.851455722760862	21.686115527473305	5.567078309436487	1.5880296916711647	442.58094277192794
982	105-10649_AM	105-10649	AM	2010	1.0	4	2.0	1096.8839	131.626068	0.5078051532810001	14.178666666700002	9.283388282849353	1.526990639957336	1.3053846153846154	171.82264415076924	0.5529896833124259	13.020134402637982	10.10942467485831	2.3530270319662945	1.5314348924519239	201.57675329144962
983	105-10650_AM	105-10650	AM	2010	1.0	4	2.0	1321.573472	528.6293888	1.8911519198700002	12.690677966099999	41.654936813701035	8.881881091366802	1.3441666666666665	710.5660034453333	1.918154007570754	12.512029745929942	42.2496908602666	9.476635137932362	1.5123536346065554	799.4745775115219
984	105-10651_AM	105-10651	AM	2010	2.0	4	2.0	294.58997999999997	20.6212986	0.315853658537	13.2972972973	1.550788715855694	0.4784382946410745	1.7481818181818183	36.04977927981818	0.36252837341544136	11.58530009784086	1.7799537712314566	0.707603350016837	2.0194121675668777	41.64290130386982
985	105-10652_AM	105-10652	AM	2010	2.0	4	2.0	33.35388525	13.3415541	1.8212058212	13.178082191800002	1.0124048329489468	0.2777377569598146	1.6509090909090909	22.025692950545455	1.9086155189419798	12.574559811451255	1.0609957167526665	0.32632864076353424	1.722151593361346	22.9761786512316
986	105-10653_AM	105-10653	AM	2010	2.0	4	2.0	67.1942076471	11.423015300007002	0.6658706776250001	15.3182897862	0.7457108763074907	0.2116755654142652	1.9445454545454546	22.2125724788318	0.7301494053325226	13.969743624395264	0.8176968459220019	0.28366153502877633	1.8413153420953543	21.03337332489286
987	105-10655_AM	105-10655	AM	2010	1.0	2	2.0	378.49363999999997	79.4836644	0.920189431705	13.6928327645	5.804764124925947	1.7391035418081304	1.955	155.390563902	1.0422188275130744	12.089591616825725	6.574553295032595	2.5088927119147773	2.1164774915252598	168.22538664654758
988	105-10656_AM	105-10656	AM	2010	1.0	2	2.0	518.91558	36.324090600000005	0.35735551663599996	11.7530017153	3.0906224196894927	1.3264606615576007	2.57375	93.48912818175002	0.4262223405351084	9.854011863214481	3.6862235507955545	1.9220617926636625	2.9994965837784755	108.95398566355985
989	105-10658_AM	105-10658	AM	2010	3.0	4	10.0	187.605436623	144.45618619971	2.58372578807	17.8811544992	8.078683409749619	2.0065444353894293	1.5859999999999999	229.10751131274006	2.7480171479052857	16.812122164236342	8.592382614671038	2.520243640310848	1.682463549982407	243.04226785048368
990	105-10659_AM	105-10659	AM	2010	3.0	4	9.0	299.19755	47.871607999999995	0.559887572778	17.1462994836	2.7919498341770717	0.8967951231727375	1.9430769230769231	93.0182167753846	0.6114714180508845	15.699834393896596	3.049179169597507	1.1540244585931725	1.9486883614838386	93.28684535511661
991	105-10660_AM	105-10660	AM	2010	3.0	4	9.0	598.433080937	382.99717179968	3.03291603054	12.6610824742	30.249954739654477	12.386280681827625	2.144	821.145936338514	3.266332380162522	11.75630509412191	32.57802249374904	14.714348435922188	2.249023037718231	861.3694627584075
992	105-10661_AM	105-10661	AM	2010	3.0	4	9.0	737.84582543	128.827881120078	0.534180360721	19.6113537118	6.569045819744689	3.3507625042336024	2.8592857142857144	368.3557200883373	0.5953437138958376	17.596557678331173	7.321197899900601	4.102914584389514	2.896159068278548	373.1060361530246
993	105-10663_AM	105-10663	AM	2010	0.0	3	6.0	1515.64548409	333.4420064998	1.1017282011	11.9811764706	27.830489544863575	11.588794147899057	2.281111111111111	760.6182659378771	0.9915108131012086	13.313016686841324	25.046314771720848	8.80461937475633	1.9840678873785413	661.5715773993201
994	105-10664_AM	105-10664	AM	2010	0.0	3	6.0	1449.91272	101.49389040000001	0.277465331278	15.1370262391	6.705008552983101	2.6710701428051467	2.0966666666666667	212.79885687200002	0.29946555719667756	14.024985174644309	7.2366486763558395	3.2027102661778843	2.4374493499058705	247.3862171748977
995	105-10665_AM	105-10665	AM	2010	0.0	3	6.0	1537.0248895	307.4049779	0.81602530311	14.7054263566	20.904186689030862	8.928924597086716	2.1391666666666667	657.5904818910833	0.7933735509603511	15.12528365165995	20.323914908284273	8.348652816340126	2.2603034767280152	694.8285403108687
996	105-10666_AM	105-10666	AM	2010	0.0	3	6.0	1808.87428	108.53245679999999	0.24524421593899998	14.679245283	7.393599242180385	2.5025466599239037	1.8491666666666668	200.694601366	0.26884143446044684	13.39079300489913	8.105005936563465	3.2139533543069847	2.188046520666246	237.47406448059965
997	105-10667_AM	105-10667	AM	2010	0.0	3	6.0	1328.57211667	279.0001445007	1.00280746941	12.564724919100001	22.205034037442164	7.482071266957555	1.7227272727272727	480.6411580262059	1.0297311590447629	12.236203487994358	22.80120175955255	8.07823898906794	1.9956001221750055	556.7727224524411
998	105-10668_AM	105-10668	AM	2010	0.0	3	3.0	1431.3455800000002	100.19419060000003	0.33660970814999996	12.477358490599999	8.030080299093209	2.4138140098462326	1.784	178.74643603040005	0.3567446914845623	11.773125431865749	8.510415622414865	2.89414933316789	1.9373315335039265	194.10936492328275
999	105-10669_AM	105-10669	AM	2010	0.0	3	3.0	1510.42344	90.6254064	0.328667850799	10.953307393	8.273793763687205	2.824280450398953	2.3757142857142854	215.30007263314283	0.32651431368535133	11.025550333052703	8.219581214764457	2.7700679014762044	1.9251644692720886	174.46881241462336
1000	105-10670_AM	105-10670	AM	2010	0.0	4	3.0	655.166384865	242.41156240005003	2.12930036823	10.4259597806	23.250767075749376	8.541327609735406	1.8311111111111111	443.88250537253606	1.933905567929752	11.479360920277573	21.117165326847175	6.407725860833204	1.7104712905162982	414.6380179744857
1001	105-10671_AM	105-10671	AM	2010	1.0	4	3.0	294.716062761	116.76945122653581	2.23635933348	10.630044843	10.984850294700662	3.392558277377725	1.708888888888889	199.5460177626801	2.033348078843689	11.691357838505864	9.98767233365759	2.3953803163346534	1.5477583163634863	180.73088923307128
1002	105-10672_AM	105-10672	AM	2010	1.0	4	2.0	232.551927	46.510385400000004	1.11674165285	10.745547073800001	4.328340388857209	1.5482814886768108	1.858888888888889	86.45763863800002	0.9190714726944962	13.056655936473462	3.5621973670972165	0.7821384669168178	1.5018625889103272	69.8522078280611
1003	105-10673_AM	105-10673	AM	2010	1.0	4	2.0	244.56999	14.6741994	0.520680628272	6.914027149319999	2.122380934161279	1.0449800971558145	2.7239999999999998	39.97251916559999	0.44484381142271806	8.092728071199485	1.8132574418536007	0.735856604848136	2.051637345797102	30.106135508713425
1004	105-10675_AM	105-10675	AM	2010	1.0	4	5.0	9.15752	0.6410264000000001	0.275409836066	15.25	0.04203451803285194	0.009935048829017952	3.328333333333333	2.133549534666667	0.34596322255174056	12.140018725174954	0.05280275216303358	0.0207032829591996	1.9987025528693116	1.2812211021366247
1005	105-10677_AM	105-10677	AM	2010	1.0	4	5.0	35.66588	3.2099292	0.38343195266400004	14.083333333299999	0.22792396686466512	0.06177856313799393	2.1466666666666665	6.890648015999999	0.3716061249045241	14.531515058820435	0.22089432430182948	0.05474892057515831	1.5666467685009713	5.028825208296908
1006	105-10679_AM	105-10679	AM	2010	1.0	4	5.0	252.0643	15.123858	0.247802895605	14.5276752768	1.0410377236441233	0.20222141748703232	1.386923076923077	20.97562767230769	0.3218614969797368	11.184935240100007	1.3521632155524912	0.5133469093954003	1.9529225589340296	29.535723466314895
1007	105-10681_AM	105-10681	AM	2010	1.0	4	5.0	21.21586	1.9094273999999998	0.411354252684	13.1273712737	0.1454539039224728	0.03800160229054265	1.777	3.3930524897999996	0.4516470959193798	11.956237621782282	0.1597013592738689	0.052249057641938726	1.7796593111170067	3.3981302513119367
1008	105-10684_AM	105-10684	AM	2010	2.0	2	1.0	1883.1755899999998	55.3088670783	0.0983130801688	17.9243697479	3.085679879193287	0.7715013403529658	1.8384615384615384	101.68322485933615	0.12176793392275886	14.47179025898409	3.8218400134678734	1.5076614746275525	2.1779570871765843	120.46033903689114
1009	105-10687_AM	105-10687	AM	2010	2.0	4	1.0	165.91575	4.9774725	0.12688524590199998	14.1860465116	0.35087101229607925	0.09522270721132668	1.6224999999999998	8.075949131249999	0.1300169552354819	13.84434819858615	0.35953101067685683	0.10388270559210423	1.6706347004435924	8.31553827900372
1010	105-10688_AM	105-10688	AM	2010	2.0	4	1.0	95.87305	2.8761915	0.181575656523	9.9132231405	0.2901368666102068	0.10958498337181176	2.655	7.6362884325	0.1798781149096789	10.006775982191181	0.28742439174402323	0.10687250850562817	1.9251337746827615	5.537053399105474
1011	105-10690_AM	105-10690	AM	2010	2.0	4	1.0	181.00225749999998	94.1211739	1.80879609063	17.2490421456	5.4566029293534095	0.9052889109647475	1.3786666666666667	129.76172508346667	1.9548530276796139	15.960279140286067	5.897213518178668	1.3458994997900056	1.5211572232365782	143.1731035374911
1012	105-10691_AM	105-10691	AM	2010	2.0	4	1.0	0.0	0.0	0.404922279793	19.2629558541	0.0	0.0	1.426	0.0	0.45802650242367016	17.02958225937999	0.0	0.0	1.4680010712914393	0.0
1013	105-10692_AM	105-10692	AM	2010	2.0	4	1.0	328.68706000000003	42.729317800000004	0.37842716913	20.611627907	2.073068560757708	0.46185748232536844	1.6575	70.8238442535	0.432214114719619	18.046611006815283	2.3677197776282384	0.756508699195899	1.756766655201254	75.06544071053742
1014	105-10694_AM	105-10694	AM	2010	3.0	4	4.0	290.09921	17.405952600000003	0.304451038576	11.824561403499999	1.4720167629096188	0.41454698161973264	2.7433333333333336	47.75032996600001	0.31792939814865706	11.323268690983765	1.5371844539783481	0.47971467268846196	1.7350603189911358	30.200377670500593
1015	105-10695_AM	105-10695	AM	2010	3.0	4	4.0	80.61595	4.836957	0.264705882353	13.6	0.3556586029412555	0.1038649017441681	2.1344444444444446	10.324215996666668	0.3318202910633553	10.849246103857592	0.44583346655581496	0.19403976535872752	2.1743067431925844	10.517028221632573
1016	105-10699_AM	105-10699	AM	2010	3.0	4	1.0	441.0596	57.337748	0.495478852697	15.7423469388	3.6422617429832953	0.9579102448547986	1.9418181818181817	111.33948157090907	0.6171976215231458	12.63776743136313	4.537015601165835	1.8526641030373379	2.0616528676127195	118.21053258665546
1017	105-10701_AM	105-10701	AM	2010	3.0	2	1.0	168.105204783	38.66419710009	0.685490196077	20.1315789474	1.9205744964710485	0.39294916655883727	1.581875	61.161926787704864	0.7543343079658503	18.29427596527234	2.113458721924031	0.5858333920118197	1.711703768985267	66.18165190101328
1018	105-10702_AM	105-10702	AM	2010	3.0	2	1.0	377.417452	113.2252356	0.894330203256	20.1267942584	5.62559710932536	1.564433709037514	1.64	185.689386384	0.8094068767202545	22.238506389934123	5.09140468405061	1.030241283762763	1.496970119777716	169.49479449799213
1019	105-10703_AM	105-10703	AM	2010	3.0	2	1.0	333.79453	80.1106872	0.5518288055839999	26.095049505	3.0699572800062103	0.7075070529366764	1.4129166666666666	113.189725123	0.5419352452361424	26.571440271845308	3.0149170079005487	0.6524667808310143	1.5336410662837319	122.86103973813051
1020	105-10704_AM	105-10704	AM	2010	3.0	2	4.0	1120.64268889	605.1470520006001	1.20411329605	26.9077669903	22.489679363561212	4.157445131501268	1.4352173913043478	868.5175733278177	1.2409531213382898	26.108963701270714	23.177750711382995	4.84551647932305	1.5142739339391038	916.3584070446001
1021	105-10705_AM	105-10705	AM	2010	3.0	2	1.0	1711.43462625	821.4886206	1.2843877274	22.4231354642	36.63576050338177	9.885886827045503	1.7061111111111111	1401.550863257	1.2951488081368343	22.236827010967872	36.94270860652993	10.192834930193673	1.7075802791368802	1402.7577680719187
1022	105-10706_AM	105-10706	AM	2010	3.0	2	1.0	1911.74262	114.7045572	0.184429327287	19.5196721311	5.876356755874782	1.4114070789518272	2.1408333333333336	245.56333953900003	0.21509342817971222	16.736913026427626	6.853387898884415	2.3884382219614597	1.971529346414325	226.14340068726057
1023	105-10707_AM	105-10707	AM	2010	3.0	2	1.0	2292.90822	137.57449319999998	0.178737647434	20.141252006400002	6.8304836837480085	1.780025049400916	1.8159999999999998	249.83527965119993	0.19557291683630487	18.407456708401046	7.473845810388997	2.4233871760419046	1.875878579241552	258.0730448438925
1024	105-10708_AM	105-10708	AM	2010	3.0	2	5.0	1668.118416	500.4355248	0.64818223654	27.7699680511	18.020745428274036	3.7592599680368477	1.3496153846153847	675.3954832781538	0.6664918456881395	27.007082106781606	18.529788698436924	4.26830323819974	1.5715424553316686	786.4556733793842
1025	105-10709_AM	105-10709	AM	2010	3.0	2	5.0	1740.99347782	625.9742049501809	0.902604247241	23.9008403361	26.190468458320193	5.483415697802623	1.5910526315789475	995.9579060865248	0.8975552104855009	24.03529025064747	26.04396279064357	5.336910030126001	1.5035574899046567	941.1882043399571
1026	105-10710_AM	105-10710	AM	2010	2.0	2	5.0	900.916491452	161.28207029973703	0.5056832671589999	21.2409638554	7.592973247247842	1.5274572525214973	1.5641176470588236	252.26413231000046	0.5220150314602593	20.57641897773153	7.838199177139702	1.7726831824133575	1.5599806128670235	251.59690287064615
1027	105-10711_AM	105-10711	AM	2010	2.0	3	5.0	1188.76297769	309.0783741994	0.842659279779	18.5128205128	16.695369243469916	2.588642899357762	1.2172222222222222	376.2170654838252	1.0510535966486436	14.842249767035353	20.824226721063766	6.717500376951611	1.8695973024682475	577.8520946544699
1028	105-10713_AM	105-10713	AM	2010	1.0	2	6.0	82.1455766667	14.786203800005998	0.659947322214	16.3649425287	0.9035292225485583	0.25415707498606427	1.8975	28.05682171051138	0.7230596047201009	14.93652795633732	0.9899358032354807	0.34056365567298663	1.9532384034452952	28.88098110334047
1029	105-10726_AM	105-10726	AM	2010	3.0	2	5.0	2331.4390940000003	1165.7195470000001	1.1651542649700002	25.7476635514	45.274770064864896	8.880154173507462	1.3345833333333335	1555.7498787670836	1.1409214987453522	26.294534753697235	44.33314975599978	7.938533864642342	1.439503493092429	1678.0573598726244
1030	105-11269_AM	105-11269	AM	2010	1.0	2	8.0	1046.0128550000002	146.44179970000005	0.637638376384	13.1736111111	11.116298975649874	4.868781923602569	2.604444444444445	381.3995316631113	0.6097692183037466	13.77570357416054	10.63044068215034	4.382923630103034	2.2682583759485047	332.1678387584983
1031	105-11403_AM	105-11403	AM	2010	1.0	3	6.0	1447.31279	173.6775348	0.57922895358	12.4303178484	13.972091214244172	5.408110208322588	2.2533333333333334	391.353378416	0.5992718134684137	12.014581427296672	14.455562671988824	5.891581666067241	2.2436331267132408	389.66867044317166
1032	105-14178_AM	105-14178	AM	2010	3.0	2	7.0	721.7033615380001	469.10718499970005	1.27400468384	30.612132352899998	15.324224382374751	4.0638502825312	1.6023076923076922	751.6540510418271	1.2651796695380049	30.825661318317984	15.218073674251904	3.957699574408352	1.6580294709615653	777.7935377693218
1033	105-14179_AM	105-14179	AM	2010	3.0	2	7.0	972.797816547	216.35023440005278	0.506584514722	26.3411131059	8.21340516363472	2.9041969575047206	1.9404761904761905	419.82247865724526	0.4738712354376592	28.159548421789548	7.683015052636404	2.3738068465064055	1.8196689320725117	393.6857999843816
1034	105-14180_AM	105-14180	AM	2010	3.0	3	7.0	860.0187381430001	602.0131167001	1.4146867025799998	29.688552188600003	20.27761788034222	4.7977228764647	1.4403703703703703	867.121855869144	1.366387161190469	30.73799373481186	19.58530936969705	4.1054143658195335	1.5157287498343113	912.4885887597
1035	105-14185_AM	105-14185	AM	2010	3.0	2	7.0	698.98005	111.836808	0.35007518797	27.4226804124	4.0782595398505	0.9734064582332079	1.5008333333333335	167.84840934000002	0.33449617031342993	28.699880154097425	3.896769164174829	0.7919160825575376	1.4992062037868983	167.66643636532422
1036	105-14186_AM	105-14186	AM	2010	3.0	2	7.0	1489.42675	44.6828025	0.0790697674417	22.764705882399998	1.9628104457324507	0.7048486636372523	2.5371428571428574	113.36665320000002	0.08240331939812588	21.843780240252528	2.0455618033393765	0.787600021244178	2.132516973395283	95.28683475011918
1037	105-14187_AM	105-14187	AM	2010	3.0	2	4.0	2320.99881919	858.7695631003	0.760335724922	29.1976284585	29.41230532886558	5.877924317640365	1.4596	1253.460054301198	0.8089476052965381	27.443062881510215	31.292773944664056	7.758392933438841	1.6217336326063978	1392.6954831384587
1038	105-14188_AM	105-14188	AM	2010	3.0	2	4.0	2734.0755	710.85963	0.580964052289	26.8519195612	26.47332636240123	6.32995345225024	1.4704166666666667	1045.2598476125002	0.6658032260690229	23.430346068017958	30.339271470271278	10.195898560120288	1.9214348522708655	1365.8704681543722
1039	105-14189_AM	105-14189	AM	2010	3.0	2	4.0	3017.91380333	1176.9863832987	0.981939501779	23.830388692600003	49.39014627423045	13.230810381776648	1.8083333333333331	2128.3837097984824	1.0328901353846036	22.65487799560294	51.95288994834313	15.793554055889322	1.8020116891182532	2120.9432206372744
1040	105-14190_AM	105-14190	AM	2010	3.0	2	4.0	2681.14140667	1045.6451486013	1.0383785080399999	22.535135135100003	46.400660228371024	14.2665130679151	2.03375	2126.580820967894	1.1087723816659616	21.10442177937445	49.54625905094537	17.412111890489452	1.9836429083609688	2074.18658368502
1041	105-14191_AM	105-14191	AM	2010	3.0	2	4.0	2008.4015550000001	1044.3688086000002	1.34612184977	23.177693761799997	45.05922027162574	13.082220620664186	1.8144444444444443	1894.9491827153336	1.3584240652484758	22.967790985279002	45.471016749907676	13.494017098946115	1.7768297339278216	1855.6655523072543
1042	105-14192_AM	105-14192	AM	2010	3.0	2	4.0	1453.81604	188.9960852	0.37200000000000005	20.9677419355	9.013659448	2.60918350085714	1.9673333333333334	371.8182982834667	0.3755096139735986	20.771771772928307	9.098698332817095	2.694222385674235	1.7745974937833502	335.39197913078453
1043	105-14195_AM	105-14195	AM	2010	3.0	4	4.0	7.802789999999999	2.0287254	1.00831024931	15.4714285714	0.1311272188368929	0.04450358946029284	1.8296875000000001	3.7119335053125	0.9947467785304821	15.682383031232876	0.12936333693416432	0.04273970755756426	1.7894460720505956	3.630294698299273
1044	105-14196_AM	105-14196	AM	2010	3.0	4	4.0	141.92048	55.3489872	2.05714285714	11.375	4.86584502856467	2.2636359453572807	2.127	117.72729577439999	1.6340707749852743	14.320065176008594	3.865135145664702	1.262926062457312	1.7783921780960283	98.4322059020172
1045	105-14197_AM	105-14197	AM	2010	3.0	4	4.0	157.96177	61.6050903	1.63949044586	14.2727272727	4.316280212102246	1.6131169694615373	1.753076923076923	107.99846214899999	1.326400608469584	17.64172893964455	3.492009797382208	0.7888465547414996	1.5159296349657894	93.38898205051349
1046	105-14198_AM	105-14198	AM	2010	3.0	4	4.0	117.03336999999999	60.857352399999996	2.43404255319	12.8181818182	4.7477367120538325	1.7409505262920244	1.6866666666666665	102.64606771466666	2.2353730941723695	13.957401599463902	4.3602207736386625	1.353434587876855	1.7302585054303863	105.29895160807432
1047	105-14199_AM	105-14199	AM	2010	3.0	4	4.0	20.722414999999998	5.3878279	1.0064516129	15.5	0.3476017999988859	0.09164798052130356	1.6192307692307693	8.724136715	1.0476287038629821	14.89077183784409	0.3618232794560136	0.1058694599784313	1.6805278734830906	9.054394963479865
1048	105-14201_AM	105-14201	AM	2010	3.0	4	4.0	0.532705	0.1385033	1.4689265536700002	10.62	0.013041741996212958	0.0064179591172052386	2.61375	0.362013000375	1.1937556087656294	13.06800142797298	0.010598659692791577	0.003974876813783857	1.9364412449482717	0.26820350268144394
1049	105-14202_AM	105-14202	AM	2010	3.0	4	4.0	15.26351	5.952768900000001	1.42836624775	16.3823529412	0.36336470843657676	0.11999721456913275	1.798529411764706	10.706229948088236	1.40716411459287	16.62919041022464	0.35797105891215697	0.11460356504471295	1.7586533407008296	10.468856912405004
1050	105-14203_AM	105-14203	AM	2010	3.0	4	4.0	21.4553166667	8.367573500013	1.24405063291	18.8095238095	0.4448583379748768	0.12028217428147703	1.6960526315789475	14.191845054627313	1.281334865715172	18.262205006760183	0.45819075500004225	0.1336145913066425	1.6778509605995786	14.03954123488439
1051	105-14204_AM	105-14204	AM	2010	3.0	4	4.0	16.770965	8.7209018	2.41829733163	12.901639344300001	0.6759529984726687	0.24614019413535285	1.8445454545454545	16.086099774727273	2.102867447589297	14.836883815842658	0.587785272719324	0.15797246838200812	1.617995176910933	14.110377050713875
1052	105-14205_AM	105-14205	AM	2010	3.0	4	4.0	0.65922	0.1713972	0.678260869565	23.0	0.007452052173910655	0.00025955532119886445	1.2542105263157894	0.21496817242105262	0.7544296551159944	20.67787221010219	0.008288918620759431	0.0010964217680476398	1.330312954856815	0.2280119155861845
1053	105-14207_AM	105-14207	AM	2010	3.0	4	1.0	10.940552941199998	3.7197880000079997	0.842253521125	24.220735786	0.15357865396300288	0.030284388135688085	1.3117391304347827	4.879391476532233	0.9034974997062754	22.578922472538096	0.16474603712963892	0.04145177130232412	1.5756519265674318	5.861091128635019
1054	105-14208_AM	105-14208	AM	2010	3.0	4	1.0	391.9935675	156.797427	1.01515892421	23.6416184971	6.632262804675667	1.2990169883507374	1.3363636363636362	209.5383797181818	1.0819748216654088	22.181662197146572	7.068786171496665	1.735540355171735	1.5611143476613938	244.77871296609
1055	105-14209_AM	105-14209	AM	2010	3.0	4	1.0	73.2932734884	63.032215200024005	2.18205050198	23.6474820144	2.6654937367853444	0.6827250925576016	1.445	91.08155096403469	2.308784749641699	22.349419974299387	2.8203065346889367	0.8375378904611938	1.6924754249871135	106.68047520853982
1056	105-14210_AM	105-14210	AM	2010	3.0	4	1.0	141.01319369	118.45108269960001	2.5955149831299997	19.418111753399998	6.100030950690129	1.678564631185798	1.4883333333333333	176.294694751238	2.6972436233696753	18.685742571905728	6.339115624855757	1.9176493053514263	1.707872854829598	202.29938876782268
1057	105-14212_AM	105-14212	AM	2010	3.0	2	1.0	2824.0817899999997	169.44490739999998	0.147661188369	24.380136986300002	6.950121219377545	1.4271450981170781	1.3945454545454545	236.2986254105454	0.15167029430947235	23.735696013449136	7.13882193738869	1.6158458161282248	1.560493045094539	264.41759952438815
1058	105-14214_AM	105-14214	AM	2010	3.0	3	4.0	135.419301429	56.87610660018	1.8208925944099998	13.8393665158	4.109733385204027	1.3713555999192268	1.8881818181818182	107.39243037143079	1.8356156361373601	13.728364208657387	4.142963118964513	1.4045853336797127	1.9331764460886678	109.9515496246962
1059	105-14215_AM	105-14215	AM	2010	3.0	3	4.0	257.2624475	61.7429874	0.952618598577	15.1162280702	4.0845498700656515	1.2742181722955024	1.69	104.34564870599999	0.9349950307770881	15.401151370860171	4.008985166967525	1.198653469197377	1.7845272611007823	110.1820441971021
1060	105-14216_AM	105-14216	AM	2010	3.0	3	4.0	728.405265	349.6345272	2.27222578575	12.674796748	27.5850204268177	9.97119034118364	1.8045454545454547	630.9313968109091	2.138283210289691	13.468749070006599	25.95894580726855	8.34511572163449	1.8654471264776313	652.2247240826052
1061	105-14217_AM	105-14217	AM	2010	3.0	3	4.0	1004.7158275	241.1317986	1.0306705539399998	13.971486761700001	17.258850308028507	5.409621875591177	1.6958333333333335	408.91934179250006	0.9578363984855061	15.033882636709906	16.039223161899752	4.189994729462421	1.6615984789840061	400.6642297884377
1062	105-14218_AM	105-14218	AM	2010	3.0	3	4.0	1272.8312779999999	381.84938339999997	1.24478594951	14.460317460299999	26.406708182520944	7.614907818338028	1.563076923076923	596.8599592836922	1.208827358276196	14.890463784397006	25.643887855267568	6.852087491084655	1.680033987000775	641.5199420272895
1063	105-14219_AM	105-14219	AM	2010	3.0	3	7.0	1358.946156	407.68384679999997	1.63205060623	11.0290697674	36.96448162889546	10.62831581504206	1.72	701.2162164959999	1.6423852532564145	10.959669763419255	37.198552109731516	10.862386295878105	1.7606313841632175	717.7809754924691
1064	105-14220_AM	105-14220	AM	2010	3.0	3	7.0	870.7702619439999	313.47729429983997	1.39345172031	15.501075268800001	20.22293865834427	7.972946696648092	1.8278571428571428	572.9917115094931	1.2485032018548947	17.300716544346056	18.119324335285157	5.869332373588978	1.874661831019035	587.6639185150309
1065	105-14222_AM	105-14222	AM	2010	3.0	3	4.0	188.266165745	88.48509790015	1.9863448027400001	14.196930946300002	6.232691997656136	1.7135348015309817	1.6316666666666666	144.3781847404114	1.9722554374151393	14.298350743532108	6.188482817864601	1.6693256217394465	1.6880065981963022	149.36342909749897
1066	105-14223_AM	105-14223	AM	2010	3.0	3	4.0	440.678125	132.2034375	1.14355914356	15.740331491700001	8.399024986843779	2.209725478420361	1.78	235.32211875000002	1.2013769360549549	14.982808026186895	8.823675593315707	2.6343760848922897	1.7830250221423203	235.72203707572837
1067	105-14224_AM	105-14224	AM	2010	3.0	3	4.0	494.00454749999994	237.12218279999996	1.9645610494499999	14.6597633136	16.175034871161202	4.132262763455164	1.6408333333333334	389.0779816109999	2.033276715999357	14.164328826165098	16.740799067159138	4.698026959453098	1.722854679180822	408.52706217455017
1068	105-14225_AM	105-14225	AM	2010	3.0	3	4.0	696.8993825	167.2558518	0.925265127886	15.5631067961	10.746944937875615	2.337902615106027	1.8081818181818183	302.42899020927274	0.9408247136654456	15.305720386423221	10.927669366569805	2.5186270438002176	1.5719132323620006	262.9116866343977
1069	105-14226_AM	105-14226	AM	2010	3.0	4	7.0	816.1786883330001	293.82432779988	1.65984732825	13.013245033099999	22.57886692006866	4.7497208157136095	1.4981818181818183	440.2022656492748	1.701584630135362	12.694049780105093	23.146618525191215	5.317472420836165	1.5245547474296783	447.95127385764107
1070	105-14228_AM	105-14228	AM	2010	3.0	4	4.0	53.06962375	25.473419399999997	2.74228440174	10.5021929825	2.425533356930594	1.0530430875349577	2.062222222222222	52.53185156266666	2.6997506003884606	10.66765204010179	2.3879124763575366	1.0154222069619003	2.1311059924587097	54.28655673175394
1071	105-14229_AM	105-14229	AM	2010	3.0	4	4.0	152.732114444	41.23767089988	1.20515787734	13.4422222222	3.06777184741635	1.1577361410756322	1.9627272727272727	80.93830133894629	1.112742594905797	14.558623058166894	2.832525489197762	0.9224897828570442	1.7751620407921833	73.20354803214741
1072	105-14230_AM	105-14230	AM	2010	3.0	4	4.0	106.947475882	54.54321269982	2.23125	13.7142857143	3.9771092593618755	1.192871755542498	1.6325	89.04179473245615	2.0781372096977373	14.724725517258186	3.704192151893926	0.9199546480745481	1.5678481355955491	85.51547434080427
1073	105-14231_AM	105-14231	AM	2010	3.0	4	4.0	125.3680975	30.0883434	0.8825431034469999	16.3164835165	1.8440458306816012	0.5168140971120931	1.6192857142857144	48.72162463414286	0.9003669393997409	15.993479291454472	1.8812881707407219	0.5540564371712137	1.6857315164598121	50.72086874744558
1074	105-14232_AM	105-14232	AM	2010	3.0	4	4.0	193.625194	58.0875582	1.45644475921	12.3588621444	4.700073317538658	1.784031239226456	1.810909090909091	105.19128721309092	1.3159996497270345	13.677815190705841	4.246844791372151	1.330802713059949	1.7387873116474462	101.00190916274256
1075	105-14233_AM	105-14233	AM	2010	3.0	4	7.0	280.72882799999996	168.43729679999998	2.6719999999999997	13.473053892200001	12.501790473599998	3.8639803813103013	1.625	273.7106073	2.746458328546567	13.107790358884234	12.850167128728609	4.212357036438914	1.7815928758831918	300.0866880119027
1076	105-14234_AM	105-14234	AM	2010	3.0	4	5.0	589.26263	70.71151559999998	0.570101596519	12.6293279022	5.598992768866413	2.187921104608228	2.3033333333333332	162.87219093199997	0.6130546775262651	11.74446629956841	6.02083686021548	2.609765195957295	2.1665211212178055	153.1979920607223
1077	105-14235_AM	105-14235	AM	2010	2.0	3	5.0	866.8383949999999	104.02060739999997	0.589572569281	12.212237093699999	8.517735661526137	2.064844383617425	1.612	167.68121912879997	0.5939976373623157	12.121260333579874	8.58166597674903	2.1287746988403153	1.622119663207917	168.7338726423709
1078	105-14237_AM	105-14237	AM	2010	3.0	4	4.0	86.02664764709999	43.873590300021	2.35155642024	13.0126582278	3.371608593104371	0.7877693528244011	1.698	74.49735632943566	2.3050283863051932	13.275324582466318	3.3048977467540057	0.7210585064740354	1.4988137472441374	65.75834028262851
1079	105-14238_AM	105-14238	AM	2010	3.0	4	4.0	82.7475725	19.8594174	0.817957842869	17.6048192771	1.1280670984124366	0.26235579065339604	1.5293333333333334	30.371669010400005	0.8368195557399174	17.20801085637571	1.1540797809667767	0.2883684732077364	1.571468145259428	31.208441827510814
1080	105-14239_AM	105-14239	AM	2010	3.0	4	4.0	87.94985	26.384954999999998	1.21265377856	14.8434782609	1.7775452987714204	0.5317967152012967	1.765	46.569445574999996	1.3106392898498709	13.733755839153758	1.9211754824400444	0.6754268988699208	1.856482730951701	48.983213314437734
1081	105-14240_AM	105-14240	AM	2010	3.0	4	7.0	92.487725	22.197053999999998	1.15363346331	12.482300885	1.778282241756881	0.3813625438338268	1.4445454545454546	32.064653459999995	1.294789147097526	11.121501931244845	1.995868376162342	0.5989486782392875	1.7011294616751096	37.76006252179334
1082	105-14241_AM	105-14241	AM	2010	3.0	4	7.0	112.325755	26.9581812	1.00215203055	14.369077306700001	1.8761247242718637	0.47205278677186363	1.5999999999999999	43.133089919999996	1.0770041833706325	13.370421603129918	2.0162551339210792	0.612183196421079	1.710996865842582	46.125363542016416
1083	105-14243_AM	105-14243	AM	2010	3.0	2	1.0	736.03512	618.2695008	2.35252796007	21.4237623762	28.859053323224632	7.339056776083464	1.5121052631578948	934.8885662096842	2.239848591184482	22.50152095028323	27.476787109905022	5.956790562763854	1.5346554019349201	948.8306292543264
1084	105-14244_AM	105-14244	AM	2010	3.0	2	1.0	1285.73095833	462.8631449988	0.889169225661	24.292338709699997	19.053873343777692	4.907689205661923	1.558095238095238	721.184862112416	0.8152487876576645	26.494979602558047	17.46984341720766	3.323659279091891	1.466624490476812	678.8464241943598
1085	105-14245_AM	105-14245	AM	2010	3.0	2	1.0	779.682854	233.90485619999998	0.800748863334	22.4789579158	10.405502651691817	3.2128563970838266	1.7115789473684213	400.3466275591579	0.7721968658175743	23.310117920437616	10.034477603175024	2.841831348567032	1.731275016149854	404.95363369518424
1086	105-14246_AM	105-14246	AM	2010	3.0	2	1.0	707.896435	254.8427166	0.932322899506	23.1679389313	10.999800947152677	3.574313866728725	1.8063157894736843	460.32642282694735	0.9359577971718162	23.07796362749338	11.042686465473029	3.617199385049076	1.8884757138069472	481.26428113968655
1087	105-14247_AM	105-14247	AM	2010	2.0	2	1.0	869.2998527269999	286.86895139991	0.886295180722	22.340186915900002	12.840937834571406	4.006045583267715	1.8038888888888889	517.4797139975043	0.8100033258468128	24.444344076365635	11.735596197783574	2.900703946479884	1.6195130989846895	464.5880244841565
1088	105-14248_AM	105-14248	AM	2010	2.0	2	1.0	1106.14742364	365.0286498012	1.16619423792	16.9783037475	21.49971252898369	7.094477730195227	2.077049180327869	758.1824578657711	1.1104566958627942	17.83050169697608	20.472146886540276	6.0669120877518194	1.775417002072552	648.0780711006379
1089	105-14249_AM	105-14249	AM	2010	2.0	2	1.0	1041.4302319	656.1010460970001	2.09257500758	18.0638686131	36.32118125686973	12.880629413505455	1.8659999999999999	1224.2845520170022	1.8605820910826916	20.316222638692494	32.29444064308724	8.85388879972297	1.7019884166086099	1116.6763805818857
1090	105-14250_AM	105-14250	AM	2010	2.0	2	5.0	488.948425682	215.13730730008	1.64072825354	16.0904159132	13.370524942339339	3.4196781661913467	1.6630769230769231	357.7898910636715	1.6880273471556857	15.639557051302408	13.755971898332257	3.805125122184264	1.7098511774782692	367.852778206546
1091	105-14251_AM	105-14251	AM	2010	1.0	3	5.0	195.931294	88.1690823	1.65664100096	16.298039215699998	5.409796916859134	0.9205361072714032	1.3093333333333335	115.4427184248	1.8022636765178057	14.981159722514805	5.8853309044888515	1.3960700949011202	1.5908122747189772	140.26045837354772
1092	105-14252_AM	105-14252	AM	2010	1.0	4	5.0	26.99193	9.7170948	1.4181818181799999	15.2307692308	0.6379910727264548	0.1952988267127299	1.6884615384615385	16.406940835384614	1.5912555355081577	13.57418687194208	0.7158509671091451	0.2731587210954203	1.959923348722917	19.044760980274045
1093	105-14253_AM	105-14253	AM	2010	1.0	4	5.0	10.391960000000001	1.0391960000000002	0.289655172414	20.7142857143	0.050168082758656536	0.010382630997562942	1.5364705882352943	1.5966940894117652	0.35525708927651944	16.889177390432916	0.06153029102463366	0.021744839263540063	1.862497907880165	1.9355003758774363
1094	105-14254_AM	105-14254	AM	2010	1.0	4	5.0	121.19421750000001	43.6299183	1.1633587786200001	18.5669291339	2.349872614110111	0.4438036626026031	1.526	66.5792553258	1.2467037294438452	17.325688124503937	2.518221382404642	0.6121524308971346	1.5553762684842045	67.86093951972471
1095	105-14255_AM	105-14255	AM	2010	1.0	4	5.0	48.35908	4.3523172	0.481621621623	11.2121212121	0.38817964216327305	0.1844194736239835	3.56	15.494249232	0.5183507741064852	10.417655899729926	0.4177827758846241	0.21402260734533451	2.5715652205796937	11.192267540450795
1096	105-14257_AM	105-14257	AM	2010	3.0	4	1.0	187.87467	157.8147228	3.4491428571499996	14.6123260437	10.800109601165222	1.8486222046683156	1.356153846153846	214.02104330492307	3.234732959862768	15.580884303394923	10.128739789539015	1.177252393042107	1.3027164124533115	205.5878295183298
1097	105-14258_AM	105-14258	AM	2010	3.0	4	1.0	227.69594500000002	81.9705402	1.48041014571	14.590551181099999	5.618056451917103	1.5820869689082935	1.6925	138.7351392885	1.3808051585276466	15.643047005293703	5.240062257197122	1.2040927741883125	1.524681506372808	124.97896671032882
1098	105-14259_AM	105-14259	AM	2010	3.0	4	1.0	274.39360600000003	82.3180818	1.0638571245000001	16.9195652174	4.865259877672433	0.9987459368551177	1.5207142857142857	125.18228296585714	1.1531179585659015	15.609851417443942	5.273469913237606	1.4069559724202896	1.6130482918220368	132.7830412335567
1099	105-14260_AM	105-14260	AM	2010	3.0	4	1.0	66.4408433333	23.918703599987996	1.60394158016	13.4668246445	1.7761205207196034	0.48531082832548766	1.6845454545454546	40.29214342797978	1.4931595954123316	14.465968719194565	1.6534463791734055	0.36263668677928973	1.5013243201529767	35.90973142119253
1100	105-14261_AM	105-14261	AM	2010	2.0	4	1.0	93.3762638333	30.814167064989	1.3015342960299998	15.2128146453	2.0255401635697607	0.34537838248340463	1.4107692307692308	43.4716787670691	1.3061774359144251	15.15873682669956	2.032766147817478	0.3526043667311216	1.4064132617044849	43.3374532085781
1101	105-14262_AM	105-14262	AM	2010	2.0	4	1.0	100.177984	45.080092799999996	1.8820482462700001	14.3460721868	3.1423299850344018	0.662676915729951	1.3984615384615384	63.04277593107692	1.893477002871455	14.25948134519434	3.161411814967076	0.6817587456626248	1.4932871776381593	67.3175245449783
1102	105-14263_AM	105-14263	AM	2010	2.0	4	1.0	90.9313	21.823511999999997	1.09582995294	13.1407249467	1.6607540366628835	0.519356965532885	1.7381818181818183	37.93323176727272	1.0458178385530628	13.769128302423168	1.5849595937136685	0.4435625225836699	1.6465532240351313	35.93357404336937
1103	105-14265_AM	105-14265	AM	2010	3.0	4	1.0	109.53353	28.478717800000002	1.12465116279	13.870967741900001	2.053116864649889	1.0053347528021894	2.718	77.4051549804	1.2582730987666166	12.397944464752063	2.2970515701991028	1.249269458351403	2.7762075882252324	79.062832459285
1104	105-14266_AM	105-14266	AM	2010	3.0	4	1.0	71.7564	18.656664	1.00349537377	15.5456621005	1.200120257306494	0.3221595984827535	1.7708333333333333	33.0378425	1.0852066891021996	14.37514176484298	1.2978420877648846	0.4198814289411442	1.76869497486981	32.99794786463449
1105	105-14267_AM	105-14267	AM	2010	3.0	4	1.0	147.661435	38.3919731	1.0333089632999999	15.0971302428	2.542998071987339	0.4789134967193949	1.4307692307692308	54.930053820000005	1.020953817304578	15.279829249461635	2.512591762198697	0.44850718693075325	1.4162954107061423	54.37437530948367
1106	105-14268_AM	105-14268	AM	2010	3.0	4	2.0	0.0	0.0	0.8958762886589999	14.734177215199999	0.0	0.0	1.5858333333333334	0.0	1.103375401231101	11.963290087192428	0.0	0.0	1.9234435890279802	0.0
1107	105-14270_AM	105-14270	AM	2010	3.0	3	1.0	1722.03792	447.7298592	0.763795407604	20.424317617899998	21.921410916932405	5.045049846443651	1.7686666666666668	791.8848776384001	0.9168970851935936	17.01390510659789	26.315525824013978	9.439164753525224	2.01425841456872	901.8436363472683
1108	105-14271_AM	105-14271	AM	2010	3.0	3	1.0	1489.825205	387.3545533	0.700845665962	22.2588235294	17.402292299419972	4.240397861781969	1.839375	712.4902814761875	0.7993550832217318	19.515732529185335	19.848322512143476	6.686428074505475	1.924642455841279	745.5190187446136
1109	105-14272_AM	105-14272	AM	2010	3.0	3	1.0	1089.278955	283.21252830000003	1.0699386503	14.5802752294	19.424360915214905	7.788677747596266	2.7044444444444444	765.932548758	1.0027008415284928	15.557980360542771	18.20368208062962	6.567998913010981	2.0233280154594135	573.031842838482
1110	105-14273_AM	105-14273	AM	2010	3.0	3	1.0	709.0586	3.977818746	0.017744975288299998	18.96875	0.20970378891594318	0.059028836415943226	1.552941176470588	6.177318523199999	0.019761062495145996	17.03349706437499	0.23352918845534543	0.08285423595534545	1.997711657290182	7.9465348794716135
1111	105-14274_AM	105-14274	AM	2010	3.0	3	2.0	563.8296	70.39976385599999	0.391195283549	19.1505376344	3.6761246707553212	0.9261338951303212	1.4222222222222223	100.1241085952	0.4245663896333572	17.645296902728266	3.989718294006999	1.2397275183819991	1.8260020771696213	128.5501150333068
1112	105-14276_AM	105-14276	AM	2010	3.0	4	2.0	443.832447143	217.47789910007	1.09090909091	26.95	8.06968085715218	0.7075312599942183	1.136153846153846	247.0883515160026	1.1164068675474716	26.334485083011064	8.25829320051409	0.8961436033561285	1.2898279981850513	280.50908324573385
1113	105-14277_AM	105-14277	AM	2010	3.0	4	2.0	307.13698476900004	199.63904009985004	1.87486744433	20.8014705882	9.597352228217954	2.0552653336344715	1.3931578947368422	278.12870481279106	1.7927524180488752	21.754258762872162	9.177009535281089	1.634922640697607	1.4156061669254234	282.6102563244196
1114	105-14278_AM	105-14278	AM	2010	3.0	4	2.0	30.6903450494	20.990968399987626	2.25121681972	18.2290748899	1.1515103496369954	0.28839487266355085	1.4305882352941177	30.029432440452887	2.29362306366728	17.892041918337217	1.173201387286846	0.3100859103134017	1.6068006402079347	33.728301463684645
1115	105-14280_AM	105-14280	AM	2010	3.0	4	2.0	35.852020247	11.872037984591579	1.3076582941600001	15.193877551	0.7813698606396967	0.21468546996694782	1.7458333333333333	20.726599648099466	1.2429366793247045	15.985046004752736	0.7426965165481375	0.1760121258753886	1.54116252955859	18.296740091348823
1116	105-14282_AM	105-14282	AM	2010	3.0	4	1.0	117.49873799999999	35.249621399999995	0.987433542773	18.2290748899	1.9337032522449418	0.38969881072128043	1.342941176470588	47.338168033058814	1.0631103477865689	16.93145028404304	2.0819020703277156	0.537897628804054	1.5920886597841666	56.12052249262527
1117	105-14283_AM	105-14283	AM	2010	3.0	4	1.0	333.189636667	119.94826920012	1.3547928994100003	15.9433962264	7.523382565224157	1.8142788431713304	1.500714285714286	180.00808113532295	1.4181490287144092	15.231121386150079	7.875209326950215	2.1661056048973886	1.6340778342341713	196.00480795466945
1118	105-14284_AM	105-14284	AM	2010	2.0	4	1.0	298.489289091	98.50146540003	1.1181064520000001	17.708510638299998	5.562379999759005	1.3583055055206203	1.562	153.85928895484687	1.0931961803802208	18.112028156843206	5.438455845311479	1.234381351073093	1.5183355416061748	149.55827581715644
1119	105-14285_AM	105-14285	AM	2010	2.0	3	1.0	993.077768	446.8849956	1.84226519338	14.6558704453	30.49187677176498	10.700690075502706	1.8816666666666666	840.888600054	2.007994300703326	13.446253303877857	33.23490830498633	13.443721608724053	2.2279676097904777	995.6452954981602
1120	105-14286_AM	105-14286	AM	2010	2.0	3	2.0	999.186584	299.7559752	1.07825263407	16.6936758893	17.956259435423423	5.329638744601578	1.6957142857142855	508.30048937485714	1.0574921507734028	17.021402936027087	17.610532828968154	4.983912138146309	1.7306204987426044	518.7638353016998
1121	105-14287_AM	105-14287	AM	2010	2.0	3	2.0	951.6673405710001	666.1671383997	3.4725797425900002	12.094754653099999	55.07901214252256	22.850316525655494	2.067	1376.96747507218	3.4486786698580816	12.178577368510927	54.69991430379624	22.471218686929173	2.260456259708584	1505.8416780077564
1122	105-14288_AM	105-14288	AM	2010	1.0	2	2.0	879.6350414289999	307.8722645001499	1.58071342201	13.2851405622	23.17418194095238	9.575583685642915	2.2640000000000002	697.0228068283395	1.5001287058529442	13.998798848436012	21.992762938696444	8.39416468338698	2.116812466265841	651.7078475114117
1123	105-14289_AM	105-14289	AM	2010	1.0	2	2.0	898.9449900000001	323.6201964	1.4028469750900001	15.397260274	21.018037666563508	5.951920515707104	1.732258064516129	560.5936950541935	1.422817426491406	15.181146644558943	21.31724328715238	6.251126136295976	1.7648072024073935	571.1272534512152
1124	105-14290_AM	105-14290	AM	2010	1.0	2	2.0	1046.52859156	669.7782985984	2.60995534977	14.7128953771	45.523214937154755	12.930597000425472	1.467857142857143	983.1388597283659	2.6659719800201453	14.403752285389674	46.50026502314845	13.907647086419171	1.784858881497561	1195.4597448876798
1125	105-14291_AM	105-14291	AM	2010	0.0	3	2.0	574.3503599999999	103.38306479999999	0.999099467865	10.809734513299999	9.563885650734518	4.694217030853325	2.65375	274.35280821299995	0.8842801506438296	12.213324015174036	8.464777047718961	3.595108427837768	2.3351107503982407	241.4109060235979
1126	105-14292_AM	105-14292	AM	2010	0.0	3	3.0	367.31226000000004	33.0581034	0.473981191221	11.392857142899999	2.9016517090812948	1.525950360764212	3.432857142857143	113.48374638599999	0.38231606573691335	14.124439132819365	2.3404896356689036	0.9647882873518207	2.267823130250762	74.96993153274136
1127	105-14293_AM	105-14293	AM	2010	0.0	3	3.0	774.876618621	224.71421940009	1.59669802266	10.8974895397	20.620732745960296	8.830899618988658	2.3825	535.3816277207144	1.497447075525662	11.619776274157752	19.338945440787167	7.549112313815532	2.1579190445612344	484.91509362716585
1128	105-14294_AM	105-14294	AM	2010	0.0	3	3.0	1108.33351263	210.58336739970002	1.12607541157	10.123655914	20.801118606527517	6.937829113468042	1.89875	399.8451688501804	1.0204925112101375	11.1710765877953	18.850767492702357	4.98747799964288	1.6718818090484955	352.07050124373444
1129	105-14295_AM	105-14295	AM	2010	0.0	3	3.0	901.527499412	153.25967490004	0.9534782608700001	10.6976744186	14.32644787109723	5.873073635026376	2.0144444444444445	308.73310065974727	0.8128297649514025	12.548753059762568	12.213139757404694	3.759765521333839	1.8156563011888254	278.26689445040853
1130	105-14296_AM	105-14296	AM	2010	0.0	3	3.0	888.31624	79.9484616	0.482215523737	11.198312236300001	7.13933134859471	2.4530205865788175	2.1325	170.49009436199998	0.46428629075403566	11.630754789744053	6.873884201436195	2.1875734394203032	1.8534352864399293	148.1792998260277
1131	105-14297_AM	105-14297	AM	2010	0.0	3	3.0	712.735814667	106.91037220004999	0.7374539268520001	12.204152249100002	8.760163755570641	2.460200750264142	2.12125	226.78362702935604	0.7044888116406568	12.775220629892258	8.368573451474838	2.068610446168338	1.6195614627225234	173.14791878052236
1132	105-14298_AM	105-14298	AM	2010	0.0	4	3.0	303.65852	63.7682892	1.1125181527799999	11.3256578947	5.630426929105144	1.7703609969006397	2.065	131.681517198	1.0477337084895149	12.025956498207	5.302554454567292	1.4424885223627875	1.6263321187950304	103.70841688657025
1133	105-14300_AM	105-14300	AM	2010	2.0	3	5.0	1702.176525	238.30471350000005	0.621500072538	13.5156862745	17.63171389599968	6.609294215162131	2.162	515.214790587	0.6630885143315854	12.667992007775117	18.811561718205848	7.789142037368298	2.2775438042166725	542.7494237475544
1134	105-14301_AM	105-14301	AM	2010	2.0	2	5.0	2078.85165	124.731099	0.270301793265	13.3184466019	9.365288815448402	3.579987377586522	3.5933333333333333	448.20041574	0.33213378330105947	10.839005789232871	11.5076143906025	5.722312952740619	2.8051461768232935	349.8889654908177
1135	105-14302_AM	105-14302	AM	2010	2.0	2	5.0	2296.386853	459.27737060000004	0.81849890195	14.660984848499998	31.3265019605486	12.534465520278653	2.444	1122.4738937464	0.6053897092185307	19.821942489723256	23.17014948651545	4.3781130462455025	1.4634361273328933	672.1230966024981
1136	105-14303_AM	105-14303	AM	2010	2.0	2	5.0	2356.7658165	471.3531633	0.709602614103	16.9108734403	27.87278640361652	8.781933293054506	2.0575	969.80913348975	0.6004788819063845	19.984050000064475	23.58646837345179	4.495615262889777	1.4674879343969531	691.7050799825868
1137	105-14304_AM	105-14304	AM	2010	2.0	2	2.0	2088.2208	375.879744	0.702721425036	15.3688212928	24.457291606096934	9.282493705402624	2.0641666666666665	775.8784382399999	0.5467554706086838	19.752888778555313	19.029102437314034	3.8543045366197273	1.4974777703375697	562.8715609601766
1138	105-14305_AM	105-14305	AM	2010	2.0	2	2.0	2039.37179069	591.4178193001	1.0054848187999998	17.3050847458	34.17595625712943	9.727100560547193	1.727857142857143	1021.8855034906728	1.046223576981077	16.631244394442383	35.5606474941666	11.111791797584365	1.8323059467462797	1083.6583873152897
1139	105-14307_AM	105-14307	AM	2010	2.0	3	1.0	1149.569585	229.913917	0.643443642696	18.6496519722	12.328054021748816	2.5236225931823304	1.5633333333333332	359.43209024333333	0.6741619841949087	17.79987641149853	12.916601873228627	3.1121704446621434	1.6014616428454935	368.19831923186246
1140	105-14308_AM	105-14308	AM	2010	2.0	3	1.0	603.186142727	132.70095139993998	0.731067961166	18.0557768924	7.349501059450196	1.8478032402159363	1.8553846153846154	246.21130367435018	0.7388546270922327	17.865490065276692	7.427781209195997	1.9260833899617371	1.6557223547728215	219.71593173250236
1141	105-14309_AM	105-14309	AM	2010	2.0	3	2.0	857.3797066669999	257.2139120001	1.1590570719600002	15.5298651252	16.56253353945628	4.366520642349332	1.7575	452.05345034017574	1.1980214505279092	15.024772713433705	17.119321330573207	4.9233084334662625	1.745776054706287	449.03788850710464
1142	105-14310_AM	105-14310	AM	2010	2.0	4	2.0	175.139090645	108.5862361999	2.1949030470900004	16.9483568075	6.406888728688039	0.9721421721419219	1.24875	135.59706245462513	2.224084189586329	16.72598554235443	6.492068041367857	1.0573214848217407	1.386065373549761	150.50762204077697
1143	105-14311_AM	105-14311	AM	2010	3.0	4	2.0	93.8420453191	44.105761299977	1.30797773655	21.56	2.045721767161649	0.26582825222341755	1.1800000000000002	52.044798333972864	1.3337436164191951	21.14349388656174	2.0860204816011736	0.3061269666629424	1.3561642362434774	59.81465608732043
1144	105-14313_AM	105-14313	AM	2010	2.0	3	5.0	1343.72520818	295.6195457996	1.017429513	12.973871734000001	22.785761402740018	9.854022741347128	2.078181818181818	614.351165179896	0.8524966260338078	15.483932248989948	19.092020104833765	6.160281443440878	1.869903767273141	552.7801023702469
1145	105-14314_AM	105-14314	AM	2010	2.0	3	5.0	837.245603235	284.6635050999	1.20660247593	16.9069767442	16.83704363041429	4.174076321693472	1.7292307692307693	492.24889189582717	1.2911835165982766	15.799458200756302	18.01729537069021	5.354328061969394	1.7782617159915244	506.20621305911027
1146	105-14315_AM	105-14315	AM	2010	2.0	3	5.0	860.1100949999999	120.4154133	0.418615601946	20.0661417323	6.000925085970937	1.639627972609776	1.5338888888888889	184.70386451183333	0.4440400111329263	18.91721419105497	6.36538826932237	2.00409115596121	1.840925271959385	221.67577747740424
1147	105-14316_AM	105-14316	AM	2010	2.0	3	1.0	3009.16695	601.83339	0.737123745821	16.279491832999998	36.9688068997459	11.734702497232696	1.9875	1196.143862625	0.7317331206832363	16.399421675480976	36.698452049672596	11.464347647159398	1.8320116664606598	1102.5657917455683
1148	105-14317_AM	105-14317	AM	2010	2.0	2	1.0	1967.78329105	373.87882529949997	0.642982171798	17.7298850575	21.087492901785748	4.276394641901517	1.39	519.6915671663049	0.6920521489563587	16.47274705698355	22.696810920859473	5.885712660975241	1.6557554647948574	619.0519081607289
1149	105-14318_AM	105-14318	AM	2010	2.0	3	1.0	1799.00484926	485.7313093002	0.962620619602	16.8290598291	28.862652711027728	7.70710788087923	1.5306666666666666	743.4927241021728	0.9840219638125656	16.463047163331147	29.50433807795256	8.348793247804062	1.7304920114064608	840.5541504339968
1150	105-14320_AM	105-14320	AM	2010	2.0	3	5.0	1481.36111571	414.7811123988	1.19363005308	14.074712643699998	29.46995245292625	5.0567027531668876	1.4158333333333333	587.260924971301	1.1912866731190317	14.102399010318964	29.412095920367715	4.998846220608348	1.4180595734244765	588.1843273127722
1151	105-14321_AM	105-14321	AM	2010	1.0	3	8.0	1065.12440545	468.654738398	1.72032	15.345982142899999	30.539246953062403	7.083053840072842	1.4271428571428573	668.8372623708601	1.8834794818352385	14.016611412339982	33.43566605445054	9.979472941460983	1.782714583985966	835.4776369962423
1152	105-14322_AM	105-14322	AM	2010	1.0	2	8.0	923.59316	110.8311792	0.462630185348	15.5631868132	7.121367913282417	3.310116909151931	2.236923076923077	247.9208223950769	0.4132252778705898	17.423909875752642	6.360867336339601	2.549616332209116	2.2093833763836845	244.86856490948117
1153	105-14323_AM	105-14323	AM	2010	1.0	4	8.0	318.41219081599996	156.02197349984	2.43091963545	12.0941883768	12.900574113687775	4.203697107018735	1.630909090909091	254.45765496246634	2.3594247490746714	12.460664410479804	12.521160056972617	3.824283050303579	1.7160753071879928	267.7454561018148
1154	105-14324_AM	105-14324	AM	2010	1.0	4	9.0	501.18479749999995	120.28435139999998	1.0284148012799998	14.002132196199998	8.590431065425323	2.1684155075001765	1.5608333333333333	187.74382514349995	1.007890351049856	14.287268436492546	8.4189886915521	1.9969731336269518	1.5416434150983287	185.4355782751834
1155	105-14325_AM	105-14325	AM	2010	1.0	4	9.0	285.2296	34.227552	0.649965701741	11.0775075988	3.089824285355079	0.8424472663133886	1.5230000000000001	52.128561696000006	0.6582459083738588	10.938161420231225	3.129186952451873	0.881809933410183	1.6516536554668628	56.53206137848213
1156	105-14326_AM	105-14326	AM	2010	1.0	4	10.0	227.43157000000002	38.66336690000001	0.77021986353	13.2429718876	2.9195385467968946	0.8009978947422558	2.28125	88.20080574062501	0.7087988347743011	14.390542844568772	2.686720530114832	0.5681798780601929	1.4842499279673236	57.38609953629921
1157	105-14327_AM	105-14327	AM	2010	1.0	4	10.0	146.40958	95.166227	2.71594101124	14.3596638655	6.6273297126737285	1.319676226893076	1.3792307692307693	131.25618847	2.797622955800564	13.940406057627523	6.82664669928532	1.518993213504667	1.5083682108445635	143.5457115528176
1158	105-14329_AM	105-14329	AM	2010	2.0	3	7.0	1455.93523899	771.6456766647001	2.5195048143000003	12.621527777799999	61.137264065738776	19.850711007238633	1.6990909090909092	1311.096154260295	2.3000122810670014	13.826013131220162	55.81114883525366	14.524595776753518	1.6585773952858636	1279.834076486136
1159	105-14330_AM	105-14330	AM	2010	2.0	4	5.0	689.65990963	186.20817560010002	1.29819739426	12.478841870799998	14.921911626787553	4.189451938017768	1.5772727272727274	293.7010769692487	1.3521177340459103	11.981205180650297	15.541689904520382	4.809230215750598	1.727494330083688	321.6735675644005
1160	105-14332_AM	105-14332	AM	2010	2.0	4	8.0	587.819292955	258.6404889002	1.74298884758	15.146396396400002	17.076041200215432	3.9002648935086266	1.6358333333333333	423.0927330925772	1.7689494661525604	14.924112025325188	17.330377074448716	4.1546007677419095	1.5475154132258622	400.250143057332
1161	105-14333_AM	105-14333	AM	2010	2.0	4	8.0	1097.22961375	263.3351073	0.844917509315	17.0430839002	15.451141873271824	2.85137597375038	1.3933333333333333	366.913582838	0.8669241363014626	16.610449977127608	15.85358058707677	3.253814687555325	1.4709355265527575	387.3489647161524
1162	105-14334_AM	105-14334	AM	2010	2.0	4	5.0	136.732446471	46.489031800140005	1.2775267538600001	15.9683544304	2.911322641457214	0.7142984543059578	1.7633333333333334	81.97565940758021	1.3342406011871666	15.289596180665393	3.0405663596876518	0.8435421725363954	1.6402252089494318	76.25248189824141
1163	105-14335_AM	105-14335	AM	2010	2.0	4	5.0	39.26236	2.7483652000000003	0.461077844311	9.10909090909	0.30171673852270725	0.16248851157222735	2.82	7.750389864000001	0.412488875327104	10.182092781700833	0.2699214453181312	0.13069321836765133	2.411982526685461	6.629008839350393
1164	105-14337_AM	105-14337	AM	2010	1.0	4	8.0	90.45872	10.855046399999999	0.440816326532	16.3333333333	0.6645946775531126	0.13790635149770747	1.4721428571428572	15.980179021714285	0.4743696115578373	15.178038020511233	0.7151811311403194	0.1884928050849143	1.6049338594238376	17.421631512976834
1165	105-14338_AM	105-14338	AM	2010	1.0	3	8.0	250.52107142900002	87.68237500015	1.25620269133	16.7170474517	5.245087402733082	0.9595363274437108	1.4614285714285715	128.1415280359335	1.475568482426043	14.231803030566926	6.161016619737265	1.8754655444478927	1.8034598992850859	158.13164718684766
1166	105-14339_AM	105-14339	AM	2010	1.0	4	9.0	388.03387375	93.1281297	1.2411341515	11.6022913257	8.026701544166073	2.7888989738602152	1.9755555555555557	183.97979400733337	1.2163121575988585	11.839066073652731	7.866171970038425	2.628369399732568	1.8009820244843984	167.72208756355164
1167	105-14340_AM	105-14340	AM	2010	1.0	3	9.0	213.181959167	25.58183510004	0.616621983916	11.6765217391	2.1908780432775874	0.9784687968307327	2.3444444444444446	59.97519117898267	0.6338677849468671	11.358835660978619	2.252152937463663	1.0397436910168083	2.555842761028339	65.38314805425792
1168	105-14341_AM	105-14341	AM	2010	1.0	3	9.0	352.39181	42.2870172	0.57390560388	12.545617173499998	3.370660575340271	1.5879026832643086	2.6355555555555554	111.44978310933332	0.5840669564815276	12.32735377356982	3.430340199261946	1.647582307185984	2.6812949667314703	113.38396637644712
1169	105-14342_AM	105-14342	AM	2010	1.0	3	10.0	359.156495349	154.43729300007	1.9242394504499998	13.407894736800001	11.518384953931793	4.100647538003099	1.8927272727272728	292.30767638740525	1.787608898659377	14.432687160680835	10.700522451619793	3.282785035691098	1.811885177235661	279.8226419992276
1170	105-14343_AM	105-14343	AM	2010	1.0	3	10.0	355.499482727	234.62965859982	2.3576482229700004	16.796398892	13.969045395301098	3.045876931648476	1.432	335.9896711149422	2.4294113470230405	16.300244933211978	14.394241286629919	3.471072822977297	1.602035103668999	375.8849494387845
1171	105-14344_AM	105-14344	AM	2010	2.0	3	6.0	146.491090512	46.777535022291836	1.18182778974	16.2114989733	2.885454028606654	1.2550066594093572	2.0492857142857144	95.86053427068235	1.3362359272780904	14.338186549906084	3.262444302804683	1.631996933607386	2.8278835664928734	132.28142257058394
1172	105-14346_AM	105-14346	AM	2010	2.0	4	8.0	1452.7330650000001	145.27330650000002	0.398820326678	15.044368600699999	9.65632459265387	2.2519766568623556	1.7836363636363637	259.11475213909097	0.42194525731859944	14.219854106499799	10.216230448777711	2.8118825129861964	1.6345500511184883	237.45649056572685
1173	105-14347_AM	105-14347	AM	2010	1.0	4	8.0	1597.57043159	584.2315068324631	1.46325478004	14.9953379953	38.96087617457722	8.228024684216352	1.5841666666666667	925.5200787404269	1.4989674695521333	14.638076172897806	39.911768454529536	9.17891696416866	1.5251215139028191	891.0240401700513
1174	105-14351_AM	105-14351	AM	2010	1.0	4	9.0	121.36418	14.5637016	0.789873417722	9.11538461538	1.597705660760467	0.847386155350881	2.7728571428571427	40.383064008	0.8334836060323901	8.638442253560292	1.6859175731594014	0.9355980677498156	2.855496817284206	41.5866035666769
1175	105-14353_AM	105-14353	AM	2010	2.0	4	9.0	198.88478330900003	35.81914947395091	0.646838028171	16.705882352899998	2.144104017813503	0.569635909068445	1.75	62.68351157941409	0.6698743798608838	16.131382726182387	2.220463681381377	0.6459955726363193	1.6759961735085727	60.03275745667332
1176	105-14354_AM	105-14354	AM	2010	1.0	4	9.0	183.919907407	49.65837499989001	1.03494132986	15.6530612245	3.172438559325478	0.8066274588060431	1.7491666666666665	86.86077427064093	1.262829417328216	12.82833593968261	3.8709911584306878	1.5051800579112529	1.986543061568288	98.64850030478763
1177	105-14355_AM	105-14355	AM	2010	1.0	4	8.0	40.5970252941	27.605977199988	3.01683937825	13.524087591199999	2.0412450757842024	0.4287464075629443	1.5563636363636364	42.96493906034496	3.1302277773004565	13.034195241595606	2.117965604189351	0.5054669359680924	1.5450216045648513	42.65183118910616
1178	105-14356_AM	105-14356	AM	2010	1.0	4	8.0	11.2675468182	2.478860300004	0.954570739848	13.828205128199999	0.1792611750420192	0.05214013401618749	1.7727272727272727	4.394343259098	1.020819618581867	12.93078596817876	0.19170221408847088	0.06458117306263916	1.8095195854989345	4.485546262573003
1179	105-14357_AM	105-14357	AM	2010	1.0	4	8.0	94.9712265517	27.541655699992997	1.28427087066	13.5485436893	2.032812996853331	0.6720592567357377	1.9843137254901961	54.6512854282214	1.2795264938520894	13.598780551715096	2.025303342108819	0.664549601991226	1.7825571633146167	49.09457565756736
1180	105-14358_AM	105-14358	AM	2010	1.0	4	8.0	201.895826667	36.34124880006	0.810136847439	13.331081081099999	2.7260541421182363	1.0696617628987828	2.437777777777778	88.59188874147961	0.7650684258470877	14.11638441103119	2.574402038220302	0.9180096590008493	1.8730684340189252	68.06964598022053
1181	105-14360_AM	105-14360	AM	2010	2.0	4	9.0	105.413989286	29.515917000080005	1.04106230848	16.1373626374	1.8290421838694857	0.34134475443064966	1.417142857142857	41.8282709486848	1.15615827820388	14.53088242044092	2.0312542725250666	0.5435568430862308	1.6150584261905963	47.66993045772148
1182	105-14361_AM	105-14361	AM	2010	1.0	3	9.0	137.56249931	39.893124799899994	1.13717044189	15.3011363636	2.6072001354640917	0.496452791553857	1.4538461538461538	57.99846605523922	1.057807996670386	16.44910990914153	2.425245196868041	0.314497852957806	1.3295174887190688	53.038607101119446
1183	105-14362_AM	105-14362	AM	2010	1.0	3	9.0	85.474335	56.4130611	2.4856692251	15.9313232831	3.5410154007564634	0.8327551463132843	1.6023076923076922	90.39108174715385	2.2157339540151955	17.872181778972017	3.156473104272824	0.4482128498296443	1.3555597720983605	76.4712762480869
1184	105-14363_AM	105-14363	AM	2010	1.0	3	9.0	38.31196	8.4286312	0.926282144417	14.2505175983	0.5914614077603054	0.15587323204949327	1.6125	13.59116781	0.9425931018150154	14.003921707662263	0.6018764868835466	0.1662883111727345	1.7087805249759676	14.402680846764818
1185	105-14364_AM	105-14364	AM	2010	1.0	3	9.0	69.57780749999999	19.4817861	1.26817120623	13.2474226804	1.4706095344018955	0.4955451650323416	1.8163636363636364	35.38600784345455	1.3683789220207663	12.277301067448807	1.5868134203903064	0.6117490510207524	2.1348391613659006	41.59047989963386
1186	105-14366_AM	105-14366	AM	2010	2.0	3	1.0	596.1194142109999	113.26268870009	0.541797599298	21.0410677618	5.382934458574164	1.4773245033972762	1.6111111111111112	182.4787762390339	0.5955032120310482	19.143473569384593	5.916517098611956	2.010907143435068	1.9365680556996452	219.34090483924746
1187	105-14367_AM	105-14367	AM	2010	2.0	3	2.0	898.0827400000001	404.13723300000004	1.56910569106	17.207253886	23.486445639612644	7.619259420502809	1.8192857142857142	735.2410946078571	1.5403544320862625	17.528433351167816	23.056095482319577	7.188909263209746	1.829866465776084	739.5171702382358
1188	105-14368_AM	105-14368	AM	2010	1.0	3	5.0	755.745673913	347.64300999998005	1.5979083014300002	17.2725806452	20.126871435256543	6.755986435237934	1.7333333333333334	602.5812173332988	1.534057493956756	17.991502996939193	19.322621909860608	5.951736909841998	1.81627451326835	631.4151387788579
1189	105-14369_AM	105-14369	AM	2010	1.0	2	5.0	1053.53338162	389.8073511994	1.1355542003299999	19.5499254844	19.939070944774326	5.795117708212638	1.6211764705882352	631.946505826792	1.1645789836009133	19.06268300614264	20.448713912610877	6.304760676049187	1.8173518217309885	708.4170998263608
1190	105-14370_AM	105-14370	AM	2010	1.0	2	5.0	1189.05284609	546.9643092014	1.37306431641	20.1010248902	27.21076722153218	6.816870532426434	1.5776470588235294	862.9166336930323	1.3421309958421135	20.56431159514539	26.597744673861186	6.203847984755437	1.5796316750555517	864.0021479394103
1191	105-14371_AM	105-14371	AM	2010	1.0	2	5.0	1381.4018449999999	248.65233209999997	0.711102323282	15.1876876877	16.371967689425684	4.525739385460663	1.908181818181818	474.47385916172715	0.8187135963425072	13.191426218212994	18.84954120856874	7.00331290460372	2.070477434305053	514.8290426003759
1192	105-14372_AM	105-14372	AM	2010	0.0	3	6.0	1012.1696300000001	91.09526670000001	0.410441962116	13.156549520799999	6.923948148857096	2.794516294827416	2.7575	251.19519792525003	0.4314589783432672	12.515674191634922	7.278494574498047	3.1490627204683665	2.3796785524263457	216.77745239354792
1193	105-14373_AM	105-14373	AM	2010	0.0	3	6.0	1197.7557	107.79801299999998	0.362913635899	14.879573170699999	7.244697933429197	2.8194921452576596	2.03	218.82996638999995	0.3769527170494612	14.32540410443957	7.524954424607988	3.0997486364364506	2.266316395240666	244.30440423626644
1194	105-14374_AM	105-14374	AM	2010	0.0	3	6.0	1137.35727	102.3621543	0.450214694658	11.9942775393	8.534249267168441	3.9066654380536265	2.765	283.0313566395	0.3703011528016043	14.582725328141631	7.019411803804759	2.391827974689944	1.9400240877229715	198.58504501321553
1195	105-14375_AM	105-14375	AM	2010	0.0	3	6.0	1513.2790300000001	408.58533810000006	1.49662392044	10.8243626062	37.74682657663734	12.463080407202748	2.02	825.3423829620001	1.4585836800318408	11.106664788438025	36.787401608206906	11.503655438772315	1.8331474467590407	748.9971693211945
1196	105-14376_AM	105-14376	AM	2010	0.0	3	6.0	371.14961	37.114961	0.517227179137	11.600318471300001	3.1994777636349614	0.8080498641524659	1.7244444444444444	64.00268830222223	0.49254943039151944	12.18151850308851	3.0468254832589095	0.6553975837764143	1.5301742696651714	56.79235834182632
1197	105-14378_AM	105-14378	AM	2010	1.0	4	5.0	94.03845	13.165383	0.749467035134	11.2079646018	1.174645305168282	0.24946027354516226	1.77875	23.417925011250002	0.7460266117738096	11.25965195802804	1.16925310383268	0.24406807220956056	1.4783744525930362	19.463365885802666
1198	105-14379_AM	105-14379	AM	2010	1.0	4	5.0	268.77685	16.126611	0.35446153846199996	10.15625	1.5878509292328367	0.5317532867956224	2.545	41.042224995	0.3025313617160973	11.899592754877183	1.355223773804387	0.2991261313671728	1.5044083752309578	24.261008652491693
1199	105-14380_AM	105-14380	AM	2010	1.0	4	5.0	182.4474935	36.489498700000006	1.0165938864700002	11.8041237113	3.0912501082312516	0.7991961697893617	1.768888888888889	64.54586881155556	0.9669636382324591	12.409980608924602	2.940334868352549	0.6482809299106591	1.5038735731210529	54.87559279136502
1200	105-14381_AM	105-14381	AM	2010	1.0	4	5.0	228.937415	32.0512381	0.788195794311	10.657250470800001	3.0074584610572	1.113177249474115	2.115	67.78836858150001	0.6458298002537127	13.00652276606016	2.464243416667522	0.5699622050844367	1.5281014796464278	48.977544365109964
1201	105-14382_AM	105-14382	AM	2010	1.0	4	5.0	470.32504000000006	32.922752800000005	0.43138866064099995	9.736	3.3815481511920793	1.3238761011920788	2.6666666666666665	87.79400746666667	0.3662359264930988	11.468017461359416	2.8708321129550627	0.8131600629550623	1.6554695532571417	54.50261486981132
1202	105-14383_AM	105-14383	AM	2010	1.0	4	5.0	458.322897778	123.74718240006001	1.53391033409	10.5612431444	11.717103820862484	3.8750770528112044	1.9725	244.09131728411836	1.4821569199300382	10.930016776337478	11.321774241734172	3.479747473682893	1.7215307472321428	213.03457938504758
1203	105-14384_AM	105-14384	AM	2010	1.0	4	5.0	485.707660303	160.28352789999002	1.90125764787	10.414159292	15.39092339633538	5.291142180202496	1.98375	317.96244847160517	1.854512435945273	10.676660677073132	15.012514937763262	4.912733721630377	1.7798871408584618	285.2865902006207
1204	105-14385_AM	105-14385	AM	2010	1.0	4	2.0	1177.55264	423.9189504	2.25044230391	9.59811320755	44.16690460228172	11.151410022924999	1.605	680.389915392	2.0385506638770106	10.595763148177104	40.008345267035445	6.992850687678726	1.4089958290784186	597.300032980901
1205	105-14386_AM	105-14386	AM	2010	1.0	4	2.0	971.3261633330001	203.97849429993002	0.986716891353	12.7696202532	15.973732206229569	2.7369707331567446	1.2841666666666667	261.9423830968268	0.9704592836913727	12.983543165327765	15.710541544980542	2.473780071907717	1.3759003239606449	280.65407638827827
1206	105-14387_AM	105-14387	AM	2010	1.0	4	2.0	838.031715263	159.22602589997	1.05523891151	10.8032407407	14.738727917083107	3.7043532878376237	1.80375	287.2039442170709	1.0447530970842305	10.91166901712559	14.592270499597154	3.557895870351671	1.5570973769418353	247.93042726971603
1207	105-14388_AM	105-14388	AM	2010	2.0	4	2.0	194.7505075	38.9501015	1.0306620209100001	11.6430020284	3.345365860553302	0.7828591829201856	1.6888888888888889	65.78239364444445	1.044581391666217	11.48785541819651	3.390545935867534	0.8280392582344172	1.5580389051954755	60.68577349831265
1208	105-14389_AM	105-14389	AM	2010	2.0	4	2.0	21.682394285700003	6.071070399996001	1.46214738684	11.489949748699999	0.5283809357545134	0.21640403955738588	2.1622222222222223	13.12700333154691	1.3423996191239063	12.514902239740078	0.48510729718030077	0.17313040098317323	1.8740664820639623	11.37758954688316
1209	105-14391_AM	105-14391	AM	2010	1.0	4	5.0	152.19961	21.3079454	0.651117318436	12.9009009009	1.6516633655034167	0.4929931425556207	2.0433333333333334	43.53923510066667	0.7706628097574102	10.899708528356467	1.954909651443034	0.7962394284952378	2.0575077288439467	43.84126234628482
1210	105-14393_AM	105-14393	AM	2010	1.0	4	5.0	356.0671195	71.2134239	0.949640287767	12.6363636364	5.6355946971057795	2.2151612725122116	2.082	148.26634855979998	0.9725475577573287	12.338728223915046	5.771536791123532	2.3511033665299634	2.0577434061165496	146.5389534572077
1211	105-14394_AM	105-14394	AM	2010	1.0	3	5.0	546.831025	76.5563435	0.483254571606	17.3821428571	4.404309878787414	1.4335553774289487	2.1475	164.40474766625	0.5313574182725369	15.808568227594748	4.842712027922085	1.871957526563619	2.139722123540843	163.8093018843422
1212	105-14395_AM	105-14395	AM	2010	1.0	3	5.0	309.69698999999997	21.678789300000002	0.231578947368	18.136363636400002	1.1953217157873004	0.34849400875605036	1.8285714285714287	39.64121472000001	0.3268058843175852	12.851665779427954	1.6868466447907389	0.840018937759489	2.8106106438987677	60.93063595341872
1213	105-14396_AM	105-14396	AM	2010	1.0	3	5.0	195.274860345	56.62970950005	1.16691006918	14.9111747851	3.797803346571647	1.3621169164625995	2.1136363636363638	119.69461326146931	1.243483992460571	13.992942495037166	4.047019382816351	1.6113329527073033	2.1960320801989868	124.36065875445912
1214	105-14397_AM	105-14397	AM	2010	1.0	4	5.0	930.291448182	306.99617790006	1.4534626038799998	13.622641509400001	22.53573051069843	5.062982764491254	1.4641666666666666	449.49357047533783	1.5323635863787142	12.92121541911043	23.759078998560287	6.286331252353114	1.607498025842989	493.4957499156895
1215	105-14398_AM	105-14398	AM	2010	1.0	4	2.0	713.0762616669999	256.70745420011997	2.04695898161	10.552238806	24.327297639869133	9.028879630308268	1.8644444444444446	478.61678683089036	2.1230869724305883	10.173864886595542	25.232048691578548	9.93363068201768	2.004752013685692	514.634785735818
1216	105-14399_AM	105-14399	AM	2010	1.0	4	2.0	597.323526	238.92941040000002	1.9664233576599996	12.2048997773	19.576515560103836	3.5517395439685964	1.3554545454545455	323.8579553694546	2.095231238929879	11.454582937708485	20.85884852371573	4.834072507580491	1.5291452198226723	365.3577657882095
1217	105-14402_AM	105-14402	AM	2010	1.0	4	5.0	16.9287794444	6.094360599983999	2.04518272425	10.5614035088	0.5770407877054232	0.2850254259426702	2.318888888888889	14.132145080185119	1.8921779774116756	11.41541665628452	0.5338710608192191	0.241855699056466	2.255411053349037	13.74528826029878
1218	105-14403_AM	105-14403	AM	2010	1.0	4	5.0	54.0913535135	20.013800799995	1.49930135072	14.806896551700001	1.3516539897510595	0.5170501198598646	2.398	47.99309431838801	1.5848580805310286	14.00756337284256	1.428785311712182	0.5941814418209872	2.092046125484948	41.869794419857094
1219	105-14404_AM	105-14404	AM	2010	1.0	4	5.0	139.86520212	64.3379929752	2.26895705521	12.1641791045	5.2891356188091105	2.2882963942098167	2.3822222222222225	153.26739659869867	2.3290287469645468	11.850433377420282	5.429167940624778	2.4283287160254834	2.2285982841451673	143.38354074987453
1220	105-14410_AM	105-14410	AM	2010	1.0	4	5.0	142.280150286	49.7980526001	1.6325953054799998	12.8629550321	3.871431756998541	0.8163365054639008	1.481818181818182	73.79165976196637	1.5708851475102574	13.36825931118104	3.725096247830079	0.6700009962954384	1.418977741839205	70.66232822647986
1221	105-14411_AM	105-14411	AM	2010	1.0	4	5.0	23.2116921	9.748910682	1.99756097561	12.6153846154	0.7727795052805821	0.1865551708229508	1.5118181818181817	14.73858042196909	1.9923239951811902	12.648545146748686	0.7707535189931279	0.18452918453549655	1.5467813249019617	15.079432981054847
1222	105-14412_AM	105-14412	AM	2010	1.0	4	2.0	122.074355654	65.92015205316001	2.97963446475	10.8738170347	6.062282622813457	1.9754784037732163	1.8755813953488372	123.63861076947336	2.946744870607501	10.995183303168156	5.995366355935672	1.9085621368954302	1.7533179983169065	115.57898904659262
1223	105-14413_AM	105-14413	AM	2010	0.0	3	3.0	534.53272	96.2158896	0.9	12.0	8.017990800000002	3.2689340576506756	2.5325	243.66674041200002	0.841537904078381	12.83364652698292	7.497159080835269	2.748102338485944	2.048340693423381	197.08292202161147
1224	105-14414_AM	105-14414	AM	2010	0.0	3	3.0	1122.2294960000002	505.0032732000001	2.32220795893	11.626865671600001	43.43417112262004	15.973416734346037	2.0433333333333334	1031.8900215720003	2.146534826517441	12.578412270070206	40.14841160848526	12.687657220211248	1.8452364126935012	931.8504282380443
1225	105-14415_AM	105-14415	AM	2010	0.0	3	3.0	879.139185	158.2450533	0.8488091902480001	12.723707664900001	12.437023662252278	2.4970077514481845	1.592	251.92612485360002	0.8367111289407022	12.907680591834696	12.259758999622647	2.3197430888185537	1.46407746665739	231.68301674652764
1226	105-14416_AM	105-14416	AM	2010	0.0	3	3.0	1027.65121556	184.97721880080002	0.883454208133	12.224742268	15.131379847991246	4.476010101404857	1.736	321.12045183818884	0.7814419300291721	13.820604686002483	13.384162488067187	2.7287927414807966	1.5008934387478088	277.6310940159386
1227	105-14417_AM	105-14417	AM	2010	0.0	3	3.0	642.6906976380001	72.36697255403881	0.6350576652619999	10.63840399	6.8024275654599045	2.2222394291268426	1.7555555555555555	127.04424070597925	0.6090056108122252	11.093493853019819	6.523370681306089	1.9431825449730273	1.780684543898995	128.8627495157397
1228	105-14419_AM	105-14419	AM	2010	0.0	3	6.0	458.27856619	96.2384988999	1.24518131329	10.1190082645	9.510665115018705	3.529403530190275	2.01125	193.55968091242386	1.2190847153206614	10.335622981447818	9.31133992335495	3.330078338526519	2.009758999204917	193.41618923404653
1229	105-14420_AM	105-14420	AM	2010	0.0	3	6.0	2323.8993600000003	139.4339616	0.269958595308	13.335378323099999	10.455943447712672	1.9330851591847937	1.4872727272727273	207.37632834327275	0.28663734148472386	12.559424328151813	11.101938907140855	2.579080618612978	1.5770060688878855	219.8882036522804
1230	105-14422_AM	105-14422	AM	2010	0.0	4	3.0	25.1283534125	4.23412755000625	1.20330978261	8.401826484019999	0.5039532247023771	0.16110888866964007	1.54375	6.536434405322149	1.2004399736680247	8.421912150349524	0.5027513318137053	0.15990699578096823	1.7525069771318567	7.420338073452168
1231	105-14423_AM	105-14423	AM	2010	0.0	4	3.0	18.0	1.2600000000000002	0.411602365531	10.2040229885	0.1234807096593	0.044384664461699995	1.77	2.2302000000000004	0.4139812441677654	10.145387162269495	0.12419437325032961	0.04509832805272961	1.8950738788746335	2.3877930873820388
1232	105-14424_AM	105-14424	AM	2010	0.0	4	3.0	20.6655557143	2.8931778000020003	0.856885688569	9.80294117647	0.2951336489651499	0.08050621573074261	1.4977777777777779	4.333337416002997	0.8689269346518261	9.6670958915157	0.2992809663283872	0.08465353309397994	1.6544330118886446	4.786568861586672
1233	105-14425_AM	105-14425	AM	2010	1.0	4	3.0	545.9049610000001	109.18099220000002	0.945904173107	12.6862745098	8.606229678828571	1.8457967252641412	1.6149999999999998	176.327302403	0.9486467841700952	12.649597511151596	8.63118309525252	1.8707501416880932	1.495671514190876	163.29889992463626
1234	105-14426_AM	105-14426	AM	2010	1.0	4	3.0	360.11341400000003	72.02268280000001	1.14316820904	10.4971428571	6.861170108894334	2.6220481077194595	2.427142857142857	174.80934011028575	1.4826703953905906	8.093504825689024	8.898824965347258	4.659702964172384	2.6417731729734726	190.26759126661798
1235	105-14431_AM	105-14431	AM	2010	0.0	4	3.0	609.772570909	201.22494839997	1.7807926829299998	11.1186440678	18.097975542102695	4.78944720881006	1.89	380.3151524759433	1.6261831814980225	12.175750078635332	16.526698322517102	3.218169989224468	1.448981179265695	291.57116303026714
1236	105-14432_AM	105-14432	AM	2010	1.0	4	3.0	555.36654	99.9659772	0.890322580646	12.1304347826	8.240922851620667	2.200682537419565	1.4517543859649122	145.1260458473684	0.8461072889504461	12.76433868498741	7.831661292219824	1.7914209780187227	1.5223181933684857	152.18002580941922
1237	105-14433_AM	105-14433	AM	2010	1.0	4	3.0	502.31772479999995	125.57943119999999	1.43426294821	10.4583333333	12.007595015163123	3.6300479037354676	1.6655555555555557	209.15951929866665	1.3450373359557164	11.152106784709993	11.260601572805477	2.883054461377822	1.586365868622677	199.21492345672968
1238	105-14435_AM	105-14435	AM	2010	0.0	2	3.0	1440.9942199999998	100.8695954	0.283821571237	14.798029556700001	6.816420727730587	1.9364209502684375	2.067	208.49745369180002	0.3303883550381551	12.712312452764749	7.934795166088155	3.0547953886260055	2.1323216417318034	215.08642126415074
1239	105-14436_AM	105-14436	AM	2010	0.0	2	3.0	1266.3358127999998	316.58395319999994	1.10673049845	13.553435114500001	23.35820775508716	7.433461618263433	1.8072727272727271	572.1535445105453	1.142323384406932	13.131132746431216	24.109416857889983	8.184670721066254	1.934972787315051	612.5813343426215
1240	105-14437_AM	105-14437	AM	2010	0.0	2	3.0	1241.16411333	223.4095403994	0.702162977868	15.3810444874	14.524991497311476	4.743487977192171	1.9033333333333333	425.222825226858	0.6579329291681173	16.41504706817972	13.6100456776926	3.828542157573294	1.7250378590157776	385.3899152542798
1241	105-14439_AM	105-14439	AM	2010	1.0	4	10.0	41.54591	7.993433083999999	0.8367860951989999	13.795640327000001	0.5794173300064848	0.2599355920369767	2.2745454545454544	18.181426887425452	0.8105964045381538	14.241365907090742	0.5612827544877621	0.24180101651825414	2.1549648978672287	17.225567709470585
1242	105-14440_AM	105-14440	AM	2010	1.0	4	6.0	45.9254866667	23.421998200017	1.6909145911	18.0967153285	1.2942679251348592	0.21838376344367136	1.360625	31.86855630089813	1.7288065503734233	17.700071759555968	1.3232713696413048	0.24738720795011704	1.4331419770386926	33.56704880656906
1243	105-14441_AM	105-14441	AM	2010	1.0	2	6.0	73.0308652941	12.415247099997	0.656774193549	15.530451866400002	0.7994131276286363	0.3426343527941215	2.265	28.120534681493208	0.7118661594580866	14.328536150341556	0.8664700266468639	0.4096912518123491	2.6297429970813724	32.64890911825193
1244	105-14442_AM	105-14442	AM	2010	1.0	2	6.0	122.530213529	20.83013629993	0.6700177935930001	15.223476298	1.3682903886196625	0.4723705477631828	2.1136363636363638	44.02733354303387	0.705868666093761	14.450280186605037	1.4415039729983155	0.5455841321418359	2.1020172666791983	43.78530616973401
1245	105-14443_AM	105-14443	AM	2010	1.0	2	6.0	65.146005	10.423360800000001	0.534218066657	17.9701897019	0.5800362140254544	0.1012415057108315	1.4513333333333334	15.127770974400002	0.6035839685939633	15.904994995746831	0.6553514039323697	0.17655669561774687	1.6869395657831963	17.583579741953592
1246	105-14445_AM	105-14445	AM	2010	1.0	2	6.0	460.87487000000004	78.34872790000001	0.536314496314	19.0186915888	4.11956456279717	1.2058892968999355	1.9207142857142858	150.48552094507147	0.5686459066529921	17.93734885042337	4.3679101384121655	1.4542348725149297	1.9091923682191538	149.5827933663591
1247	105-14446_AM	105-14446	AM	2010	1.0	2	6.0	647.927135742	106.51922111598479	0.685695431473	14.3853955375	7.4046779484279295	3.0498447057420393	1.8815384615384616	200.42001142284525	0.606293212884022	16.269355800766462	6.547230414062652	2.192397171376761	1.9167044081080862	204.165860661248
1248	105-14447_AM	105-14447	AM	2010	1.0	2	6.0	368.25284	125.20596560000001	1.17253201573	17.398245614	7.19647074639162	2.0354663935473862	1.7328571428571429	216.96405181828575	1.0989855799532997	18.562572951018048	6.745076015614162	1.5840716627699272	1.5841313989902663	198.34270144785518
1249	105-14448_AM	105-14448	AM	2010	1.0	2	6.0	542.1869652940001	92.17178409998002	0.574015170051	17.7695652174	5.187059051377852	1.5682218271898187	1.8192857142857142	167.68681007332077	0.5779128767394258	17.649719206030188	5.222280480727914	1.6034432565398806	1.8127800395716063	167.08717042814732
1250	105-14449_AM	105-14449	AM	2010	1.0	2	6.0	488.63013647099996	83.06712320007	0.520361173815	19.6017699115	4.23773585625722	0.8637665954878393	1.53875	127.81953582410772	0.5111299384233705	19.955786646861036	4.1625581927704225	0.7885889320010419	1.4646478731196575	121.66408532115108
1251	105-14450_AM	105-14450	AM	2010	1.0	2	6.0	342.385023793	99.29165689997	0.9954151177220001	17.4801444043	5.680253812752649	0.8579295339792061	1.3726666666666667	136.29434770469214	0.996879297200557	17.454470214059807	5.688609031512698	0.866284752739255	1.3779864323905444	136.82255605773562
1252	105-14452_AM	105-14452	AM	2010	2.0	4	10.0	71.3649262745	36.396112399995	2.33074766356	13.128834355799999	2.772227252907042	0.6437996271769667	1.425	51.864460169992874	2.294428776734843	13.336652813231478	2.7290290082295545	0.6006013824994796	1.5029916364589724	54.703052536813175
1253	105-14453_AM	105-14453	AM	2010	2.0	4	10.0	500.16396625	40.0131173	0.33031852143199997	14.531428571400001	2.7535570300877454	1.2163646635904037	2.3663636363636367	94.68558575627273	0.33950870489797985	14.138076375515523	2.8301670069695732	1.2929746404722315	2.2736233627648654	90.97475831033101
1254	105-14454_AM	105-14454	AM	2010	2.0	3	10.0	149.924688421	28.485690799990003	0.706042296073	16.1463414634	1.7642195208465326	0.6905033203203907	1.895	53.980384065981056	0.8020556620083329	14.21347736820984	2.004132420381637	0.9304162198554948	2.572617510567061	73.28278695265331
1255	105-14456_AM	105-14456	AM	2010	0.0	2	3.0	2413.98178	169.702919134	0.431490247074	9.77542372881	17.36015991140557	6.2612116357886025	2.184285714285714	370.67966193698	0.4419376757717589	9.544332224298543	17.78049162014289	6.681543344525921	2.0896428929497124	354.61849888118286
1256	105-14461_AM	105-14461	AM	2010	2.0	4	10.0	41.714496000000004	10.428624000000001	1.31056393963	11.445454545499999	0.9111585702906647	0.2741015147011584	1.637	17.071657488000003	1.2958670290483458	11.575261707997655	0.9009406666628185	0.2638836110733123	1.681338034007799	17.53404217356655
1257	105-14462_AM	105-14462	AM	2010	2.0	4	10.0	71.4550816667	21.436524500009998	1.7411964361599999	10.3377192982	2.0736222257263295	0.6825434132637042	1.7122222222222223	36.70409361612823	1.6695821703423595	10.78114052709905	1.9883355055179919	0.5972566930553664	1.7019249260612088	36.483355374688806
1258	105-14463_AM	105-14463	AM	2010	2.0	4	10.0	12.4961173077	3.2489905000020003	1.51732522796	10.28125	0.3160112340420134	0.1572140444034938	2.2733333333333334	7.3860384033378805	1.1557942067047453	13.497212487746198	0.24071566650904266	0.08191847687052302	1.8202850892516196	5.914088962273805
1259	105-14475_AM	105-14475	AM	2010	2.0	3	11.0	160.78126	22.509376400000004	0.5743255813970001	14.6258503401	1.5390131771207038	0.5327826719805503	2.237	50.35347500680001	0.619228359862834	13.565270172478364	1.6593385987746645	0.653108093634511	2.1736077635817193	48.92655529642314
1260	105-14476_AM	105-14476	AM	2010	2.0	3	11.0	706.1482135289999	240.09039259986	1.51146616542	13.496828752599999	17.788652208681015	4.831804254051776	1.5441666666666667	370.73958123961717	1.632842248056403	12.49355228545956	19.217143940661753	6.260295986032515	1.8816237966945877	451.7597960736427
1261	105-14477_AM	105-14477	AM	2010	2.0	3	9.0	945.161052727	311.90314739991	1.01384941034	19.5295275591	15.970849599726709	4.5667125832794975	1.709375	533.1594425867212	1.1636923642580908	17.014806153362915	18.33127833420914	6.927141317761931	2.099277329183673	654.7712062376645
1262	105-14478_AM	105-14478	AM	2010	3.0	3	9.0	678.2292032	169.5573008	0.951966152314	15.7568627451	10.760854082621567	3.3984007261305598	1.9191666666666667	325.40871978533335	0.9396415869787911	15.963533551371615	10.621539413836816	3.259086057345809	1.8120633083232336	307.24856343800565
1263	105-14479_AM	105-14479	AM	2010	3.0	3	9.0	720.3832139660001	417.82226410028	2.30206865196	15.116838487999999	27.6395269044887	8.464572149970905	1.676153846153846	700.3343949803924	2.1324438866168887	16.319303977189296	25.602946344053713	6.42799158953592	1.6309772372323184	681.4586019564267
1264	105-14480_AM	105-14480	AM	2010	3.0	3	10.0	461.416922222	249.16513799988002	2.0188706815599997	16.0485762144	15.525684937494107	3.8442438685992637	1.6407692307692305	408.82249181057233	2.1313310264511545	15.201768096037494	16.39053670768913	4.709095638794284	1.7448361082536858	434.75232970020323
1265	105-14482_AM	105-14482	AM	2010	3.0	4	9.0	58.3727166667	15.760633500009002	0.805839416057	20.1032608696	0.7839839318725708	0.16348654998201592	1.4941176470588236	23.54824064118992	0.9424223041749564	17.189745964450925	0.9168625023663883	0.2963651204758335	1.767844721409929	27.862352739067408
1266	105-14483_AM	105-14483	AM	2010	3.0	4	9.0	128.706723871	39.899084400010004	0.9011952191249999	20.6392572944	1.9331647370297784	0.42355125235359503	1.651875	65.90830004326652	1.0066673013545862	18.476809542707475	2.1594141730901577	0.6498006884139744	1.703415096872352	67.9647027183612
1267	105-14485_AM	105-14485	AM	2010	3.0	3	10.0	238.16768734400003	152.42731990016003	1.32614275414	28.9561586639	5.264072547358777	0.8864929982443832	1.3392307692307692	204.13535688167585	1.3223338279606394	29.039565643739255	5.2489531617020715	0.8713736125876779	1.4089302468492615	214.75946145350383
1268	105-14486_AM	105-14486	AM	2010	3.0	3	9.0	418.17526000000004	146.361341	1.42352434295	14.752118644100001	9.92137770382409	4.206370245796858	2.1341666666666668	312.3594952508334	1.3265284549653995	15.830794975708042	9.245356359209238	3.530348901182005	2.1176163596163953	309.93717011699385
1269	105-14488_AM	105-14488	AM	2010	2.0	4	11.0	505.45275	25.272637500000002	0.373271889401	8.03703703704	3.1445217165905217	1.5931013666834557	2.327142857142857	58.81303783928571	0.38952181283445414	7.701750970426381	3.2814145247026687	1.7299941747956031	2.664661023347358	67.34301210343682
1270	105-14489_AM	105-14489	AM	2010	2.0	4	11.0	676.2194400000001	202.865832	1.41145092461	12.7528344671	15.907509230454275	2.7344032564414738	1.4000000000000001	284.01216480000005	1.473191269505711	12.218372707326324	16.603342921300687	3.430236947287883	1.4738151476690455	298.9867361460838
1271	105-14490_AM	105-14490	AM	2010	2.0	4	11.0	591.045215588	200.95537329992	1.74779116466	11.671875	17.217060095321187	5.205382073816867	1.673	336.1983395307662	1.6508765344981393	12.357071878910393	16.262377954027052	4.25069993252273	1.5995232087606295	321.4327835183782
1272	105-14491_AM	105-14491	AM	2010	3.0	3	11.0	334.23297	46.79261580000001	0.335000874585	25.0745614035	1.8661389544190345	0.3581590704359128	1.3491304347826087	63.12934209886958	0.33422085501530546	25.13308153560713	1.8617938167950825	0.3538139328119607	1.466102332434678	68.60276316509977
1273	105-14493_AM	105-14493	AM	2010	3.0	4	7.0	125.032699434	66.26733070002	2.25063380282	14.129353233800002	4.690046996733225	1.62637012664813	1.6638461538461538	110.25864331087942	1.9575501129947366	16.24479485296605	4.0792962484177275	1.0156193783326328	1.569315205030495	103.9943296643255
1274	105-14494_AM	105-14494	AM	2010	3.0	4	7.0	174.675835	94.3249509	1.9867282654299998	16.3082191781	5.783890311368114	1.264247239984872	1.4907142857142859	140.6115518059286	1.9154795784222471	16.914824028918865	5.576466579772567	1.0568235083893245	1.4383291590493061	135.6703273053641
1275	105-14495_AM	105-14495	AM	2010	3.0	3	7.0	1601.38813389	288.2498641002	0.798959687906	13.517578125	21.324076061152102	5.726139692082568	1.68	484.259771688336	0.8961484574943376	12.051574613203238	23.918025100587656	8.32008873151812	1.9688718642528695	567.527047301597
1276	105-14496_AM	105-14496	AM	2010	3.0	3	7.0	1791.33124094	1719.6779913024	4.2363699342	13.596546310799999	126.4790301885232	46.34492062173236	1.7883333333333333	3075.357474445792	4.123858528248783	13.967501456569154	123.11994358114823	42.985834014357394	1.974138932877284	3394.8832746422713
1277	105-14497_AM	105-14497	AM	2010	3.0	3	7.0	2990.400946	897.1202838	1.37684052907	13.0734094617	68.62175367703449	27.582399431856793	2.186	1961.1049403868	1.240348344730745	14.512052260534473	61.81898105753924	20.779626812361546	1.921726016375818	1724.0193891969175
1278	105-14498_AM	105-14498	AM	2010	3.0	3	7.0	2287.96094429	320.3145322006	0.675644456967	12.432574430799999	25.764135496108693	12.156891137543901	2.6155555555555554	837.8004542224583	0.7391052628690893	11.365092933302266	28.18406625272784	14.576821894163043	2.963910877189246	949.3837261111433
1279	105-14499_AM	105-14499	AM	2010	2.0	3	11.0	1214.5663548	607.2831774	2.28676567224	13.1189655172	46.290477446905136	14.005353714816085	1.71	1038.454233354	2.2791783570478583	13.162638153013164	46.13688915097784	13.85176541888878	1.788831325621711	1086.3271712562066
1280	105-14500_AM	105-14500	AM	2010	2.0	3	11.0	1254.25673667	112.8831063003	0.42533310845100003	12.6959314775	8.891281943390974	2.04988156154891	1.65	186.257125395495	0.4465814925539889	12.091858014799335	9.335464091799734	2.494063709957669	1.6799046610167023	189.63285642391784
1281	105-14502_AM	105-14502	AM	2010	3.0	4	7.0	159.676202396	101.2985828000224	1.73967787646	21.879912663800003	4.629752611757841	2.1554345169834543	2.0469999999999997	207.35819899164582	1.7346097863940941	21.94384022191378	4.616265055505762	2.1419469607313752	2.308330981257695	233.83065703478957
1282	105-14503_AM	105-14503	AM	2010	3.0	4	7.0	860.844171429	120.51818400006	0.496797520662	16.9082969432	7.127754167371014	2.6805887061141354	1.9357142857142857	233.288770457259	0.5692072578122616	14.757366292701992	8.166645837046158	3.7194803757892787	2.2669051088797767	273.20328702264896
1283	105-14505_AM	105-14505	AM	2010	3.0	4	7.0	299.532532727	98.84573579991	1.5125	13.090909090899999	7.550715929159791	3.7489568599347876	2.6	256.998913079766	1.3064683485236548	15.155361415662727	6.522162889349188	2.7204038201241842	2.0971247730315943	207.29184125452718
1284	105-14506_AM	105-14506	AM	2010	3.0	4	7.0	1261.84688229	183.093982620279	0.48119140225199997	18.0925925926	10.119831178607322	2.2142188029538206	1.3623529411764705	249.43862573445068	0.5622348848442341	15.484631485312368	11.824238942589567	3.918626566936063	1.7925732523882303	328.20937591834763
1285	105-14507_AM	105-14507	AM	2010	3.0	4	7.0	664.55699	485.12660270000003	3.15034802783	13.903225806500002	34.89309671378568	9.963672114628828	1.496923076923077	726.1972068109231	3.075022509499315	14.243798172108878	34.058795051585186	9.129370452428333	1.6161961992161378	784.0597714223774
1286	105-14508_AM	105-14508	AM	2010	3.0	4	7.0	149.61154	53.86015439999999	2.05323193916	10.52	5.11978653991523	1.9515421634549104	1.8888888888888888	101.73584719999998	1.9450569068844097	11.105073544916925	4.850049320443552	1.6818049439832314	1.840855268029853	99.14874896414126
1287	105-14559_AM	105-14559	AM	2010	3.0	4	10.0	892.932881163	399.3195844560936	1.45570129248	18.432352941199998	21.66405915344782	5.893143495630567	1.4894117647058824	594.75128696637	1.3879449776194637	19.33217845999987	20.65569512935772	4.884779471540466	1.5399969089885936	614.9509257609938
1288	105-14561_AM	105-14561	AM	2010	3.0	4	10.0	148.344473333	22.251670999949997	0.759374999997	11.851851851900001	1.877484740613364	0.49796390986551636	1.6802083333333333	37.38744304470765	0.7374256867379585	12.20461961368877	1.8232170853561382	0.44369625460829065	1.5560107080212329	34.62383834728773
1289	105-14562_AM	105-14562	AM	2010	3.0	4	10.0	169.27116999999998	33.854234	0.9873417721559999	12.153846153800002	2.7854749493786586	0.7631192743493563	1.8599999999999999	62.968875239999996	0.9434958753490272	12.718656555399187	2.6617775118417333	0.6394218368124307	1.5486670747942874	52.42893753818131
1290	105-14563_AM	105-14563	AM	2010	3.0	4	10.0	104.50692	26.12673	1.0003855050100001	14.9942196532	1.7424534656873278	0.43218616378149377	1.5338461538461539	40.07438432307692	1.041022229563019	14.408914213384687	1.8132337810527341	0.5029664791469	1.640113957673794	42.85081454137464
1291	105-14564_AM	105-14564	AM	2010	3.0	4	10.0	71.2529416667	21.375882500009997	1.37003179651	13.138381201	1.626979927970854	0.4620816990871321	1.6681818181818182	35.65885853410759	1.3645764392300321	13.190906337322204	1.6205014237368445	0.45560319485312284	1.6499397405025065	35.26891802507856
1292	105-14566_AM	105-14566	AM	2010	3.0	4	10.0	68.83811999999999	7.296840719999999	0.28109700816	22.6256410256	0.3225031596559843	0.10131974892561083	1.6495000000000002	12.036138767639999	0.2313097814537841	27.495594695681874	0.26538217488148935	0.04419876415111594	1.3930765048898635	10.165057366955633
1293	105-14567_AM	105-14567	AM	2010	3.0	4	10.0	421.53528	42.153528	0.278652581224	21.5321888412	1.9576982308163595	0.5957102502015129	2.0633333333333335	86.97677944	0.22457712144021189	26.71687998101513	1.5777863294648953	0.21579834885004862	1.3382446208095786	56.411732094145954
1294	105-14569_AM	105-14569	AM	2010	2.0	4	10.0	145.289779032	45.039831499920005	1.54568725653	12.033482142899999	3.7428759992303666	0.9119626428484541	1.4463636363636363	65.14397446942975	1.4237584209463168	13.064014039430441	3.447625772903994	0.6167124165220809	1.4170383895573397	63.823170294580585
1295	105-14570_AM	105-14570	AM	2010	2.0	4	10.0	679.128056667	101.86920850005	0.632774472687	14.223076923099999	7.162248299073467	2.381900645390814	1.9372727272727273	197.34843937600593	0.624166034449579	14.419240239396641	7.0648111002215055	2.2844634465388527	1.768202463604961	180.12538543527583
1296	105-17541_AM	105-17541	AM	2010	1.0	3	8.0	305.188918462	39.674559400060005	0.466990291262	16.702702702699998	2.3753376987084023	0.6849005704561724	1.6764285714285714	66.51156493710059	0.48174930224549667	16.19099387096811	2.450409142035438	0.759972013783208	1.823878730321137	72.36158502463198
1297	105-17542_AM	105-17542	AM	2010	1.0	4	8.0	315.97832	37.917398399999996	0.401781503799	17.9201877934	2.115904076291361	0.4666044503680146	1.5326666666666666	58.11473261439999	0.42983287573965734	16.750696390103304	2.263631165949761	0.6143315400264152	1.6246865612873065	61.60388761945681
1298	105-17543_AM	105-17543	AM	2010	0.0	3	3.0	761.17652	68.5058868	0.457423540317	11.805251641099998	5.803000976409563	1.923845438475933	1.9622222222222223	134.423773432	0.440205100888554	12.267009148917401	5.584563113009974	1.7054075750763444	1.806888559705016	123.78250313136687
1299	105N04182_AM	105N04182	AM	2010	3.0	1	10.0	15667.27958	6423.5846278	0.499394467436	49.2596566524	130.40254570041697	39.274944227994574	3.0647826086956518	19686.890452766173	0.5452529963942018	45.11667090815018	142.3771856056782	51.24958413325579	2.007483127362495	12895.23775749359
1300	105N04185_AM	105N04185	AM	2010	2.0	1	9.0	15264.388512799998	14043.390075661126	1.04469861048	52.8387799564	265.77809115248385	66.09957450714595	2.705	37987.370154663346	1.185027652698931	46.58169779775115	301.4787081534651	101.8001915081272	1.9071523170605027	26782.883922181583
1301	105N04186_AM	105N04186	AM	2010	2.0	1	9.0	16343.87219	6047.2327103	0.39136701534100005	56.724248927	106.6075413019179	21.72218601989768	1.2952727272727271	7832.815605123126	0.43180057222167767	51.41262292863051	117.6215560659994	32.736200783979186	1.677092119774735	10141.766324888144
1302	105N04191_AM	105N04191	AM	2010	3.0	1	2.0	13264.717040000001	795.8830224000001	0.108649535265	33.134057971	24.02008903029544	8.06733251797857	2.1691304347826086	1726.3740864146087	0.11102300987623451	32.42571070639486	24.544813515622938	8.592057003306065	1.9618518444929236	1561.404575496043
1303	105N04400_AM	105N04400	AM	2010	1.0	1	6.0	13202.71741	3168.6521783999997	0.281647814317	51.1276824034	61.97527502619172	10.702586055288025	1.2874999999999999	4079.639679689999	0.28909200881234276	49.81113126979383	63.61333496397651	12.340645993072828	1.4212470679070155	4503.437617768177
1304	105N04401_AM	105N04401	AM	2010	1.0	1	6.0	16376.999880000001	5404.4099604	0.37562286272600004	52.7124463519	102.526259629816	19.700053340179647	1.305	7052.754998322	0.3741078499350912	52.92591428764555	102.11273689156745	19.286530601931112	1.4078308315328356	7608.494968494271
1305	105N04402_AM	105N04402	AM	2010	1.0	1	6.0	17845.5586	1070.733516	0.0713720485003	50.439914163100006	21.22790123190243	4.51857670006689	1.335	1429.42924386	0.07038552388076379	51.14688080035549	20.93448318343116	4.22515865159562	1.4421903815613124	1544.2015779905257
1306	105N04862_AM	105N04862	AM	2010	2.0	1	11.0	6988.76929	2725.6200231000003	0.368574721476	63.487804878	42.931394908696205	5.983854945269021	1.2503389830508473	3407.9489678658815	0.3421069307969364	68.39966657644094	39.84844019749641	2.9009002340692196	1.1522399562380619	3140.5682961383295
1307	105N04863_AM	105N04863	AM	2010	2.0	1	11.0	0.0	0.0	0.274377808166	59.042675893900004	0.0	0.0	1.328679245283019	0.0	0.25407354081051003	63.761066769570014	0.0	0.0	1.1939695240549582	0.0
1308	105N04864_AM	105N04864	AM	2010	2.0	1	11.0	2646.5547	449.914299	0.170329419811	59.883959044399994	7.513102109151252	1.031121140980541	1.2853703703703703	578.3065091405556	0.16041625694211528	63.584577987507686	7.075839979442715	0.5938590112720021	1.17327170303059	527.8717158055441
1309	105N04866_AM	105N04866	AM	2010	2.0	1	7.0	6816.787690000001	3340.2259681000005	0.45541579315200004	64.5563909774	51.741212876502345	4.132518918365879	1.1316129032258064	3779.8428051918713	0.4569740682580486	64.33625459770755	51.918253385844764	4.309559427708299	1.171506884636015	3913.097717869149
1310	105N04867_AM	105N04867	AM	2010	2.0	1	11.0	7179.297479999999	3589.6487399999996	0.47076254777500004	63.726394849799995	56.32907288199062	5.433727071752908	1.1562295081967213	4150.45779724918	0.4677753665804546	64.13334720745749	55.97164184161889	5.076296031381184	1.1863734626722418	4258.664005450849
1311	105N04868_AM	105N04868	AM	2010	2.0	1	9.0	2487.7055100000002	1119.4674795	0.443746914016	60.845493562200005	18.398527384051658	2.499259105390108	1.2139655172413792	1358.9949177861208	0.4323614111482503	62.44775621463152	17.92646441374796	2.0271961350864105	1.2315157746416798	1378.6418602026115
1312	105N04870_AM	105N04870	AM	2010	1.0	1	10.0	3072.16648	1259.5882568	0.443978790259	55.408052230699994	22.73294595441084	4.787536967387794	1.2998148148148148	1637.2314767554074	0.39205784646148795	62.74584279342173	20.074449568666164	2.12904058164312	1.2170441850044351	1532.974563438313
1313	105N04871_AM	105N04871	AM	2010	2.0	1	10.0	3581.2996299999995	1325.0808630999998	0.34380694903399994	64.57112068970001	20.521261656114877	1.4909462302890768	1.1052380952380951	1464.5298491690949	0.3380501499152127	65.67072964046324	20.177647946879926	1.1473325210541259	1.1231987360027915	1488.3291505354077
1314	105N04872_AM	105N04872	AM	2010	1.0	1	6.0	1986.64343	854.2566749	0.409516380656	63.0011428571	13.559383785127023	1.2908691376936647	1.2005172413793104	1025.5498667808104	0.41348553681876987	62.396378355812004	13.690805418683873	1.4222907712505113	1.2126309483916349	1035.8980818538714
1315	105N05618_AM	105N05618	AM	2010	3.0	1	7.0	7985.72217133	3727.415680689991	0.616974198895	45.3918495298	82.11640898757278	16.917604007844865	1.3943902439024392	5197.472060123093	0.5684272313495528	49.26857556333018	75.65503240293084	10.456227423202925	1.28568563022721	4792.284778546696
1316	105N06039_AM	105N06039	AM	2010	1.0	2	2.0	954.09464	19.081892800000002	0.057596191987300004	20.834710743800002	0.9158703009915646	0.2731659291488888	2.090845070422535	39.897281495211274	0.05519146846635987	21.742490883920226	0.8776314039580496	0.2349270321153736	1.6815368310660463	32.08690554965401
1317	105N06595_AM	105N06595	AM	2010	0.0	3	3.0	3728.95234	223.7371404	0.315831663326	11.3984771574	19.628687000093	8.054080667985255	2.9287878787878787	655.2786248381817	0.3118363060763219	11.544518485666323	19.380378720670944	7.805772388563205	2.2191447846366974	496.5051082481885
1318	105N06596_AM	105N06596	AM	2010	1.0	3	2.0	1828.91498	54.8674494	0.132221932795	13.6134751773	4.030377892888812	1.8063223841745453	2.7411111111111115	150.39777518866669	0.12640216246246938	14.240262705429947	3.8529801405333988	1.6289246318191315	2.3244188869853217	127.53493566607145
1319	105N08351_AM	105N08351	AM	2010	3.0	2	4.0	189.86584	22.783900799999998	0.264055112792	27.2670349908	0.8355840966091304	0.24837015846568128	1.6869565217391302	38.43545004521739	0.22993748799812525	31.31285838896659	0.7276212384375661	0.14040730029411697	1.4733445428714014	33.56853590900335
1320	105N10293_AM	105N10293	AM	2010	2.0	2	11.0	1894.91785	37.14038986	0.09560190507480001	12.301010101	3.0192959403374022	1.503361660337402	2.7222222222222223	101.10439461888889	0.09721885029752335	12.096419535933954	3.0703622464209133	1.5544279664209135	2.8749833520976917	106.77800253791791
1321	105N10294_AM	105N10294	AM	2010	2.0	2	11.0	1388.79239	41.6637717	0.0918120805369	19.605263157899998	2.125131979328564	0.6392628031517001	2.3366666666666664	97.35434653899999	0.11807735535829485	15.244243864863552	2.7330822092154268	1.247213033038563	2.521830715064394	105.06897917849065
1322	105N10302_AM	105N10302	AM	2010	2.0	2	9.0	1494.85361364	493.3016925012	0.810904522613	24.417177914099998	20.203059265751037	7.799194732149575	1.8077272727272728	891.7549232169421	0.7968068861927341	24.849182836016197	19.851827553307416	7.447963019705953	2.0869053972084726	1029.4739645328286
1323	105N10310_AM	105N10310	AM	2010	1.0	2	11.0	1474.2957199999998	58.9718288	0.202939839369	11.8261648746	4.986555609986737	2.404601634500951	3.262857142857143	192.41665282742858	0.27182185005707044	8.829312284851667	6.679096502360344	4.097142526874559	4.010532451717169	236.50843313950915
1324	105N10316_AM	105N10316	AM	2010	3.0	2	11.0	1546.91519	46.4074557	0.06328207536090001	28.444073455799998	1.6315333938416825	0.33014652620350493	1.4264	66.19559481047999	0.0627130114098034	28.70217773848795	1.61686183267447	0.31547496503629213	1.478696575998305	68.62254584438303
1325	105N10319_AM	105N10319	AM	2010	3.0	2	7.0	1149.0859619999999	114.90859619999999	0.207816642435	28.8716049383	3.979986441533866	1.1615268830398184	1.6308	187.39293868296	0.1964012292128194	30.549706964911252	3.761364923466585	0.9429053649725366	1.6298436939977852	187.28305090270786
1326	105N10323_AM	105N10323	AM	2010	2.0	3	11.0	680.07712	40.8046272	0.26792009400600003	13.4368421053	3.0367720986954962	1.3712771109427075	2.7222222222222223	111.07926293333334	0.29912154115057626	12.03524154814306	3.3904286039274236	1.7249336161746347	2.894884199503104	118.12467054789458
1327	105N10348_AM	105N10348	AM	2010	3.0	2	7.0	2975.3571699999998	297.535717	0.307472087032	19.5139664804	15.247321312092087	4.0280257992915445	2.4109090909090907	717.3315649854544	0.36087759755669335	16.626135954746843	17.895662456378034	6.676366943577491	2.077373948627482	618.0929472819989
1328	105N10349_AM	105N10349	AM	2010	3.0	2	7.0	2809.34745	449.49559200000004	0.36873361207500005	26.0350553506	17.265013880203178	6.743113318386486	2.0342857142857143	914.40246144	0.3278870818042031	29.278372137065816	15.352478952576325	4.830578390759633	1.8402050681175124	827.1640664948817
1329	105N10350_AM	105N10350	AM	2010	3.0	2	7.0	2766.18592	165.9711552	0.156627523866	22.9844660194	7.221014186709886	1.7470314954091042	1.5957894736842106	264.8550224033684	0.15563109846563275	23.131623663216452	7.175075888162781	1.7010931968619996	1.5904486704364504	263.96860311864174
1330	105N10351_AM	105N10351	AM	2010	3.0	2	7.0	346.79683	8.531202018	0.0865710130875	17.0495867769	0.5003758818105585	0.16143261530291386	1.797857142857143	15.337882485218573	0.0885474373879764	16.669031239524294	0.5117995098462282	0.17285624333858354	1.928066805888869	16.448727425237934
1331	105N10358_AM	105N10358	AM	2010	2.0	2	8.0	1948.93282	194.893282	0.248314048413	24.1629502573	8.065789976986077	1.336049576433232	1.379047619047619	268.76711651047617	0.26431087265995085	22.70054175077126	8.58540224016365	1.8556618396108033	1.5329188554538997	298.75558677909413
1332	105N10363_AM	105N10363	AM	2010	3.0	4	7.0	785.9704	62.877632000000006	0.24928366762200002	19.2551724138	3.265493065905507	0.8972206741914628	1.8964285714285716	119.24293782857144	0.30898129516719935	15.534920964722382	4.04750253591803	1.6792301442039852	2.0880210422176058	131.2898187008151
1333	105N10373_AM	105N10373	AM	2010	2.0	2	9.0	1233.93931	98.7151448	0.326602614584	14.6967592593	6.716796748066281	2.7650295423095397	2.498	246.59043171040003	0.35291823782939324	13.600883959758415	7.257994781226956	3.3062275754702153	2.5167259513945828	248.43896671383402
1334	105N10378_AM	105N10378	AM	2010	3.0	2	10.0	2785.68888	334.28266560000003	0.21150238895799997	34.0421686747	9.819664216895587	2.5794072188594774	1.4428125	482.3072084610001	0.21387260018681564	33.66490141191938	9.929708734618305	2.689451736582193	1.6914779364709522	565.4317534070974
1335	105N10400_AM	105N10400	AM	2010	2.0	2	10.0	776.741290769	100.97636779997	0.304967213115	25.5765199161	3.9480104459528302	0.8400889993513452	1.412608695652174	142.6400952096098	0.281897690232916	27.66961302008294	3.649359596271915	0.5414381496704298	1.3693667968022296	138.27368532696872
1336	105N10402_AM	105N10402	AM	2010	2.0	2	10.0	214.7568	10.73784	0.170263788968	17.6197183099	0.6094217745773831	0.20755650511557658	2.2266666666666666	23.9095904	0.19337347479878847	15.514020230135493	0.6921378108778077	0.29027254141600106	2.306003812842462	24.7614999816923
1337	105N10407_AM	105N10407	AM	2010	2.0	4	10.0	1350.4931800000002	54.019727200000005	0.19434822242400002	12.348968105099999	4.374432482145585	1.505620628714367	1.7118181818181817	92.47195119781819	0.17448848322279664	13.754489440632858	3.9274251096821886	1.05861325625097	1.619984624037896	87.5111274587217
1338	105N10414_AM	105N10414	AM	2010	2.0	2	6.0	1432.69254	243.55773180000003	0.472425678587	21.5906976744	11.28067909026721	2.8763405188387385	1.6280898876404495	396.53388020022476	0.4919555850143211	20.733579027673958	11.747018277689227	3.3426797062607543	1.7357173432123991	422.7473791587341
1339	105N10433_AM	105N10433	AM	2010	2.0	2	11.0	0.0	0.0	0.0727673881993	17.810176125199998	0.0	0.0	2.539090909090909	0.0	0.08267052877056669	15.676686955719788	0.0	0.0	2.4147132226609043	0.0
1340	105N10438_AM	105N10438	AM	2010	2.0	2	8.0	1313.06405	52.522562	0.155397761464	15.444237918199999	3.400786900480896	1.0736906665368322	2.0518181818181818	107.76674766727272	0.17573406824597543	13.656999032428441	3.8458347895672818	1.5187385556232174	2.1800092582603274	114.49967142755206
1341	105N10463_AM	105N10463	AM	2010	1.0	3	6.0	1447.31279	28.9462558	0.0802051610837	14.9616306954	1.9346992576741544	0.6470544267144939	1.7292307692307693	50.05475618338462	0.07431039270163876	16.14848147577528	1.7925063631167406	0.5048615321570799	1.7261765809175111	49.96634886720768
1342	105N10533_AM	105N10533	AM	2010	1.0	2	9.0	849.8928199999999	33.9957128	0.136890045544	17.5323193916	1.9390311139553096	0.48061357641923064	1.6649999999999998	56.60286181199999	0.15554090830136955	15.430024333854734	2.2032183530268723	0.7448008154907936	1.9292921506853211	65.5876618619925
1343	105N10565_AM	105N10565	AM	2010	0.0	2	6.0	2927.13041	117.08521640000001	0.180160857909	13.3214285714	8.789238764618716	4.643161696627656	3.53	413.310813892	0.15068698394479	15.927055789233481	7.3513408849329425	3.205263816941884	2.398974175673753	280.884410496773
1344	105N10570_AM	105N10570	AM	2010	2.0	2	6.0	447.86307	26.871784199999997	0.2550874919	14.112804878	1.9040711206822356	0.7507756614565619	2.118181818181818	56.919324714545446	0.24119755941837684	14.925524158208859	1.800391323960361	0.6470958647346874	2.0173721891330376	54.21039011746456
1345	105N10573_AM	105N10573	AM	2010	1.0	2	6.0	1332.98322667	159.9579872004	0.475761266748	15.133640553	10.569696474572595	3.618023845274692	1.77	283.125637344708	0.5012875674733276	14.363013302505443	11.136798653002526	4.1851260237046235	2.0897025858217275	334.2646194755147
1346	105N10586_AM	105N10586	AM	2010	1.0	2	6.0	1583.3871	15.833871	0.0319563522993	18.7756097561	0.8433212665627826	0.24195890423822028	1.645625	26.056613964375	0.033888335570908173	17.705207113065676	0.894305889724119	0.29294352739955654	1.888476027508415	29.901885806160692
1347	105N10711_AM	105N10711	AM	2010	2.0	2	5.0	1409.2380699999999	98.6466649	0.39316493313699996	10.6825396825	9.23438319276108	4.452673793824871	2.947142857142857	290.725813841	0.34410430174872403	12.205601553528309	8.082081367917825	3.300371968981614	2.247718562581367	221.7299398324738
1348	105N10713_AM	105N10713	AM	2010	1.0	3	9.0	115.85874	2.3171748	0.0697196261684	17.211796246600002	0.13462713401903087	0.03440331048952489	1.6514285714285715	3.826648669714286	0.08485175836064669	14.14231152287525	0.16384696350748318	0.06362313997797722	2.148087398042951	4.9774939869426955
1349	105N10727_AM	105N10727	AM	2010	3.0	2	1.0	2824.0817899999997	56.48163579999999	0.046179870313	25.985347985300002	2.173595513591748	0.34748378387980977	1.2372	69.87907981176	0.047003738344876735	25.529884265701103	2.212373358694852	0.3862616289829136	1.4288986786329017	80.70653476164478
1350	105N14178_AM	105N14178	AM	2010	3.0	2	7.0	167.68855	38.5683665	0.459136034344	30.0564516129	1.2831975975315928	0.271435622191142	1.5883333333333332	61.25942212416666	0.44539667204555927	30.9836172251157	1.244798701835756	0.2330367264953054	1.4591595118062728	56.27739883330541
1351	105N14182_AM	105N14182	AM	2010	3.0	3	7.0	876.0306800000001	52.561840800000006	0.235456110155	15.2894736842	3.4377796048206597	2.137709340165996	4.043	212.50752235440004	0.23722292108399579	15.175599320460746	3.4635759478133195	2.1635056831586557	4.174466860653073	219.41766255452262
1352	105N14193_AM	105N14193	AM	2010	3.0	2	1.0	0.01317	0.0025023	0.508657799275	22.411924119200002	0.00011165038694086249	2.1282022910582994e-05	1.4573684210526316	0.003646773	0.553797228450739	20.58515177457961	0.0001215584916449372	3.1190127614657703e-05	1.6474778067386282	0.004122483715802069
1353	105N14209_AM	105N14209	AM	2010	3.0	4	1.0	0.0	0.0	0.08398069409350001	21.4334975369	0.0	0.0	1.6005882352941176	0.0	0.08823356167107763	20.4004005495114	0.0	0.0	1.572408526244571	0.0
1354	105N14216_AM	105N14216	AM	2010	3.0	3	4.0	479.511575	28.770694499999998	0.275554040231	13.0645879733	2.2021891971463363	0.9009366191312657	2.211	63.61200553949999	0.2869135223831184	12.547334716391948	2.2929725834454477	0.9917200054303772	2.378828863860392	68.44055850990942
1355	105N14276_AM	105N14276	AM	2010	3.0	4	2.0	557.44767	150.51087090000001	0.527671232877	30.700934579400002	4.902484988221851	0.7029629207035113	1.2358620689655173	186.0106763122759	0.5718650802572058	28.328360236148324	5.313080942395707	1.1135588748773668	1.480192756948539	222.78510094819663
1356	105N14278_AM	105N14278	AM	2010	3.0	4	2.0	20.005470000000003	0.40010940000000006	0.05	24.0	0.016671225000000005	0.0016689977784150795	1.27	0.5081389380000001	0.054711812962370425	21.933106125094657	0.01824225888107188	0.0032400316594869564	1.4145372050300564	0.565969632382253
1357	105N14305_AM	105N14305	AM	2010	2.0	2	2.0	2063.52997	205.73393800899998	0.357336592345	16.7405189621	12.289579461359667	3.9703745277165696	1.9023076923076923	391.3692528432746	0.2873282709501826	20.81939232856473	9.881841638899704	1.5626367052566046	1.3910256482333647	286.18118448257206
1358	105N14316_AM	105N14316	AM	2010	2.0	3	5.0	1386.255285	55.4502114	0.148549323017	16.15625	3.4321214019248063	0.9544533322225617	1.865	103.414644261	0.178393203526114	13.453427331096036	4.121642019935936	1.6439739502336919	2.199565702630928	121.96638319907449
1359	105N14321_AM	105N14321	AM	2010	2.0	3	8.0	1137.4116199999999	22.7482324	0.137307078233	8.73953488372	2.6029111048410543	1.238290085045471	3.3340000000000005	75.84260682160001	0.12385999448581991	9.688358254669403	2.3479966163551245	0.9833755965595413	2.3029234862844308	52.38743866541644
1360	105N14412_AM	105N14412	AM	2010	1.0	4	5.0	30.3939	1.215756	0.284295542925	8.441919191919999	0.14401417170180258	0.0841247135738361	4.0600000000000005	4.9359693600000005	0.21696031824664397	11.061930676519573	0.1099045036126112	0.05001504548464467	2.265142275136046	2.753860311850299
1361	105N14435_AM	105N14435	AM	2010	0.0	2	3.0	982.17392	39.2869568	0.16654275093	14.4107142857	2.7262324421416957	0.7956694544286387	1.85	72.68087008	0.16562506416264572	14.490560424134674	2.711210308647954	0.7806473209348971	1.746927987718214	68.6314843861964
1362	105N14454_AM	105N14454	AM	2010	2.0	3	10.0	759.88591	25.228212212	0.12515183246	15.916666666700001	1.5850185682839106	0.5446799203664764	2.0208333333333335	50.98201217841667	0.13116521884083632	15.186952895014121	1.6611766946536342	0.6208380467361999	2.0803625204794938	52.48382714454786
1363	105N14480_AM	105N14480	AM	2010	3.0	3	9.0	2094.47973	125.6687838	0.40349697377300003	8.922	14.085270544731504	6.226059550345743	2.665	334.907308827	0.46017539796208723	7.823104007608411	16.06380072127125	8.20458972688549	2.9108717556592065	365.80571333146327
1364	105N14496_AM	105N14496	AM	2010	3.0	3	7.0	1675.2672699999998	33.505345399999996	0.07672713238130001	15.639839034200001	2.142307559989151	0.5940013954788455	1.6646153846153846	55.7735134196923	0.08210144289609397	14.616064683768071	2.2923643350600043	0.7440581705496985	1.8771335418188881	62.894007680567185
1365	105N14498_AM	105N14498	AM	2010	3.0	3	7.0	3302.86874889	297.2581874001	0.42574123989100005	12.683760683800001	23.436123939161078	8.407904151493774	1.9780000000000002	587.9766946773979	0.4547271716371379	11.875252540019929	25.03173607452403	10.003516286856728	2.2034021519225355	654.9793297939726
1366	105N14499_AM	105N14499	AM	2010	3.0	3	7.0	879.79036	96.77693959999999	0.37377699427100003	17.6575875486	5.48075660582335	1.250995259662737	1.43	138.39102362799997	0.42474612712404863	15.538693771473627	6.228125801517875	1.9983644553572613	1.863159287934863	180.31085387365124
1367	105N14500_AM	105N14500	AM	2010	2.0	3	11.0	1161.94454	58.097227000000004	0.230804248862	12.9980276134	4.469695612900035	1.4979704466595267	1.955	113.58007878500001	0.25600568487246034	11.718489772969583	4.957740129108598	1.9860149628680899	2.2081816894375352	128.289232868496
1368	105N14504_AM	105N14504	AM	2010	3.0	4	7.0	833.80948	33.3523792	0.10602409638499999	22.6363636364	1.4733982779041122	0.11816141484098604	1.295263157894737	43.20010800589474	0.12408873113097131	19.340998800824902	1.7244393396362498	0.36920247657312405	1.4899182219672231	49.692317516040596
1369	105N14507_AM	105N14507	AM	2010	3.0	4	7.0	1201.396185	48.055847400000005	0.171428571429	14.0	3.4325605285800105	1.1365334191656264	2.093	100.58088860820001	0.19274333115669276	12.451792679918427	3.8593517122640386	1.563324602849655	2.0486951066248347	98.4517794130898
1370	105N14570_AM	105N14570	AM	2010	2.0	4	10.0	26.141170000000002	2.6141170000000002	0.464652660636	12.9128712871	0.2024427365439664	0.07467553224280811	2.0460000000000003	5.348483382000001	0.44965560671522115	13.34354539428652	0.19590872760992897	0.06814152330877067	1.8442863388322217	4.821180271209071
1371	105P04182_AM	105P04182	AM	2010	3.0	1	10.0	13563.122727700002	14060.889331806591	1.05640366638	58.880901287600004	238.80220961840314	35.522040010007565	1.2576363636363637	17683.485728746582	1.0940013139461722	56.85733573356613	247.3012347552832	44.02106514688762	1.3800388008705553	19404.57285263995
1372	105P04187_AM	105P04187	AM	2010	2.0	1	10.0	21031.61627	4837.2717421	0.254337637683	54.258583691000005	89.1521933127858	19.208992877725304	1.4714893617021276	7117.993908162468	0.2649834466313764	52.07872482388475	92.88383612421886	22.94063568915839	1.573643755569291	7612.14247094745
1373	105P04191_AM	105P04191	AM	2010	3.0	1	2.0	5461.567929999999	327.69407579999995	0.101420738542	35.4956989247	9.231937550965034	3.1454948355123267	1.6825	551.3452825334999	0.09946792196256139	36.19257273068396	9.054180210907797	2.967737495455091	1.865259843592727	611.2346005729711
1374	105P04400_AM	105P04400	AM	2010	1.0	1	6.0	14174.4942	3827.113434	0.359511393671	45.0611587983	84.9315360737251	23.30330042164363	1.4785714285714286	5658.660577414285	0.3454658135083809	46.89320727709862	81.61338616454711	19.98515051246564	1.567073980797884	5997.36988398344
1375	105P04401_AM	105P04401	AM	2010	1.0	1	6.0	10833.93437	2600.1442488000002	0.318965681148	45.145922746800004	57.59422093066298	18.018204967153075	1.5279069767441862	3972.7785382827915	0.3183351749545248	45.23534039886446	57.48037321866316	17.904357255153265	1.799550521058729	4679.090937755898
1376	105P04402_AM	105P04402	AM	2010	1.0	1	6.0	11523.18289	1267.5501179	0.153473053892	43.0042918455	29.474967811405705	8.412320455118763	1.6716666666666666	2118.921280422833	0.15100761562832404	43.70640495539391	29.0014728778	7.9388255215130625	1.661277218171959	2105.752133758451
1377	105P04863_AM	105P04863	AM	2010	2.0	2	11.0	2830.4648899999997	651.0069247	0.235558274702	58.584229390699996	11.112323768216436	1.9354570541076512	1.2667857142857142	824.6862721110357	0.24044925014719593	57.39256825110517	11.343052672807755	2.166185958698971	1.4683981880766115	955.937388654807
1378	105P04865_AM	105P04865	AM	2010	2.0	1	11.0	3711.5671	482.50372300000004	0.127997459108	60.9387096774	7.91785263514747	1.0970479560665907	1.1989830508474575	578.5137858477966	0.13362729662532286	58.371307337529956	8.26611129694149	1.4453066178606102	1.3721334198484598	662.059483529604
[truncated: 5,702 more rows]
