# Supplementary material for: Do transportation network companies decrease or increase congestion?
Source: Sci Adv. 2019 May 8;5(5):eaau2670. doi: 10.1126/sciadv.aau2670 (PMC6506243; doi:10.1126/sciadv.aau2670)
Supplement: Data S4 [file aau2670_Data_S4.zip › Data S4 Model Application Results/MODEL_APP_2016_NOTNC.csv]

	ID	ModifiedTMC	TOD	SCENARIO	AT	FT2	DT	VOL	VMT	OBS_TIME	OBS_SPEED	OBS_VHT	OBS_VHD	OBS_PTI80	OBS_PTI80_VMT	TIME	SPEED	VHT	VHD	PTI80	PTI80_VMT
0	105&10491_AM	105&10491	AM	2016 No TNC	1.0	2	10.0	5806.35005353	987.0795091001							0.5241123037500531	19.461477868423284	50.719658382247545	16.04518490695939	1.8464538454731643	1822.596755365643
1	105&14211_AM	105&14211	AM	2016 No TNC	3.0	4	2.0	466.115167	279.6691002							1.9871318632227664	18.11656320663821	15.437205004618347	4.346005858572652	1.650934174225974	461.7152749952082
2	105+04183_AM	105+04183	AM	2016 No TNC	3.0	1	9.0	17858.17511	5714.6160352							0.38837894072691903	49.436254097773286	115.59565220896052	33.22874481210975	1.7094137006156964	9768.64294432903
3	105+04184_AM	105+04184	AM	2016 No TNC	3.0	1	10.0	13745.97283	5952.00623539							0.538627388947417	48.23371505628406	123.39929089941728	40.24748543153284	1.8585515526641117	11062.11043025056
4	105+04185_AM	105+04185	AM	2016 No TNC	3.0	1	10.0	4112.202	2220.58908							0.7632613981666976	42.449415204047554	52.31141746773151	21.249883267164083	2.2462503656818007	4987.9990329790135
5	105+04401_AM	105+04401	AM	2016 No TNC	1.0	1	6.0	16400.97113	3444.2039373000002							0.2665890486716779	47.26375694268573	72.87198818063924	20.312794875233354	1.6785838630533687	5781.385150216657
6	105+04402_AM	105+04402	AM	2016 No TNC	1.0	1	6.0	11148.85483	4013.5877388							0.47125812043951254	45.83475395576218	87.56647287064635	24.05028773372964	1.6644106708302258	6680.258260772077
7	105+04863_AM	105+04863	AM	2016 No TNC	2.0	1	11.0	14646.5279	14646.5279							1.0803145047814895	55.539382035915494	263.71427558427945	54.1788263712268	1.4520368100003072	21267.297649496497
8	105+04864_AM	105+04864	AM	2016 No TNC	2.0	1	11.0	17609.8175	11094.185025							0.7134322000610537	52.98331081322819	209.39018069497743	50.811206638349454	1.56021962581887	17309.365208470812
9	105+04866_AM	105+04866	AM	2016 No TNC	2.0	1	11.0	18570.658330000002	7985.3830819							0.49997416794906535	51.602666005393225	154.7474907801355	41.3187538214131	1.638478154452727	13083.87573462954
10	105+04868_AM	105+04868	AM	2016 No TNC	2.0	1	9.0	15490.724240000001	3253.0520904							0.3145151533215917	40.06166274321448	81.20112515676828	33.87712035026044	2.3099447580222137	7514.3706237926845
11	105+04869_AM	105+04869	AM	2016 No TNC	2.0	1	10.0	7126.62774034	7652.572867577092							1.367670845871443	47.107825829940985	162.44801649736164	49.46155750461	1.7724502122015016	13563.804403024471
12	105+04872_AM	105+04872	AM	2016 No TNC	2.0	1	10.0	10428.41901	3441.3782733							0.42067131522375184	47.0676256817476	73.11561234401793	23.051919104308816	1.814506796712699	6244.404266962262
13	105+04873_AM	105+04873	AM	2016 No TNC	2.0	4	6.0	237.36352000000002	40.35179840000001							0.4769151118275936	21.38745396620465	1.8867041614098545	1.0081542289037428	2.711433403613173	109.4112140776246
14	105+05618_AM	105+05618	AM	2016 No TNC	2.0	1	7.0	7257.37679102	3969.0593670088388							0.8614164493723433	38.09307336063686	104.19372911796167	40.668451156832425	2.15905844838859	8569.431158496303
15	105+05619_AM	105+05619	AM	2016 No TNC	3.0	2	7.0	7267.075379999999	1380.7443222							0.5648864958964316	20.181045365421728	68.41787911372381	36.127319660963884	3.0568944750308362	4220.789689963377
16	105+05620_AM	105+05620	AM	2016 No TNC	3.0	2	7.0	4057.93957906	1298.5406652992							0.8857939788866801	21.67546907931315	59.90830743028828	23.55498533347042	2.171602763638549	2819.914497460783
17	105+05621_AM	105+05621	AM	2016 No TNC	3.0	2	7.0	3260.24970679	2640.8022624999003							2.2531073483070094	21.570210596720198	122.42820952807203	40.5428680549921	1.9022837585181165	5023.555253411456
18	105+05622_AM	105+05622	AM	2016 No TNC	3.0	2	7.0	4653.12241	697.9683615							0.5163334698784129	17.430595777800992	40.04271399540505	21.955946400146214	3.2450631572050552	2264.951414798429
19	105+05623_AM	105+05623	AM	2016 No TNC	3.0	2	4.0	5074.52814455	1674.5942877015002							0.8927056592651541	22.179763054598205	75.50099987900145	28.540980594018432	2.0998963293559774	3516.4743979048676
20	105+05624_AM	105+05624	AM	2016 No TNC	3.0	2	7.0	4101.693520000001	1066.4403152000002							0.6257847112328818	24.928701069199757	42.779618249649715	10.66759430503013	1.625945334325232	1733.97365483577
21	105+05625_AM	105+05625	AM	2016 No TNC	3.0	2	4.0	4495.74909	3506.6842902000003							2.0050192321287823	23.341421992402136	150.2343898045912	60.89211489489388	2.232087223906061	7827.225202427515
22	105+05626_AM	105+05626	AM	2016 No TNC	3.0	2	4.0	5090.6722549999995	1323.5747863							0.7290719426689335	21.39706534706665	61.85777184072817	25.445810732041767	2.2633350998742596	2995.693271141362
23	105+05627_AM	105+05627	AM	2016 No TNC	3.0	2	4.0	5387.900360000001	1400.8540936000002							0.94782098941584	16.458804114070713	85.11275083481935	45.338358625845025	3.0983221101804914	4340.297211337732
24	105+05628_AM	105+05628	AM	2016 No TNC	3.0	2	4.0	5434.68961	706.5096493000001							0.5064418820929649	15.401569806519664	45.87257391132469	24.832977446177328	3.1781919454583156	2245.4232767938397
25	105+05629_AM	105+05629	AM	2016 No TNC	3.0	2	4.0	5559.6636100000005	722.7562693000001							0.4396130700622691	17.74287556758758	40.73501313509296	19.651107962996193	2.69622029650424	1948.7101227123446
26	105+05630_AM	105+05630	AM	2016 No TNC	3.0	2	1.0	6677.59318324	2614.945490556784							0.8024088966808639	29.281828874518183	89.30266964412111	21.87240944406972	1.612959928352966	4217.802291095382
27	105+05631_AM	105+05631	AM	2016 No TNC	3.0	2	1.0	4889.75594	2493.7755294							1.1132752167244317	27.48646474861247	90.72740173055129	32.188070054489216	1.997652874236292	4981.697854006041
28	105+05632_AM	105+05632	AM	2016 No TNC	2.0	2	1.0	4526.14532811	2398.8570238983							1.6398424144302441	19.392107266019686	123.70275138183455	54.43168514164816	2.422371812457823	5810.9236368077045
29	105+05633_AM	105+05633	AM	2016 No TNC	2.0	2	1.0	4563.63429	593.2724577							0.32356672809144604	24.106310454131656	24.61067025702049	9.172927407655832	2.07579608009908	1231.5126421244072
30	105+05634_AM	105+05634	AM	2016 No TNC	2.0	2	1.0	4711.414070000001	612.4838291000001							0.30379961033839487	25.674818974625325	23.855429310147187	7.033571878086934	1.770253402513502	1084.2515824487734
31	105+05635_AM	105+05635	AM	2016 No TNC	2.0	2	1.0	4486.7260799999995	583.2743903999999							0.31941071661614995	24.41996963230763	23.885139874552817	10.383417874519587	2.391541441488561	1394.9248764005774
32	105+05637_AM	105+05637	AM	2016 No TNC	1.0	2	6.0	3503.9884899999997	525.5982734999999							0.6564415198237495	13.710284508536942	38.33605883034208	20.067088600943215	3.0169316562767863	1585.694069806574
33	105+05638_AM	105+05638	AM	2016 No TNC	0.0	2	6.0	3548.7602799999995	319.3884252							0.40516492949240634	13.32790576609175	23.963886810527534	11.193457974072858	2.5913412171117356	827.6443904891685
34	105+05639_AM	105+05639	AM	2016 No TNC	0.0	2	6.0	1614.41333	113.00893310000002							0.25989850054956115	16.160154795502887	6.993060062237064	3.022261288520474	2.376982361008585	268.6202406150993
35	105+05640_AM	105+05640	AM	2016 No TNC	0.0	2	6.0	602.53264037	162.6838128999							0.9616949022761541	16.845259303816206	9.657542811647003	3.9352841799189155	2.243210424089799	364.93402492773026
36	105+05641_AM	105+05641	AM	2016 No TNC	0.0	2	6.0	702.30762	42.1384572							0.22926554024671406	15.70231617069891	2.6835822653113994	1.1182606754108546	2.291595620241596	96.56430396325794
37	105+05642_AM	105+05642	AM	2016 No TNC	0.0	2	6.0	1610.15855053	305.93012460069997							0.9070695752649386	12.567944412279804	24.34209720897427	12.060679119825421	2.7915598993979343	854.0222678531275
38	105+05643_AM	105+05643	AM	2016 No TNC	0.0	2	5.0	1634.63973	98.0783838							0.26301496792672635	13.68743394483514	7.165578602628377	3.3976806464173626	2.6388577742372568	258.8149055752554
39	105+05644_AM	105+05644	AM	2016 No TNC	0.0	2	5.0	252.790216667	53.08594550007							1.0242012485096241	12.302269713432791	4.31513425868933	2.197625463313936	2.8990389815416537	153.89822537669866
40	105+05645_AM	105+05645	AM	2016 No TNC	0.0	2	2.0	163.55305	9.813183							0.2468251268353112	14.585224957271159	0.6728167051758667	0.3375525097526169	2.8391857485405914	27.861449321420807
41	105+05646_AM	105+05646	AM	2016 No TNC	0.0	2	2.0	150.61324	10.5429268							0.2926517784502989	14.351527341609124	0.7346205424026948	0.3426901780911365	2.58730477159588	27.27776481622608
42	105+05647_AM	105+05647	AM	2016 No TNC	0.0	2	2.0	135.449996667	56.88899860013999							2.239286458548715	11.253584776434614	5.05518905578136	2.6926891139082567	3.098074815487499	176.2463738413973
43	105+05648_AM	105+05648	AM	2016 No TNC	1.0	2	2.0	131.351308333	55.167549499859994							2.019498912402597	12.478342942021973	4.421063738685861	2.2388030780900783	2.875982412508112	158.66090210276803
44	105+05649_AM	105+05649	AM	2016 No TNC	2.0	2	2.0	4291.21161	386.20904490000004							0.2952206326964374	18.29140446817139	21.114236775641633	7.53445319965786	2.0063819061084414	774.8828396627827
45	105+05654_AM	105+05654	AM	2016 No TNC	2.0	2	2.0	2463.72093	201.63092091119998							0.23780459616958727	20.6488860143738	9.764736013886834	3.938936507639585	2.2222679530527665	448.0779338854766
46	105+05655_AM	105+05655	AM	2016 No TNC	2.0	2	2.0	2537.94515	304.55341799999997							0.3247933430264384	22.167942030184758	13.738461494770595	5.183590202645743	2.0966109767168257	638.5300391754276
47	105+06025_AM	105+06025	AM	2016 No TNC	3.0	2	7.0	1115.89088397	647.2167127025999							1.3903824126686481	25.029085295466427	25.858584325485985	9.431764206139343	2.040411324597989	1320.588310067468
48	105+06026_AM	105+06026	AM	2016 No TNC	3.0	2	7.0	1245.99827375	199.35972379999998							0.5305971880456943	18.092821100991703	11.01871967269232	3.7268497458422334	1.9299967402765963	384.76361707644253
49	105+06028_AM	105+06028	AM	2016 No TNC	3.0	2	1.0	1789.168562	1610.2517058							3.419137078337983	15.793458630868638	101.95687616218083	37.340034035258746	2.0469386171590425	3296.0863999482413
50	105+06029_AM	105+06029	AM	2016 No TNC	2.0	2	1.0	2848.73240143	1994.112681001							2.7153996050598743	15.46733671233406	128.92411396273818	44.74882139190061	1.9657370874795352	3919.9012536569135
51	105+06030_AM	105+06030	AM	2016 No TNC	2.0	2	2.0	3703.63877695	3296.27554787327							3.3278698651489003	16.046480831248093	205.42046462014727	72.5597009009707	1.9911317663632073	6563.318954056754
52	105+06031_AM	105+06031	AM	2016 No TNC	2.0	4	1.0	2507.33024182	1103.2253064008							1.3451191576032793	19.626514016081128	56.210965711835755	17.784448595822827	1.7475917750530736	1927.987471496445
53	105+06032_AM	105+06032	AM	2016 No TNC	1.0	2	5.0	3157.37768695	1862.8528353005001							1.757237004958284	20.145262079112875	92.47101516896888	28.957451060720782	1.8347644222980586	3417.8961061864225
54	105+06033_AM	105+06033	AM	2016 No TNC	1.0	4	5.0	3152.12597795	1229.3291314005							1.0586656374223384	22.10329604819782	55.61745762803248	17.510540969631368	1.7430738269687318	2142.8114336744165
55	105+06039_AM	105+06039	AM	2016 No TNC	2.0	4	2.0	3100.478725	1116.172341							0.9827718146319844	21.9786522958928	50.784385046601855	9.76371834320872	1.4439190486913296	1611.6625047922944
56	105+06040_AM	105+06040	AM	2016 No TNC	1.0	2	2.0	3155.53662884	1356.8807504012							1.308203406208459	19.721703733195167	68.80139610440077	14.504447308628086	1.5188629990243527	2060.915965872781
57	105+06041_AM	105+06041	AM	2016 No TNC	1.0	2	3.0	2009.38632286	1265.9133834018							2.0203791996262344	18.709359117829422	67.66203884532982	13.930570959008953	1.5060446116296164	1906.5220298620977
58	105+06130_AM	105+06130	AM	2016 No TNC	2.0	4	2.0	148.576507679	75.8349352844384							2.2841797968657094	13.407263317021831	5.656257618820579	1.4054204391949296	1.5681268622337678	118.91879911528724
59	105+06131_AM	105+06131	AM	2016 No TNC	2.0	2	2.0	5488.40656667	1481.8697730009							0.8268371944543528	19.592732533870493	75.63364479350449	18.70434118224331	1.6198949566832508	2400.4733717455115
60	105+06132_AM	105+06132	AM	2016 No TNC	2.0	2	2.0	4966.57622667	2681.9511624018005							1.608024537351333	20.148946267553757	133.10627398518596	38.57151323808855	1.753110649838671	4701.7571451538
61	105+06134_AM	105+06134	AM	2016 No TNC	2.0	2	5.0	6400.4470125	2304.1609245							0.8370723451941865	25.80422125281079	89.293953184075	17.153661246033835	1.4712005584350156	3389.8828388485417
62	105+06135_AM	105+06135	AM	2016 No TNC	1.0	2	5.0	6089.89823	548.0908407							0.24963532245540812	21.631554168239116	25.33756180611115	6.405235702517342	1.636121446964141	896.7431793538764
63	105+06136_AM	105+06136	AM	2016 No TNC	1.0	2	5.0	6074.1854825	2186.7067736999998							1.0189456576788976	21.19838269805636	103.1544153554929	23.983279450328833	1.5775366416709238	3449.6100601017583
64	105+06137_AM	105+06137	AM	2016 No TNC	1.0	2	5.0	2908.07337	265.9433096865							0.32745562269088535	16.756469029025254	15.871082936735524	5.108504641039929	1.8669495239365637	496.5027354133253
65	105+06466_AM	105+06466	AM	2016 No TNC	2.0	2	6.0	3129.2417100000002	531.9710907000001							0.4549104015858022	22.42199774822283	23.725410049252375	6.069549090052194	1.6451876309461169	875.1922584405551
66	105+06467_AM	105+06467	AM	2016 No TNC	0.0	2	6.0	2956.2509999999997	384.31262999999996							0.44843669140879333	17.393759586210013	22.09485695689894	9.314257355948808	2.3177934485169684	890.7572959963256
67	105+06468_AM	105+06468	AM	2016 No TNC	0.0	2	6.0	2841.875745	682.0501787999999							0.9060466583887595	15.893221244927716	42.91453370522194	20.11111749659592	2.601530421895425	1774.374289407414
68	105+06469_AM	105+06469	AM	2016 No TNC	1.0	4	3.0	570.029181857	239.41225637994							1.87333467213423	13.451947681772443	17.797590508350442	6.292916967781538	1.8630977043536963	446.0484252556048
69	105+06545_AM	105+06545	AM	2016 No TNC	1.0	2	9.0	3088.38908	339.7227988							0.3745695334451486	17.620226448466596	19.280274279878196	5.385681281910238	1.7186374702918004	583.8603315300824
70	105+06596_AM	105+06596	AM	2016 No TNC	0.0	3	3.0	1044.16801207	856.2177698974							4.081285254444723	12.055026035344808	71.02579184706919	23.405226224291887	1.8960142910787035	1623.4011280010072
71	105+06598_AM	105+06598	AM	2016 No TNC	3.0	2	7.0	1191.17204	952.937632							1.6713426775286697	28.719424595185462	33.18094444551479	11.04020020755156	1.908379027591304	1818.5661915113199
72	105+06601_AM	105+06601	AM	2016 No TNC	3.0	2	4.0	858.85775	1700.538345							4.247641733231106	27.968460491989504	60.8020003634828	13.446435200600279	1.5463488979899986	2629.625595780486
73	105+06602_AM	105+06602	AM	2016 No TNC	3.0	2	1.0	887.7832800000001	461.6473056000001							1.1940787716696895	26.128929464488177	17.668052808188133	3.95711412092836	1.553995686881087	717.3979217626752
74	105+06603_AM	105+06603	AM	2016 No TNC	3.0	2	1.0	459.33655999999996	119.42750559999999							0.6946101659369546	22.458640493631812	5.317664069375165	1.5166613449968898	1.7378861237815797	207.55140478008687
75	105+07766_AM	105+07766	AM	2016 No TNC	3.0	1	7.0	3473.81094	5198.210690616							1.9335613627636177	46.43452322178838	111.94711025215939	16.98527812539887	1.316493735385087	6843.41180940775
76	105+07767_AM	105+07767	AM	2016 No TNC	3.0	1	7.0	3333.32245	1599.994776							0.8113514088001035	35.49633326278675	45.074931096541874	12.952972132469215	1.7090853861085862	2734.527689511681
77	105+07768_AM	105+07768	AM	2016 No TNC	3.0	2	7.0	2120.60268105	1208.7435281984997							1.0585711323527758	32.30770134831395	37.41347968915717	11.441336840039154	1.8084079306111287	2185.9013824690433
78	105+08236_AM	105+08236	AM	2016 No TNC	3.0	2	7.0	2079.3497399999997	270.31546619999995							0.3323779750094366	23.467258923454686	11.518834265293306	4.032944866246987	1.978188436016427	534.7349293132293
79	105+08312_AM	105+08312	AM	2016 No TNC	2.0	2	2.0	6851.01250308	890.6316254004							0.3992306695189103	19.537577134039644	45.585571808117564	14.058788608133716	1.8176510750002006	1618.857531338213
80	105+08313_AM	105+08313	AM	2016 No TNC	1.0	4	2.0	684.30677	184.76282790000002							1.4450982023101142	11.210310810782895	16.481508052594013	6.868457693589116	2.0956264899519037	387.1938765056647
81	105+08314_AM	105+08314	AM	2016 No TNC	1.0	4	3.0	133.41683375	32.020040099999996							1.590118536589929	9.055928642201328	3.5358096739835307	1.193451217517438	1.8115504908157616	58.00591935909536
82	105+08315_AM	105+08315	AM	2016 No TNC	1.0	4	3.0	58.4106707692	22.780161599988002							2.055464380479355	11.384288738948074	2.0010175534332872	0.5426205239878729	1.6241261187281222	36.99785544338793
83	105+08340_AM	105+08340	AM	2016 No TNC	1.0	2	5.0	2162.5385300000003	211.28001438100003							0.3880722520734394	15.10543453874838	13.987019958878086	5.775593049409688	2.271548884983517	479.93288108646203
84	105+08341_AM	105+08341	AM	2016 No TNC	1.0	2	5.0	5680.0534725	2044.8192500999999							0.8816701159061633	24.498958976056414	83.46555672420466	16.20176560253899	1.4761947883335618	3018.5515200817617
85	105+08342_AM	105+08342	AM	2016 No TNC	2.0	2	5.0	5646.49946	564.649946							0.4071916817619867	14.735075073333997	38.320126853092496	12.263368846647499	1.8600395608619598	1050.2712375985693
86	105+08351_AM	105+08351	AM	2016 No TNC	3.0	2	4.0	406.30812931	235.6587149998							2.127929123204413	16.353928155085946	14.40991502255756	6.544136818306699	2.508024602076138	591.0378549131474
87	105+08352_AM	105+08352	AM	2016 No TNC	3.0	2	7.0	1290.69642795	503.3716069005							1.0383647588534468	22.535433527075853	22.33689475268845	6.862821377321471	1.813501403973869	912.8651158346393
88	105+08369_AM	105+08369	AM	2016 No TNC	3.0	4	1.0	132.3183025	63.51278519999999							2.200812465061216	13.086076372799406	4.853462824962345	1.5334008699139576	1.7462825696448319	110.91126974435623
89	105+08371_AM	105+08371	AM	2016 No TNC	1.0	4	5.0	4020.0228533	1926.79695358669							1.5338172801081285	18.749299784895282	102.76634198035207	40.126649080941114	1.9926180818550938	3839.3704497801486
90	105+08372_AM	105+08372	AM	2016 No TNC	0.0	3	3.0	1468.6320523	224.92099880974502							0.7063815467756914	13.008550466732295	17.2902430124672	4.3414232767416205	1.6310554835435984	366.8586284727378
91	105+08380_AM	105+08380	AM	2016 No TNC	1.0	2	6.0	3311.89140556	1192.2809060016							1.1154738770981156	19.36396758675514	61.57213911146568	27.594341847227952	2.4711304476597973	2946.2816489839624
92	105+08381_AM	105+08381	AM	2016 No TNC	1.0	2	6.0	2101.42595	357.2424115							0.4881367368828362	20.89578437618849	17.0963867672319	6.933018019005414	2.233166413334436	797.7817547803998
93	105+08382_AM	105+08382	AM	2016 No TNC	0.0	2	3.0	2138.35322441	2502.7286138494646							3.3774701868678165	20.791893374231094	120.37040440729068	27.2282900102643	1.560103201760855	3904.514923605056
94	105+10292_AM	105+10292	AM	2016 No TNC	3.0	2	7.0	1412.73389383	663.9849301001							1.3568509248068512	20.78341804868084	31.947821505820325	8.468863581488575	1.67345214268397	1111.1470039858782
95	105+10293_AM	105+10293	AM	2016 No TNC	2.0	2	11.0	2619.46818868	995.3979116984							0.9491656220355117	24.02109755208451	41.43848587851145	13.703799010366804	1.9005282535241566	1891.7818546817527
96	105+10294_AM	105+10294	AM	2016 No TNC	2.0	2	11.0	1319.03108687	158.2837304244							0.47151844244562857	15.26981630380288	10.365791393638451	4.674179368318325	2.4880497031430298	393.8177884947998
97	105+10295_AM	105+10295	AM	2016 No TNC	2.0	2	11.0	973.366092727	856.56216159976							2.87913268931994	18.33885607143432	46.707502270765495	15.650136005332952	1.9175207240750263	1642.4756963260413
98	105+10296_AM	105+10296	AM	2016 No TNC	2.0	2	11.0	1765.25627588	900.2807006988							1.5867564240513394	19.28462335880856	46.68386226415889	13.414065490457999	1.7449447680777408	1570.9400984857336
99	105+10297_AM	105+10297	AM	2016 No TNC	2.0	2	11.0	2133.7588952	1066.8794476							1.4523842935606157	20.655690186825847	51.6506317605622	15.460691204273106	1.7857066546038431	1905.1337292393923
100	105+10298_AM	105+10298	AM	2016 No TNC	2.0	2	11.0	845.11741	109.8652633							0.37903920836974336	20.578346059627936	5.338877234431464	1.7613694747401765	1.897486782121487	208.46788492604688
101	105+10299_AM	105+10299	AM	2016 No TNC	2.0	2	11.0	1565.72250631	148.0860346467998							0.24724930039159593	22.95173329514864	6.452063238208727	1.6158112902502955	1.6291088096711868	241.24826363237412
102	105+10300_AM	105+10300	AM	2016 No TNC	2.0	2	11.0	1036.58465	196.9510835							0.5863872204958828	19.441078525482705	10.130666528703292	4.538642579235812	2.4702014888259756	486.50885968758905
103	105+10301_AM	105+10301	AM	2016 No TNC	2.0	2	11.0	2112.87832	528.21958							0.5822439307431257	25.76239821144258	20.503509636978865	8.6093511141293	2.308767787297281	1219.536350923699
104	105+10302_AM	105+10302	AM	2016 No TNC	2.0	2	9.0	2060.03327013	1565.6252852988							2.045232278283276	22.295756078265917	70.22077564012211	27.860784154635667	2.189134948805934	3427.365028781864
105	105+10305_AM	105+10305	AM	2016 No TNC	3.0	2	10.0	1337.45774327	1028.4113825326012							2.014621378159938	22.900481698520593	44.90784936628813	10.843212647721591	1.6029304223133451	1648.4718917148336
106	105+10306_AM	105+10306	AM	2016 No TNC	3.0	2	11.0	2629.62059	657.4051475							0.8584736808920828	17.472871136145667	37.62433445411518	13.039250404006914	1.9635682558044534	1290.8598788334443
107	105+10307_AM	105+10307	AM	2016 No TNC	3.0	2	11.0	2734.113575	820.2340724999999							1.5763833542292527	11.418542292842726	71.83351880337055	36.84059762163911	2.9280434955752837	2401.68104083285
108	105+10308_AM	105+10308	AM	2016 No TNC	2.0	2	11.0	3259.37231	423.71840030000004							0.7134124413804878	10.93336693835423	38.75461261741767	20.792832189256032	3.1332940835957506	1327.634356770646
109	105+10309_AM	105+10309	AM	2016 No TNC	1.0	2	11.0	2249.16736531	719.7335568992							1.5722637372890509	12.211691680369906	58.93807145951448	29.19701538930208	2.7909483292551145	2008.7391681366632
110	105+10310_AM	105+10310	AM	2016 No TNC	1.0	2	11.0	4332.46558	303.27259060000006							0.52147894214516	8.054016491486399	37.654826125645286	19.592134606859776	2.990067238514769	906.8054374925623
111	105+10311_AM	105+10311	AM	2016 No TNC	1.0	2	7.0	1984.54744045	436.60043689900004							1.0451411701925797	12.629872764047505	34.56887057024336	15.806496831573709	2.527567031038129	1103.5368700427555
112	105+10315_AM	105+10315	AM	2016 No TNC	2.0	4	11.0	1031.06796161	243.33203893996003							1.187924098764487	11.91995348417231	20.413841317674937	8.641609148355277	2.123019644815938	516.598698882652
113	105+10317_AM	105+10317	AM	2016 No TNC	3.0	2	11.0	747.69329	127.10785930000002							0.45122415703066154	22.60517270866527	5.6229545749622	1.398698699261687	1.6241388047928649	206.44080668328166
114	105+10319_AM	105+10319	AM	2016 No TNC	3.0	2	7.0	869.4673153660001	356.48159930006							0.8908322718580173	27.61462598193883	12.909159064229751	3.4634357123486406	1.6834439189417434	600.1167805563133
115	105+10320_AM	105+10320	AM	2016 No TNC	3.0	2	7.0	793.93739	357.27182550000003							0.8618855460969423	31.326665265788225	11.404719349115519	2.814389329879594	1.618350964733533	578.1912034700355
116	105+10323_AM	105+10323	AM	2016 No TNC	2.0	3	11.0	648.665772887	554.1551697773641							3.897606121601653	13.15114929543892	42.13739478796398	17.32077276475439	2.2617390242152746	1253.3543729561054
117	105+10324_AM	105+10324	AM	2016 No TNC	2.0	2	11.0	543.5201892590001	293.50090219986004							2.41142589194217	13.436033886948499	21.844310952874356	8.13572140589591	2.0745345193611042	608.8777530772371
118	105+10325_AM	105+10325	AM	2016 No TNC	2.0	3	11.0	1204.03586643	505.69506390059996							2.2831360687056947	11.037449911728576	45.81629524436075	18.87462961308153	2.2664947780238545	1146.1552216031491
119	105+10326_AM	105+10326	AM	2016 No TNC	2.0	3	11.0	657.586499096	145.49101292499							0.7632873554407227	17.391877260085103	8.36545766447515	2.7846746600591628	1.9089652383387938	277.7372861645061
120	105+10327_AM	105+10327	AM	2016 No TNC	2.0	3	8.0	480.200751272	306.72822987499							2.8841782409331125	13.288013707363936	23.083075968307266	9.564863986179978	2.279160546216231	699.0828799418199
121	105+10328_AM	105+10328	AM	2016 No TNC	2.0	3	9.0	2834.18603667	255.07674330029997							0.40083099912060594	13.472011924844153	18.933827012868438	5.300649925741752	1.720651971702627	438.898301295146
122	105+10329_AM	105+10329	AM	2016 No TNC	2.0	3	9.0	2418.819332	1330.3506326000002							2.8230594691711572	11.689445567963439	113.8078469902809	46.55048437132645	2.251187940757186	2994.869301087814
123	105+10330_AM	105+10330	AM	2016 No TNC	1.0	3	9.0	626.429096071	175.40014689988							1.2972486943475157	12.950485186998003	13.543905449656654	3.538192563179707	1.6616121096357788	291.4470081207351
124	105+10331_AM	105+10331	AM	2016 No TNC	1.0	3	9.0	325.838098295	286.7375264996							4.3247901863274665	12.208684751210278	23.48635683063034	6.002361312372643	1.6444154668375828	471.51562349869346
125	105+10332_AM	105+10332	AM	2016 No TNC	1.0	3	9.0	173.407025143	60.69245880005							1.7015459422296724	12.341717892425526	4.91766699976984	1.553340015277751	1.8446874265122932	111.95861563256761
126	105+10334_AM	105+10334	AM	2016 No TNC	0.0	3	6.0	485.266452857	101.90595509997							0.957259147404715	13.162579886711603	7.742095848766701	2.139789356193076	1.7091037921783192	174.16785430691226
127	105+10335_AM	105+10335	AM	2016 No TNC	0.0	3	6.0	1085.11028667	97.6599258003							0.39500798876468796	13.67060959168818	7.143787198756512	2.4144929711346115	1.9290293383584745	188.38886205069042
128	105+10336_AM	105+10336	AM	2016 No TNC	0.0	3	6.0	1077.19923167	129.2639078004							0.46846339748029575	15.369397136951008	8.41047353052154	2.3897978062357383	1.734364534030411	224.19073721919077
129	105+10337_AM	105+10337	AM	2016 No TNC	0.0	3	6.0	1036.58295882	176.2191029994							0.589669257500945	17.297832420886643	10.187351727758701	2.4106922838304645	1.5891793822381186	280.0437652431419
130	105+10338_AM	105+10338	AM	2016 No TNC	0.0	3	6.0	1047.59991	178.09198469999998							0.6247198900452564	16.3273175106704	10.907608343110342	3.134060342233923	1.7449098920265134	310.75446579366445
131	105+10339_AM	105+10339	AM	2016 No TNC	0.0	3	6.0	1016.7921150000001	172.85465955000004							0.6640764831931876	15.359676570616795	11.253795531129386	3.3464460549190957	1.7788967453597317	307.49059129375956
132	105+10340_AM	105+10340	AM	2016 No TNC	0.0	3	6.0	1159.72901	197.15393170000002							0.6902513773510905	14.777225130855273	13.341742441775278	3.922061041876893	1.7672781865094132	348.4258428779767
133	105+10341_AM	105+10341	AM	2016 No TNC	0.0	3	6.0	1034.10565	175.79796050000002							0.7644046144750501	13.343718505682732	13.174585511912019	3.5838620803783363	1.6952074727608324	298.0140163357137
134	105+10342_AM	105+10342	AM	2016 No TNC	0.0	3	6.0	1082.27628365	129.44024352454002							0.5572564597726773	12.877374275620456	10.051757505378816	2.951360164480067	1.7660772836168106	228.6014736745181
135	105+10343_AM	105+10343	AM	2016 No TNC	0.0	3	6.0	869.04765	43.80000156							0.19284192418420942	15.681237432122737	2.7931470172294226	0.7802792984836828	1.718697676902812	75.27896092951154
136	105+10344_AM	105+10344	AM	2016 No TNC	0.0	3	6.0	1025.66741941	174.36346129970002							0.6887007112892624	14.810497263615982	11.772964688231488	3.1411101684358953	1.6788042155130956	292.7221138613909
137	105+10345_AM	105+10345	AM	2016 No TNC	0.0	3	6.0	718.589745	50.301282150000006							0.3809635593303261	11.024676500248313	4.562608449224523	1.8683780180519423	2.2536299606554757	113.3604765126245
138	105+10346_AM	105+10346	AM	2016 No TNC	0.0	3	6.0	925.13586375	259.03804185							1.5372899694736337	10.92832213414643	23.703368062386687	7.634010627504419	1.8676591558138533	483.7947705652446
139	105+10347_AM	105+10347	AM	2016 No TNC	0.0	3	3.0	446.005195	22.300259750000002							0.2845877358811337	10.541564592414613	2.115460143937892	0.9361761804249028	2.4372831162525066	54.35204657672035
140	105+10349_AM	105+10349	AM	2016 No TNC	3.0	2	7.0	3169.29865852	2788.9828194976003							2.1728407944568056	24.299985592455528	114.7730235841581	30.615424927039715	1.6786188873769983	4681.639237378626
141	105+10350_AM	105+10350	AM	2016 No TNC	3.0	2	7.0	2611.41976	678.9691376000001							0.7433793171842936	20.985248902388488	32.3545906345062	9.509061105590606	1.7670475701995523	1199.7707648365656
142	105+10352_AM	105+10352	AM	2016 No TNC	3.0	4	7.0	506.50117331800004	150.121882759722							1.5316196042864245	11.610846420502181	12.929452110798747	5.069667673118867	1.9987593008882365	300.0575094328478
143	105+10354_AM	105+10354	AM	2016 No TNC	3.0	2	7.0	2022.68242326	869.7534420018							1.31616007193096	19.60247887033102	44.36956406152284	14.388404392383288	1.8760162056169467	1631.671552086496
144	105+10355_AM	105+10355	AM	2016 No TNC	3.0	2	7.0	1238.89741	74.3338446							0.19026245027961128	18.92123219641821	3.9285942811944037	1.5338183598088238	2.1582379208328963	160.43012221701963
145	105+10356_AM	105+10356	AM	2016 No TNC	3.0	2	7.0	1669.07883254	1301.8814893812							2.159190244787924	21.67479225740792	60.06431221670641	13.618308314422562	1.5615433030592718	2032.9443211200435
146	105+10357_AM	105+10357	AM	2016 No TNC	3.0	2	7.0	1925.41548273	211.7957031003							0.5245687232359412	12.581764233456678	16.833545691239824	8.2344509652739	2.74484908747019	581.3472423849657
147	105+10358_AM	105+10358	AM	2016 No TNC	2.0	2	8.0	3730.8923579999996	1305.8123252999999							0.894448364217834	23.478157979934164	55.61817611143195	21.04543781915501	2.101597684778783	2744.2921596060787
148	105+10359_AM	105+10359	AM	2016 No TNC	2.0	2	8.0	2324.45403	581.1135075							0.5820714108513783	25.770033917419088	22.549970611687865	3.8104186123144794	1.4157798186151318	822.728776243153
149	105+10361_AM	105+10361	AM	2016 No TNC	3.0	3	7.0	941.911926481	508.63244029974004							1.8277022056147292	17.727176725216342	28.692241758735705	8.083147743338216	1.72639810861918	878.1020829158292
150	105+10362_AM	105+10362	AM	2016 No TNC	3.0	3	7.0	1624.52128113	860.9962789989							1.9630707302111394	16.199110664025707	53.15083629319008	13.979031061179477	1.6670377641330651	1435.313311869215
151	105+10363_AM	105+10363	AM	2016 No TNC	2.0	3	7.0	2392.35533377	1650.7251803012998							2.6302708072006276	15.739824160563003	104.87570658109908	32.284449751827324	1.8156184951304	2997.087167732504
152	105+10364_AM	105+10364	AM	2016 No TNC	3.0	4	7.0	414.81760499999996	24.889056299999996							0.2285332246549204	15.752632928695212	1.579993415238017	0.519982499564515	1.785538486618682	44.44036791926917
153	105+10366_AM	105+10366	AM	2016 No TNC	3.0	3	7.0	864.78712	112.4223256							0.47220059661959357	16.518403525617963	6.805883233549	1.3352104549547217	1.4813730421180533	166.53940247605829
154	105+10367_AM	105+10367	AM	2016 No TNC	3.0	3	7.0	504.90083966699996	151.47025190009998							1.3017656942854574	13.827373143275407	10.954376534907045	3.0447028064410397	1.7141301463443084	259.6397250563276
155	105+10369_AM	105+10369	AM	2016 No TNC	3.0	2	10.0	2798.28024586	811.5012712994							1.0906911083672925	15.953187723375583	50.867656381322384	23.844637024013398	2.602373017442003	2111.8290120494407
156	105+10370_AM	105+10370	AM	2016 No TNC	3.0	2	10.0	3690.18376714	1549.8771821987998							1.7957610562385613	14.033047388155552	110.44480498989533	60.48100156636405	3.2382314299245487	5018.86100391905
157	105+10371_AM	105+10371	AM	2016 No TNC	3.0	2	10.0	633.637902059	215.43688670006003							0.7279624207066991	28.02342458858779	7.687743017239733	3.1426610193528504	2.249952451900556	484.72275146062236
158	105+10372_AM	105+10372	AM	2016 No TNC	3.0	2	10.0	1827.80512165	1249.3961909038576							2.014123306207615	20.36270563653981	61.35708157868183	31.708382221699612	2.960436454707673	3698.758029924687
159	105+10373_AM	105+10373	AM	2016 No TNC	3.0	2	10.0	1695.66026684	644.3509013992							1.2142776192110094	18.776595763013862	34.316705196819676	17.790649762117987	2.974169061554364	1916.4085157261673
160	105+10374_AM	105+10374	AM	2016 No TNC	2.0	2	9.0	2366.541449	236.6541449							0.3889364347010905	15.42668535183952	15.340569895773543	8.679884702967554	3.424280924904512	810.3702741806584
161	105+10375_AM	105+10375	AM	2016 No TNC	2.0	2	9.0	1566.77248	423.0285696							0.926647919748871	17.482368065306108	24.19744098852966	12.59171891446719	2.990620794282898	1265.1180368215103
162	105+10376_AM	105+10376	AM	2016 No TNC	2.0	2	9.0	2557.75105581	792.9028273010999							0.9954737946568001	18.68457020148134	42.43623582191029	20.325169806800275	2.6719235466898352	2118.5757345027528
163	105+10379_AM	105+10379	AM	2016 No TNC	3.0	2	10.0	913.678960588	310.65084659992004							1.0640695159101115	19.17167975867783	16.20363215483545	6.310293091150131	2.153491385732481	668.9839221234301
164	105+10380_AM	105+10380	AM	2016 No TNC	3.0	2	10.0	612.844851461	545.43191780029							3.5517353186642326	15.034904126832044	36.27771172992615	11.32657184881514	1.8313784343722619	998.8922516777553
165	105+10381_AM	105+10381	AM	2016 No TNC	3.0	2	10.0	1086.4542099999999	65.1872526							0.2483242074814672	14.497177043316137	4.496548011052558	1.713146960662736	2.113617273674158	137.78090311872066
166	105+10382_AM	105+10382	AM	2016 No TNC	2.0	2	10.0	857.013833	514.2082998							2.267094009901655	15.879359145570524	32.382182119952624	9.61953051301789	1.777867058701851	914.1939975255056
167	105+10383_AM	105+10383	AM	2016 No TNC	2.0	2	10.0	1378.11906093	744.1842929022							1.8317145817040037	17.688345293325664	42.07201298716182	16.888111366051184	2.212302557082708	1646.3608141283241
168	105+10384_AM	105+10384	AM	2016 No TNC	2.0	2	10.0	1166.38614545	1154.7222839955							3.1578173240971346	18.81046112031934	61.3872396114815	19.564628818468336	1.8551537726969536	2142.187401571495
169	105+10385_AM	105+10385	AM	2016 No TNC	2.0	2	10.0	1221.73659	219.90036883410002							0.6323429005937536	17.07839210317637	12.875940984702027	5.625681544073645	2.404212251876289	528.6871609430581
170	105+10386_AM	105+10386	AM	2016 No TNC	2.0	2	6.0	984.936696606	760.6961588897121							2.690231022685342	17.22521211347285	44.1617876098447	14.377286478729024	1.880839011548261	1430.747011574685
171	105+10387_AM	105+10387	AM	2016 No TNC	2.0	2	6.0	2820.42854	98.71499890000001							0.13386669596715567	15.687247562420135	6.292690831021146	2.0523558267260973	1.8830787979358192	185.88812146684774
172	105+10388_AM	105+10388	AM	2016 No TNC	1.0	2	6.0	3451.7226812	862.9306703							0.9232185633066856	16.247506924335013	53.111574244509406	16.88442603714124	1.852180987639819	1598.303781180945
173	105+10389_AM	105+10389	AM	2016 No TNC	1.0	2	6.0	6894.36071667	827.3232860004							0.5452277247121236	13.205491345476883	62.649943448243825	30.632788417249387	2.743259436679701	2269.5624115054566
174	105+10390_AM	105+10390	AM	2016 No TNC	0.0	2	6.0	5079.22934	609.5075208							0.4047045723717443	17.790755260818717	34.25978896704528	11.525453987592698	1.9228165993145607	1171.9711784013048
175	105+10391_AM	105+10391	AM	2016 No TNC	0.0	2	6.0	6001.44667	720.1736004							0.5147602290064711	13.987094562251986	51.488434370322054	22.284314321631054	2.3805307981985	1714.3954358016997
176	105+10392_AM	105+10392	AM	2016 No TNC	0.0	2	6.0	6244.89625333	749.3875503996							0.4822192853028713	14.930966511382552	50.190156801189524	16.987341098977396	1.9309124268194882	1447.001733570403
177	105+10393_AM	105+10393	AM	2016 No TNC	0.0	2	6.0	5444.990365	653.3988437999999							0.6737635738278784	10.686241108426756	61.1439361296794	22.43547381927007	2.0499975699717954	1339.4660420123805
178	105+10395_AM	105+10395	AM	2016 No TNC	2.0	3	8.0	1172.7628300000001	152.4591679							0.5662344902694763	13.775211743615102	11.067646054200642	4.041877948215623	2.042395110007163	311.38185899472103
179	105+10396_AM	105+10396	AM	2016 No TNC	1.0	3	8.0	78.43391	10.1964083							0.5943198544076488	13.124246047230178	0.7769138328637105	0.3239414516991793	2.292958515840284	23.379941242469553
180	105+10397_AM	105+10397	AM	2016 No TNC	1.0	2	9.0	2046.51764174	470.69905760020004							1.072346631256432	12.868973145214259	36.57627164877911	15.840630344788565	2.3821451389861417	1121.2734719876744
181	105+10398_AM	105+10398	AM	2016 No TNC	1.0	2	9.0	3851.8394399999997	500.7391272							0.6984037455198379	11.168324983987997	44.835651533950575	23.79619240789854	3.0808795977738934	1542.7169607975864
182	105+10399_AM	105+10399	AM	2016 No TNC	1.0	2	9.0	3191.63015667	1244.7357611013							1.8898322598335595	12.382051305474528	100.52742719221006	51.656765193747916	2.936212998194842	3654.809321063587
183	105+10400_AM	105+10400	AM	2016 No TNC	1.0	2	9.0	3627.30337786	507.8224729004001							0.37833282964667897	22.202672730898538	22.87213251554551	6.139925830215122	1.6839223486250938	855.1336112510448
184	105+10401_AM	105+10401	AM	2016 No TNC	2.0	2	10.0	1618.84904065	501.8432026015							1.8793016866934495	9.897293304049496	50.7050955432603	33.64720286476687	4.845267304584861	2431.564461593204
185	105+10402_AM	105+10402	AM	2016 No TNC	2.0	2	10.0	541.686517727	119.17103389994							1.1643804931398407	11.33650046335386	10.51215357730279	6.662959975886127	4.317630872612937	514.5365350875838
186	105+10403_AM	105+10403	AM	2016 No TNC	2.0	2	10.0	1700.0411649999999	340.008233							0.7346901943166768	16.333415217499947	20.816726231003326	8.302621225492064	2.1994657298120925	747.836456337465
187	105+10405_AM	105+10405	AM	2016 No TNC	2.0	4	10.0	204.59635	36.827343							0.711982654023278	15.168908875758788	2.4278175379412583	1.0264726749261583	2.120812380949957	78.10388499189072
188	105+10407_AM	105+10407	AM	2016 No TNC	2.0	4	10.0	192.29573	13.460701100000001							0.18233244072916963	23.03484768373466	0.5843624965449568	0.11955928176720837	1.4695735278852546	19.78149000333593
189	105+10408_AM	105+10408	AM	2016 No TNC	2.0	4	10.0	68.7191823438	43.980276700032							2.1836105068714793	17.585553778552185	2.5009321431589786	0.758448914153168	1.7099928791528551	75.20595998022695
190	105+10409_AM	105+10409	AM	2016 No TNC	2.0	4	10.0	140.927102222	12.68343919998							0.3674023669205114	14.697782285023507	0.8629491819935278	0.4902357174040216	2.9551300901908717	37.48121282696734
191	105+10412_AM	105+10412	AM	2016 No TNC	2.0	2	6.0	6106.10691	1038.0381747000001							0.7102206073964407	14.361734781804811	72.27804930746339	38.29971298344278	3.0733164127189028	3190.219759334282
192	105+10413_AM	105+10413	AM	2016 No TNC	2.0	2	6.0	4983.232660000001	896.9818788000001							0.7053587276047614	15.311358004563656	58.58277747360151	24.438054260795095	2.294001954122258	2057.6781827794543
193	105+10414_AM	105+10414	AM	2016 No TNC	2.0	2	6.0	3520.471775	633.6849195							0.588139276011157	18.36299740640876	34.50879534943688	12.619851670660035	2.044594340986042	1295.6286003778955
194	105+10416_AM	105+10416	AM	2016 No TNC	1.0	1	6.0	4006.20564962	1012.3681676589739							1.2290482208464257	12.336375207116099	82.063665433506	38.81854934387681	2.6860227327319515	2719.2439122261953
195	105+10417_AM	105+10417	AM	2016 No TNC	1.0	2	6.0	2932.76062833	351.9312753996							0.4663256085581264	15.439855474080266	22.793689746021673	9.85503991515115	2.3779974629855043	836.8916800455016
196	105+10418_AM	105+10418	AM	2016 No TNC	1.0	2	6.0	3450.23794333	414.02855319959997							0.40719379517746457	17.681998314493157	23.415258040163874	7.348957954807207	1.8373177904760016	760.7020265586647
197	105+10419_AM	105+10419	AM	2016 No TNC	1.0	2	6.0	3383.04119667	405.9649436004							0.49176208193100907	14.641226447813256	27.72752303554686	9.906410498190024	2.0082289017810386	815.2705328482325
198	105+10420_AM	105+10420	AM	2016 No TNC	0.0	2	6.0	3492.11217333	419.0534607996							0.5459491984012477	13.188040244558302	31.775264029279207	12.666579086297707	2.198403050577838	921.248406577041
199	105+10421_AM	105+10421	AM	2016 No TNC	0.0	2	6.0	3515.19448333	421.82333799959997							0.4765993599713807	15.107028260449935	27.922324015500106	7.710376818570435	1.7083101224893622	720.6050782069683
200	105+10422_AM	105+10422	AM	2016 No TNC	1.0	2	9.0	3330.13588553	782.5819330995499							0.80332153726319	17.552124953647866	44.58616464765456	10.262395652036902	1.5710474721698884	1229.4733677618726
201	105+10424_AM	105+10424	AM	2016 No TNC	2.0	2	8.0	2732.97422667	491.9353608006							0.7052896133098971	15.312858428916899	32.125638925233325	12.849174944019019	2.2050660782084393	1084.7499767726326
202	105+10425_AM	105+10425	AM	2016 No TNC	1.0	2	8.0	3260.56102481	880.3514766987001							0.9644594704059887	16.796973327640842	52.41131598691101	14.981406263331253	1.7399756033448057	1531.7900918243115
203	105+10426_AM	105+10426	AM	2016 No TNC	1.0	2	8.0	2985.37035339	2284.1367110822234							2.433649521246951	18.863274928954613	121.08908552120691	25.277981868298877	1.5134832047163054	3457.0025494988854
204	105+10427_AM	105+10427	AM	2016 No TNC	1.0	2	8.0	2820.20929	338.42511479999996							0.40168513652569265	17.92448698071125	18.880602561411276	6.0711735379654845	1.865755878477903	631.418647362659
205	105+10428_AM	105+10428	AM	2016 No TNC	1.0	2	8.0	2696.95394	296.6649334							0.44504815727783187	14.829855807895848	20.004573021003136	8.73738983071732	2.403372631127343	712.996381548776
206	105+10429_AM	105+10429	AM	2016 No TNC	1.0	2	8.0	2541.16546	279.52820060000005							0.6138201579987574	10.752335051227432	25.996976402636424	11.999570263445527	2.555255439489028	714.2659550737303
207	105+10432_AM	105+10432	AM	2016 No TNC	2.0	2	11.0	1233.23919657	245.06929314239042							0.6305948269511867	18.907862054064953	12.961237629174663	5.101414244237765	2.173581544240494	532.6780926343632
208	105+10435_AM	105+10435	AM	2016 No TNC	2.0	2	11.0	1856.61050056	334.18989010079997							1.0043424283133575	10.753304545877825	31.07787830940848	16.30378944553137	3.0269404321485838	1011.5728903614032
209	105+10436_AM	105+10436	AM	2016 No TNC	2.0	1	8.0	1172.35544474	914.4372468972							2.346537927447171	19.944275970392827	45.849608592193434	12.72982420619082	1.674745207797359	1531.4493970724961
210	105+10437_AM	105+10437	AM	2016 No TNC	2.0	1	8.0	8060.67664161	4997.6195177982							1.811734786658116	20.532806608310626	243.39680459345584	120.423883387746	2.8609388798987836	14297.88398540988
211	105+10439_AM	105+10439	AM	2016 No TNC	2.0	2	9.0	2789.18187	1004.1054731999999							1.201365622327285	17.979538950146157	55.8471202172755	15.763069390918739	1.728149089628224	1735.243959401297
212	105+10441_AM	105+10441	AM	2016 No TNC	2.0	3	8.0	2071.05918038	1076.9507737976							2.2656699095870407	13.770761516485322	78.20560776601609	24.86480668645201	1.8523163903660635	1994.8535699227095
213	105+10442_AM	105+10442	AM	2016 No TNC	1.0	3	8.0	257.70447	30.9245364							0.529409587760991	13.600055923525389	2.2738536204477446	0.9408994652762194	2.2761128857794315	70.38773578679508
214	105+10443_AM	105+10443	AM	2016 No TNC	1.0	3	8.0	194.22987	34.9613766							0.7300461543462541	14.793585221568964	2.3632794942112145	0.6759543687270391	1.7405754452924185	60.85291364358094
215	105+10444_AM	105+10444	AM	2016 No TNC	1.0	3	8.0	87.0764921519	68.790428800001							3.2040657322229924	14.793703987812295	4.649980076434786	1.116830163755035	1.5992716171232768	110.01458030958122
216	105+10445_AM	105+10445	AM	2016 No TNC	1.0	3	8.0	24.6153191667	2.953838300004							0.5044928810481683	14.271757383455634	0.20697088807214467	0.07551390987885583	2.0408867779435615	6.028449530661451
217	105+10446_AM	105+10446	AM	2016 No TNC	1.0	3	8.0	13.388539999999999	4.2843328							1.5924005471922826	12.05726789899275	0.35533197370176267	0.14111533370176274	2.1909964544213953	9.386957974361287
218	105+10448_AM	105+10448	AM	2016 No TNC	1.0	2	9.0	1269.9031908	317.4757977							0.5059783926310759	29.64553470752051	10.70905958796764	5.36164847630061	2.8311759942485955	898.8298572031634
219	105+10449_AM	105+10449	AM	2016 No TNC	1.0	1	8.0	4109.97074	1847.8428447039998							0.9922664459844677	27.186246304273666	67.96976765466587	37.89420052081171	3.48965499707727	6448.33401683479
220	105+10451_AM	105+10451	AM	2016 No TNC	1.0	2	8.0	980.6895400000001	98.06895400000002							0.5502256892946203	10.90461626335894	8.99334296884207	5.153524879572809	3.503358664253553	343.5707196901832
221	105+10452_AM	105+10452	AM	2016 No TNC	1.0	2	9.0	1410.17409385	366.645264401							0.9613827719660336	16.226627369344165	22.595284655003375	6.139034008630569	1.6941527606019697	621.1530868465933
222	105+10455_AM	105+10455	AM	2016 No TNC	1.0	2	9.0	3263.08974846	424.2016672998							0.4517474402903113	17.266284884729846	24.568207355072676	15.005500698181581	3.9733094363179213	1685.4844875840909
223	105+10457_AM	105+10457	AM	2016 No TNC	2.0	2	8.0	1374.55015299	920.9486025033001							1.4825278743656731	27.115847664719503	33.96348194202126	5.739497801488145	1.41581136319556	1303.8894963432433
224	105+10458_AM	105+10458	AM	2016 No TNC	1.0	4	8.0	263.915330303	174.18411799998003							2.266034603615396	17.47546129119974	9.967354514853083	3.2987435653702346	1.7911895241174907	311.99676742920906
225	105+10459_AM	105+10459	AM	2016 No TNC	1.0	3	8.0	2523.77042	403.8032672							0.6457489314165654	14.866458979561436	27.16203419759561	8.731944412116668	1.865456426668717	753.2773999080651
226	105+10460_AM	105+10460	AM	2016 No TNC	1.0	3	8.0	2445.73542967	1190.3394336203892							2.0923546971882665	13.956524694040656	85.28910023916313	30.485258912320617	2.0088975728500724	2391.2699990677297
227	105+10461_AM	105+10461	AM	2016 No TNC	1.0	3	8.0	2431.31916	121.56595800000001							0.21836188158224248	13.738661611917365	8.848457108409288	3.8063186596356866	2.3655679117675494	287.57252940808166
228	105+10462_AM	105+10462	AM	2016 No TNC	1.0	3	8.0	1440.05665	158.4062315							0.4751282842634702	13.89098527407419	11.403527422611678	5.000688639264385	2.4135787758388	382.32591830900753
229	105+10463_AM	105+10463	AM	2016 No TNC	1.0	3	6.0	2209.58488308	287.2460348004							0.5490015655257806	14.207609758871843	20.21775933288365	7.879012133544641	2.1547902403709625	618.9549523731598
230	105+10464_AM	105+10464	AM	2016 No TNC	1.0	3	6.0	2333.6833899999997	233.368339							0.5312390156900284	11.294351172996164	20.662394450596143	9.103784297055713	2.4257703833726265	566.098005163063
231	105+10465_AM	105+10465	AM	2016 No TNC	1.0	3	6.0	350.17972666699995	42.021567200039996							0.8483684243973431	8.486878805177923	4.951357049472917	2.370179703035695	2.6700762629999835	112.20078911488547
232	105+10466_AM	105+10466	AM	2016 No TNC	0.0	3	6.0	401.521250769	52.197762599970005							0.8660130252191585	9.006792938277211	5.795377217804034	2.91311534038699	2.8466549738665865	148.5890205299119
233	105+10468_AM	105+10468	AM	2016 No TNC	0.0	3	6.0	269.6894	32.362728							0.7737135847315385	9.305769140008367	3.4777058739682962	1.9446538607055432	3.3543492658426124	108.55589290746414
234	105+10469_AM	105+10469	AM	2016 No TNC	0.0	3	6.0	709.7352	120.654984							0.9763885739907291	10.44666055268366	11.549622330650415	5.202700500037326	2.4852255653592352	299.8548508248095
235	105+10470_AM	105+10470	AM	2016 No TNC	0.0	3	6.0	706.038277835	123.03423029552711							1.0419449687192555	10.034695030824786	12.260883855223103	5.107730931067286	2.290970653583453	281.8678109932808
236	105+10471_AM	105+10471	AM	2016 No TNC	0.0	3	6.0	298.93689	32.883057900000004							0.42369193539612393	15.577355735670155	2.1109524914233035	0.6277293114504076	1.7789183032136588	58.496273563944506
237	105+10472_AM	105+10472	AM	2016 No TNC	0.0	3	6.0	405.6943	28.398601000000003							0.40531383995321785	10.362340453226993	2.7405585763355456	1.2630038937106811	2.550618892701974	72.43400823690519
238	105+10473_AM	105+10473	AM	2016 No TNC	0.0	3	6.0	1454.48202247	247.2619438199							1.1182699141318657	9.12123260323824	27.10839143956449	14.02574890939989	2.965534386505114	733.2637968720092
239	105+10474_AM	105+10474	AM	2016 No TNC	0.0	3	6.0	1040.96001	104.096001							0.5554595716556023	10.801866249448912	9.636853354420193	4.846425328646886	2.8485520199021925	296.52287391229066
240	105+10475_AM	105+10475	AM	2016 No TNC	0.0	3	6.0	2115.55701	190.4001309							0.5732640691452793	9.419742646789723	20.212880334357006	10.97912034891375	3.1955021995532227	608.4240370861716
241	105+10476_AM	105+10476	AM	2016 No TNC	0.0	3	6.0	2930.95226	117.2380904							0.2566892297061047	9.349827426526117	12.539064632079446	6.905326506173998	3.268589510207953	383.20319247825176
242	105+10477_AM	105+10477	AM	2016 No TNC	0.0	3	6.0	2930.95226	175.8571356							0.41941535772397215	8.583376678279032	20.48810650999641	11.134003552555837	3.198006334692968	562.3922336497602
243	105+10478_AM	105+10478	AM	2016 No TNC	0.0	3	6.0	2431.7087100000003	121.58543550000002							0.3028805048932811	9.90489632555598	12.27528603063649	6.928521057022997	3.409487435836833	414.5440147179997
244	105+10479_AM	105+10479	AM	2016 No TNC	0.0	3	6.0	2864.45718	286.445718							0.4829184830007918	12.424457152099027	23.054988599772102	11.024509053353386	2.666528515744344	763.8156752598629
245	105+10480_AM	105+10480	AM	2016 No TNC	0.0	3	6.0	3372.91627	248.246637472							0.46189128732570667	9.560691273412177	25.965343966535347	14.39207415432797	3.30430905276767	820.2836115178635
246	105+10482_AM	105+10482	AM	2016 No TNC	0.0	3	6.0	1734.8365600000002	121.43855920000003							0.4507854932962967	9.317070008815442	13.033985908134175	7.086945790602032	3.2007796118100145	388.69806437494356
247	105+10483_AM	105+10483	AM	2016 No TNC	0.0	3	6.0	1747.57775	122.3304425							0.43861250390203826	9.575650403569087	12.775157544849836	6.692092278823584	3.020245060725251	369.46791473695936
248	105+10484_AM	105+10484	AM	2016 No TNC	0.0	3	6.0	889.42443619	186.7791315999							1.3576619108979446	9.280661038554495	20.125627993950708	9.40967093142148	2.594319710016677	484.56478252941935
249	105+10486_AM	105+10486	AM	2016 No TNC	1.0	2	6.0	143.85923	18.7016999							0.6279235120313802	12.42189510433589	1.5055432156621682	0.5075869776678473	1.9257058546119725	36.01397298862614
250	105+10497_AM	105+10497	AM	2016 No TNC	1.0	4	2.0	72.381302	21.7143906							1.6174085419312476	11.12891365004621	1.9511689355150885	0.525404615094659	1.6193074813565786	35.16227515167897
251	105+10498_AM	105+10498	AM	2016 No TNC	1.0	4	2.0	91.9644271795	35.866126600005							1.8976813940150745	12.33083702764813	2.9086530394965227	0.7109737135185289	1.558543669167968	55.898924550014655
252	105+10507_AM	105+10507	AM	2016 No TNC	1.0	2	6.0	3168.00654333	380.1607851996							0.46315695711318816	15.54548601596507	24.454737845389875	9.604707173530496	2.1695133411309437	824.7638952653473
253	105+10508_AM	105+10508	AM	2016 No TNC	1.0	2	6.0	5618.20147417	674.1841769004001							0.4914174370799017	14.651494751150477	46.01470282391912	20.054588195464063	2.3979284753309296	1616.645435407014
254	105+10509_AM	105+10509	AM	2016 No TNC	1.0	2	6.0	5663.13951333	679.5767415996							0.46153680834377997	15.600055878180386	43.56245560313126	18.318148708664786	2.312056746482272	1571.219990167795
255	105+10510_AM	105+10510	AM	2016 No TNC	0.0	2	6.0	4712.979429999999	565.5575316							0.4460564152503241	16.141455999370404	35.037578494905254	13.911036410505492	2.1904788546352214	1238.841814049491
256	105+10511_AM	105+10511	AM	2016 No TNC	0.0	2	6.0	4451.98974615	578.7586669995001							0.4782888446149898	16.308136992571505	35.48895053206443	13.901532889424908	2.164468173953056	1252.7047151199126
257	105+10513_AM	105+10513	AM	2016 No TNC	1.0	2	5.0	2476.57741875	198.1261935							0.391359726455874	12.264930894827785	16.153877685813242	7.7337249659017475	2.6704980443699182	529.095612280206
258	105+10514_AM	105+10514	AM	2016 No TNC	1.0	2	5.0	4849.116305	290.94697829999996							0.2940980246626016	12.240816660125589	23.768592110995222	11.16803003650113	2.6097669637112912	759.3038121589658
259	105+10515_AM	105+10515	AM	2016 No TNC	1.0	2	5.0	4348.62703	260.91762179999995							0.23265842564091616	15.47332743305081	16.862411974988884	6.225737625204885	2.0600813833178466	537.5115352497467
260	105+10516_AM	105+10516	AM	2016 No TNC	1.0	2	5.0	5924.04758615	1540.252372399							0.9703334191652759	16.07694807978459	95.80502249277882	44.78639472198233	2.5938404784581226	3995.168950569681
261	105+10517_AM	105+10517	AM	2016 No TNC	1.0	2	5.0	6612.29703	396.73782179999995							0.18159610955492272	19.824213243462687	20.012790264492835	6.29907364509334	1.8405980094020464	730.2348450595837
262	105+10518_AM	105+10518	AM	2016 No TNC	1.0	2	5.0	5869.84071	1056.5713278							0.5830319390536509	18.5238565446861	57.03841018478932	18.20815190476862	1.8570735635218223	1962.1306808325296
263	105+10519_AM	105+10519	AM	2016 No TNC	1.0	2	5.0	5307.80758	318.46845479999996							0.19091338254096166	18.856718958544448	16.888858316239265	6.030745298872974	2.007409164466297	639.2964947589406
264	105+10520_AM	105+10520	AM	2016 No TNC	1.0	2	2.0	4782.20684833	860.7972326994							0.5613937782001476	19.23783344130614	44.74501951197665	16.420003628482863	2.0501713952107385	1764.7818635568715
265	105+10521_AM	105+10521	AM	2016 No TNC	1.0	2	2.0	4823.818585	289.4291151							0.1858122727019461	19.374393023945263	14.938744906345597	5.094217181842675	1.9410745434441505	561.803487452177
266	105+10522_AM	105+10522	AM	2016 No TNC	1.0	2	2.0	4851.64566	339.6151962							0.21183055975868728	19.827167547423507	17.12878026514343	4.442370246472935	1.6558537159278197	562.3530846133256
267	105+10523_AM	105+10523	AM	2016 No TNC	1.0	2	2.0	4224.56567167	1520.8436418011997							0.9902919024371761	21.811750602868628	69.72588626614785	15.852572706032902	1.5632671478531401	2377.4849022491444
268	105+10524_AM	105+10524	AM	2016 No TNC	1.0	2	2.0	3615.04805744	1409.8687424016							1.1609278064571735	20.156292122427704	69.94683019268476	19.140749385434546	1.7003492018506672	2397.2691908567645
269	105+10527_AM	105+10527	AM	2016 No TNC	1.0	2	5.0	4049.58885	364.4629965							0.5041456907156966	10.711189442746278	34.02637946496389	13.25925715729235	2.154638123239435	785.2858667689807
270	105+10528_AM	105+10528	AM	2016 No TNC	0.0	2	6.0	2367.3085149999997	426.11553269999996							0.7865656463201799	13.730576780877797	31.034059202337335	8.689248887693124	1.7207629227796444	733.2438094906571
271	105+10529_AM	105+10529	AM	2016 No TNC	0.0	2	6.0	2492.84032	224.35562879999998							0.34454220253533585	15.672971149147346	14.314811573694858	3.1860601451293626	1.550191964636522	347.79429298673426
272	105+10530_AM	105+10530	AM	2016 No TNC	0.0	2	6.0	2367.63469	213.0871221							0.3786596798523542	14.260826508134034	14.942129895378798	5.0449110333209735	1.9276227867618105	410.75159212545617
273	105+10531_AM	105+10531	AM	2016 No TNC	0.0	2	3.0	2590.7288068000003	1117.3813343728402							2.2820687282675216	11.339711061044952	98.53701989033517	27.50197002557838	1.7178804206954852	1919.5275167696973
274	105+10532_AM	105+10532	AM	2016 No TNC	0.0	2	6.0	2646.45054	264.645054							0.6181018479686452	9.707138103079034	27.262932822193648	11.658861241989992	2.3513960569680457	622.2853364716956
275	105+10534_AM	105+10534	AM	2016 No TNC	1.0	2	6.0	4.9465821428600005	0.6925215000004001							0.8861515729357862	9.479190983288698	0.07305702577585768	0.04292119026668338	3.671545369642582	2.5426241067044044
276	105+10544_AM	105+10544	AM	2016 No TNC	0.0	2	6.0	1170.069933	409.52447655							1.9356486442884264	10.84907638685631	37.747404658901665	19.6348669963716	2.9888461746988173	1224.005665182003
277	105+10546_AM	105+10546	AM	2016 No TNC	1.0	4	9.0	15.26929	4.7334799							1.2567107924642962	14.800541311121457	0.31981802560445255	0.08219353263257421	1.5887370710545465	7.520254992221568
278	105+10547_AM	105+10547	AM	2016 No TNC	1.0	4	9.0	188.07537112400001	167.38708030036003							4.088265409538538	13.061774285840094	12.815033902539541	2.5079476771525457	1.4509970504246807	242.8781597950216
279	105+10548_AM	105+10548	AM	2016 No TNC	1.0	4	10.0	395.39178	94.8940272							1.0390126367066803	13.85931170735627	6.846950931165794	3.1915569712299656	2.318860945624532	220.04605364711205
280	105+10549_AM	105+10549	AM	2016 No TNC	1.0	2	6.0	1177.89437	106.0104933							0.4778458853437128	11.300714656391358	9.380866301233747	4.472973092900414	2.6570715394077133	281.67746462600206
281	105+10550_AM	105+10550	AM	2016 No TNC	1.0	2	6.0	1876.43756	225.1725072							0.5148961900810273	13.983401195621514	16.10284250948232	6.712829698809546	2.2924933108969943	516.2064665539053
282	105+10551_AM	105+10551	AM	2016 No TNC	1.0	2	6.0	641.951026321	86.36809108122735							0.5224993579273545	15.44958836317335	5.5903166512254785	2.1752082652550033	2.1518893251750932	185.85457323344332
283	105+10552_AM	105+10552	AM	2016 No TNC	1.0	2	6.0	1590.1332425	254.42131880000002							0.7400907069747864	12.971382979852839	19.61404726043224	8.860821613765655	2.493209229396346	634.3255801873502
284	105+10553_AM	105+10553	AM	2016 No TNC	1.0	2	6.0	2767.88216471	470.5399680007							0.7373187425787411	13.833908472644994	34.01352328816835	13.870545205966827	2.2448186997825688	1056.276919163063
285	105+10554_AM	105+10554	AM	2016 No TNC	1.0	2	6.0	263.82152	44.84965840000001							0.6790160662189341	15.021735872610755	2.985650844904997	1.2861564000415207	2.3690273443142558	106.25006713275357
286	105+10555_AM	105+10555	AM	2016 No TNC	1.0	2	6.0	5395.84285	701.4595705							0.3827623628038794	20.37817914713987	34.42209264307364	8.680457028402992	1.6342787993476997	1146.3805046676932
287	105+10556_AM	105+10556	AM	2016 No TNC	1.0	2	6.0	1777.26712	319.9080816							0.4686182179038359	23.04647917511445	13.88099584189138	2.796169729636354	1.4946486697260766	478.15018859806116
288	105+10557_AM	105+10557	AM	2016 No TNC	1.0	2	6.0	389.84591	23.3907546							0.16122158565550612	22.32951614613431	1.0475262628585622	0.22622167718455094	1.5324307334120035	35.8447112267382
289	105+10558_AM	105+10558	AM	2016 No TNC	1.0	2	6.0	135.941032703	50.29818210011							1.3662292023468512	16.249103709586773	3.095443477933782	1.1375539450366396	2.052485791004551	103.23630407383521
290	105+10560_AM	105+10560	AM	2016 No TNC	0.0	2	6.0	1588.24493	190.5893916							0.4668301307727791	15.423168997428032	12.357343139518388	7.702008708656275	4.153808169354612	791.6717718204052
291	105+10562_AM	105+10562	AM	2016 No TNC	0.0	2	6.0	7449.4104099999995	446.9646246							0.25312820851400786	14.22204194915234	31.427598526148344	10.6964007246139	1.9384468673397255	866.4171763675464
292	105+10563_AM	105+10563	AM	2016 No TNC	0.0	2	6.0	5258.72209	631.0466508							0.5406829893751408	13.316490700624652	47.38835966523814	19.216634183057717	2.233107488551141	1409.1950015265966
293	105+10564_AM	105+10564	AM	2016 No TNC	0.0	2	6.0	4019.804825	482.376579							0.5615900893948494	12.820739069235493	37.62470918369329	15.188589230220494	2.2238030069941037	1072.710486883729
294	105+10578_AM	105+10578	AM	2016 No TNC	1.0	3	5.0	1547.9344199999998	139.31409779999998							0.4404036524927791	12.261478689912861	11.361932873121525	5.696455126063688	2.8365728551164846	395.1745881545231
295	105+10579_AM	105+10579	AM	2016 No TNC	1.0	2	5.0	3031.17955	272.8061595							0.43963005695911933	12.283054614944446	22.20996063699696	10.085242436996962	2.507682160702801	684.1111395079929
296	105+10580_AM	105+10580	AM	2016 No TNC	0.0	2	6.0	3984.26534	438.2691874							0.4296272107618093	15.362155456347764	28.529146749319196	9.997680051635516	1.9795142097369869	867.5600841481825
297	105+10592_AM	105+10592	AM	2016 No TNC	2.0	3	10.0	609.392887115	316.88430129980003							1.7365308887985609	17.96685575894713	17.637159531488866	7.6753770322776695	2.394187250583293	758.680354081976
298	105+10593_AM	105+10593	AM	2016 No TNC	1.0	2	6.0	823.1768099999999	98.78121719999999							0.5256092561383828	13.698388899955708	7.211155846241114	2.677827842569611	2.06961530177842	204.4391186454176
299	105+10594_AM	105+10594	AM	2016 No TNC	1.0	2	6.0	2157.03438455	237.27378230050002							0.41924841155085507	15.742456782568912	15.072220656386063	5.727053964761745	2.1088998870035973	500.3866526824406
300	105+10595_AM	105+10595	AM	2016 No TNC	1.0	2	6.0	3068.17154333	368.1805851996							0.4608924289880872	15.621866507566564	23.568283919291535	10.33865455533133	2.4144381509697257	888.9492513522738
301	105+10596_AM	105+10596	AM	2016 No TNC	1.0	2	6.0	2203.62575	264.43509							0.38951776421850903	18.48439445231821	14.30585625523892	5.2062316854010655	2.0368294868718824	538.6091886756201
302	105+10597_AM	105+10597	AM	2016 No TNC	0.0	2	6.0	2420.16206333	290.4194475996							0.43113605837399815	16.700064539148816	17.390318876839647	6.098738488047314	1.9805924213483748	575.2025569279492
303	105+10598_AM	105+10598	AM	2016 No TNC	0.0	2	6.0	2425.35098917	291.0421187004							0.5323008190664781	13.5261862129519	21.51693863431473	10.090078850259204	2.603561303890381	757.7459980506325
304	105+10599_AM	105+10599	AM	2016 No TNC	0.0	2	6.0	1889.2906	94.46453000000001							0.19417603677851392	15.449898194296432	6.114249350515011	2.0266452830174604	1.9034699522699	179.81039441029856
305	105+10601_AM	105+10601	AM	2016 No TNC	1.0	2	6.0	379.585514214	45.53887414025358							0.5759151136507689	12.498716962592063	3.643483909312356	1.5754151472664983	2.3781927063712636	108.30021833671002
306	105+10613_AM	105+10613	AM	2016 No TNC	0.0	2	6.0	878.2990474999999	245.9237333							1.8758348272708616	8.956012414185848	27.45906570098874	13.366015082083106	2.727345521351585	670.7189926098167
307	105+10614_AM	105+10614	AM	2016 No TNC	0.0	2	6.0	169.86257	8.493128500000001							0.3477883779475922	8.625935166965432	0.9846037949051556	0.52176300471334	3.0735625706635	26.104161865435437
308	105+10616_AM	105+10616	AM	2016 No TNC	0.0	2	6.0	2570.83136	51.4166272							0.09573714370316792	12.534320051584036	4.102067522482177	1.3167681075306388	1.8636811856510924	95.8242007422762
309	105+10617_AM	105+10617	AM	2016 No TNC	0.0	2	3.0	3290.26449667	592.2476094006							1.1225778365062635	9.620713725840373	61.55963333675298	25.81747223835516	2.306026323308584	1365.738577194364
310	105+10618_AM	105+10618	AM	2016 No TNC	0.0	2	3.0	3545.6728799999996	212.74037279999996							0.28313501345725434	12.714782096505001	16.73173564323036	4.94556540497375	1.7727784328329164	377.1415446926743
311	105+10619_AM	105+10619	AM	2016 No TNC	0.0	2	3.0	3036.45768947	576.9269609993							0.9868041436851032	11.552444396339936	49.939817168224835	19.15396012451432	2.125517612083427	1226.2684164897805
312	105+10620_AM	105+10620	AM	2016 No TNC	0.0	2	3.0	1938.35177914	347.37202233967935							1.1251504506253827	9.556588626901828	36.34895629616472	17.693101175888888	2.7273116919822242	947.3917779945178
313	105+10622_AM	105+10622	AM	2016 No TNC	1.0	2	2.0	2631.23214457	920.9312505994999							1.0090221284934249	20.812229392189035	44.249524317905674	9.783534400241072	1.5462084525847741	1423.9516839264136
314	105+10623_AM	105+10623	AM	2016 No TNC	1.0	2	2.0	2745.3720949999997	988.3339541999999							1.0394709152019272	20.779802189851544	47.56224073599137	11.092353127121772	1.5795489592186784	1561.1218687170908
315	105+10624_AM	105+10624	AM	2016 No TNC	1.0	2	2.0	3640.6205886999996	1674.6854708019998							1.6477430460647575	16.75018448168605	99.9801209731768	34.460345120371485	1.9558582926754495	3275.4474656911807
316	105+10625_AM	105+10625	AM	2016 No TNC	1.0	2	2.0	3314.9186	298.342674							0.3999267449758952	13.502472809927914	22.095410092634193	8.929360931141067	2.2260417212418306	664.1232395508504
317	105+10626_AM	105+10626	AM	2016 No TNC	1.0	2	2.0	3070.9865600000003	276.3887904							0.3932714029070511	13.73097550466002	20.128853212664982	7.745842890082685	2.13149937670306	589.1225344653127
318	105+10627_AM	105+10627	AM	2016 No TNC	0.0	2	3.0	3905.5865049999998	703.0055709							0.6964779455076591	15.50659295051753	45.33591441674731	13.554469077681517	1.7844818028446026	1254.500648569431
319	105+10628_AM	105+10628	AM	2016 No TNC	0.0	2	3.0	3685.4154799999997	331.6873932							0.27353285904922064	19.741686679874544	16.801370550477596	5.224149147315976	1.826742292878526	605.9073891730692
320	105+10629_AM	105+10629	AM	2016 No TNC	0.0	2	3.0	4231.2335	380.811015							0.25920778051510324	20.832707989200806	18.279477406269205	4.501944302053914	1.6169196887100576	615.7408278311611
321	105+10630_AM	105+10630	AM	2016 No TNC	0.0	2	3.0	3803.97250174	1749.8273508004002							1.4694910875581557	18.78201251690662	93.16506147705385	19.581068592185247	1.5171885932038116	2654.8180967104117
322	105+10631_AM	105+10631	AM	2016 No TNC	0.0	2	3.0	3331.93169277	547.9694861929543							0.6764448567141528	14.587441832187334	37.56446760828579	13.414203783107604	2.0074684284507165	1100.0314432867165
323	105+10632_AM	105+10632	AM	2016 No TNC	0.0	2	3.0	2973.78875	267.6409875							0.48557267946360055	11.120889268245566	24.06650952493686	10.439168002536322	2.3860288173174196	638.5991088702913
324	105+10633_AM	105+10633	AM	2016 No TNC	0.0	2	3.0	3399.56979556	305.96128160039996							0.487666575608445	11.073139456528477	27.63094267904411	11.451075857247321	2.2794913659039406	697.4360997090159
325	105+10634_AM	105+10634	AM	2016 No TNC	0.0	2	3.0	1468.38141	88.1028846							0.38224187914709007	9.418120296061772	9.354614491050894	4.710287416715462	2.8533941907733738	251.39225910801693
326	105+10636_AM	105+10636	AM	2016 No TNC	2.0	4	8.0	691.461596667	124.46308740005999							1.0455570313909304	10.329422189081827	12.04937557219969	3.2596095128708797	1.622467440488068	201.93730684921803
327	105+10637_AM	105+10637	AM	2016 No TNC	1.0	4	8.0	1028.82709433	689.3141532011							3.186491605147084	12.615755815915424	54.63914832050686	9.849404772685805	1.4197726312081485	978.6693690193425
328	105+10638_AM	105+10638	AM	2016 No TNC	1.0	4	8.0	1368.43311	164.2119732							0.7537925006919589	9.551700227039424	17.191910266942905	7.111371703412541	2.0829940187540563	342.05255798340136
329	105+10639_AM	105+10639	AM	2016 No TNC	1.0	3	8.0	802.865666222	361.2895497999							2.163895444109521	12.477497502709035	28.95528928949568	9.999908922302836	1.9586428727589016	707.6372017178463
330	105+10640_AM	105+10640	AM	2016 No TNC	1.0	3	8.0	749.85628	82.4841908							0.3850549196080408	17.140412091652646	4.812264160216409	1.285791701898325	1.6799996926924212	138.57341519598302
331	105+10641_AM	105+10641	AM	2016 No TNC	1.0	2	8.0	951.678315	133.2349641							0.7983598139582944	10.521571668734833	12.663028708525719	5.933990117623356	2.601368154291193	346.5931926478704
332	105+10642_AM	105+10642	AM	2016 No TNC	1.0	2	5.0	1129.75415	237.2483715							1.0512519375557419	11.985709181470016	19.79427065248567	9.117026210533322	2.5488999109207215	604.7223529824362
333	105+10643_AM	105+10643	AM	2016 No TNC	1.0	2	5.0	1648.9767574999998	461.7134921							1.1156657134025634	15.058273995678572	30.66178050900805	8.527864300948275	1.7147209981312936	791.7098200243971
334	105+10644_AM	105+10644	AM	2016 No TNC	1.0	2	5.0	1307.59706	91.53179420000001							0.250151427996282	16.789830198620436	5.451621196712334	1.2199155009097202	1.5534540318129553	142.19043473906368
335	105+10645_AM	105+10645	AM	2016 No TNC	1.0	2	5.0	1533.67201519	414.0914441013							1.1714868292114033	13.828580566206771	29.944609435419935	11.044954296155698	2.0584746949674306	852.3967590850464
336	105+10646_AM	105+10646	AM	2016 No TNC	1.0	3	5.0	851.17938	178.7476698							1.180752981042681	10.671156628267319	16.75054317228435	8.505724454573846	2.8870640432850276	516.055970300565
337	105+10647_AM	105+10647	AM	2016 No TNC	1.0	3	2.0	620.40124	43.42808680000001							0.39468725914854097	10.641336659968864	4.0810744164659365	1.68834236136627	2.275636314036168	98.82653137119479
338	105+10648_AM	105+10648	AM	2016 No TNC	1.0	3	2.0	1121.53258	78.50728060000002							0.3066718596227474	13.695420261795892	5.732374698934962	2.0431227910333383	2.004583356077444	157.37438802166164
339	105+10649_AM	105+10649	AM	2016 No TNC	1.0	4	2.0	636.6566152	159.1641538							1.19118566326508	12.59249541241497	12.639603874151879	4.253715897335585	1.808446087346737	287.83979118546426
340	105+10650_AM	105+10650	AM	2016 No TNC	1.0	4	2.0	709.6075099999999	85.15290119999999							0.5340332147101668	13.482307470159173	6.3158996624629475	1.2772664553573874	1.4645854627677664	124.71370121001986
341	105+10651_AM	105+10651	AM	2016 No TNC	1.0	4	2.0	895.20613325	358.0824533							2.0364760926817707	11.785063466370069	30.384431473095276	8.143285305448087	1.6160979677031808	578.6963250482992
342	105+10652_AM	105+10652	AM	2016 No TNC	2.0	4	2.0	151.34878	10.594414600000002							0.41696418550304	10.072807560037742	1.0517836796596465	0.4289491940627207	2.059605891753817	21.82031872984266
343	105+10654_AM	105+10654	AM	2016 No TNC	2.0	4	2.0	387.41685	65.8608645							1.0178567129254128	10.021056864363818	6.572247357881962	3.10770950938247	2.3527353198046397	154.95318210201756
344	105+10656_AM	105+10656	AM	2016 No TNC	1.0	2	2.0	581.66066	122.1487386							1.1781797200117174	10.694463489725225	11.421679892343848	5.719124402144346	2.831643466244837	345.8816775667385
345	105+10657_AM	105+10657	AM	2016 No TNC	1.0	2	2.0	896.9276199999999	62.7849334							0.46852812964267637	8.964242986228246	7.00393033705762	3.9810640202496725	3.452288502523769	216.75170370854056
346	105+10659_AM	105+10659	AM	2016 No TNC	3.0	4	10.0	120.07117675299999	92.45480609981							3.0045879864271825	15.376484299578582	6.012740253137309	2.01901212788025	1.806111173545282	166.98365834482934
347	105+10660_AM	105+10660	AM	2016 No TNC	3.0	4	9.0	1106.035465	176.96567439999998							0.632815676606823	15.1702942181766	11.665276352251952	3.9138232466849785	1.8052453184050081	319.46645522898496
348	105+10661_AM	105+10661	AM	2016 No TNC	3.0	4	9.0	348.647854375	223.1346268							3.9308934686750088	9.768771478038436	22.841626227170718	12.23132538075146	2.7190289387195885	606.7095074995955
349	105+10662_AM	105+10662	AM	2016 No TNC	3.0	4	9.0	1466.87275908	256.115983735368							0.6342918716591511	16.516055885435467	15.50709113071127	6.271029690572842	2.046031890181507	524.0214703077711
350	105+10671_AM	105+10671	AM	2016 No TNC	0.0	4	3.0	306.744270811	113.49538020006999							2.3830610778973718	9.315749481162086	12.183172210628415	3.7947479534378914	1.7333334570225238	196.725339718273
351	105+10672_AM	105+10672	AM	2016 No TNC	1.0	4	3.0	96.68268991469999	38.30664857110328							2.419600814133983	9.825009092877425	3.8988919205045254	0.8096460679967155	1.476073914613983	56.543444712090555
352	105+10673_AM	105+10673	AM	2016 No TNC	1.0	4	2.0	100.542514	20.1085028							1.1817582536492728	10.154361065762787	1.980282429369126	0.46265957653975937	1.5334407253956777	30.835197120253017
353	105+10674_AM	105+10674	AM	2016 No TNC	1.0	4	2.0	224.18266	13.4509596							0.5676327765770789	6.342128482623229	2.1208904292705872	0.9819438077618398	2.3033482576781905	30.98224435875973
354	105+10678_AM	105+10678	AM	2016 No TNC	1.0	4	5.0	127.7645	11.498804999999999							0.5267650818950432	10.251248963908997	1.1216979550963206	0.5081011034414961	2.255186039751406	25.931944509823662
355	105+10680_AM	105+10680	AM	2016 No TNC	1.0	4	5.0	168.649	10.11894							0.2595869336907824	13.868186463839073	0.729651279666946	0.16434736905172992	1.5144535837557036	15.324664946808939
356	105+10682_AM	105+10682	AM	2016 No TNC	1.0	4	5.0	269.05041	24.2145369							0.43619115059512187	12.379893522902641	1.9559567984331545	0.4195014113756555	1.490729234356218	36.09731805322738
357	105+10684_AM	105+10684	AM	2016 No TNC	2.0	4	1.0	44.1134805129	22.92974603580029							1.9657111678289536	15.865708304666747	1.4452393549335407	0.4973374931828903	1.832383658082514	42.016091919982756
358	105+10685_AM	105+10685	AM	2016 No TNC	2.0	4	1.0	119.426016316	22.690943100040002							0.6000982457615612	18.99688939355706	1.1944557148253867	0.3641980090061686	1.7146108606888542	38.9061374786014
359	105+10686_AM	105+10686	AM	2016 No TNC	2.0	4	1.0	17.36753	2.2577789							0.4925977645332989	15.834420213802517	0.14258677422441673	0.06096063901117198	2.1409011528877095	4.833681449975544
360	105+10688_AM	105+10688	AM	2016 No TNC	2.0	4	1.0	676.13486	20.284045799999998							0.15128075584630438	11.898406971397824	1.7047698779139198	0.5509561236510159	1.7676854355753338	35.85581233520301
361	105+10689_AM	105+10689	AM	2016 No TNC	2.0	4	1.0	476.03699000000006	14.281109700000002							0.1286690717214921	13.989375814384918	1.0208539601398872	0.29222591422134164	1.66345191999435	23.75593935011494
362	105+10691_AM	105+10691	AM	2016 No TNC	2.0	4	1.0	41.8592825	21.7668269							2.294339642735838	13.598684091426065	1.600656854270475	0.2427761992478053	1.3651680580922325	29.71537680990277
363	105+10693_AM	105+10693	AM	2016 No TNC	2.0	4	1.0	180.68383	23.4888979							0.6278653159180121	12.423046475493702	1.8907518334037732	0.8690511852972533	2.287000345803403	53.71911761984083
364	105+10695_AM	105+10695	AM	2016 No TNC	3.0	4	4.0	782.7991400000001	46.967948400000004							0.3275018095043368	10.992305677481543	4.272802247140645	1.8678893746371057	2.1828323808006322	102.52315862729326
365	105+10696_AM	105+10696	AM	2016 No TNC	3.0	4	4.0	727.0025400000001	43.6201524							0.24701892925231989	14.57378189961606	2.993056483241948	0.932586365152844	1.733646688225493	75.6219327481513
366	105+10700_AM	105+10700	AM	2016 No TNC	3.0	4	1.0	31.82965	4.1378545							0.5986991664833083	13.028245965025013	0.3176064154075906	0.10988279592980679	1.8383156195402186	7.606682558734782
367	105+10702_AM	105+10702	AM	2016 No TNC	3.0	2	1.0	46.8096833333	8.425742999994							0.5903090306909307	18.29550191254753	0.4605363132571622	0.11092042114121893	1.6011950405768995	13.49125790476592
368	105+10703_AM	105+10703	AM	2016 No TNC	3.0	2	1.0	584.263342	175.27900259999998							0.8724100495220002	20.632499602523296	8.495286852135155	1.5425299064780211	1.445511593896848	253.36783042497572
369	105+10704_AM	105+10704	AM	2016 No TNC	3.0	2	1.0	800.7926125	192.190227							0.6510083850056776	22.119530764376275	8.688711756468372	1.9023336844369632	1.5404043931148155	296.0506699845336
370	105+10705_AM	105+10705	AM	2016 No TNC	3.0	2	4.0	2322.57673333	1254.1914359982002							1.2899323117207144	25.117597028622214	49.93277957955187	11.079265453173281	1.548329474082101	1941.9015664973683
371	105+10706_AM	105+10706	AM	2016 No TNC	3.0	2	1.0	2496.9079899999997	149.81447939999998							0.33521468841013946	10.739386203731485	13.950003897610625	7.204642375772266	2.9577486605334187	443.1135757738614
372	105+10707_AM	105+10707	AM	2016 No TNC	3.0	2	1.0	2596.50814875	1246.3239114							1.9397475019863852	14.847293253636133	83.94283659041844	38.48973989462427	2.535678227055418	3160.2764059955257
373	105+10708_AM	105+10708	AM	2016 No TNC	3.0	2	1.0	2731.0219	163.861314							0.18291638110365085	19.681124119550752	8.325810711046945	2.4251512224122322	1.758164892092857	288.09520944700375
374	105+10709_AM	105+10709	AM	2016 No TNC	3.0	2	5.0	2891.3580460000003	867.4074138000001							0.8449233416727041	21.303707818469306	40.71626503664301	13.694227223578256	1.9224998270740532	1667.590603033252
375	105+10710_AM	105+10710	AM	2016 No TNC	3.0	2	5.0	3138.517805	1129.8664098							1.194340066566777	18.08530133472862	62.474292735745244	25.31985637270116	2.231935634831656	2521.789102631927
376	105+10711_AM	105+10711	AM	2016 No TNC	2.0	2	5.0	3166.65021333	569.9970383994							0.5225953254612653	20.666086116379727	27.58127664761961	8.047450794322598	1.7598239091761378	1003.0944163348533
377	105+10714_AM	105+10714	AM	2016 No TNC	1.0	2	6.0	2270.27705571	635.6775755988							1.237888408965251	13.571497946283458	46.8391608733861	19.54514732255016	2.2946872137574195	1458.6812047988817
378	105+10715_AM	105+10715	AM	2016 No TNC	1.0	2	6.0	2914.5104850000002	291.4510485							0.5135767812964978	11.68277114252189	24.94708189901991	12.280804258843188	2.7677121041297763	806.6525946947645
379	105+10716_AM	105+10716	AM	2016 No TNC	1.0	2	6.0	2860.14405	343.21728599999994							0.43501708321958815	16.551074147967608	20.736858703647666	8.38202479434836	2.2264564218672103	764.1583305105348
380	105+10717_AM	105+10717	AM	2016 No TNC	1.0	2	6.0	3011.23362932	511.90971698440006							0.6213221817807021	16.416603654430816	31.182437473675407	13.195448120734746	2.3266075688519003	1191.0130221047393
381	105+10718_AM	105+10718	AM	2016 No TNC	1.0	2	6.0	3802.817975	608.450876							0.681208799560629	14.092595407152519	43.17521779495553	17.72766965611096	2.2593566330082977	1374.7075225503092
382	105+10719_AM	105+10719	AM	2016 No TNC	1.0	2	6.0	3815.51034647	648.6367588999001							0.7089750724695076	14.386965629794682	45.08502873994541	20.07011324049761	2.4529614762204557	1591.0809816419508
383	105+10720_AM	105+10720	AM	2016 No TNC	1.0	2	6.0	3376.5048899999997	574.0058313							0.786189080717223	12.973978207245978	44.2428545917718	19.404869680501346	2.414033510863916	1385.6693121894996
384	105+10721_AM	105+10721	AM	2016 No TNC	1.0	2	6.0	3064.53912294	520.9716508998001							0.622663635148318	16.381236070692275	31.80295117240098	9.152009828909208	1.746391408650771	909.8204152820197
385	105+10722_AM	105+10722	AM	2016 No TNC	0.0	2	6.0	1701.3633399999999	153.12270059999997							0.3171761622774215	17.025239101281617	8.993864913678264	2.774421347484874	1.817919185484973	278.3646951540113
386	105+10723_AM	105+10723	AM	2016 No TNC	0.0	2	6.0	1711.37319941	290.9334438997							0.7381438638874246	13.81844447812902	21.053993766098024	9.577329312470225	2.5127358945704312	731.0389074177691
387	105+10724_AM	105+10724	AM	2016 No TNC	0.0	2	6.0	1413.25764	98.9280348							0.3776071272163323	11.12267141502816	8.894269290948893	4.008934239106637	2.4868710556806652	246.0212663394896
388	105+10725_AM	105+10725	AM	2016 No TNC	0.0	2	6.0	1013.06517185	273.5275963995							1.3648925438796022	11.869066229897296	23.045418325369546	9.111256511844399	2.182246750188027	596.9047083295511
389	105+10727_AM	105+10727	AM	2016 No TNC	3.0	2	5.0	2757.90189286	1351.3719275013998							1.4867636206969315	19.77449514551515	68.33913672925756	25.025933924711374	2.0468001059958625	2765.988204449698
390	105+11251_AM	105+11251	AM	2016 No TNC	2.0	4	2.0	119.09584375	47.638337500000006							1.7461488082515113	13.74453304700426	3.465984427196178	0.6719470371690066	1.447220118035234	68.94316041975232
391	105+11403_AM	105+11403	AM	2016 No TNC	1.0	3	8.0	2441.627387	244.1627387							0.45854079566712097	13.084986236111732	18.659762745960226	8.348836280604	2.466640026844745	602.2615843414545
392	105+14179_AM	105+14179	AM	2016 No TNC	3.0	2	7.0	645.376714615	419.49486449975							1.319641146084874	29.55348892818751	14.194427788850486	3.1171934476904783	1.542187060136902	646.9395518253975
393	105+14180_AM	105+14180	AM	2016 No TNC	3.0	2	7.0	686.753295	151.0857249							0.4473891769916523	29.504513472498004	5.120766524105923	1.1332836816717353	1.5467815652803623	233.6966140523402
394	105+14181_AM	105+14181	AM	2016 No TNC	3.0	3	7.0	413.70446328599996	289.5931243002							1.334342196809529	31.47618362098107	9.200388706182473	2.100777911837803	1.5659692077043603	453.4939154170145
395	105+14186_AM	105+14186	AM	2016 No TNC	3.0	2	7.0	311.76336000000003	49.88213760000001							0.38303632750148414	25.062896938836182	1.9902782077320518	0.6730841860806912	1.9298263439748375	96.2638632342578
396	105+14187_AM	105+14187	AM	2016 No TNC	3.0	2	7.0	496.45722	14.8937166							0.07732245750111692	23.279135947974737	0.6397882049095442	0.2190617472825799	1.9466596998076753	28.99299788557659
397	105+14188_AM	105+14188	AM	2016 No TNC	3.0	2	4.0	1835.91769459	679.2895469983							1.0115193289237292	21.947183178023018	30.951103906514614	9.623331630267954	1.82668665252426	1240.8491487010456
398	105+14189_AM	105+14189	AM	2016 No TNC	3.0	2	4.0	2739.31088	712.2208288							0.7529003405503983	20.71987374663135	34.37380157375686	12.412012218214004	2.02454845771418	1441.9255804989552
399	105+14190_AM	105+14190	AM	2016 No TNC	3.0	2	4.0	2869.52441333	1119.1145211987							1.0650139488217354	21.97154321395348	50.93472544468261	16.950075544940706	1.9085861333541727	2135.926456795133
400	105+14191_AM	105+14191	AM	2016 No TNC	3.0	2	4.0	2977.87134667	1161.3698252013							1.0786413192563904	21.693958484857447	53.53425129913221	16.71212621349502	1.831225775003838	2126.7303582203226
401	105+14192_AM	105+14192	AM	2016 No TNC	3.0	2	4.0	2948.8908324999998	1533.4232329							1.3038738771606369	23.92869475070875	64.08302871825387	17.04550623665518	1.6762652456980303	2570.4240722561863
402	105+14193_AM	105+14193	AM	2016 No TNC	3.0	2	4.0	2145.84629	278.9600177							0.334833342598636	23.295171082617788	11.975014766393034	3.9381372757418642	1.8934452316253547	528.1955153281895
403	105+14196_AM	105+14196	AM	2016 No TNC	3.0	4	4.0	3.63026	0.9438676							1.168418476233384	13.351380791486218	0.07069438095885007	0.02000331758610957	1.6546928954996525	1.5618110120123079
404	105+14197_AM	105+14197	AM	2016 No TNC	3.0	4	4.0	217.90642999999997	84.98350769999999							2.3546786990842676	9.937661562530906	8.551660485241616	4.184573758623098	2.439769971782227	207.34021018318367
405	105+14198_AM	105+14198	AM	2016 No TNC	3.0	4	4.0	126.44252666700001	49.312585400130004							1.4677309427839367	15.94297654828736	3.0930601478823165	1.1323211657694146	1.9051916212550077	93.94992452674971
406	105+14199_AM	105+14199	AM	2016 No TNC	3.0	4	4.0	129.11278000000001	67.1386456							2.580709141595505	12.089700267698834	5.553375527380155	2.1383884673512927	1.9725988413280318	132.43761451889335
407	105+14200_AM	105+14200	AM	2016 No TNC	3.0	4	4.0	37.74096	9.8126496							1.280733622914501	12.180518822095	0.8056019405511878	0.30161377414160656	1.9341742310347696	18.97937399449364
408	105+14202_AM	105+14202	AM	2016 No TNC	3.0	4	4.0	0.0	0.0							1.292246227138487	12.072002744046847	0.0	0.0	2.258873017055906	0.0
409	105+14203_AM	105+14203	AM	2016 No TNC	3.0	4	4.0	11.792836666700001	4.599206300013001							1.2875829434452961	18.1735865010658	0.25307092244798673	0.05073012614384806	1.460872333861034	6.718853241408364
410	105+14204_AM	105+14204	AM	2016 No TNC	3.0	4	4.0	22.4483866667	8.754870800013							1.4400123462063685	16.24986067768515	0.5387658992077071	0.15695731656268747	1.6770764222969712	14.682587398958024
411	105+14205_AM	105+14205	AM	2016 No TNC	3.0	4	4.0	7.55072	3.9263744000000003							1.7785646937308695	17.542235101132146	0.22382406673745917	0.02691461839201385	1.3095287104082398	5.141700004611927
412	105+14206_AM	105+14206	AM	2016 No TNC	3.0	4	4.0	0.098665	0.025652900000000003							0.9389992794556102	16.613431278716405	0.0015441060651247966	0.00036466238696444375	1.5392547966850822	0.03948634937388275
413	105+14208_AM	105+14208	AM	2016 No TNC	3.0	4	1.0	3.4432376470599997	1.1707008000004							0.9775714307619103	20.868040286427384	0.056100179218161954	0.01606253215930474	1.6636182953701508	1.9475992692851374
414	105+14209_AM	105+14209	AM	2016 No TNC	3.0	4	1.0	691.8752049999999	276.75008199999996							0.8981155997556612	26.72261789743923	10.3563985782441	1.7375856850629876	1.395434758255571	386.1866837728794
415	105+14210_AM	105+14210	AM	2016 No TNC	3.0	4	1.0	150.547053488	129.47046599968							2.0927741914017868	24.656267366063595	5.2510164688545125	0.7865176412732838	1.3616987792282202	176.29977549787304
416	105+14211_AM	105+14211	AM	2016 No TNC	3.0	4	1.0	170.726036071	143.40987029964							2.5184069958815534	20.012650887017482	7.165960727005548	1.1655477437532014	1.385662038048839	198.71761315571882
417	105+14213_AM	105+14213	AM	2016 No TNC	3.0	2	1.0	4063.9686899999997	325.1174952							0.2888830665466696	16.615719492940755	19.56686229194753	7.195572520290816	2.0535888890487106	667.6576757780675
418	105+14215_AM	105+14215	AM	2016 No TNC	3.0	3	4.0	315.75452	132.6168984							2.009857394891359	12.538202990945118	10.577025949872858	4.088919374523905	2.1398810861942397	283.7843925959031
419	105+14216_AM	105+14216	AM	2016 No TNC	3.0	3	4.0	667.4300450000001	160.1832108							1.075613668701009	13.387706403350666	11.964947988395492	4.742981766575064	2.1873910398877014	350.3833200443629
420	105+14217_AM	105+14217	AM	2016 No TNC	3.0	3	4.0	1225.22876125	588.1098053999999							1.983600411662397	14.519053248160786	40.50607125326848	10.561580143213147	1.6600892690552305	976.3147769706997
421	105+14218_AM	105+14218	AM	2016 No TNC	3.0	3	4.0	1849.2781625	443.826759							1.0709965333412559	13.445421671978158	33.00950835368646	10.388368751253552	1.8404371630224423	816.8352612074052
422	105+14219_AM	105+14219	AM	2016 No TNC	3.0	3	4.0	2213.3818300000003	664.0145490000001							1.6010670283213446	11.242502457172131	59.06287781830933	21.547931547210432	2.0407886859099786	1355.1133788788172
423	105+14220_AM	105+14220	AM	2016 No TNC	3.0	3	7.0	1854.7668039999999	556.4300411999999							1.5818970328109703	11.378743133498828	48.9008350633981	16.208118189098027	1.903415920654541	1059.117799150542
424	105+14221_AM	105+14221	AM	2016 No TNC	3.0	3	7.0	1310.57364278	471.8065114008							1.3483292931087443	16.01982550582911	29.451413888941822	10.349935694566662	1.9836123427650012	935.8812194115231
425	105+14223_AM	105+14223	AM	2016 No TNC	3.0	3	4.0	299.490526596	140.76054750012							2.3092873122063633	12.211559753063755	11.526827886569087	4.0791798707071525	1.9939013096222609	280.6626400036357
426	105+14224_AM	105+14224	AM	2016 No TNC	3.0	3	4.0	754.7953980000001	226.43861940000002							1.4467209049366485	12.441929841877977	18.199638020609633	7.039528636682008	2.1408781620502855	484.7774953182762
427	105+14225_AM	105+14225	AM	2016 No TNC	3.0	3	4.0	706.4272375	339.085074							2.2917462665779804	12.566836224414999	26.982533069160358	7.164586020631996	1.6748242264293824	567.9078967557999
428	105+14226_AM	105+14226	AM	2016 No TNC	3.0	3	4.0	1219.5595225	292.69428539999996							1.1244364070762232	12.806415649101137	22.85528546159157	6.384025731708159	1.7185968573358172	503.0234790485927
429	105+14227_AM	105+14227	AM	2016 No TNC	3.0	4	7.0	1162.68260667	418.5657384012							1.751745717130629	12.330556763330321	33.94540461027414	12.258060651584419	1.888234692840253	790.3503484834436
430	105+14229_AM	105+14229	AM	2016 No TNC	3.0	4	4.0	92.34451	44.325364799999996							2.5284659426829093	11.39030568449771	3.891499142145689	1.6090395746938009	2.082299739669387	92.2986955837906
431	105+14230_AM	105+14230	AM	2016 No TNC	3.0	4	4.0	264.347118889	71.37372210003001							1.3218312979064721	12.255724331582783	5.823704920981389	2.1389490046121273	1.9093216344660302	136.27539173795353
432	105+14231_AM	105+14231	AM	2016 No TNC	3.0	4	4.0	623.6560752940001	318.06459839994005							2.4067093655896956	12.714455861396601	25.01598195528304	8.484557921986683	1.816672088894211	577.8190783785174
433	105+14232_AM	105+14232	AM	2016 No TNC	3.0	4	4.0	652.3839275	156.5721426							0.9562546561065456	15.058750206383891	10.397419470682502	3.2675404816118196	1.7414036962079138	272.65530784683256
434	105+14233_AM	105+14233	AM	2016 No TNC	3.0	4	4.0	874.6118140000001	262.3835442							1.7002893618884045	10.58643334685605	24.784886052102003	9.969327373366196	2.0375628761697433	534.622968979763
435	105+14234_AM	105+14234	AM	2016 No TNC	3.0	4	7.0	1091.647666	654.9885996							2.7825843237760752	12.937613315935957	50.626694708305685	15.106705575926624	1.6964143089705008	1111.13203257399
436	105+14235_AM	105+14235	AM	2016 No TNC	3.0	4	5.0	1460.73978	175.2887736							0.5121195800564374	14.059216402556867	12.467890711755548	3.703452031755547	1.6926743125911585	296.70680435832725
437	105+14236_AM	105+14236	AM	2016 No TNC	2.0	3	5.0	986.966695	118.43600339999999							0.5948009491431636	12.104889896984714	9.784145449311522	2.7091153776223345	1.7107264710022856	202.61160613609667
438	105+14238_AM	105+14238	AM	2016 No TNC	3.0	4	4.0	81.9857594118	41.812737300018							2.2700198919432544	13.480058086101096	3.1018217453476646	0.5553700218413479	1.4173663378859378	59.26396634391327
439	105+14239_AM	105+14239	AM	2016 No TNC	3.0	4	4.0	121.2593	29.102231999999997							1.0299018424732826	13.98191498077018	2.0814196081170087	0.5820774133720258	1.6460217206438574	47.90290599121673
440	105+14240_AM	105+14240	AM	2016 No TNC	3.0	4	4.0	195.15510600000002	58.546531800000004							1.593851165562487	11.293400782279196	5.184136552726178	2.1284720537707327	2.070577826698195	121.22515057516077
441	105+14241_AM	105+14241	AM	2016 No TNC	3.0	4	7.0	63.784425	15.308262							1.155214034089416	12.465222525928395	1.2280777152720632	0.3075568493672386	1.5728325814483899	24.07733323894829
442	105+14242_AM	105+14242	AM	2016 No TNC	3.0	4	7.0	319.3167125	76.636011							0.9606739839162068	14.989476389584436	5.112654305473351	0.6125949396502767	1.308797477259393	100.3010178640231
443	105+14244_AM	105+14244	AM	2016 No TNC	3.0	2	1.0	764.800152143	642.4321278001199							2.314625552843337	21.774580315199376	29.50376624947766	7.32033642215996	1.6222797696455291	1042.2046443004656
444	105+14245_AM	105+14245	AM	2016 No TNC	3.0	2	1.0	677.098071667	243.75530580012							0.9071818826591861	23.809999309823937	10.237518389996227	3.0001280752633828	1.7641604713754349	430.023475180603
445	105+14246_AM	105+14246	AM	2016 No TNC	3.0	2	1.0	1907.6209820000001	572.2862946							1.0166789647524168	17.704703868229817	32.323968751995814	14.316218764596433	2.439412518425941	1396.0423511708361
446	105+14247_AM	105+14247	AM	2016 No TNC	3.0	2	1.0	1702.50907167	612.9032658012							0.9481359898015909	22.78154213354992	26.90350206356705	8.503524104971934	1.845442264789234	1131.0775909368842
447	105+14248_AM	105+14248	AM	2016 No TNC	2.0	2	1.0	2067.67733	682.3335189000001							1.0511581719479242	18.836365951765554	36.22426537301608	12.687407183983106	1.9787212812623398	1350.147854766049
448	105+14249_AM	105+14249	AM	2016 No TNC	2.0	2	1.0	3119.09920273	1029.3027369009							0.988770968692748	20.024859777363343	51.40124566886867	18.848976949689128	2.049001819781511	2109.0431810160344
449	105+14250_AM	105+14250	AM	2016 No TNC	2.0	2	1.0	2608.03359619	1643.0611655997							2.183598217640707	17.310876925353707	94.91495853645947	38.72271621100726	2.245735607599618	3689.8809650513786
450	105+14251_AM	105+14251	AM	2016 No TNC	2.0	2	5.0	1577.87023091	694.2629016003999							1.9553761017974307	13.501238956399465	51.42216235431679	18.01201309530465	1.9788503624529057	1373.8423944695573
451	105+14252_AM	105+14252	AM	2016 No TNC	1.0	3	5.0	783.744592	352.68506640000004							1.8632255188519316	14.49099946668649	24.338215401276592	6.471697346502611	1.6760038486424846	591.1015286451303
452	105+14253_AM	105+14253	AM	2016 No TNC	1.0	4	5.0	202.852685	73.0269666							1.489692242068195	14.49963918051417	5.036467852120055	1.4068969475519937	1.645206356291222	120.14442963098676
453	105+14254_AM	105+14254	AM	2016 No TNC	1.0	4	5.0	95.47086999999999	9.547087							0.3183278538827046	18.848491977113763	0.5065172859235781	0.1343111650658318	1.6089483947406498	15.360770303099326
454	105+14255_AM	105+14255	AM	2016 No TNC	1.0	4	5.0	36.8354775	13.2607719							1.4544968017211681	14.850496731543032	0.8929514035603676	0.27270949990931276	1.7160096784991647	22.755612924769757
455	105+14258_AM	105+14258	AM	2016 No TNC	3.0	4	1.0	141.588531429	118.93436640035999							3.571252266636509	14.112696678094915	8.427472729925848	1.5645548764802732	1.4305212456407537	170.13813797253678
456	105+14259_AM	105+14259	AM	2016 No TNC	3.0	4	1.0	119.65283333299999	43.07501999987999							1.5508934823179004	13.927455525648057	3.092813322616995	1.199405850093899	1.9827137161410362	85.40543297681151
457	105+14260_AM	105+14260	AM	2016 No TNC	3.0	4	1.0	133.840256	40.1520768							1.3574562457513433	13.260095900945311	3.028038190669312	1.2592242347226663	2.092005397796255	83.99836139832979
458	105+14261_AM	105+14261	AM	2016 No TNC	3.0	4	1.0	148.754763333	53.551714799879996							1.6805248538100006	12.8531273732903	4.166434615062184	1.418783778730559	1.8209636170500496	97.51572428122215
459	105+14262_AM	105+14262	AM	2016 No TNC	2.0	4	1.0	193.83976390900003	63.96712208997001							1.6427390338715675	12.053040435361083	5.307135774829391	1.9633238516797273	1.9185362293389103	122.72324121615279
460	105+14263_AM	105+14263	AM	2016 No TNC	2.0	4	1.0	267.296114	120.2832513							2.2260603448637033	12.129051246206513	9.916954661859462	3.182170154585117	1.7608286434597886	211.79819421751185
461	105+14264_AM	105+14264	AM	2016 No TNC	2.0	4	1.0	290.61899	69.7485576							1.2257870602895065	11.747554258403582	5.937283290273425	1.9539276306508775	1.7855090767226205	124.53668268311051
462	105+14266_AM	105+14266	AM	2016 No TNC	3.0	4	1.0	106.451835	27.6774771							1.0871439955324933	14.349525052896949	1.9288078872277619	0.29108734876608705	1.363775437690107	37.745863446210414
463	105+14267_AM	105+14267	AM	2016 No TNC	3.0	4	1.0	102.67904	26.6965504							1.5444453599976167	10.10071343671496	2.6430361149501613	1.0972022759228028	2.0890377780099776	55.77010232814738
464	105+14268_AM	105+14268	AM	2016 No TNC	3.0	4	1.0	110.2423	28.662998							1.1268732620759194	13.84361536031281	2.0704850036625353	0.7459472032929144	1.8854171394808465	54.04170769810523
465	105+14269_AM	105+14269	AM	2016 No TNC	3.0	4	2.0	0.0	0.0							1.0212747746533233	12.925023047280106	0.0	0.0	2.1042985669432634	0.0
466	105+14271_AM	105+14271	AM	2016 No TNC	3.0	3	1.0	1826.203615	474.8129399							0.7661470726912225	20.361625797514744	23.319009229506307	8.340683049688572	2.0099316734218418	954.3415668555514
467	105+14272_AM	105+14272	AM	2016 No TNC	3.0	3	1.0	1530.228185	397.85932809999997							0.9806120638648911	15.90843165697518	25.00933697795127	11.913243228773997	2.653848561175023	1055.8584054282462
468	105+14273_AM	105+14273	AM	2016 No TNC	3.0	3	1.0	729.7604650000001	189.73772090000003							0.9812462404760552	15.898150083542335	11.934578545488467	4.93834989873395	2.2760829526474162	431.85879201466344
469	105+14274_AM	105+14274	AM	2016 No TNC	3.0	3	1.0	490.29690999999997	63.71898642359999							0.41756800541001093	18.673844497122136	3.412205046123194	0.9251251701040952	1.692341124437201	107.83426113211397
470	105+14275_AM	105+14275	AM	2016 No TNC	3.0	3	2.0	158.49489	20.6043357							0.3815677316968743	20.441980157264684	1.0079422610474267	0.19514795335593185	1.4749423229171983	30.390206759523757
471	105+14277_AM	105+14277	AM	2016 No TNC	3.0	4	2.0	83.0399714286	40.689586000013996							1.1679059218299954	25.173260491678175	1.6163812396675927	0.16473707269907215	1.27899449498912	52.04175649740427
472	105+14278_AM	105+14278	AM	2016 No TNC	3.0	4	2.0	38.5359073846	25.048339799990003							1.654693716359807	23.569316553517144	1.0627520633920184	0.16848787917532704	1.3779194980924767	34.514595805252036
473	105+14279_AM	105+14279	AM	2016 No TNC	3.0	4	2.0	86.14667987719999	49.444748382317705							1.644911156129911	20.935841958190355	2.361727246559306	0.324448780042782	1.3393182161432877	66.22225220105946
474	105+14281_AM	105+14281	AM	2016 No TNC	3.0	4	2.0	28.277024865	9.3636540137961							1.3515853679269827	14.700070355506659	0.636980217600691	0.21424188740672237	1.8078264818885144	16.927861693382273
475	105+14283_AM	105+14283	AM	2016 No TNC	3.0	4	1.0	190.145814	57.0437442							1.2896993863270807	13.95674076519644	4.087182327141054	1.5303134701269285	1.9342526641143933	110.33701418990997
476	105+14284_AM	105+14284	AM	2016 No TNC	3.0	4	1.0	433.864418333	156.19119059988							1.5337758016637215	14.08289267347287	11.090845767367687	4.1335544266123	1.9281934589812557	301.1668320651832
477	105+14285_AM	105+14285	AM	2016 No TNC	2.0	4	1.0	692.2728290910001	228.45003360003003							1.4357747389013036	13.79046410521997	16.565797340609958	6.348890650092264	1.965984556584921	449.12923800896533
478	105+14286_AM	105+14286	AM	2016 No TNC	2.0	3	1.0	1926.65428867	866.9944299015							2.0799142899495586	12.981304148189105	66.78792977995558	31.672724032565135	2.6392763707876363	2288.2379124435265
479	105+14287_AM	105+14287	AM	2016 No TNC	2.0	3	2.0	1940.174736	582.0524207999999							1.0932554135263142	16.464588034319164	35.35177555531645	11.428535900563526	1.8722265125985784	1089.7339739439442
480	105+14288_AM	105+14288	AM	2016 No TNC	2.0	3	2.0	2082.72888829	1457.910221803							3.1598501851951886	13.291769399948812	109.68518772290876	48.91360698924034	2.45768525590059	3583.0844565519924
481	105+14289_AM	105+14289	AM	2016 No TNC	1.0	2	2.0	2015.65495657	705.4792347995							1.3953821707102854	15.049640479002578	46.87681647835987	13.28256720219321	1.7317474852126873	1221.711890733805
482	105+14290_AM	105+14290	AM	2016 No TNC	1.0	2	2.0	2233.9229225000004	804.2122521000001							1.261029045271897	17.128867951921528	46.95069483618636	12.902758676143371	1.7040759982598601	1370.438796310118
483	105+14291_AM	105+14291	AM	2016 No TNC	1.0	2	2.0	2377.64168703	1521.6906796992							2.598411234372041	14.778261228261716	102.96818118150074	31.960683295288046	1.8247888529967387	2776.764190024131
484	105+14292_AM	105+14292	AM	2016 No TNC	0.0	3	3.0	1358.543535	244.53783629999998							0.8708126012101524	12.402209137754136	19.717280492843095	7.053487831008921	2.010160957746447	491.5604112220518
485	105+14293_AM	105+14293	AM	2016 No TNC	0.0	3	3.0	1967.18362	177.04652579999998							0.5372296233723792	10.05156783072069	17.613821921281893	8.59923303126333	2.7378484286780607	484.7265524644397
486	105+14294_AM	105+14294	AM	2016 No TNC	0.0	3	3.0	1857.60650138	538.7058854002							1.5952724637189855	10.907227696663288	49.38980833461463	17.738463716524713	2.016227671241361	1086.1537128044608
487	105+14295_AM	105+14295	AM	2016 No TNC	0.0	3	3.0	1155.78567842	219.59927889980003							1.1126528847163828	10.24578298999861	21.433137820131574	6.350769763827267	1.7752678101294201	389.84753095844775
488	105+14296_AM	105+14296	AM	2016 No TNC	0.0	3	3.0	1054.55402882	179.2741848994							0.9407392882345661	10.842536425944092	16.53434010795035	5.616302050733613	1.9357492835258148	347.02987497368804
489	105+14297_AM	105+14297	AM	2016 No TNC	0.0	3	3.0	1127.90023	101.51102069999999							0.47552523830681037	11.355864137154173	8.939083760950938	3.346190058472064	2.0830711162106006	211.45467519722635
490	105+14298_AM	105+14298	AM	2016 No TNC	0.0	3	3.0	1313.353478	197.0030217							0.8095451547981953	11.117353919860756	17.720315744204303	4.612995604474569	1.658812326333668	326.7910407209391
491	105+14299_AM	105+14299	AM	2016 No TNC	0.0	4	3.0	549.87958	115.47471180000001							1.4375441257493293	8.764948340929823	13.174602668308474	5.372257276419801	2.059381175505423	237.80644772783398
492	105+14301_AM	105+14301	AM	2016 No TNC	2.0	3	5.0	1307.655245	183.0717343							0.8224010543480792	10.213994687371498	17.923617536863265	8.616462768184254	2.684353386638369	491.4292299659647
493	105+14302_AM	105+14302	AM	2016 No TNC	2.0	2	5.0	2759.1660699999998	165.54996419999998							0.2981609401215609	12.07401612878022	13.71125915637854	6.297467656135085	2.540582534027802	420.59334755544785
494	105+14303_AM	105+14303	AM	2016 No TNC	2.0	2	5.0	2803.6652879999997	560.7330575999999							0.8901419667978895	13.480995669901555	41.59433556172152	17.954661969808157	2.3740305203024743	1331.197392484925
495	105+14304_AM	105+14304	AM	2016 No TNC	2.0	2	5.0	2817.0468730000002	563.4093746000001							0.7955547360722123	15.083814420169277	37.35191635920943	16.36050895979807	2.410591685320097	1358.149953842156
496	105+14305_AM	105+14305	AM	2016 No TNC	2.0	2	2.0	2795.32538	503.15856840000004							0.764384929899117	14.129006966981121	35.61174324394205	14.08163762134174	2.1825429628436166	1098.1651926558886
497	105+14306_AM	105+14306	AM	2016 No TNC	2.0	2	2.0	2675.5050899999997	508.34596709999994							0.5729245139347887	19.897909275527297	25.547707553638382	5.375248541731499	1.5177750641164316	771.5548328085318
498	105+14308_AM	105+14308	AM	2016 No TNC	2.0	3	1.0	1411.600537	282.32010740000004							0.7183775636653814	16.704307883409307	16.901035910646737	4.763456056829628	1.7268072533061551	487.5124092124928
499	105+14309_AM	105+14309	AM	2016 No TNC	2.0	3	1.0	941.123702727	207.04721459994002							0.8691507559646031	15.18723870331372	13.632972961356307	4.611307837172943	1.930067175801184	399.6150327404079
500	105+14310_AM	105+14310	AM	2016 No TNC	2.0	3	2.0	541.365822	162.40974659999998							1.2706998631384148	14.165422159992234	11.465224598720257	3.630697507544556	1.8476303789412614	300.0731816543122
501	105+14311_AM	105+14311	AM	2016 No TNC	2.0	4	2.0	365.59079516099996	226.66629299981997							2.6595681645090714	13.987233151764972	16.20522733412921	4.722639036285249	1.6773455746800994	380.1977034923908
502	105+14312_AM	105+14312	AM	2016 No TNC	3.0	4	2.0	126.591764681	59.49812940007							1.179324513037895	23.91199342355555	2.488212853950469	0.4429007398204136	1.4153014993368602	84.2077917476576
503	105+14314_AM	105+14314	AM	2016 No TNC	2.0	3	5.0	1350.30305545	297.06667219900004							0.8101357210225772	16.29356619819031	18.232145657099583	3.853313508059531	1.5202546263808314	451.6169827540877
504	105+14315_AM	105+14315	AM	2016 No TNC	2.0	3	5.0	1236.64878941	420.4605883994							1.349872345872387	15.1125401319456	27.821966706352068	10.266201011187011	2.0591407880158883	865.7875473263646
505	105+14316_AM	105+14316	AM	2016 No TNC	2.0	3	5.0	1438.900525	201.4460735							0.619477014084974	13.559825157366966	14.856096679871692	6.169331975247551	2.283965229080379	460.0958274087704
506	105+14317_AM	105+14317	AM	2016 No TNC	2.0	3	1.0	2602.201072	520.4402144							0.9348321582961022	12.836528882224306	40.54368740763651	14.804804400713579	2.042216599144318	1062.8516447099075
507	105+14318_AM	105+14318	AM	2016 No TNC	2.0	2	1.0	1909.74653947	362.8518424993							0.7216767018824629	15.796547083013191	22.97032640060261	6.085643175888278	1.6729899209420676	607.0474752965874
508	105+14319_AM	105+14319	AM	2016 No TNC	2.0	3	1.0	1736.02569481	468.72693759870003							1.0055704610535197	16.11025843283774	29.094935972180807	8.715503902670854	1.7864763379851205	837.3695829963058
509	105+14321_AM	105+14321	AM	2016 No TNC	2.0	3	5.0	1435.40000679	401.91200190120003							1.222965333255562	13.737102388076705	29.2574074609828	8.081854146911253	1.7086187507924082	686.7143826169043
510	105+14322_AM	105+14322	AM	2016 No TNC	1.0	3	8.0	1239.5426400000001	545.3987616000001							1.6198108679321834	16.298199081539494	33.46374399228917	9.028315605290134	1.6881537721756408	920.7169767349632
511	105+14324_AM	105+14324	AM	2016 No TNC	1.0	4	8.0	626.20538	75.14464559999999							0.5154268735483619	13.969003886881021	5.379384686876065	1.946554828492584	1.890751679614999	142.07986488227382
512	105+14325_AM	105+14325	AM	2016 No TNC	1.0	4	9.0	359.31995833300005	86.23678999992							1.2495106873858504	11.524511270989443	7.4829021354687	2.4279906466111134	1.7715379171106016	152.77174333476265
513	105+14326_AM	105+14326	AM	2016 No TNC	1.0	4	9.0	285.845527692	111.47975579988001							2.115898989110269	11.059129060711756	10.080337718086572	2.750965213170821	1.628552209401722	181.55060261145903
514	105+14327_AM	105+14327	AM	2016 No TNC	1.0	4	10.0	174.07106000000002	29.592080200000005							0.8040191108403633	12.68626561542664	2.332607648070659	0.7792176113256631	1.8007299785357007	53.28734594337274
515	105+14328_AM	105+14328	AM	2016 No TNC	1.0	4	10.0	248.96404384599998	161.82662849989998							3.0080381389618966	12.965261143084868	12.481555651982497	4.312619331932458	1.8368626082462962	297.2532829100307
516	105+14330_AM	105+14330	AM	2016 No TNC	2.0	3	7.0	1547.52311518	820.1872510454001							2.645881517250111	12.018678762702132	68.24271346620128	23.226947766581837	1.9384762827019468	1589.9135335260157
517	105+14331_AM	105+14331	AM	2016 No TNC	2.0	4	5.0	607.182548519	163.93928810013							1.249191703860134	12.968385836969855	12.641456705643133	2.6329531586265396	1.4773935798486508	242.20285172409038
518	105+14333_AM	105+14333	AM	2016 No TNC	2.0	4	8.0	1512.23582706	559.224808846788							1.8786039219484134	11.810898370204342	47.348202593763645	16.0891299918472	1.8186836383424427	1017.0530100048336
519	105+14334_AM	105+14334	AM	2016 No TNC	2.0	4	8.0	1183.750795	284.10019079999995							0.7730112622155468	18.628447868570248	15.250878269860117	2.459334334693218	1.3830314133893116	392.91948842629705
520	105+14335_AM	105+14335	AM	2016 No TNC	2.0	4	5.0	248.262660882	84.40930469988001							1.487364101742461	13.715538768282231	6.154282826649153	1.8673704498302868	1.7104413164251002	144.37716224939015
521	105+14336_AM	105+14336	AM	2016 No TNC	2.0	4	5.0	142.45112	9.9715784							0.3977309639205628	10.559901996563811	0.9442870211527293	0.35668664401675787	1.9460398131660268	19.40508856650639
522	105+14338_AM	105+14338	AM	2016 No TNC	1.0	4	8.0	239.69295	28.763154							0.7261668650947776	9.915076473587476	2.900951301446988	1.352880580242629	2.3200011210461247	66.73054952482232
523	105+14339_AM	105+14339	AM	2016 No TNC	1.0	3	8.0	587.3430184619999	76.35459240005999							0.6570842077506991	11.870624659662127	6.432230366066791	2.5484769377781764	2.1863947826490273	166.94128245478421
524	105+14340_AM	105+14340	AM	2016 No TNC	1.0	4	9.0	658.297291667	157.99135000008							1.2539094650576215	11.484082703960027	13.757420080717482	4.651290397717904	1.8133057083984576	286.4866168327237
525	105+14341_AM	105+14341	AM	2016 No TNC	1.0	3	9.0	450.28919666699994	54.03470360003999							0.7032622651497967	10.238001321550191	5.277856673675278	1.8943436116825223	2.015246115776063	108.89322654709143
526	105+14342_AM	105+14342	AM	2016 No TNC	1.0	3	9.0	440.21615	26.412969							0.2554950307459236	14.090293613498929	1.8745506463183688	0.4995913022278727	1.6778872341642168	44.3179835014752
527	105+14343_AM	105+14343	AM	2016 No TNC	1.0	3	10.0	351.04746302300003	150.95040909989							1.9070435145336522	13.528794599272226	11.157713127525072	2.757579065208512	1.6194373727363034	244.45473392619607
528	105+14344_AM	105+14344	AM	2016 No TNC	1.0	3	10.0	458.058076515	302.3183304999							2.6367592402928297	15.018436038779997	20.12981443069477	6.2109226028871065	1.8181486082299059	549.6596518407819
529	105+14345_AM	105+14345	AM	2016 No TNC	2.0	3	6.0	297.904702116	95.12692947968112							1.264158860188641	15.155690161552174	6.2766478111966535	2.7651332493772114	2.4254531785911952	230.72591347611305
530	105+14347_AM	105+14347	AM	2016 No TNC	2.0	4	8.0	732.287655	73.2287655							0.4717052766701232	12.719806830136374	5.757065848398179	1.9940254835523699	1.8395699177863163	134.70943413042843
531	105+14348_AM	105+14348	AM	2016 No TNC	1.0	4	8.0	759.637345275	277.7993771670675							1.6914569898112242	12.972248264171855	21.414898289784016	6.366177966595791	1.693332399462601	470.40668590752654
532	105+14349_AM	105+14349	AM	2016 No TNC	1.0	4	8.0	2023.30723133	252.36711096379088							0.5380247183780063	13.909769838385046	18.143155055475113	7.934129531036491	2.1834941600568993	551.0421129798689
533	105+14350_AM	105+14350	AM	2016 No TNC	1.0	4	9.0	2050.34722667	492.08333440079997							1.1517725560672816	12.502468411965543	39.35889443478614	15.48294419699447	2.003570696665805	985.9237491230431
534	105+14351_AM	105+14351	AM	2016 No TNC	1.0	4	9.0	2136.20779	256.3449348							0.5383122056754697	13.375137929420529	19.165778786933675	7.711581521531299	2.038061658737123	522.4467830273476
535	105+14352_AM	105+14352	AM	2016 No TNC	1.0	4	9.0	64.073255	7.6887906							0.524877775487753	13.717479261356146	0.5605104592109925	0.20105320815919045	1.8801042416572542	14.455727820274424
536	105+14354_AM	105+14354	AM	2016 No TNC	2.0	4	9.0	486.42351891199996	87.6048757560512							0.6435610465471509	16.790947895272115	5.217387148269242	1.5115971416662395	1.672743181909395	146.5404586229543
537	105+14355_AM	105+14355	AM	2016 No TNC	1.0	4	9.0	199.14230592599998	53.768422600019996							1.169460598898429	13.852540235438079	3.881484672570568	1.3076013504063577	1.8095163996752774	97.29484247940701
538	105+14356_AM	105+14356	AM	2016 No TNC	1.0	4	8.0	81.37528544119999	55.335194100016							2.849806333730552	14.316762341738	3.865063397657722	0.7174414351967437	1.4304666064105502	79.15514731931898
539	105+14357_AM	105+14357	AM	2016 No TNC	1.0	4	8.0	126.334545455	27.7936000001							1.088271920694531	12.129321494921793	2.2914389738730563	0.7378559666011066	1.7641677149048651	49.03257180115627
540	105+14358_AM	105+14358	AM	2016 No TNC	1.0	4	8.0	180.26214931	52.2760232999							1.285374259852841	13.536913367155865	3.8617387791470597	1.2161910412991708	1.743349194788635	91.13536312663258
541	105+14359_AM	105+14359	AM	2016 No TNC	1.0	4	8.0	0.437316666667	0.07871700000005999							0.7944955668391332	13.593530852497189	0.005790769216196641	0.002432535427800515	2.1094147699337222	0.16604680244499936
542	105+14361_AM	105+14361	AM	2016 No TNC	2.0	4	9.0	295.771459643	82.81600870004002							1.406345623729621	11.945854359361883	6.932614964884254	2.685640159756274	1.981188076735249	164.07408899932193
543	105+14362_AM	105+14362	AM	2016 No TNC	1.0	3	9.0	140.676888966	40.796297800139996							2.1488731485592214	8.097267170780356	5.038279822031408	2.977860741215971	3.714907569515194	151.55447550593613
544	105+14363_AM	105+14363	AM	2016 No TNC	1.0	3	9.0	154.68037666700002	102.08904860022001							4.0902008720005005	9.681676093485306	10.544563525412155	6.185509358036408	3.660722018758661	373.71962808494845
545	105+14364_AM	105+14364	AM	2016 No TNC	1.0	3	9.0	224.37932999999998	49.363452599999995							0.8906935336833455	14.819912237841386	3.330886972053358	1.2533005831628072	2.0918623480027234	103.26154786135713
546	105+14365_AM	105+14365	AM	2016 No TNC	1.0	3	9.0	270.55884	75.7564752							1.1464842290871098	14.653494198849149	5.169857385001711	1.485203921967113	1.7447550014143858	132.17648899472488
547	105+14367_AM	105+14367	AM	2016 No TNC	2.0	3	1.0	999.891219474	189.97933170006							0.7603099484403527	14.993885090396585	12.670454025403973	5.1345820817344086	2.231711881479112	423.9791317904852
548	105+14368_AM	105+14368	AM	2016 No TNC	2.0	3	2.0	988.9504288889999	445.02769300004996							1.8349737128250143	14.71410724376669	30.24496733830564	10.84532945683988	2.0137931230998505	896.1937077524921
549	105+14369_AM	105+14369	AM	2016 No TNC	1.0	3	5.0	493.860890435	227.1760096001							1.7561467121102288	15.716226787701107	14.45486964962092	3.9471911297343074	1.6985128215223222	385.861365048048
550	105+14379_AM	105+14379	AM	2016 No TNC	1.0	4	5.0	314.70466	44.0586524							0.9213096965036814	9.117455326778312	4.832340913214904	2.078675138214904	2.1521890442431033	94.82254899939511
551	105+14380_AM	105+14380	AM	2016 No TNC	1.0	4	5.0	454.8771	27.292626							0.3566296642568702	10.094505199116085	2.703711124185646	0.9785135262076453	1.8909564890839856	51.6091682388423
552	105+14381_AM	105+14381	AM	2016 No TNC	1.0	4	5.0	530.164759	106.0329518							1.075067175255965	11.162093193983804	9.499378831306492	2.2318701404188963	1.536458526600317	162.91523289371045
553	105+14382_AM	105+14382	AM	2016 No TNC	1.0	4	5.0	565.37239	79.15213460000001							0.7453010094918024	11.270614011012409	7.022876883429884	2.013248111280371	1.6645555180136526	131.75312241098936
554	105+14383_AM	105+14383	AM	2016 No TNC	1.0	4	5.0	637.30395	44.6112765							0.3353363392149383	12.524738624608037	3.5618528926703346	1.0023992782091757	1.650666949205381	73.6383596804127
555	105+14384_AM	105+14384	AM	2016 No TNC	1.0	4	5.0	610.24905963	164.7672461001							1.4181213359185396	11.423564112380415	14.423453528092136	3.9420765496638075	1.6295933938877925	268.5036157738071
556	105+14385_AM	105+14385	AM	2016 No TNC	1.0	4	5.0	375.575998485	123.94007950005							1.9975460927799618	9.912161762657787	12.50383947192741	3.96213861042591	1.7490148503365712	216.7730395974827
557	105+14386_AM	105+14386	AM	2016 No TNC	1.0	4	2.0	427.02045	153.727362							2.301727389927339	9.38425640435285	16.381411097068295	4.619562435989298	1.6521764637225165	253.98472932655116
558	105+14387_AM	105+14387	AM	2016 No TNC	1.0	4	2.0	215.68156333299999	45.29312829993							1.0875393009205616	11.585788200329466	3.909369610143744	1.0244569795736496	1.601182880784142	72.52258165100766
559	105+14388_AM	105+14388	AM	2016 No TNC	1.0	4	2.0	281.910901053	53.56307120007							1.2310264986335524	9.260564262957846	5.78399649083174	1.8280828128366964	1.7466308004404243	93.5549099242257
560	105+14389_AM	105+14389	AM	2016 No TNC	2.0	4	2.0	136.8929975	27.378599500000004							1.1414285574674379	10.513141555372668	2.60422627773031	0.7679687659933538	1.6867823003000513	46.18173704360384
561	105+14390_AM	105+14390	AM	2016 No TNC	2.0	4	2.0	15.2064946429	4.257818500012							1.1503652287513186	14.60405754634623	0.291550378139756	0.07982394850227631	1.6308284868258967	6.943771701553879
562	105+14392_AM	105+14392	AM	2016 No TNC	1.0	4	5.0	76.687185	10.736205900000002							0.8115287951735817	10.350834190921452	1.0372309808050593	0.4537415297186585	2.184149653782086	23.449480399418192
563	105+14393_AM	105+14393	AM	2016 No TNC	1.0	4	5.0	63.79766	1.9139298							0.12807443133639354	14.054327481433159	0.13618081708487634	0.05043127407414767	1.919879802661913	3.6745151667327547
564	105+14394_AM	105+14394	AM	2016 No TNC	1.0	4	5.0	114.41145285700001	24.026405099970003							0.8838896338075738	14.255173404084823	1.685451619486104	0.5225084878313544	1.7291279965141848	41.54472971394932
565	105+14395_AM	105+14395	AM	2016 No TNC	1.0	3	5.0	165.353515	23.1494921							0.6305898375982304	13.320861674513566	1.7378374361691091	0.9238609206980232	3.088691259249114	71.50163390532641
566	105+14396_AM	105+14396	AM	2016 No TNC	1.0	3	5.0	113.71892	7.9603244							0.2575758831843611	16.305874401268504	0.48818752089619505	0.1468357027143249	1.7907297848567556	14.254790000201982
567	105+14397_AM	105+14397	AM	2016 No TNC	1.0	3	5.0	124.55074586200001	36.11971629998							1.3196031055134343	13.185782851905282	2.739292517225162	0.9048732028540513	1.8990950509402715	68.59477446665868
568	105+14398_AM	105+14398	AM	2016 No TNC	1.0	4	5.0	985.6614263639999	325.26827070012							1.959368048282387	10.105299010748386	32.1878917540344	14.653214088324392	2.265915935092917	737.0305577595185
569	105+14399_AM	105+14399	AM	2016 No TNC	1.0	4	2.0	267.094616667	96.15406200012							2.003593436081809	10.780630247142637	8.919150346113135	2.199788920546707	1.5637576140034344	150.36164657004596
570	105+14400_AM	105+14400	AM	2016 No TNC	1.0	4	2.0	129.4818435	51.7927374							2.158257384071907	11.120082422570036	4.6575857472853	0.7069574177672329	1.365376818383622	70.71660300659042
571	105+14403_AM	105+14403	AM	2016 No TNC	1.0	4	5.0	73.0802652778	26.308895500007996							1.648425356096531	13.103414067318626	2.007789371903107	0.8119304855393283	2.046003272024767	53.82808627637402
572	105+14404_AM	105+14404	AM	2016 No TNC	1.0	4	5.0	66.61694756760001	24.648270600012							1.3696212434718282	16.20886073855398	1.5206664427305652	0.5831133579072133	1.9667365362186973	48.476654343648754
573	105+14405_AM	105+14405	AM	2016 No TNC	1.0	4	5.0	255.737998335	117.6394792341							2.105926905091939	13.105867983008205	8.9760921891339	3.0286968790146456	1.811192516135727	213.06774439090617
574	105+14406_AM	105+14406	AM	2016 No TNC	1.0	3	2.0	264.82518999999996	25.714525949							0.506616904074015	11.499813672125004	2.2360819646435464	0.8098742026372506	2.029279444780476	52.181958940579854
575	105+14407_AM	105+14407	AM	2016 No TNC	0.0	3	6.0	565.32348	101.7582264							0.8557621899311441	12.620328552806225	8.063040987738255	2.1742547377382553	1.6877228468131016	171.7396835464601
576	105+14408_AM	105+14408	AM	2016 No TNC	0.0	3	3.0	1716.66272505	905.3335879368692							2.453234749176237	12.89839874093795	70.18961082847053	20.36387676473901	1.754276045275337	1588.2050263008225
577	105+14411_AM	105+14411	AM	2016 No TNC	1.0	4	5.0	18.637637714300002	6.523173200005							1.788349872315447	11.742668660696955	0.555510283777166	0.1672261647292494	1.7037395157875153	11.113787949174615
578	105+14412_AM	105+14412	AM	2016 No TNC	1.0	4	5.0	19.4667753978	8.954716682988							2.4400193737922957	11.311385596542982	0.7916551519315871	0.2564060973583693	1.7697824238893904	15.847900196461264
579	105+14413_AM	105+14413	AM	2016 No TNC	1.0	4	5.0	15.0	5.3999999999999995							1.5155504347879811	14.25224756906341	0.3788876086969953	0.07721163104449524	1.4678575506760525	7.926430773650683
580	105+14423_AM	105+14423	AM	2016 No TNC	0.0	4	3.0	152.971476469	25.775693785026505							1.03476701474925	9.770315303730383	2.6381639674602044	0.643141228681269	1.5570103726507607	40.13302258555601
581	105+14424_AM	105+14424	AM	2016 No TNC	0.0	4	3.0	32.3852	2.266964							0.3950534938091114	10.631471600221886	0.21323144012844725	0.05721189436128153	1.6168570962922995	3.6653568304391766
582	105+14425_AM	105+14425	AM	2016 No TNC	0.0	4	3.0	73.04290642859999	10.226006900004							0.8854669744526034	9.48651981649896	1.077951356009284	0.33586086979726054	1.7336179511716963	17.727989130652563
583	105+14426_AM	105+14426	AM	2016 No TNC	1.0	4	3.0	571.9854740000001	114.39709480000002							1.153466611463047	10.403422067656823	10.99610244168108	3.8552101320679535	1.8533051165822096	212.01272111498014
584	105+14427_AM	105+14427	AM	2016 No TNC	1.0	4	3.0	261.7138245	52.3427649							1.0105734747663244	11.874445846478178	4.408017483655816	1.4424217386151035	1.7798396565512558	93.16172870255912
585	105+14429_AM	105+14429	AM	2016 No TNC	0.0	3	6.0	3165.51765185	854.6897659995001							1.3338475893712678	12.145315648571327	70.37196815053865	30.094410846155792	2.351410300883747	2009.7263198311437
586	105+14430_AM	105+14430	AM	2016 No TNC	0.0	3	3.0	2511.63359	175.8143513							0.3328059622841358	12.61996621447009	13.931443897085142	4.970467785993362	2.0061196486586015	352.70462465909594
587	105+14431_AM	105+14431	AM	2016 No TNC	0.0	3	3.0	1961.57831606	647.3208442998							1.7951292242231414	11.02984661651232	58.688109346028725	23.469347414585627	2.2047319851978946	1427.1689701130754
588	105+14432_AM	105+14432	AM	2016 No TNC	0.0	4	3.0	663.125909091	218.83155000003003							1.4765525746685075	13.409613947844145	16.31900447329518	3.8428613717698084	1.5376880387854814	336.4946569439332
589	105+14433_AM	105+14433	AM	2016 No TNC	1.0	4	3.0	609.1921216669999	109.65458190005998							0.9472541257160644	11.401375519833056	9.617662510046472	2.8236983278829597	1.6832365376023142	184.57459876968636
590	105+14434_AM	105+14434	AM	2016 No TNC	1.0	4	3.0	468.3715572	117.0928893							1.3433709217791083	11.165940662266667	10.486612175514672	3.140759647286295	1.6994836805675977	198.99745447585826
591	105+14440_AM	105+14440	AM	2016 No TNC	1.0	4	10.0	68.02524	13.088056175999998							0.7135191639765359	16.178962784494495	0.8089552062350535	0.2714580326824593	1.8054183329151867	23.62941656237423
592	105+14441_AM	105+14441	AM	2016 No TNC	1.0	4	6.0	54.8272666667	27.961906000017							1.8908876739189338	16.182875599680855	1.7278700455788243	0.5116061917318124	1.6900652502528921	47.257445661466576
593	105+14442_AM	105+14442	AM	2016 No TNC	1.0	2	6.0	1359.96129765	231.19342060050002							0.7307469596854735	13.958320133675631	16.563126392460813	6.87354464054808	2.2824676679975666	527.6915075744039
594	105+14443_AM	105+14443	AM	2016 No TNC	1.0	2	6.0	203.392213529	34.57667629993							0.6523774409971189	15.635120651029757	2.2114748630131436	0.5626109478998275	1.6409276775403958	56.73782513791018
595	105+14444_AM	105+14444	AM	2016 No TNC	1.0	2	6.0	75.17684125	12.028294599999999							0.7192899809587049	13.346494813127594	0.9012324785208014	0.35149323720436587	2.1562632375086035	25.93616945590325
596	105+14446_AM	105+14446	AM	2016 No TNC	1.0	2	6.0	835.3867815000001	167.07735630000002							0.6048437443412927	19.839834853659013	8.421307814928024	2.156690030906195	1.6460131501949404	275.0115255696055
597	105+14447_AM	105+14447	AM	2016 No TNC	1.0	2	6.0	427.317113066	70.2509333880504							0.6497194988892097	15.181936230733337	4.627271009467088	1.660593079228858	2.0150239088286406	141.55731039444976
598	105+14448_AM	105+14448	AM	2016 No TNC	1.0	2	6.0	792.90517	269.5877578							1.2892578044777938	15.823057211015218	17.03765297722153	6.167178872386657	2.028366518897608	546.8227818261976
599	105+14449_AM	105+14449	AM	2016 No TNC	1.0	2	6.0	820.436406471	139.47418910007002							0.5959091952354446	17.116701808855233	8.148426645366563	2.399284473070381	1.7689086746538611	246.71710298942688
600	105+14450_AM	105+14450	AM	2016 No TNC	1.0	2	6.0	1248.90850471	212.3144458007							0.5797613817363255	17.59344502983633	12.067815339215295	3.433636982126308	1.7356278217056875	368.4988590817192
601	105+14451_AM	105+14451	AM	2016 No TNC	1.0	2	6.0	523.711372759	151.87629810011							1.1160127654983745	15.591219507448672	9.74114295726203	2.5123805536355457	1.6514932226904937	250.82267699965277
602	105+14453_AM	105+14453	AM	2016 No TNC	2.0	4	10.0	179.535594314	91.56315310014							2.2502544067608423	13.598462426320749	6.733346037925089	2.0329788356503276	1.7062396462213958	156.22868195249836
603	105+14454_AM	105+14454	AM	2016 No TNC	2.0	4	10.0	544.271585	43.5417268							0.3323502528198957	14.44259470023985	3.0148133146239227	0.7864751979395377	1.598255342111069	69.5907974628407
604	105+14455_AM	105+14455	AM	2016 No TNC	2.0	3	10.0	607.574886842	115.43922849997999							0.9033932456233519	12.619089256233998	9.147984149723918	4.761995224954119	2.992125768682157	345.4086903115778
605	105+14457_AM	105+14457	AM	2016 No TNC	0.0	2	3.0	1745.2699300000002	122.69247607900002							0.47027757817641946	8.969170965700737	13.679355265742153	5.596846960149118	2.251802237223436	276.27919212517514
606	105+14458_AM	105+14458	AM	2016 No TNC	0.0	2	3.0	1480.35454156	473.71345329919995							2.3287342138733447	8.244822395624515	57.4558711598927	27.86727320234739	2.7148088130357784	1286.0414578702807
607	105+14459_AM	105+14459	AM	2016 No TNC	0.0	2	3.0	640.789183333	115.34205299994							0.818736787626074	13.191052561977314	8.743961291793264	3.0676791559707905	1.9811598331781763	228.5110424797895
608	105+14460_AM	105+14460	AM	2016 No TNC	0.0	2	3.0	363.461035469	174.9665078644219							1.8593114994321782	15.5344599378968	11.263121380717308	2.457559837480135	1.5384000373929658	269.1684822411433
609	105+14462_AM	105+14462	AM	2016 No TNC	2.0	4	10.0	41.262288	10.315572							1.211534234372132	12.380995579356146	0.8331779083420402	0.13665042691063067	1.3882421343293452	14.320511690108031
610	105+14463_AM	105+14463	AM	2016 No TNC	2.0	4	10.0	86.3387083333	25.90161249999							1.7233330939192437	10.444875725715907	2.4798392226169517	0.9499152710549932	1.9652636257184797	50.90349689368544
611	105+14464_AM	105+14464	AM	2016 No TNC	2.0	4	10.0	24.696379230799998	6.421058600008							1.1280393319364952	13.829305023628581	0.4643081188126994	0.14421546676842859	1.7308266776065195	11.113739523368617
612	105+14476_AM	105+14476	AM	2016 No TNC	2.0	3	11.0	218.485835	30.588016900000003							0.6187753370190208	13.575201688657138	2.253227436433453	0.6051661810438893	1.6843351453997357	51.520471892751075
613	105+14477_AM	105+14477	AM	2016 No TNC	2.0	3	11.0	689.8293629410001	234.54198339994005							1.6130991233443164	12.646464005080002	18.54605234362159	7.099396247967932	2.1220390211130713	497.707240863927
614	105+14478_AM	105+14478	AM	2016 No TNC	2.0	3	9.0	908.166034545	299.69479139985003							1.0525722283361973	18.811060625547658	15.931839111337977	3.9727492709549144	1.6259379883022849	487.2851462333451
615	105+14479_AM	105+14479	AM	2016 No TNC	3.0	3	9.0	742.6089496000001	185.65223740000002							0.85723143832982	17.498191654315818	10.609795633036748	2.903185529254915	1.7003027941086772	315.6650179837475
616	105+14480_AM	105+14480	AM	2016 No TNC	3.0	3	9.0	1030.01771328	597.4102737023999							2.2369793169385264	15.556692784994723	38.402138678127955	10.354707987898612	1.6876660185973686	1008.2290180884935
617	105+14481_AM	105+14481	AM	2016 No TNC	3.0	3	10.0	634.973319444	342.88559249976004							1.813651133955164	17.864516164882776	19.193668014014754	3.9678424145298843	1.5082199834350896	517.1469026401189
618	105+14483_AM	105+14483	AM	2016 No TNC	3.0	4	9.0	41.8805766667	11.307755700009							0.8836983165842995	18.332048048497803	0.6168299182990414	0.17598174286038795	1.6609065071815956	18.781125023764726
619	105+14484_AM	105+14484	AM	2016 No TNC	3.0	4	9.0	207.87352871	64.44079390009999							1.1596379254891873	16.039489215699533	4.01763379328969	1.3448509687301498	1.8028443900994864	116.17672377635247
620	105+14486_AM	105+14486	AM	2016 No TNC	3.0	3	9.0	480.932821719	307.79700590016							1.3664760068425723	28.1014813342595	10.953052696368498	2.7341740341341323	1.6267267825482576	500.70163308595437
621	105+14487_AM	105+14487	AM	2016 No TNC	3.0	4	9.0	184.056543571	128.8395804997							2.288921035353531	18.349256855649003	7.02151490456876	2.197869060317669	1.7377927925502534	223.89649438757684
622	105+14489_AM	105+14489	AM	2016 No TNC	2.0	4	11.0	757.62617	37.8813085							0.26833614003235984	11.180007283544501	3.388308034088341	1.4245284332635697	2.1108867138858156	79.96315081725982
623	105+14490_AM	105+14490	AM	2016 No TNC	2.0	4	11.0	432.08687000000003	129.626061							1.413577330752732	12.733650723172657	10.179803405798378	2.554740994046382	1.5740916507671718	204.0433003419361
624	105+14491_AM	105+14491	AM	2016 No TNC	2.0	4	11.0	423.31698147099996	143.92777370014							1.5054836333635566	13.550462819992438	10.621613122157575	2.7610028708898406	1.5959620028507577	229.70325798032604
625	105+14492_AM	105+14492	AM	2016 No TNC	3.0	3	11.0	216.00652999999997	51.84156719999999							0.54745602264219	26.303482662408577	1.970901262975681	0.39899200888316694	1.497205752945907	77.61749265357183
626	105+14494_AM	105+14494	AM	2016 No TNC	3.0	4	7.0	121.215157358	64.24403339974							2.127703617712547	14.94569061934837	4.2984988138702045	1.4495394613339057	1.8105726825001511	116.31849188719656
627	105+14495_AM	105+14495	AM	2016 No TNC	3.0	4	7.0	383.468744074	207.07312179996003							2.4029092962551215	13.483655022057908	15.357343499311513	6.04650169178556	2.0048637566746725	415.1533968782199
628	105+14496_AM	105+14496	AM	2016 No TNC	3.0	3	7.0	1597.20461722	287.4968310996							1.06887914224343	10.104042237490281	28.45364502068933	8.694412642712965	1.807544321890061	519.6632646154679
629	105+14497_AM	105+14497	AM	2016 No TNC	3.0	3	7.0	2070.45728351	1946.2298464993996							3.6399690705178904	15.49463715414908	125.60667456341484	36.49358635365193	1.755661994751236	3416.9217745495275
630	105+14498_AM	105+14498	AM	2016 No TNC	3.0	3	7.0	2558.06799029	895.3237966015							1.7429027001152504	12.048865377632017	74.30772678924723	30.246516326538046	2.2409515517905185	2006.37725134911
631	105+14499_AM	105+14499	AM	2016 No TNC	3.0	3	7.0	2511.1381384	627.7845346							1.0301460323992917	14.561042345679681	43.113983167988394	18.68656937030788	2.3840764309939293	1496.686312682353
632	105+14500_AM	105+14500	AM	2016 No TNC	2.0	3	11.0	1039.9156954	519.9578477							1.9793754573835325	15.156295834675023	34.30639342037816	7.351606085035361	1.52801327566003	794.502494069216
633	105+14501_AM	105+14501	AM	2016 No TNC	2.0	3	11.0	1204.67379	108.4206411							0.5775486148627202	9.34986226446677	11.595961312932058	5.161501900470581	2.452664736211774	265.91948310344293
634	105+14504_AM	105+14504	AM	2016 No TNC	3.0	4	7.0	318.44255571400004	44.58195779996001							0.5657375301939214	14.847874768217482	3.0025817496379763	1.237658638000403	2.077123878945353	92.60224911643098
635	105+14506_AM	105+14506	AM	2016 No TNC	3.0	4	7.0	270.141810667	81.0425432001							1.2564494681269485	14.32608350484122	5.656992238856716	2.1118241198678884	1.9303496108884355	156.44044173172225
636	105+14507_AM	105+14507	AM	2016 No TNC	3.0	4	7.0	912.443527895	138.69141624003998							0.5623192111571942	16.21854601273891	8.551408747190061	2.0705014462546085	1.5531104015568915	215.4030811690625
637	105+14508_AM	105+14508	AM	2016 No TNC	3.0	4	7.0	616.701765205	450.19228859965							2.8567998007906583	15.331840889892863	29.363224666414855	5.34015697169853	1.4229548774273753	640.6033128430645
638	105+14509_AM	105+14509	AM	2016 No TNC	3.0	4	7.0	488.27671	175.7796156							1.6384174674348795	13.183453197564564	13.333351510093918	4.374145822042175	1.7823659647832	313.303604148114
639	105+14560_AM	105+14560	AM	2016 No TNC	3.0	4	10.0	79.8597254025	35.713269199998							1.3831482312614167	19.3992222912576	1.840963965658172	0.4631372218246799	1.57556302439611	56.2685064318213
640	105+14562_AM	105+14562	AM	2016 No TNC	3.0	4	10.0	104.624866667	15.69373000005							0.8088860283336274	11.126412973828648	1.4104932143867495	0.39734085802380564	1.6513955355620735	25.916555658399147
641	105+14563_AM	105+14563	AM	2016 No TNC	3.0	4	10.0	157.659885	31.531977							0.9901792867714145	12.119017394443064	2.601859208029387	0.7621872710408153	1.6814511886064445	53.01948020576107
642	105+14564_AM	105+14564	AM	2016 No TNC	3.0	4	10.0	151.775428	37.943857							1.1029017078842165	13.600486691398533	2.789889645934299	0.5696522556484118	1.4687004708226445	55.7281606407271
643	105+14565_AM	105+14565	AM	2016 No TNC	3.0	4	10.0	123.53125666700001	37.0593770001							1.3988466049310604	12.867743994622696	2.880021316525006	0.7921690911718995	1.634085463020822	60.558189224471604
644	105+14567_AM	105+14567	AM	2016 No TNC	3.0	4	10.0	304.61858	32.28956948							0.2747424109397045	23.14895606487117	1.3948607181038208	0.34342569758928065	1.562740189296576	50.46020792148014
645	105+14568_AM	105+14568	AM	2016 No TNC	3.0	4	10.0	304.61858	30.461858000000003							0.28287527209234875	21.210761745343415	1.4361510616980817	0.30793409873624705	1.4906043462107474	45.40657792845463
646	105+14570_AM	105+14570	AM	2016 No TNC	2.0	4	10.0	510.775148065	158.34029590015							1.6166168398111103	11.505509247431366	13.762128428648204	4.194738948245997	1.714317376238067	271.4455206203043
647	105+14571_AM	105+14571	AM	2016 No TNC	2.0	4	10.0	210.63488666700002	31.59523300005							0.75946710403527	11.850414523789613	2.666171123096397	1.342533376970103	2.5198494833780227	79.61523155238424
648	105+17539_AM	105+17539	AM	2016 No TNC	0.0	3	3.0	1092.4266300000002	294.95519010000004							1.3143850961272119	12.325154969980042	23.931154684741273	7.323317404338818	1.8091459856929608	533.6169981287192
649	105+17540_AM	105+17540	AM	2016 No TNC	1.0	4	8.0	2021.64808673	237.745814999448							0.5890052365871913	11.979519979964541	19.846021827007437	9.156012159778191	2.2953562754235812	545.7113484146768
650	105+17541_AM	105+17541	AM	2016 No TNC	1.0	3	8.0	560.388271714	196.13589509989998							1.502804572343898	13.973872841793836	14.035900950328232	3.456834332233016	1.6169228826011506	317.13661688648716
651	105+17542_AM	105+17542	AM	2016 No TNC	1.0	4	8.0	465.431587959	228.06147809991							2.4015930766374263	12.24187406517852	18.62962132151163	5.888756623182235	1.7467408066639998	398.36429022522094
652	105-04181_AM	105-04181	AM	2016 No TNC	3.0	1	10.0	13880.806754799998	9681.862711472999							1.0134391140952426	41.29503136196	234.45587500852946	99.4982124566257	2.3532323596934974	22783.672634748087
653	105-04182_AM	105-04182	AM	2016 No TNC	3.0	1	9.0	18584.02936	4646.00734							0.3341526956957382	44.88965731300941	103.49839179221242	37.904613167416095	2.037340628290165	9465.49951311632
654	105-04183_AM	105-04183	AM	2016 No TNC	3.0	1	10.0	19724.142209999998	3353.1041757							0.22614454962500033	45.10389490666012	74.34178761366515	26.52909439120325	1.9929908604303472	6682.705976240933
655	105-04185_AM	105-04185	AM	2016 No TNC	2.0	1	9.0	19870.80469	12121.1908609							0.7905079493774771	46.29934465405743	261.8004844662043	91.84548080809347	1.9653226828754007	23822.051342388775
656	105-04187_AM	105-04187	AM	2016 No TNC	1.0	1	10.0	5111.38619	920.0495142							0.24098758372881293	44.81558689825865	20.52967679054872	6.931546222984973	1.9070049876640318	1754.5390124772694
657	105-04190_AM	105-04190	AM	2016 No TNC	3.0	1	2.0	12538.9505386	5391.748731598							0.550237296575145	46.8888607889497	114.98997077081204	16.636290880343992	1.300273365079949	7010.747266900477
658	105-04399_AM	105-04399	AM	2016 No TNC	1.0	1	6.0	15322.28064	2604.7877088000005							0.20860440896760404	48.89637784014453	53.2715882823827	10.78606049246041	1.4439387582799093	3761.1539298274424
659	105-04400_AM	105-04400	AM	2016 No TNC	1.0	1	6.0	15675.178698500002	9561.859006085							0.7619731501625698	48.03318856076655	199.06775487095427	51.735566795743416	1.6149296560168438	15441.72967557841
660	105-04624_AM	105-04624	AM	2016 No TNC	3.0	1	2.0	4177.70595	4846.138901999999							1.4546403253634248	47.846879250106895	101.28432570634526	12.689464609454387	1.2573368696173404	6093.229116771494
661	105-04862_AM	105-04862	AM	2016 No TNC	2.0	1	7.0	11205.30887	9412.459450800001							0.7730947585790043	65.19252580710584	144.37942592759708	14.01295153983307	1.198917058437965	11284.75819741976
662	105-04863_AM	105-04863	AM	2016 No TNC	2.0	1	11.0	11205.30887	4033.9111932							0.3571934167124988	60.47143925215623	66.70770934323616	7.3767607742986705	1.2263329356838844	4946.918155845037
663	105-04864_AM	105-04864	AM	2016 No TNC	2.0	1	7.0	1376.90417	302.9189174							0.2128892642772984	62.00406603315784	4.885468595527403	0.5765224020593958	1.2418277939146956	376.1731309298699
664	105-04865_AM	105-04865	AM	2016 No TNC	2.0	1	7.0	11295.445179999999	4631.132523799999							0.394289164116932	62.390758455397275	74.22786063918048	7.831695423411885	1.2159267057050593	5631.11771334769
665	105-04867_AM	105-04867	AM	2016 No TNC	2.0	1	9.0	9011.39839	2252.8495975							0.239509427514498	62.6280149205902	35.97191449156615	4.272891028827609	1.2434672278520136	2801.34464377085
666	105-04868_AM	105-04868	AM	2016 No TNC	2.0	1	10.0	5093.71058	6112.452695999999							1.3749987692625425	52.363683233415536	116.73076297465985	28.438798566501955	1.5632006589509748	9554.99008219386
667	105-04870_AM	105-04870	AM	2016 No TNC	2.0	1	10.0	5598.03499	1735.3908469							0.30511936740644124	60.959748829131	28.467814914465396	3.8313747256903663	1.2776314823960218	2217.1899802613348
668	105-04871_AM	105-04871	AM	2016 No TNC	2.0	1	6.0	5768.576239999999	1788.2586344							0.307880657916814	60.41301888157429	29.600550800241685	3.918249573779973	1.2727480908907576	2276.002762951513
669	105-05618_AM	105-05618	AM	2016 No TNC	3.0	2	7.0	7559.281840000001	1587.4491864000001							0.3327080775212113	37.87103725847085	41.917235473790086	9.125473722031906	1.53708095820067	2440.0379165265863
670	105-05619_AM	105-05619	AM	2016 No TNC	3.0	2	7.0	4795.69423273	1582.5790968009							0.6879393601293462	28.781606559446185	54.98578036400454	14.75753692726305	1.683742398356139	2664.65552403584
671	105-05620_AM	105-05620	AM	2016 No TNC	3.0	2	7.0	4609.10705051	3641.1945699028997							1.9468083310807924	24.34754322922245	149.55080007960143	50.84669138046357	1.9370307196930434	7053.105738281415
672	105-05621_AM	105-05621	AM	2016 No TNC	3.0	2	7.0	4470.23075	670.5346125							0.3229830328525683	27.86524084721261	24.06347808643018	7.027537728225733	1.7607350806459696	1180.6338150161014
673	105-05622_AM	105-05622	AM	2016 No TNC	3.0	2	4.0	4763.35938515	1571.9085970995							0.7886261924207267	25.106952051925806	62.60849958403964	21.652048382876167	1.9605801124868485	3081.8527341203817
674	105-05623_AM	105-05623	AM	2016 No TNC	3.0	2	7.0	5169.650125	1344.1090325							0.7594644451211062	20.54079042174566	65.43609106088971	28.120459953187897	2.363151632886407	3176.3334549297438
675	105-05624_AM	105-05624	AM	2016 No TNC	3.0	2	4.0	4910.65074833	3830.3075836974003							2.562117075554209	18.26614421586365	209.69436890632244	99.15158149797495	2.629814901048072	10072.999959204857
676	105-05625_AM	105-05625	AM	2016 No TNC	3.0	2	4.0	5086.56484	1322.5068584							0.7196002420935101	21.678703101343345	61.00488817147228	24.145722664196413	2.184403904246188	2888.8891448813206
677	105-05626_AM	105-05626	AM	2016 No TNC	3.0	2	4.0	4858.858015	1263.3030839							0.6942917341776447	22.46894098267993	56.224415955954974	19.457737146288892	1.9615604388331707	2478.0453516341818
678	105-05627_AM	105-05627	AM	2016 No TNC	3.0	2	4.0	4469.285879999999	581.0071644							0.3882844618228955	20.088365018216308	28.922571044141094	11.604920838459815	2.2114548230480877	1284.8710959378732
679	105-05628_AM	105-05628	AM	2016 No TNC	3.0	2	4.0	4750.5824	617.5757120000001							0.350401082375373	22.260205211478542	27.74348691455662	9.017722451213064	1.8788672325997595	1160.3427689262662
680	105-05629_AM	105-05629	AM	2016 No TNC	3.0	2	1.0	5751.37171476	2415.5761201992							0.9537139169970279	26.42301800454751	91.41938743649455	21.72590445324259	1.592059075548938	3845.739884842429
681	105-05630_AM	105-05630	AM	2016 No TNC	3.0	2	1.0	3626.2570600000004	1849.3911006000003							0.951027305619474	32.17573230462397	57.47782468758992	11.813846894970464	1.5051494522843454	2783.610002127633
682	105-05631_AM	105-05631	AM	2016 No TNC	2.0	2	1.0	3796.68662038	2012.2439088014							1.2948907016730142	24.558057262218362	81.93823669827339	28.47798407336042	1.9676228705060774	3959.3371359941802
683	105-05632_AM	105-05632	AM	2016 No TNC	2.0	2	1.0	3970.4543299999996	516.1590629							0.43039889171234647	18.122723246260275	28.481319053774783	13.419776512196277	2.6185877535665605	1351.607801002332
684	105-05633_AM	105-05633	AM	2016 No TNC	2.0	2	1.0	3993.6834	519.178842							0.3971093059134984	19.641947151193328	26.43214738353767	10.728008182074051	2.234927660882844	1160.3271549309236
685	105-05634_AM	105-05634	AM	2016 No TNC	2.0	2	1.0	3775.54622	490.8210086							0.30214021613640907	25.815828490962907	19.012405849063374	5.2291705612359705	1.7047950837956596	836.7492424849072
686	105-05636_AM	105-05636	AM	2016 No TNC	1.0	2	6.0	1972.41014	295.861521							0.7302710676918263	12.324190835666506	24.006567647733075	11.297739426094434	2.6147671744978336	773.6089933078014
687	105-05637_AM	105-05637	AM	2016 No TNC	0.0	2	6.0	1661.67182875	132.9337463							0.35132696104300226	13.662486891839999	9.729835230758427	5.164802734197058	3.081581314686231	409.6461486893199
688	105-05638_AM	105-05638	AM	2016 No TNC	0.0	2	6.0	2352.20919	164.65464330000003							0.2547181879420344	16.48881076743442	9.985841042290009	3.7958168580836076	2.109574593174404	347.3512521538742
689	105-05639_AM	105-05639	AM	2016 No TNC	0.0	2	6.0	1440.34971259	388.8944223993							1.051486685879246	15.406757134973775	25.241809096639727	9.858327197936275	2.158870412267572	839.5726620137361
690	105-05640_AM	105-05640	AM	2016 No TNC	0.0	2	6.0	2623.67315	183.65712050000002							0.20637065697949603	20.35173052929367	9.024152527749399	2.6249497228553507	1.7568136653648414	322.6513390359574
691	105-05641_AM	105-05641	AM	2016 No TNC	0.0	2	6.0	2919.895775	525.5812394999999							0.6086195611737418	17.74507539516453	29.61842808755938	10.094607898100984	1.9403327236552108	1019.8024779411165
692	105-05642_AM	105-05642	AM	2016 No TNC	0.0	2	5.0	1246.838715	74.8103229							0.21248500975950554	16.94237162458917	4.4155756087550735	1.4621479380178886	1.9021982605149121	142.3040660889389
693	105-05643_AM	105-05643	AM	2016 No TNC	0.0	2	5.0	1299.9451800000002	272.98848780000003							0.7771527880838115	16.2130281113283	16.837600349885204	6.289358935669749	2.079444070385707	567.664292239271
694	105-05644_AM	105-05644	AM	2016 No TNC	0.0	2	2.0	2308.790745	138.5274447							0.20050504021791016	17.954660870806524	7.715403019682729	2.29782598798578	1.7804880961390641	246.64646627691246
695	105-05645_AM	105-05645	AM	2016 No TNC	0.0	2	2.0	2753.36262	192.73538340000002							0.23481338243630157	17.886544439771633	10.775439831264622	3.61587878372608	1.9194835383093418	369.9523956860396
696	105-05646_AM	105-05646	AM	2016 No TNC	0.0	2	3.0	2739.84841667	1150.7363350014							1.3806326377161906	18.2525020136314	63.045402440827175	19.522848166963755	1.8221623977640773	2096.8284793803973
697	105-05647_AM	105-05647	AM	2016 No TNC	1.0	2	2.0	3785.362685	1589.8523277							1.6008965730830378	15.741179301464397	100.99956917154844	32.02549855545942	1.8491583725089418	2939.8887428192847
698	105-05651_AM	105-05651	AM	2016 No TNC	2.0	2	2.0	5934.66666	534.1199994							0.2755078789005689	19.600165416499273	27.250790391308726	6.731389722813119	1.61905925120353	864.7719262813939
699	105-05653_AM	105-05653	AM	2016 No TNC	2.0	2	2.0	7393.475840000001	607.0043664640001							0.2346723894043433	20.990965373060757	28.917410689601407	9.762965550318684	1.927565382277597	1170.040603687351
700	105-05654_AM	105-05654	AM	2016 No TNC	2.0	1	2.0	8356.77982385	1038.7477321045549							0.38739378141453495	19.25172875198914	53.956075606832385	24.777768525309487	2.5839428535101656	2684.0647789714567
701	105-05655_AM	105-05655	AM	2016 No TNC	3.0	1	2.0	11354.054614700002	13680.500405252034							2.555623275800518	28.288206906142996	483.6114374672935	236.44792517664285	2.812090541235147	38470.80578897284
702	105-06023_AM	105-06023	AM	2016 No TNC	3.0	2	4.0	240.950867955	106.0183819002							1.7677383465769299	14.934336889348632	7.098968148750798	3.1709065740863616	2.4620737407054425	261.0250741085636
703	105-06024_AM	105-06024	AM	2016 No TNC	3.0	2	4.0	713.8785995310001	456.88230369984007							1.324634545564981	28.989127702102692	15.760470904638522	4.484994505329834	1.7357727219199175	793.0438398901138
704	105-06025_AM	105-06025	AM	2016 No TNC	3.0	2	7.0	925.365004103	360.89235160017							0.826376154090733	28.316402747302373	12.744992887013208	2.5502936892612342	1.49125062138334	538.1809435762484
705	105-06027_AM	105-06027	AM	2016 No TNC	3.0	4	1.0	75.45178	36.216854399999995							1.8206829409713416	15.818240151486826	2.2895628118653777	0.5483678887826502	1.5469993090297514	56.027448732031104
706	105-06028_AM	105-06028	AM	2016 No TNC	2.0	2	1.0	1572.59338829	1100.8153718029998							2.7918976666394997	15.043531323464943	73.17533018899259	25.251282657181548	1.9575129634408055	2154.8603606592824
707	105-06029_AM	105-06029	AM	2016 No TNC	2.0	2	2.0	2300.17017568	2025.621863510835							3.3172234649927743	15.928501820155518	127.16964133737079	50.29594632733808	2.1829437743052185	4421.818636047512
708	105-06030_AM	105-06030	AM	2016 No TNC	2.0	2	1.0	1458.29410026	554.1517580988							1.2588258311855098	18.112116414490725	30.595638047878662	9.468998394857591	1.8215348512633915	1009.4067402658445
709	105-06031_AM	105-06031	AM	2016 No TNC	1.0	2	5.0	2153.44021121	1248.9953225018							1.7636108471163923	19.732244251559266	63.29717525177618	24.387663647456012	2.1337424647127357	2665.034357849669
710	105-06032_AM	105-06032	AM	2016 No TNC	1.0	2	5.0	2776.22975552	805.1066291007999							0.884135664959359	19.68023764859641	40.909395682943895	15.05497599440977	2.0547604579402505	1654.301265901891
711	105-06033_AM	105-06033	AM	2016 No TNC	1.0	4	5.0	2598.06858827	1245.254274357811							1.4416731980965003	19.947655292454876	62.42609750875451	18.532749805014475	1.6922222586847777	2107.247000790649
712	105-06034_AM	105-06034	AM	2016 No TNC	0.0	2	6.0	1163.5467	418.87681200000003							1.7501112748939425	12.342072364118087	33.938936642260664	8.225197415716682	1.6055160421444923	672.5134413483427
713	105-06035_AM	105-06035	AM	2016 No TNC	0.0	2	3.0	1119.96464978	515.1837388988							2.091334496485287	13.19731494238955	39.03701178214962	6.451070042906502	1.4071995408149252	724.9663208137076
714	105-06036_AM	105-06036	AM	2016 No TNC	0.0	2	3.0	951.57343	171.2832174							0.854881259887209	12.6333334309199	13.558038211893214	3.848105252712453	1.7333076147824336	296.88650500385506
715	105-06038_AM	105-06038	AM	2016 No TNC	2.0	4	2.0	1117.1050475	402.1578171							1.0808790334758231	19.98373484083605	20.124257067212724	5.684120007973181	1.6533642233027117	664.9133469146554
716	105-06039_AM	105-06039	AM	2016 No TNC	1.0	2	2.0	1164.21947674	500.61437499819993							1.3226054904777806	19.50695062567747	25.663384534291545	4.531498717508465	1.4335822518751975	717.671883031014
717	105-06040_AM	105-06040	AM	2016 No TNC	1.0	2	3.0	702.899479683	442.82667220029							2.0593650510063553	18.355172134988003	24.125443713828698	4.897190470200142	1.4986044710227444	663.6220308474778
718	105-06130_AM	105-06130	AM	2016 No TNC	2.0	2	2.0	2779.79679538	361.3735833994							0.44869189568509915	17.38386646830411	20.78787156230693	9.547635686724664	2.540563659764196	918.0925935832815
719	105-06131_AM	105-06131	AM	2016 No TNC	2.0	2	2.0	2412.89641429	1520.1247410027							2.089187585055113	18.09315748877707	84.0165538793111	29.706988284461495	1.9926391572639224	3029.060082847658
720	105-06132_AM	105-06132	AM	2016 No TNC	1.0	4	2.0	77.2237333333	20.850407999991003							1.5033747042406551	10.775756672174763	1.9349367876718186	0.6235903725758596	1.7649835393046893	36.800626907770926
721	105-06466_AM	105-06466	AM	2016 No TNC	1.0	2	6.0	2007.59009135	742.8083337995							1.0275319508604974	21.605167587644168	34.38104938488449	12.047665927299615	1.979425014357454	1470.333396795912
722	105-06467_AM	105-06467	AM	2016 No TNC	0.0	2	6.0	1721.08602	413.0606448							0.9392944748026348	15.330655493343276	26.94344315410095	12.724488083542346	2.6259379639387443	1084.671628589337
723	105-06468_AM	105-06468	AM	2016 No TNC	0.0	2	3.0	2018.9007758	2383.11047575432							4.47116300651488	15.840173998756736	150.4472410430192	54.62454398807428	2.0331667806977274	4845.26105403644
724	105-06471_AM	105-06471	AM	2016 No TNC	1.0	2	5.0	4744.195672	2134.8880524							1.0635903286075707	25.385714098536237	84.09801056268492	15.452092479111089	1.4507285569014736	3097.1430634044495
725	105-06472_AM	105-06472	AM	2016 No TNC	1.0	2	5.0	5462.98706	491.66883540000003							0.21550221007862233	25.057747658503832	19.62142975101526	3.877951191956339	1.48502600649272	730.1410071509886
726	105-06473_AM	105-06473	AM	2016 No TNC	1.0	2	5.0	5987.79110741	2196.800801486581							1.1876837442520298	18.53422689881392	118.52670270412862	24.64632657221833	1.511361687055328	3320.1605654592554
727	105-06544_AM	105-06544	AM	2016 No TNC	1.0	2	9.0	1442.03336877	1528.5553708962							4.1610436194917275	15.284627082993367	100.00606247024282	34.34646750039302	1.950882565966353	2982.0320241956288
728	105-06545_AM	105-06545	AM	2016 No TNC	1.0	2	9.0	1874.92285971	621.7244202798361							1.3632586705042407	14.594442295122825	42.600080750437726	16.300401381585633	2.1212887834971	1318.8570391658532
729	105-06595_AM	105-06595	AM	2016 No TNC	0.0	3	3.0	3809.03283811	354.8114088699465							0.42986374784259446	13.00179423840727	27.28941885742465	8.213536660099315	1.7914322765394555	635.6206099340598
730	105-06597_AM	105-06597	AM	2016 No TNC	3.0	2	7.0	2253.50459	1802.803672							1.428364320520294	33.6048718876677	53.647092541411894	15.362877803599803	1.741721603905442	3139.98210312246
731	105-06598_AM	105-06598	AM	2016 No TNC	3.0	2	4.0	1319.20793	2612.0317014							4.290240361619281	27.69075622494048	94.3286517775704	22.113232883550914	1.582946135784453	4134.70548827762
732	105-06601_AM	105-06601	AM	2016 No TNC	3.0	2	1.0	1131.98230882	577.3109774982							1.2043899159034666	25.407054306865046	22.72246796206553	6.3819364732907795	1.7236083146587748	995.0580009596824
733	105-06602_AM	105-06602	AM	2016 No TNC	3.0	2	1.0	429.80958	111.7504908							0.6519192475120773	23.92934410133519	4.670018966118033	1.0168482959677139	1.5371811157421005	171.78074413267132
734	105-06613_AM	105-06613	AM	2016 No TNC	0.0	2	6.0	1922.42085031	461.3233314488907							1.0595781257081027	13.588615743060817	33.94925135656079	6.9396886253531385	1.5022574508773983	693.0264119326797
735	105-07764_AM	105-07764	AM	2016 No TNC	3.0	1	7.0	4864.590560000001	7279.373313984001							1.8472852713308068	48.60321326295127	149.77144154238138	19.340097446356246	1.26566167231874	9213.223802009397
736	105-07766_AM	105-07766	AM	2016 No TNC	3.0	1	7.0	4545.30022	2181.7441056							0.6843743177266941	42.082233733822434	51.84477894875821	9.299067061052092	1.3834603994812087	3018.356571899148
737	105-07767_AM	105-07767	AM	2016 No TNC	3.0	2	7.0	2188.8160493	1247.625148101							1.1728713418269685	29.159208499993735	42.78666027924825	13.38234380266182	1.833374918927507	2287.3646547515896
738	105-07768_AM	105-07768	AM	2016 No TNC	3.0	2	7.0	1429.28846	185.80749980000002							0.2628990124572937	29.669187141838584	6.262642077510102	1.1241603352479834	1.4405470330116772	267.66444254820783
739	105-08301_AM	105-08301	AM	2016 No TNC	0.0	2	6.0	2174.11013063	347.85762090080004							0.7987527739928976	12.018737602638188	28.942941630112895	7.949723712145901	1.7036085492994448	592.6132169055682
740	105-08303_AM	105-08303	AM	2016 No TNC	0.0	2	3.0	3161.92045437	1011.8145453983999							1.5509431771093019	12.379563792779038	81.73264925445825	22.249136885592865	1.695809676957816	1715.84489737328
741	105-08311_AM	105-08311	AM	2016 No TNC	2.0	4	2.0	615.639660789	233.94307109982							1.5105119234419282	15.094220473312635	15.498850802758811	2.053846716523338	1.3307348069019638	311.3161875460714
742	105-08312_AM	105-08312	AM	2016 No TNC	2.0	2	2.0	2511.86915027	929.3915855998999							1.3578938062895776	16.34884841301481	56.84752602269161	27.078416938764224	2.653726592272672	2466.3511653409178
743	105-08313_AM	105-08313	AM	2016 No TNC	1.0	4	3.0	609.352028	91.4028042							0.8250961612152464	10.907819504025216	8.379566985525424	2.88330696146842	1.8322770054670625	167.47525637086827
744	105-08314_AM	105-08314	AM	2016 No TNC	1.0	4	3.0	33.204818461500004	12.949879199985002							2.0358613742020277	11.493906361464234	1.126673455719304	0.2895771919822428	1.5887827900039984	20.574545205566917
745	105-08340_AM	105-08340	AM	2016 No TNC	1.0	4	6.0	7.69459	0.6925131							0.6470412112164098	8.34568170680849	0.08297861389022791	0.036438755019318085	2.191634050487575	1.5177352903687071
746	105-08351_AM	105-08351	AM	2016 No TNC	3.0	2	4.0	303.50976	18.2105856							0.11598144332970611	31.039448179361795	0.5866916671575452	0.13278873595100335	1.5604615076829147	28.41691786116478
747	105-08352_AM	105-08352	AM	2016 No TNC	3.0	2	7.0	411.68692999999996	72.20988752199999							0.6567410828761162	16.024579966752565	4.506195336902397	1.4216209019612696	1.8432654725317286	133.1019924447023
748	105-08366_AM	105-08366	AM	2016 No TNC	1.0	2	5.0	5591.13236667	1509.6057390009							0.6617374528512762	24.481008185645056	61.66436151457556	8.84400675594327	1.3586259436380133	2050.989521671458
749	105-08367_AM	105-08367	AM	2016 No TNC	2.0	2	5.0	4032.5833	1451.7299879999998							0.8330268334512153	25.929536879996512	55.98750161712087	12.418174246205325	1.5481102284990291	2247.4380434415725
750	105-08369_AM	105-08369	AM	2016 No TNC	3.0	2	1.0	1320.63770133	1188.573931197							3.1194936148119843	17.310501853120364	68.66201461298186	22.575394558759804	1.8931663157399095	2250.1681303087253
751	105-08371_AM	105-08371	AM	2016 No TNC	1.0	2	5.0	2566.47224769	463.761535157583							0.831238763732072	13.043183827618792	35.555853638708456	10.702609525215392	1.7915353644812653	830.8451909209316
752	105-08372_AM	105-08372	AM	2016 No TNC	0.0	3	3.0	2111.94596268	1731.7956893975997							4.2971431642055045	11.449467266957244	151.2555692783629	45.52933671451261	1.7915386945576033	3102.5789886238604
753	105-08380_AM	105-08380	AM	2016 No TNC	1.0	2	6.0	1928.81561	327.89865370000007							0.5300601617236145	19.2430986830482	17.039805236193867	6.821710698950406	2.206934081651744	723.6507141782529
754	105-08381_AM	105-08381	AM	2016 No TNC	0.0	2	6.0	1647.2533349999999	214.14293354999998							0.44643730900440765	17.47165804174084	12.256589102098932	4.905304050611989	2.2063233749694646	472.46855987589777
755	105-08382_AM	105-08382	AM	2016 No TNC	1.0	4	3.0	666.945955381	209.3543353940959							1.5853801077802392	11.879800880288776	17.62271417709207	7.385338363200123	2.1053004029906215	440.75376667302385
756	105-10291_AM	105-10291	AM	2016 No TNC	3.0	2	7.0	2037.82749812	1160.2982208795656							1.5711828752977148	21.74336325650614	53.363327797615504	18.063716575370155	1.931089939593815	2240.6402212691314
757	105-10292_AM	105-10292	AM	2016 No TNC	3.0	2	11.0	939.663315	187.93266300000002							0.5973116082437273	20.090016390747117	9.35453009817137	3.5469694368595985	2.105190513551171	395.6340593340092
758	105-10293_AM	105-10293	AM	2016 No TNC	2.0	2	11.0	1861.02432	186.84684172800002							0.35944373501733995	16.75922936787143	11.148892208981755	4.712555945530399	2.3239954465328516	434.23120937491643
759	105-10294_AM	105-10294	AM	2016 No TNC	2.0	2	11.0	2235.06814529	1899.8079234964998							2.439957308595278	20.902005055720217	90.89118093848046	31.05471090703598	1.9437309445549888	3692.7154496109038
760	105-10295_AM	105-10295	AM	2016 No TNC	2.0	2	11.0	1715.86295061	840.7728457989							1.426774917730471	20.60591312241858	40.8025036698891	12.99916882204823	1.8547060895248402	1559.3865170103493
761	105-10296_AM	105-10296	AM	2016 No TNC	2.0	2	11.0	1386.20209	679.2390240999999							1.5082046629422419	19.493375615644744	34.84460759863802	8.435625324088488	1.604766397961314	1090.019962059715
762	105-10297_AM	105-10297	AM	2016 No TNC	2.0	2	11.0	644.2847	90.19985800000002							0.458636239385302	18.315168490083334	4.924871865024793	1.5004277496061535	1.8043592488077893	162.7529480234493
763	105-10298_AM	105-10298	AM	2016 No TNC	2.0	2	11.0	308.21081000000004	30.821081000000007							0.28177098970986186	21.293888367209732	1.4474144162163034	0.5433052639747717	2.087745964745511	64.34658748684456
764	105-10299_AM	105-10299	AM	2016 No TNC	2.0	2	11.0	877.78294	175.55658800000003							0.45328248792183234	26.473557482920842	6.631393914975675	2.0809380310942185	1.8371269667105066	322.51974199848615
765	105-10300_AM	105-10300	AM	2016 No TNC	2.0	2	9.0	849.140996829	348.14780869988994							0.6812780740148102	36.10860372333841	9.641685714777953	2.23113210260792	1.5744824031926035	548.1525985080415
766	105-10301_AM	105-10301	AM	2016 No TNC	2.0	2	9.0	1352.37819653	662.6653162997							1.1331421949755456	25.945552226686328	25.540613300884566	11.677322164913802	2.5273102629076347	1674.7608547571656
767	105-10304_AM	105-10304	AM	2016 No TNC	3.0	2	10.0	1659.9949447000001	1224.810669997448							1.8373572199849872	24.09460692698708	50.83339494638541	14.76712080048068	1.7555333699445452	2150.196003044656
768	105-10305_AM	105-10305	AM	2016 No TNC	3.0	2	11.0	1736.40956	434.10239							0.9513493672542339	15.767078337680205	27.53220227000338	12.05618123612863	2.409914473417642	1046.14963260619
769	105-10306_AM	105-10306	AM	2016 No TNC	3.0	2	11.0	1738.573025	521.5719075							1.1821088898643344	15.227023630679051	34.253043808847124	12.236500647189152	2.008063936371023	1047.3497376749929
770	105-10307_AM	105-10307	AM	2016 No TNC	2.0	2	11.0	1864.7106	242.41237800000002							0.5400390203582959	14.443400765420598	16.783608094595504	6.188661503689238	2.0579703855217426	498.87749500790244
771	105-10308_AM	105-10308	AM	2016 No TNC	1.0	2	11.0	1417.36876452	439.3843170012							1.3192112912034226	14.099333536656241	31.163481299230487	12.354221153638935	2.187520497190743	961.16219958428
772	105-10309_AM	105-10309	AM	2016 No TNC	1.0	2	11.0	3290.29318	230.32052260000003							0.4086511896823562	10.277713869534193	22.40970370684572	11.86389223246987	3.069004306180375	706.8546756611145
773	105-10310_AM	105-10310	AM	2016 No TNC	1.0	2	7.0	1281.0844439999998	320.27111099999996							1.341682965257546	11.179988408901531	28.646819592853905	15.466938481748858	3.1647716720947274	1013.5849394831059
774	105-10314_AM	105-10314	AM	2016 No TNC	2.0	4	11.0	170.612754661	40.264610099996							1.0715983519487995	13.213906100404827	3.047139111936208	1.0459159459327017	1.8295879801477428	73.66764666428809
775	105-10316_AM	105-10316	AM	2016 No TNC	3.0	2	11.0	1710.54063	290.7919071							0.38369331317205707	26.583731459052252	10.938716694001963	2.6681846377021756	1.6100486654282395	468.1891219436876
776	105-10318_AM	105-10318	AM	2016 No TNC	3.0	2	7.0	1655.46381878	678.7401656998001							0.9385020257979289	26.21198391030078	25.894269126003426	7.721841664150641	1.7818115678305375	1209.3870787951196
777	105-10319_AM	105-10319	AM	2016 No TNC	3.0	2	7.0	191.1689	135.729919							1.5735646097691909	27.072291620900476	5.013610258808425	1.580885954292295	1.8426701560133703	250.1054710194121
778	105-10322_AM	105-10322	AM	2016 No TNC	2.0	3	11.0	569.2686399319999	486.3261990939075							3.3726502796052094	15.198136702747632	31.99906729395228	10.955095026763368	1.9464962341238257	946.6321150920448
779	105-10323_AM	105-10323	AM	2016 No TNC	2.0	3	11.0	416.237031667	224.76799710018003							1.9925001043197592	16.26097781864929	13.82253881697074	4.449394651004784	1.8670213693992181	419.6466537430976
780	105-10324_AM	105-10324	AM	2016 No TNC	2.0	3	11.0	939.231265714	394.47713159987995							1.9300684525020422	13.056531734577604	30.213010592635904	9.688706138974633	1.862482606488544	734.7067962622688
781	105-10325_AM	105-10325	AM	2016 No TNC	2.0	3	11.0	252.948357627	55.96482412497375							0.7007855896933597	18.94302650516643	2.9543760660267337	0.763114354006018	1.6526605851822946	92.49085898800332
782	105-10326_AM	105-10326	AM	2016 No TNC	2.0	3	8.0	275.024767548	197.67405167512499							2.6693892452789156	16.155380889569	12.235802611299416	2.9203430601464886	1.5949645856412464	315.28311192204205
783	105-10327_AM	105-10327	AM	2016 No TNC	2.0	3	8.0	1768.48102	159.1632918							0.4262893369972534	12.667452669675367	12.564743358467107	3.876790749282386	1.8181546879402946	289.383485134179
784	105-10328_AM	105-10328	AM	2016 No TNC	2.0	3	9.0	1578.36988818	868.1034384990002							2.5736734524284435	12.822139486601209	67.70347798868862	21.106406678901813	1.8296745247987822	1588.346746311847
785	105-10329_AM	105-10329	AM	2016 No TNC	1.0	3	9.0	323.652130843	90.62259663604002							1.343569612689663	12.50400414040955	7.247486134715228	2.3330286164891674	1.8670756848792047	169.19924667976633
786	105-10330_AM	105-10330	AM	2016 No TNC	1.0	3	9.0	237.2863775	208.8120122							3.656020181366049	14.441933408658485	14.458729748387379	2.858062403956117	1.4851060903878157	310.10799106435485
787	105-10331_AM	105-10331	AM	2016 No TNC	1.0	3	9.0	228.062856571	79.82199979984999							1.4296101813004092	14.68931900086069	5.434016362172609	1.7538872796513634	1.8702724107788193	149.28888399885187
788	105-10333_AM	105-10333	AM	2016 No TNC	0.0	3	6.0	1054.84782714	221.51804369939998							1.0797858047207562	11.668980963551832	18.983495164771764	6.905084930350594	2.036038545588242	451.019275515279
789	105-10334_AM	105-10334	AM	2016 No TNC	0.0	3	6.0	1131.06187333	101.7955685997							0.4670604562279679	11.561672430183878	8.80457124299283	3.5842856737788957	2.2412070940954045	228.14495049312305
790	105-10335_AM	105-10335	AM	2016 No TNC	0.0	3	6.0	1523.07469667	182.7689636004							0.6193675744468408	11.624760961098655	15.722384676297596	6.8630068963375885	2.4018768347265147	438.98853977877434
791	105-10336_AM	105-10336	AM	2016 No TNC	0.0	3	6.0	1069.63094882	181.8372612994							0.665283938197028	15.331799573641904	11.860138167473222	4.606956623812178	2.148718495002967	390.7170864347081
792	105-10337_AM	105-10337	AM	2016 No TNC	0.0	3	6.0	1294.268015	220.02556255000005							0.586594401517948	17.38850553910019	12.653506194379126	3.2466843666799017	1.6474730660823136	362.48618815073445
793	105-10338_AM	105-10338	AM	2016 No TNC	0.0	3	6.0	1357.12293647	230.7108991999							0.6952175695392658	14.671666032203039	15.72492849097775	5.632588193514437	2.0121365308153916	464.2218283373863
794	105-10339_AM	105-10339	AM	2016 No TNC	0.0	3	6.0	1242.95208	211.30185360000002							0.6345275805379182	16.07495136988843	13.144789600782882	4.80612134506973	2.0442865869163342	431.96154510503897
795	105-10340_AM	105-10340	AM	2016 No TNC	0.0	3	6.0	1047.100515	178.00708755000002							0.6241514381144392	16.342187772272368	10.892488204793667	2.1452111753009313	1.483279078631715	264.03418881107905
796	105-10341_AM	105-10341	AM	2016 No TNC	0.0	3	6.0	969.986674181	116.0104062320476							0.5084651213198566	14.113062428692812	8.220073199434772	2.2401553524300084	1.6967741307418958	196.84345619139677
797	105-10342_AM	105-10342	AM	2016 No TNC	0.0	3	6.0	710.6529099999999	35.816906663999994							0.2250205244605469	13.438774117381463	2.665191508626897	0.773120369487168	1.7541212475021124	62.82719699912239
798	105-10343_AM	105-10343	AM	2016 No TNC	0.0	3	6.0	818.4818335289999	139.14191169993							0.6495229711785713	15.7038325857697	8.860379206157347	1.5640020850283554	1.433444657660901	199.45222998298948
799	105-10344_AM	105-10344	AM	2016 No TNC	0.0	3	6.0	908.55395	63.59877650000001							0.4550726298852059	9.22929599404708	6.890967256984864	2.8062674175565894	2.2419520520185983	142.58540748004722
800	105-10345_AM	105-10345	AM	2016 No TNC	0.0	3	6.0	453.9256425	127.09917990000001							1.9590896952094317	8.575411345933315	14.82135081021784	6.239367022219274	2.314601821154505	294.1839932637841
801	105-10346_AM	105-10346	AM	2016 No TNC	0.0	3	3.0	403.714125	20.185706250000003							0.29613160392239146	10.130630977118617	1.9925418560395807	0.760203257139714	2.116094767627883	42.71486737649846
802	105-10348_AM	105-10348	AM	2016 No TNC	3.0	2	7.0	3155.07567789	2240.1037313018996							1.752819992910137	24.303693575101757	92.17132878916826	29.352940362326276	1.854236312328408	4153.681681962342
803	105-10349_AM	105-10349	AM	2016 No TNC	3.0	2	7.0	3004.43422	600.886844							0.5123029413356576	23.423640646516763	25.653008132591705	6.455345384970271	1.6326863918104886	981.059773216752
804	105-10351_AM	105-10351	AM	2016 No TNC	3.0	4	7.0	188.346813748	56.29121222486475							1.3352397961447697	13.429947228786572	4.191469353223273	1.2115216441256826	1.6709173114562839	94.0579609893861
805	105-10353_AM	105-10353	AM	2016 No TNC	3.0	2	7.0	2443.95584791	1050.9010146013							1.5844647405199985	16.283101378155507	64.53936447335086	24.41332344238831	2.101040834132188	2207.985944308278
806	105-10354_AM	105-10354	AM	2016 No TNC	3.0	2	7.0	2442.17211	146.5303266							0.20242363778262257	17.784484260014857	8.239222709957717	3.480199436174295	2.32236102869663	340.2963200180291
807	105-10355_AM	105-10355	AM	2016 No TNC	3.0	2	7.0	957.5147243999999	861.7632519599999							2.6336785858313974	20.503640911426302	42.029767087842195	13.352121431943882	1.851359932284155	1595.4339557936387
808	105-10357_AM	105-10357	AM	2016 No TNC	2.0	2	7.0	2107.85945333	632.357835999							0.9528120277756941	18.891449179142253	33.47323066655873	14.229230788334357	2.337205054986621	1477.9499308572636
809	105-10358_AM	105-10358	AM	2016 No TNC	2.0	2	8.0	665.36539	166.3413475							0.656716908167464	22.84089203954982	7.282611695373982	2.3305025110923836	1.8599835323106981	309.3921670923713
810	105-10360_AM	105-10360	AM	2016 No TNC	3.0	3	7.0	804.291809	402.1459045							1.5877135380564784	18.895096175046177	21.283083228287254	4.617276991184666	1.5350615197909354	617.3187033394703
811	105-10361_AM	105-10361	AM	2016 No TNC	3.0	3	7.0	1225.6385182	612.8192591							1.9881449670124518	15.089442921800837	40.612450855598816	13.851784519400663	1.9413363417924285	1189.6882986411404
812	105-10362_AM	105-10362	AM	2016 No TNC	2.0	3	7.0	1438.00989229	1006.6069246029999							2.3836761425806556	17.61984325376066	57.12916455077752	12.569318397382839	1.543287236337683	1553.4836187489382
813	105-10363_AM	105-10363	AM	2016 No TNC	3.0	4	8.0	695.57992	41.7347952							0.2190324950603869	16.43591741493647	2.539243423191739	0.9340589924171572	1.9112778895564435	79.76679129092639
814	105-10365_AM	105-10365	AM	2016 No TNC	3.0	3	7.0	998.4562400000001	129.7993112							0.5028035370559616	15.513017361951986	8.367122151126601	2.117757143899343	1.6370410697738065	212.48680326275124
815	105-10366_AM	105-10366	AM	2016 No TNC	3.0	3	7.0	611.510224667	183.4530674001							1.2189178721148344	14.767196717503063	12.423012363792733	3.2273698875946395	1.6571881264386359	304.0162450541925
816	105-10368_AM	105-10368	AM	2016 No TNC	3.0	2	10.0	2261.20480458	542.6891530992							0.7865695027774785	18.30734594864375	29.64324564694227	11.051633687404935	2.0762452593820795	1126.7557814402894
817	105-10369_AM	105-10369	AM	2016 No TNC	3.0	2	10.0	2369.98457659	852.3649529705935							0.8942278958332139	24.131432379319094	35.321772018020766	13.07262158810524	2.064055553214042	1759.3286145439793
818	105-10370_AM	105-10370	AM	2016 No TNC	3.0	1	10.0	1372.08292889	740.9247816006							1.1069249618039638	29.270276773953565	25.313214060890566	6.013271846753568	1.5445882619941975	1144.4237206809012
819	105-10371_AM	105-10371	AM	2016 No TNC	3.0	2	10.0	1094.47535514	748.1286290059469							1.7999193150884936	22.78602138228823	32.832788860080406	10.379948853920988	1.8457023112057076	1380.8227396354337
820	105-10372_AM	105-10372	AM	2016 No TNC	3.0	2	10.0	433.919294737	164.88933200006							1.0096492188470083	22.582100371490384	7.301771282897613	2.3782319577261304	1.8813958907157868	310.22211164778395
821	105-10373_AM	105-10373	AM	2016 No TNC	2.0	2	9.0	2411.34667	96.4538668							0.1176370609874805	20.401733772109623	4.7277289213458005	2.5430433766135354	3.145977988347969	303.44174184384696
822	105-10374_AM	105-10374	AM	2016 No TNC	2.0	2	9.0	535.41873	144.5630571							0.7170620255780443	22.592187875157265	6.3988073177704	3.1303683148334573	2.745156760710961	396.8482535471097
823	105-10375_AM	105-10375	AM	2016 No TNC	2.0	2	9.0	547.398735	175.1675952							0.6882959610846711	27.89497699469735	6.279538973389303	1.83027315677722	1.7587897339759926	308.0829681630224
824	105-10378_AM	105-10378	AM	2016 No TNC	3.0	1	10.0	1510.33836657	528.6184282995							0.9929691598360416	21.148693080727206	24.995323648685876	7.148651525139021	1.7041907881712202	900.8666559655566
825	105-10379_AM	105-10379	AM	2016 No TNC	3.0	2	10.0	411.48528382	366.2219025998							3.1885192141669516	16.7475860778062	21.867145563450194	6.721492023313562	1.8139896569718146	664.3227434725765
826	105-10380_AM	105-10380	AM	2016 No TNC	3.0	2	10.0	390.6404	23.438423999999998							0.22924025844344784	15.7040479034711	1.4925084375741975	0.4782971004881904	1.8616821599927222	43.63489581914526
827	105-10381_AM	105-10381	AM	2016 No TNC	2.0	2	10.0	530.743516	318.4461096							2.177685933720647	16.531309424629857	19.26321148677732	4.775217419413353	1.6216277137414292	516.4010366605006
828	105-10382_AM	105-10382	AM	2016 No TNC	2.0	2	10.0	777.892966182	427.84113140010004							1.707426326317376	19.327334650611434	22.136582158604316	6.779757628831432	1.8100449123356477	774.4116631786784
829	105-10383_AM	105-10383	AM	2016 No TNC	2.0	2	10.0	386.54165181800005	382.67623529982006							2.8555798592008235	20.801379379606622	18.39667592789497	4.254908178452803	1.5741536489480927	602.3911921629307
830	105-10384_AM	105-10384	AM	2016 No TNC	2.0	2	6.0	397.68737000000004	71.57974972630001							0.5014426877326638	21.53665865351601	3.3236237281689056	0.8570575763351413	1.6513541469530777	118.20351654838895
831	105-10385_AM	105-10385	AM	2016 No TNC	2.0	2	6.0	285.511153302	233.27117758233308							2.661532330194756	18.418637806444703	12.66495275240774	2.4382461508096465	1.472231547653599	343.42918679501577
832	105-10394_AM	105-10394	AM	2016 No TNC	2.0	3	8.0	1564.53469	203.3895097							0.46845701272001644	16.650407162677784	12.215287452903949	3.4295634917905264	1.7232671856698112	350.49446797548177
833	105-10395_AM	105-10395	AM	2016 No TNC	1.0	3	8.0	71.92193	9.3498509							0.5316769141634046	14.67056363030794	0.6373204967179399	0.22615730850367846	1.997984244677592	18.680854788284602
834	105-10396_AM	105-10396	AM	2016 No TNC	1.0	2	9.0	1426.85631	328.1769513							1.2758334964963147	10.816458446887832	30.340517916418825	16.176644316927263	3.102691655321398	1018.2318882673268
835	105-10397_AM	105-10397	AM	2016 No TNC	1.0	2	9.0	1948.01141	253.24148330000003							0.6961273024738961	11.204847119600643	22.601065467194516	12.942732770766709	3.4991495533510677	886.1298231791569
836	105-10398_AM	105-10398	AM	2016 No TNC	1.0	2	9.0	2446.54566128	954.1528078992							1.8028708845309345	12.979298850948021	73.51343233995323	33.85620840397747	2.548613047202848	2431.7662952371334
837	105-10399_AM	105-10399	AM	2016 No TNC	1.0	2	9.0	2209.61878286	464.01994440059997							0.6321515071961362	19.93193064726907	23.28023073189735	7.459571188760704	1.8615326413788365	863.7882727525097
838	105-10400_AM	105-10400	AM	2016 No TNC	2.0	2	10.0	839.7452032260001	260.32101300006							0.8366022030608546	22.232788692103206	11.708878117144279	2.9349983395945216	1.6297923480002074	424.2691950111603
839	105-10401_AM	105-10401	AM	2016 No TNC	2.0	2	10.0	428.948084074	115.81598269998001							0.8416329157975609	19.248296609987396	6.016947112082965	2.213466563647113	2.0541601443564548	237.9045757417756
840	105-10402_AM	105-10402	AM	2016 No TNC	2.0	2	10.0	274.50287000000003	54.900574000000006							0.7084854112512152	16.937540010608675	3.241354645693148	1.3089162789187057	2.224468408580423	122.12459247593176
841	105-10406_AM	105-10406	AM	2016 No TNC	2.0	4	10.0	1048.40923118	178.22956930060002							0.47677269764193153	21.393842496535868	8.330881623039867	1.756570693468343	1.4829018005844523	264.2969492332512
842	105-10407_AM	105-10407	AM	2016 No TNC	2.0	4	10.0	140.10091953100002	89.66458849984001							2.0695865771693285	18.55443035029803	4.832516375173964	1.2968464816383105	1.616982287269673	144.98605139956533
843	105-10408_AM	105-10408	AM	2016 No TNC	2.0	4	10.0	128.09591	11.5286319							0.3811505282614357	14.167630895413781	0.8137303960771554	0.5021457501310941	3.3915743476125364	39.100212215107575
844	105-10411_AM	105-10411	AM	2016 No TNC	2.0	2	6.0	2991.82331	508.6099627000001							0.4327053806335752	23.57262113326387	21.576300735699217	8.138785208639844	2.096173507996733	1066.1347297149466
845	105-10412_AM	105-10412	AM	2016 No TNC	2.0	2	6.0	1627.93065	293.027517							0.5636476582914206	19.16090635901501	15.292988312222171	4.778904458624555	1.832362184842884	536.9325412692053
846	105-10413_AM	105-10413	AM	2016 No TNC	2.0	2	6.0	2208.6495800000002	397.5569244							0.7247360601576666	14.901976862653221	26.678133247968088	11.28088598226549	2.324864601544382	924.2660206364161
847	105-10415_AM	105-10415	AM	2016 No TNC	1.0	2	6.0	2846.3289	341.559468							0.2866305851804091	25.119440744497744	13.59741530371517	4.884163569009675	2.0164230058802275	688.7283691514114
848	105-10416_AM	105-10416	AM	2016 No TNC	1.0	2	6.0	3266.35865833	391.9630389996							0.51471968967468	13.988196186065158	28.020985249697027	14.88109121683897	3.083801723399393	1208.7362951758298
849	105-10417_AM	105-10417	AM	2016 No TNC	1.0	2	6.0	2976.92952	357.2315424							0.4780297846736185	15.06182298853177	23.717682957235642	10.530841229661386	2.4460411986036297	873.8030701511194
850	105-10418_AM	105-10418	AM	2016 No TNC	1.0	2	6.0	3146.34162	377.5609944							0.44355601116203136	16.232448256393564	23.259645645338065	7.651502015720478	1.893819737261178	715.0324632146771
851	105-10419_AM	105-10419	AM	2016 No TNC	0.0	2	6.0	3146.31926	377.5583112							0.48711085548908245	14.781029654473327	25.543437773006282	8.763068386339615	1.9493534720335128	735.9946048328295
852	105-10420_AM	105-10420	AM	2016 No TNC	0.0	2	6.0	3603.69421917	432.44330630039997							0.5113133691761308	14.0813842039789	30.710283878072644	10.321632001600811	1.9215694778941763	830.9698583064909
853	105-10423_AM	105-10423	AM	2016 No TNC	2.0	2	8.0	1687.6939149999998	405.04653959999996							0.796437862124088	18.080506571592935	22.402388893040534	7.96222705347451	2.0003553806321497	810.237024895293
854	105-10424_AM	105-10424	AM	2016 No TNC	1.0	2	8.0	2684.35735704	724.7764864008							1.1981851470181937	13.520448021172152	53.605951908239035	24.924650507354556	2.577273877308756	1867.9475052884065
855	105-10425_AM	105-10425	AM	2016 No TNC	1.0	2	8.0	2198.18820418	1638.9911069186498							3.7342861624678063	11.979960306640178	136.81106322282218	65.23939916514003	2.657340086105071	4355.356769184651
856	105-10426_AM	105-10426	AM	2016 No TNC	1.0	2	8.0	2399.6220399999997	263.95842439999996							0.40053440563351345	16.477985179727508	16.018853125607983	5.897747895529704	2.055502180620253	542.5671169472862
857	105-10427_AM	105-10427	AM	2016 No TNC	1.0	2	8.0	2340.52185324	795.7774301016001							1.4196440892714666	14.369798848998048	55.378466912714416	22.884492633358434	2.273197074538417	1808.9589260906569
858	105-10428_AM	105-10428	AM	2016 No TNC	1.0	2	8.0	2136.12459	149.5287213							0.4291807314336497	9.786087054677827	15.279725232826753	6.596291940157718	2.374263733802152	355.02062014439935
859	105-10431_AM	105-10431	AM	2016 No TNC	2.0	2	11.0	2185.50831643	434.3042126409696							0.5707490650996067	20.890441577717123	20.789613806163963	6.427702012470699	1.8204229093618116	790.6173383239648
860	105-10433_AM	105-10433	AM	2016 No TNC	2.0	2	11.0	592.628188519	480.02883270039							3.011582225332419	16.137696520849776	29.745808646246175	8.691912475160843	1.761292343392577	845.4711076428732
861	105-10434_AM	105-10434	AM	2016 No TNC	2.0	2	11.0	1593.77630444	286.8797347992							0.9009508198638438	11.987335781138587	23.931901136079755	10.367847481280286	2.382934339485152	683.6155713554072
862	105-10435_AM	105-10435	AM	2016 No TNC	2.0	1	11.0	1208.3525718	1098.2716525090202							2.860809980606933	19.062433495995556	57.61445162495827	16.27942518503208	1.6919601838598508	1858.231907107224
863	105-10436_AM	105-10436	AM	2016 No TNC	2.0	1	8.0	3407.92879675	2828.5809013025							1.290673920470694	38.58449389125218	73.30874701310496	11.8979588824389	1.3414618995158247	3794.433508795435
864	105-10438_AM	105-10438	AM	2016 No TNC	2.0	2	8.0	1612.22239786	451.42227140080007							1.0347832894832516	16.23528343638943	27.80501327060244	10.081327703249793	2.030959336897745	916.8202769850428
865	105-10440_AM	105-10440	AM	2016 No TNC	2.0	3	8.0	1496.61341018	823.137375599							2.339875880905098	14.103312175359969	58.36482702532184	19.537592327378167	1.9162760192496076	1577.3584134084208
866	105-10441_AM	105-10441	AM	2016 No TNC	1.0	3	8.0	214.603875	25.752464999999997							0.5854318261125295	12.29861391002689	2.0939323072012503	0.9848683537123237	2.612977896900614	67.29062183570666
867	105-10442_AM	105-10442	AM	2016 No TNC	1.0	3	8.0	195.792353333	35.242623599939996							0.6910136643282454	15.629213368014938	2.254919858734781	0.7057935466504032	1.834219273406942	64.64269945243629
868	105-10443_AM	105-10443	AM	2016 No TNC	1.0	3	8.0	57.2080183544	45.194334499976							3.329995552850167	14.234253243800884	3.1750407784587114	1.0739559574488458	1.930078369379658	87.2286074369125
869	105-10444_AM	105-10444	AM	2016 No TNC	1.0	3	8.0	27.614214166700002	3.313705700004							0.4802496540698568	14.99220236596504	0.22102861334947693	0.0891660705719365	2.2224216743235417	7.364451370018354
870	105-10445_AM	105-10445	AM	2016 No TNC	1.0	3	8.0	69.77644000000001	22.328460800000002							1.4792196000301099	12.979817195235364	1.7202446278054162	0.5891169277037456	1.9469168603211318	43.47165679653947
871	105-10447_AM	105-10447	AM	2016 No TNC	1.0	1	9.0	8882.21226	3286.4185362							0.6292367800545338	35.28083656851083	93.15024403738839	40.26291645122582	2.4021796357091953	7894.567682076862
872	105-10448_AM	105-10448	AM	2016 No TNC	1.0	2	6.0	1402.1674	168.260088							0.18806569737428064	38.28449366643857	4.394993165274698	1.5246402481923917	1.9649575506191415	330.6239303834412
873	105-10449_AM	105-10449	AM	2016 No TNC	1.0	1	9.0	1476.9215697999998	396.55344149129996							0.9683236726688428	16.636999026986985	23.835635311876143	7.871326073088101	1.8755234854950544	743.7452927708221
874	105-10450_AM	105-10450	AM	2016 No TNC	1.0	2	8.0	2611.90355	261.190355							0.4645836198285745	12.914790242096622	20.224126765035066	9.440049349686896	2.589190919650003	676.2716954661608
875	105-10451_AM	105-10451	AM	2016 No TNC	1.0	2	9.0	3310.5878176	827.6469544							0.9589162763055851	15.642658666500553	52.90960904059376	20.541718762901848	2.1477693235964956	1777.5947394283878
876	105-10456_AM	105-10456	AM	2016 No TNC	2.0	2	8.0	583.873232238	387.5108255040382							1.5417106135767047	25.829361002851247	15.002725985411013	3.309580979212049	1.544857596771238	598.649042611007
877	105-10457_AM	105-10457	AM	2016 No TNC	1.0	2	8.0	312.266866721	190.48278869981							1.9642711337589862	18.632865581015448	10.222946538823749	3.5275936846950686	1.9574603449441448	372.8625052742527
878	105-10458_AM	105-10458	AM	2016 No TNC	1.0	3	8.0	1436.49323	229.83891680000002							0.48951645853578846	19.611189435213127	11.719784644337265	2.876425013711075	1.614439773879743	371.06108886735706
879	105-10459_AM	105-10459	AM	2016 No TNC	1.0	3	8.0	1821.58290748	901.6835392026							2.3124746976452966	12.843383769881832	70.20607305351088	29.98825239313218	2.3486096904494977	2117.702697890026
880	105-10460_AM	105-10460	AM	2016 No TNC	1.0	3	8.0	2468.89894	122.70427731800001							0.19047706485993118	15.655428133527977	7.837810392116589	3.382317388574444	2.3733335596443514	291.21817927071663
881	105-10461_AM	105-10461	AM	2016 No TNC	1.0	3	8.0	679.3182400000001	74.72500640000001							0.4671327796287809	14.128745161589515	5.288863628395522	2.5365613668846425	2.676439500118864	199.99695877559495
882	105-10462_AM	105-10462	AM	2016 No TNC	1.0	3	8.0	1443.14363962	144.314363962							0.3754927036049124	15.97900556361571	9.031498448852453	3.604106047119294	2.2005405422231914	317.56960872353443
883	105-10463_AM	105-10463	AM	2016 No TNC	1.0	3	6.0	208.46086100000002	20.846086100000004							0.3945745809519952	15.206250705566797	1.3708892812327855	0.39677310833455004	1.7519282547711654	36.52084723998246
884	105-10464_AM	105-10464	AM	2016 No TNC	1.0	3	6.0	436.55230333300005	52.38627639996							0.5883105293013674	12.238434706497891	4.2804719440261385	1.5276460690917169	2.006572827102721	105.11687873725229
885	105-10465_AM	105-10465	AM	2016 No TNC	0.0	3	6.0	727.283844745	99.63788673006499							0.760200658586088	10.812934594516843	9.214694295902854	4.47003302303742	2.715367550693379	270.5534844464809
886	105-10466_AM	105-10466	AM	2016 No TNC	0.0	3	6.0	736.8312900000001	66.3148161							0.51743778379275	10.436037276633956	6.3544058287792184	3.360508939394021	3.064028182704688	203.19046546127856
887	105-10467_AM	105-10467	AM	2016 No TNC	0.0	3	6.0	1022.6546800000001	102.26546800000001							0.5117854851597342	11.723661913012892	8.722997025911214	3.4105051817606813	2.1609112056839637	220.98659575571483
888	105-10468_AM	105-10468	AM	2016 No TNC	0.0	3	6.0	1393.47558	236.89084860000003							0.9228801870908286	11.052355595749862	21.433516732948352	10.399942042693095	2.7162308807443525	643.4502383330552
889	105-10469_AM	105-10469	AM	2016 No TNC	0.0	3	6.0	1005.49608471	170.9343344007							1.063775708804184	9.588487418523654	17.827038503536865	9.189628983535433	2.949667049371282	504.1993737879568
890	105-10470_AM	105-10470	AM	2016 No TNC	0.0	3	6.0	914.7859699999999	100.62645669999999							0.5945552620772946	11.100734315159375	9.064846868966367	4.020914202302339	2.4434351926703286	245.87422561449696
891	105-10471_AM	105-10471	AM	2016 No TNC	0.0	3	6.0	1206.85761	84.48003270000001							0.3554459430896226	11.816142740278814	7.149544022688966	2.8677380064773805	2.2107858646447203	186.76726213788376
892	105-10472_AM	105-10472	AM	2016 No TNC	0.0	3	6.0	1430.36657153	243.16231716010003							1.0424615751278623	9.784533304020274	24.85170315279007	12.213329080008597	2.7615993736099647	671.5169027548798
893	105-10473_AM	105-10473	AM	2016 No TNC	0.0	3	6.0	1431.95445	143.195445							0.6028218769500581	9.953188876217713	14.386891154266467	8.262192907901175	3.517343839060116	503.6676162522217
894	105-10474_AM	105-10474	AM	2016 No TNC	0.0	3	6.0	2954.12071	265.8708639							0.4625521756746318	11.674358664780046	22.773916026933136	10.883448052879622	2.66449771163868	708.412308452949
895	105-10475_AM	105-10475	AM	2016 No TNC	0.0	3	6.0	1030.27127	41.210850799999996							0.28813928748758777	8.329304972350865	4.947693827612202	2.8757556275187715	3.5969459159280737	148.23320147698118
896	105-10476_AM	105-10476	AM	2016 No TNC	0.0	3	6.0	2254.9049600000003	135.29429760000002							0.3776865638535525	9.531713183728442	14.194121769312206	7.915964108064624	3.3390461890042573	451.7539087952879
897	105-10477_AM	105-10477	AM	2016 No TNC	0.0	3	6.0	1849.6660000000002	92.48330000000001							0.3182294783470843	9.42715934294428	9.81030410493897	5.500737469343222	3.370284754466978	311.69505603279595
898	105-10478_AM	105-10478	AM	2016 No TNC	0.0	3	6.0	1512.27114	151.227114							0.6083985023748025	9.861957214851449	15.334391612677257	7.910380125188798	2.952738500102528	446.534121767194
899	105-10479_AM	105-10479	AM	2016 No TNC	0.0	3	6.0	2509.2952	125.46476000000001							0.2439249318431939	12.29886579174505	10.201327677240894	4.693656035462774	2.545774469304516	319.4049828054185
900	105-10480_AM	105-10480	AM	2016 No TNC	0.0	3	6.0	1489.73718	29.794743600000004							0.104428787998075	11.491084240316187	2.5928574690511685	1.2585653239546788	2.717511960619711	80.96757209659759
901	105-10481_AM	105-10481	AM	2016 No TNC	0.0	3	6.0	1277.61589	89.4331123							0.4621474520312118	9.088008559909461	9.840782137301485	5.121356686114429	2.9910256738832124	267.49673498458054
902	105-10482_AM	105-10482	AM	2016 No TNC	0.0	3	6.0	1347.06071	94.29424970000001							0.5639934145740473	7.446895462728099	12.662222824524008	8.18481305719705	4.527644074192916	426.93080088467224
903	105-10483_AM	105-10483	AM	2016 No TNC	0.0	3	6.0	634.686531905	133.28417170005							1.597506023398676	7.887294204496108	16.898592628137557	9.269275415772448	3.247120505392556	432.78976697149454
904	105-10485_AM	105-10485	AM	2016 No TNC	1.0	2	6.0	2520.10103462	327.61313450060004							0.44444085010659196	17.550141932563797	18.66726410301691	5.974000464853301	1.8600442982504108	609.3749428597861
905	105-10486_AM	105-10486	AM	2016 No TNC	1.0	2	5.0	3742.25594982	506.5891879271334							0.5544470656851247	14.649189260228981	34.581380507006635	12.707926796871847	2.0524232397323026	1039.7354222987635
906	105-10487_AM	105-10487	AM	2016 No TNC	1.0	2	5.0	2950.3241550000002	177.01944930000002							0.1873912958375599	19.21113776341383	9.214417775771732	2.329180541226273	1.636060689609781	289.61456229610167
907	105-10488_AM	105-10488	AM	2016 No TNC	1.0	2	5.0	6050.327235	363.01963409999996							0.19249555114482933	18.70173091580408	19.41101792846494	5.389402088343729	1.7131700318464815	621.914358111995
908	105-10489_AM	105-10489	AM	2016 No TNC	1.0	2	5.0	5850.41656859	1577.272306891864							0.8701889257033742	18.58906672125818	84.84946181230923	30.272565380065128	2.0061161653350053	3164.1914719910037
909	105-10490_AM	105-10490	AM	2016 No TNC	1.0	2	5.0	5836.40129	350.1840774							0.18440575002319867	19.52216782582491	17.93776595531357	5.684999076338246	1.8485821867266934	647.3440475569616
910	105-10493_AM	105-10493	AM	2016 No TNC	1.0	2	5.0	5315.15885947	1009.8801832992999							0.5922165928351738	19.249713935612164	52.46208783555019	14.709557618759732	1.7220441704440326	1739.0582824975104
911	105-10494_AM	105-10494	AM	2016 No TNC	1.0	2	2.0	4526.94915	271.61694900000003							0.2782185937404527	12.939465876814845	20.991357107458963	10.463568386523468	2.8143358620114847	764.4213203008445
912	105-10495_AM	105-10495	AM	2016 No TNC	1.0	3	2.0	3209.3434	224.65403800000004							0.33283960429446574	12.618690642007339	17.80327645501759	9.027728095642589	2.8814430148598538	647.3278085551602
913	105-10496_AM	105-10496	AM	2016 No TNC	1.0	4	2.0	1242.629488	372.7888464							1.2542703743160695	14.350972779545293	25.976555884165762	8.969765446202906	1.8361659949284028	684.5022030482676
914	105-10497_AM	105-10497	AM	2016 No TNC	1.0	4	2.0	695.9973256410001	271.43895699999007							1.8862097423964095	12.405831373912081	21.879948938431678	5.912951467789442	1.621765925895557	440.21045142321316
915	105-10499_AM	105-10499	AM	2016 No TNC	1.0	2	6.0	639.95293	76.7943516							0.4760606029666513	15.124124859591396	5.077606295434587	2.135293973590357	2.3122113996736995	177.5647752000702
916	105-10500_AM	105-10500	AM	2016 No TNC	1.0	2	6.0	4167.05008	500.0460096							0.2863831509684179	25.14114386846037	19.88954886922663	4.1251727784650205	1.5099739685190892	755.0564575578466
917	105-10501_AM	105-10501	AM	2016 No TNC	1.0	2	6.0	3879.13312917	930.9919510007999							0.573698971667561	25.100271590419215	37.090911452773284	8.347720622276602	1.5569731094904815	1449.5294328603254
918	105-10502_AM	105-10502	AM	2016 No TNC	0.0	2	6.0	3798.67351667	455.8408220004							0.29700382998091995	24.242111626851884	18.80367638830133	3.3671433033028157	1.4395104944650772	656.187647075163
919	105-10503_AM	105-10503	AM	2016 No TNC	0.0	2	6.0	4839.04391778	435.51395260019996							0.2875084984840484	18.782053499192834	23.18777084832158	7.1938688064134295	1.824250077345303	794.4863617158734
920	105-10533_AM	105-10533	AM	2016 No TNC	1.0	2	6.0	1265.36465	177.15105100000002							0.5315385232791299	15.803181955993171	11.209834291176884	2.6393915722695485	1.5858360254911716	280.9325186294239
921	105-10534_AM	105-10534	AM	2016 No TNC	1.0	2	6.0	1800.04755	180.00475500000002							0.5189381740575039	11.562070974827027	15.568556480228057	7.2001345834359505	2.5611016198629315	461.0104696135302
922	105-10535_AM	105-10535	AM	2016 No TNC	1.0	2	6.0	4482.0412925	537.8449551							0.5468188922453563	13.167065187589346	40.84774757604658	16.510871779638098	2.226437108211492	1197.4779664989837
923	105-10536_AM	105-10536	AM	2016 No TNC	1.0	2	6.0	594.088462778	106.93592330004							0.6996604430630126	15.436059172816968	6.927669951431326	2.415605677164525	1.9722901862934756	210.9086720869007
924	105-10537_AM	105-10537	AM	2016 No TNC	1.0	2	6.0	2750.40286	440.0644576							0.557487962186549	17.22010276660935	25.55527476022427	10.678180182791845	2.297713603643583	1011.1420907075548
925	105-10538_AM	105-10538	AM	2016 No TNC	1.0	2	6.0	3412.4057725000002	545.9849236							0.5839827171090733	16.438842655350296	33.213099915053945	13.279367764654696	2.204350490286748	1203.5421340268326
926	105-10539_AM	105-10539	AM	2016 No TNC	1.0	2	6.0	593.396535	100.87741095							0.5204684982983878	19.59772788045335	5.147403391115279	1.9213908887161304	2.078285007404359	209.65201076315333
927	105-10540_AM	105-10540	AM	2016 No TNC	1.0	2	6.0	2203.84303118	374.6533153006							0.5807927534483407	17.5622025919565	21.332934370782823	7.394939009907902	1.9638952361665811	735.7798611328644
928	105-10541_AM	105-10541	AM	2016 No TNC	0.0	2	6.0	1778.5164899999997	160.06648409999997							0.33581458268923725	16.080302280967825	9.95419621492128	3.24843651235718	1.8837985311800225	301.53300763873034
929	105-10542_AM	105-10542	AM	2016 No TNC	0.0	2	6.0	2047.0238	163.761904							0.3260787991698441	14.720368242952931	11.124851042934853	4.626362788973097	2.287081219605029	374.5367751251616
930	105-10543_AM	105-10543	AM	2016 No TNC	0.0	2	6.0	498.014182	174.3049637							1.7500207982268985	11.999857385281913	14.525586271865931	7.076656199215508	2.730414737269823	475.92484166576156
931	105-10545_AM	105-10545	AM	2016 No TNC	1.0	4	9.0	14.1507922581	4.3867456000109994							1.3908814736578166	13.372814544063699	0.3280345798228625	0.1223737453169759	1.929430926293522	8.463922626443255
932	105-10546_AM	105-10546	AM	2016 No TNC	1.0	4	9.0	82.56123000000001	73.4794947							4.1285716365807765	12.934255403698193	5.680999207653699	0.9647286877514843	1.3993539333755969	102.82381993089633
933	105-10547_AM	105-10547	AM	2016 No TNC	1.0	4	10.0	270.85118	65.0042832							0.9498340023745183	15.16054380449743	4.287727672454351	1.8384329022961914	2.146186940468383	139.5113436783483
934	105-10565_AM	105-10565	AM	2016 No TNC	0.0	2	6.0	2933.504425	234.68035400000002							0.28266070339914023	16.98149032489318	13.819773736583175	5.4829938431522445	2.189085840816701	513.7354400592511
935	105-10566_AM	105-10566	AM	2016 No TNC	0.0	2	6.0	2971.86974392	339.981898704448							0.47122505048829727	14.56628842818802	23.34032450205575	11.211109421647448	2.6815416536502883	911.6756228630902
936	105-10567_AM	105-10567	AM	2016 No TNC	0.0	2	6.0	3179.49903	381.5398836							0.4484615629693148	16.054887630342243	23.764718407553673	8.417176830735956	1.9951708771348264	761.2372642241315
937	105-10568_AM	105-10568	AM	2016 No TNC	0.0	2	6.0	3196.63347917	383.5960175004							0.4674558249668954	15.402524934863939	24.904749002036827	9.260539479170887	2.071826073950691	794.7442309209744
938	105-10570_AM	105-10570	AM	2016 No TNC	2.0	2	6.0	2507.97592	150.4785552							0.3486697486368924	10.324956535730522	14.574255560229648	7.367428203926546	2.8689825465491126	431.72034849872716
939	105-10571_AM	105-10571	AM	2016 No TNC	1.0	2	6.0	2615.55175583	627.7324213991999							1.1184737099762283	12.874687953377155	48.757097932966964	22.481148941780194	2.5520888133537043	1602.0288904323315
940	105-10572_AM	105-10572	AM	2016 No TNC	1.0	2	6.0	3940.31826	157.6127304							0.13603929940856826	17.641960892433403	8.933968925619812	2.743366788934826	1.8128958904123023	285.73547121882217
941	105-10573_AM	105-10573	AM	2016 No TNC	1.0	2	6.0	3992.9579700000004	319.43663760000004							0.3138188624253833	15.295447707963367	20.884425464296136	6.54705393829237	1.8359939903801519	586.4837469408425
942	105-10574_AM	105-10574	AM	2016 No TNC	1.0	2	6.0	4244.15437333	509.29852479960005							0.5967384600922442	12.065587324281092	42.21083575224513	19.59544832771705	2.5724805999112297	1310.1605746103794
943	105-10575_AM	105-10575	AM	2016 No TNC	0.0	2	6.0	3421.08849333	410.5306191996							0.6237402016202213	11.543267503517253	35.56450710983788	14.746524391812601	2.2806155555806202	936.2625161887518
944	105-10576_AM	105-10576	AM	2016 No TNC	0.0	2	6.0	3611.5154825000004	433.38185790000006							0.7174118320765959	10.036076459959023	43.18239898122194	18.232378376714905	2.3213968568748453	1006.051282755641
945	105-10581_AM	105-10581	AM	2016 No TNC	1.0	2	5.0	1449.14642	130.4231778							0.37513960429642274	14.394641189985105	9.060536909439628	2.7568550438161017	1.8029737675153363	235.14956824938855
946	105-10582_AM	105-10582	AM	2016 No TNC	1.0	2	6.0	2526.5322699999997	227.38790429999997							0.4005743185989206	13.480644537791271	16.867732374557235	6.311190856454903	2.082279064835652	473.4850727207427
947	105-10583_AM	105-10583	AM	2016 No TNC	0.0	3	6.0	1171.47151121	254.677906537054							1.206921328877535	10.807663836822924	23.56456588419579	11.01885620256126	2.5946914231106777	660.8105797474768
948	105-10585_AM	105-10585	AM	2016 No TNC	1.0	2	6.0	2601.13395	156.06803699999998							0.21430032616465036	16.798854506801185	9.290397564715756	3.4799717642797763	2.0841800933830226	325.27389592876494
949	105-10586_AM	105-10586	AM	2016 No TNC	1.0	2	6.0	2017.27968667	242.0735624004							0.4838122605641172	14.881805582200247	16.266410756631448	7.100429597974739	2.401858610765314	581.4264702900354
950	105-10587_AM	105-10587	AM	2016 No TNC	1.0	2	6.0	2173.62631333	260.8351575996							0.4316125395662034	16.68162840504225	15.636072886071423	5.55353876934742	1.999326159385282	521.494553876263
951	105-10588_AM	105-10588	AM	2016 No TNC	0.0	2	6.0	2210.4506	265.254072							0.42203749264875673	17.060095667832627	15.548217147465666	4.967679772134203	1.8580962227231506	492.86758924513464
952	105-10589_AM	105-10589	AM	2016 No TNC	0.0	2	6.0	2733.29793077	355.32873100010005							0.5183670517227136	15.047252664068626	23.61419316421731	8.231997017042216	1.9719371470090998	700.6859240587012
953	105-10591_AM	105-10591	AM	2016 No TNC	2.0	3	10.0	322.929111154	167.92313780008							1.5274617030348623	20.426044029784688	8.22103083471372	3.238148407410956	2.1750252236642993	365.23706035202997
954	105-10592_AM	105-10592	AM	2016 No TNC	1.0	2	6.0	168.99296999999999	20.279156399999998							0.34597305282098234	20.810869347461903	0.9744502289364113	0.12274269428698488	1.3218336938921542	26.805672213228718
955	105-10600_AM	105-10600	AM	2016 No TNC	0.0	2	6.0	331.047192422	102.64449248236532							1.319353604758278	14.100541305155575	7.27947177778455	2.433178459447663	1.9143285909757108	196.49528666518336
956	105-10601_AM	105-10601	AM	2016 No TNC	0.0	2	6.0	1221.43050375	97.7144403							0.3117778439413191	15.395577630921801	6.3469161497222375	2.40204572986647	2.101907495074983	205.38671444362697
957	105-10602_AM	105-10602	AM	2016 No TNC	0.0	2	6.0	545.9400400000001	65.51280480000001							0.37349587295019226	19.277321441675365	3.3984391969710486	1.0109463106730885	1.779283148350197	116.56582958179592
958	105-10603_AM	105-10603	AM	2016 No TNC	0.0	2	6.0	583.288417222	104.99191509996							0.47621147795784585	22.678999771937487	4.629477320683021	0.752375581397816	1.4009469789563025	147.08810627412555
959	105-10604_AM	105-10604	AM	2016 No TNC	0.0	2	6.0	833.676055	133.38816880000002							0.4102431211382654	23.40075800262958	5.700164447023937	1.1769983296950814	1.5075951200973934	201.0953523616074
960	105-10605_AM	105-10605	AM	2016 No TNC	0.0	2	6.0	997.4378	169.56442600000003							0.48061946259265115	21.22261122131254	7.989800323426604	1.6366933170495537	1.5033737083989938	254.9186999281668
961	105-10606_AM	105-10606	AM	2016 No TNC	0.0	2	6.0	808.948487647	137.52124289999							0.5372086529667136	18.987035937844453	7.242902122805083	1.609094548040396	1.5490822915849445	213.0317220931263
962	105-10607_AM	105-10607	AM	2016 No TNC	0.0	2	6.0	2089.678205	355.24529485000005							0.5859598683307946	17.40733547001507	20.407792764258854	6.895229247719739	1.9285828837321572	685.1199951740936
963	105-10608_AM	105-10608	AM	2016 No TNC	0.0	2	6.0	2426.7461399999997	194.1396912							0.3474299242888634	13.81573567626587	14.052070461474857	6.217538936061705	2.4368313966219937	473.08569484665855
964	105-10609_AM	105-10609	AM	2016 No TNC	0.0	2	6.0	950.54926	57.0329556							0.2556595076506458	14.081228713462657	4.050282596821429	1.8285079337970842	2.491310916713551	142.08682489871927
965	105-10610_AM	105-10610	AM	2016 No TNC	0.0	2	6.0	1649.92327083	296.9861887494							0.6857627473301078	15.748886975922547	18.857598584804304	6.640972145097998	1.9866963869860095	590.021388173178
966	105-10611_AM	105-10611	AM	2016 No TNC	0.0	2	6.0	1374.06535	96.18457450000001							0.3952250853507144	10.626855823873147	9.051084920520156	4.903410297844601	3.1819801220822757	306.0574041099418
967	105-10612_AM	105-10612	AM	2016 No TNC	0.0	2	6.0	572.0211925	160.1659339							2.0500614092344205	8.194876467760949	19.544642866808392	10.835239174580286	3.3053579712110674	529.40574633283
968	105-10613_AM	105-10613	AM	2016 No TNC	0.0	2	6.0	463.26392000000004	23.163196000000003							0.24047278258941218	12.475424319109981	1.856706065261314	0.6233090471545302	1.920034732298616	44.47414083104038
969	105-10635_AM	105-10635	AM	2016 No TNC	2.0	4	8.0	259.885953333	46.779471599939995							0.9986952509027962	10.814109699867966	4.325781122833547	1.217510584631237	1.6507409274246176	77.22078833331851
970	105-10636_AM	105-10636	AM	2016 No TNC	1.0	4	8.0	789.919135075	529.24582050025							3.2844440408141478	12.239514359341992	43.24075326536916	11.126322409765073	1.5894959334787957	841.2340794957961
971	105-10637_AM	105-10637	AM	2016 No TNC	1.0	4	8.0	1177.52517	141.30302039999998							0.7231930188037589	9.955848318211915	14.192966373495155	5.644689277312108	2.020064362672778	285.4411958480645
972	105-10638_AM	105-10638	AM	2016 No TNC	1.0	3	8.0	874.5802593330001	393.56111669985006							2.0378609808310224	13.249186403770109	29.704549751663293	8.350175541115766	1.7244011606104266	678.657246408357
973	105-10639_AM	105-10639	AM	2016 No TNC	1.0	3	8.0	790.4036009089999	86.94439609998999							0.43885846431107983	15.039017215631656	5.781255174681189	1.9084535666644338	1.8982450487312488	165.0417694117345
974	105-10641_AM	105-10641	AM	2016 No TNC	1.0	2	5.0	1301.82412667	273.3830666007							1.088191540950224	11.57884391289929	23.61056670745345	9.712088486772814	2.263256812025488	618.7360877764519
975	105-10642_AM	105-10642	AM	2016 No TNC	1.0	2	5.0	1422.1073	398.190044							1.3896368766267198	12.089489191436282	32.93687911000096	13.27317323344897	2.220264631299796	884.0872712289095
976	105-10643_AM	105-10643	AM	2016 No TNC	1.0	2	5.0	1997.6473399999998	139.8353138							0.2988284870034493	14.054884934552847	9.949232202977749	3.658844717610933	2.053627226065375	287.16960758507525
977	105-10644_AM	105-10644	AM	2016 No TNC	1.0	2	5.0	1749.92442593	472.47959500110005							1.2763660964724686	12.69228322874795	37.22573681076833	13.77761795215475	2.064095933318779	975.2432106178744
978	105-10645_AM	105-10645	AM	2016 No TNC	1.0	3	5.0	1394.7628919	292.900207299							0.9301082436775634	13.546810369275672	21.621341062195807	5.857067257072144	1.6916164037231491	495.47479532089926
979	105-10646_AM	105-10646	AM	2016 No TNC	1.0	3	2.0	1327.37778	92.9164446							0.3345811524764507	12.553008347640308	7.401926456733877	1.9682162462013515	1.6760011441841667	155.72806746312475
980	105-10647_AM	105-10647	AM	2016 No TNC	1.0	3	2.0	620.40124	43.42808680000001							0.30271413526528756	13.874475984807496	3.130070414735202	1.193909612237693	2.115665797167896	91.87931787919861
981	105-10648_AM	105-10648	AM	2016 No TNC	1.0	4	2.0	1180.9932295999997	295.24830739999993							1.2286446926297505	12.208574285129165	24.183684392995133	7.107437579817112	1.684051522507686	497.21336159478716
982	105-10649_AM	105-10649	AM	2016 No TNC	1.0	4	2.0	1156.153045	138.7383654							0.5955266294001602	12.090139457327284	11.475332099326362	3.2998244151854723	1.6669294270568038	231.26706394701947
983	105-10650_AM	105-10650	AM	2016 No TNC	1.0	4	2.0	1309.73680825	523.8947233							1.8949233895470416	12.665419685244853	41.36418186839356	8.88465779516108	1.491418464799812	781.3462639408084
984	105-10651_AM	105-10651	AM	2016 No TNC	2.0	4	2.0	346.28917	24.240241900000004							0.39634029547940813	10.596954303926463	2.287472532651983	1.0269295321345828	2.236288197140645	54.20816685680414
985	105-10652_AM	105-10652	AM	2016 No TNC	2.0	4	2.0	35.319194	14.127677600000002							1.9195129753404352	12.503171537948829	1.1299275193594343	0.35197170438363895	1.7334049556311526	24.48898636339923
986	105-10653_AM	105-10653	AM	2016 No TNC	2.0	4	2.0	67.3155982353	11.443651700001							0.7304316236497992	13.964346106803184	0.8194906952661289	0.28449061578973384	1.84212955830309	21.08068905149725
987	105-10655_AM	105-10655	AM	2016 No TNC	1.0	2	2.0	410.89048666699995	86.28700220006999							1.0475325752781262	12.028265561722149	7.173686160926083	2.760028759390569	2.1311719208277187	183.89243622118875
988	105-10656_AM	105-10656	AM	2016 No TNC	1.0	2	2.0	561.70647	39.3194529							0.42955824151943955	9.777486715523604	4.02142739172153	2.1117890770090315	3.0314807544599973	119.19616474224634
989	105-10658_AM	105-10658	AM	2016 No TNC	3.0	4	10.0	188.42188987	145.0848551999							2.7506846609994464	16.795818384799325	8.638153371032267	2.5395886295349857	1.6843320329950895	244.37106911564575
990	105-10659_AM	105-10659	AM	2016 No TNC	3.0	4	9.0	365.1594	58.425504000000004							0.6776346792132404	14.1669254754582	4.124077881344989	1.81111256068138	2.1917300187810036	128.0529309792096
991	105-10660_AM	105-10660	AM	2016 No TNC	3.0	4	9.0	632.175023281	404.59201489984							3.462877645857552	11.089043254512843	36.48574593982087	17.614849722471302	2.404500821249513	972.8418320976605
992	105-10661_AM	105-10661	AM	2016 No TNC	3.0	4	9.0	745.36520622	130.140765006012							0.604347627087067	17.334394197084762	7.507661561538656	4.256580747003531	2.946321963325431	383.4365942611868
993	105-10663_AM	105-10663	AM	2016 No TNC	0.0	3	6.0	1816.94913727	399.7288101994							1.0574769313999248	12.482541801195966	32.02302996983367	12.552556993737328	2.1657803198778005	865.7247904180292
994	105-10664_AM	105-10664	AM	2016 No TNC	0.0	3	6.0	1729.6229999999998	121.07361							0.320127887888092	13.119756693825458	9.228342630544422	4.416195969173505	2.6690598023445453	323.1527055757406
995	105-10665_AM	105-10665	AM	2016 No TNC	0.0	3	6.0	1748.1194345	349.6238869							0.8327206593133357	14.4105947964534	24.261586134254923	10.641645078538739	2.414163440498924	844.0492056791106
996	105-10666_AM	105-10666	AM	2016 No TNC	0.0	3	6.0	1901.30642	114.07838519999999							0.2744440198107418	13.117429202802747	8.696702946612842	3.555721189051545	2.2503150383260584	256.7123057635128
997	105-10667_AM	105-10667	AM	2016 No TNC	0.0	3	6.0	1472.04271333	309.12896979929997							1.061430886947946	11.870768181836336	26.04119338058538	9.728318984844929	2.0796411609477228	642.8773296359897
998	105-10668_AM	105-10668	AM	2016 No TNC	0.0	3	3.0	1609.73522	112.68146540000001							0.37019541386441407	11.345359349962859	9.931943266333727	3.6157176273098077	2.037379652174984	229.5749247832195
999	105-10669_AM	105-10669	AM	2016 No TNC	0.0	3	3.0	1609.58633	96.5751798							0.3332095343618708	10.804012576934078	8.93882519224221	3.131538373241453	1.9790688844267996	191.1289333501036
1000	105-10670_AM	105-10670	AM	2016 No TNC	0.0	4	3.0	731.200533243	270.54419729990997							2.1882263921124756	10.145202562230551	26.667205079484134	10.250688253042751	1.9701504098796367	533.012761200975
1001	105-10671_AM	105-10671	AM	2016 No TNC	1.0	4	3.0	314.74766588299997	124.70617269950343							2.083095384302745	11.412151444979166	10.927490167015662	2.819156441437836	1.5911539547961737	198.4267198783095
1002	105-10672_AM	105-10672	AM	2016 No TNC	1.0	4	2.0	255.308982	51.0617964							0.9429316535001105	12.726267015702208	4.012315342511499	0.9602055756244798	1.5465500586028327	78.96962421478591
1003	105-10673_AM	105-10673	AM	2016 No TNC	1.0	4	2.0	265.19698999999997	15.911819399999997							0.4621150685594257	7.790267500305626	2.042525420260055	0.8742567418448097	2.1430154594293978	34.0992749618486
1004	105-10675_AM	105-10675	AM	2016 No TNC	1.0	4	5.0	8.5767	0.6003690000000002							0.34525835999425936	12.16480319280273	0.04935295626937941	0.019289410951375954	1.9940447087544673	1.197162627750211
1005	105-10677_AM	105-10677	AM	2016 No TNC	1.0	4	5.0	42.79155	3.8512395							0.3781727141441068	14.279189899306886	0.2697099434322209	0.07037042479872481	1.5983573014061017	6.155656774288585
1006	105-10679_AM	105-10679	AM	2016 No TNC	1.0	4	5.0	195.99241	11.7595446							0.2721985639278466	13.225639210037402	0.8891475423792953	0.2369265440426562	1.6122078984383807	18.958830686158407
1007	105-10681_AM	105-10681	AM	2016 No TNC	1.0	4	5.0	21.19643	1.9076787							0.45163378906491597	11.956589898157123	0.15955039992582093	0.05219650572214062	1.7795993267390835	3.39490373015449
1008	105-10684_AM	105-10684	AM	2016 No TNC	2.0	2	1.0	1927.0387699999999	56.5971286749							0.12257948935499287	14.375977655581764	3.936923806564559	1.5688431088706971	2.1977292324989315	124.38516416433124
1009	105-10687_AM	105-10687	AM	2016 No TNC	2.0	4	1.0	177.55723999999998	5.326717199999999							0.1321383289709794	13.622088413085056	0.3910352831716523	0.11744939719321676	1.7018546542961754	9.06529845893949
1010	105-10688_AM	105-10688	AM	2016 No TNC	2.0	4	1.0	102.0098	3.060294							0.18368845109696233	9.799200707778011	0.31230036931184846	0.12019151808856907	1.9718566771905341	6.0344611580661285
1011	105-10690_AM	105-10690	AM	2016 No TNC	2.0	4	1.0	160.2241425	83.3165541							1.8715361420910883	16.670797479304827	4.99775455873838	0.9689076486684726	1.4472192232833971	120.57731871125114
1012	105-10691_AM	105-10691	AM	2016 No TNC	2.0	4	1.0	0.02	0.0026000000000000003							0.45804517164744246	17.02888815953651	0.00015268172388248084	3.1129596720147496e-05	1.468069523793151	0.003816980761862193
1013	105-10692_AM	105-10692	AM	2016 No TNC	2.0	4	1.0	357.9941	46.539233							0.4747501032999797	16.429696267114714	2.8326289325963874	1.0777558933796485	1.9559174607121905	91.02689843285299
1014	105-10694_AM	105-10694	AM	2016 No TNC	3.0	4	4.0	316.83853	19.0103118							0.3413043381652059	10.547770999199681	1.8023060797814454	0.6473661162313586	1.881752490165698	35.77270156847635
1015	105-10695_AM	105-10695	AM	2016 No TNC	3.0	4	4.0	90.21540999999999	5.412924599999999							0.34259366864163365	10.50807510329603	0.5151204713318187	0.23334407362252252	2.255253710401897	12.207518288275702
1016	105-10699_AM	105-10699	AM	2016 No TNC	3.0	4	1.0	368.60139	47.9181807							0.5554888434328574	14.041686151240938	3.4125659969807267	1.1692054773168394	1.8275901030250061	87.57479280228387
1017	105-10701_AM	105-10701	AM	2016 No TNC	3.0	2	1.0	174.90615217400003	40.22841500002001							0.7552860455730305	18.271223307892615	2.2017362670315865	0.612308570468663	1.7146426313860281	68.97735535212347
1018	105-10702_AM	105-10702	AM	2016 No TNC	3.0	2	1.0	402.579928	120.77397839999999							0.8125266994486657	22.153118183333266	5.451782336035358	1.1198605856757158	1.504825660537663	181.74378182154143
1019	105-10703_AM	105-10703	AM	2016 No TNC	3.0	2	1.0	325.2578875	78.061893							0.5412021231091845	26.60743442260089	2.9338376545501377	0.6318060119689008	1.5308191426004438	119.49864011202759
1020	105-10704_AM	105-10704	AM	2016 No TNC	3.0	2	4.0	1196.94835222	646.3521101988001							1.2559651084325956	25.79689497937898	25.05542278307015	5.474928684358297	1.5392503043882624	994.8976823654988
1021	105-10705_AM	105-10705	AM	2016 No TNC	3.0	2	1.0	1827.9491024999998	877.4155691999998							1.323805351936936	21.755464243939684	40.33081341596364	11.759808231974516	1.759186774964241	1543.5378654843614
1022	105-10706_AM	105-10706	AM	2016 No TNC	3.0	2	1.0	2049.77793	122.9866758							0.22157076792545674	16.24763064959522	7.569514500445886	2.782177957037494	2.0527389633086646	252.45954138247083
1023	105-10707_AM	105-10707	AM	2016 No TNC	3.0	2	1.0	2344.93212	140.6959272							0.1976647672643319	18.212653928283608	7.725174362507606	2.5601256400551082	1.9032287336897007	267.7765313601543
1024	105-10708_AM	105-10708	AM	2016 No TNC	3.0	2	5.0	1770.62543	531.187629							0.6780787506483449	26.545589259048896	20.010391324009806	4.872527858643439	1.6088289079558988	854.5900130837532
1025	105-10709_AM	105-10709	AM	2016 No TNC	3.0	2	5.0	1898.06261942	682.4484148124609							0.9201029177378868	23.44629017484062	29.106882569625967	6.531678639333209	1.5551767190562984	1061.3278866732146
1026	105-10710_AM	105-10710	AM	2016 No TNC	2.0	2	5.0	1013.52033443	181.44041026965863							0.5285397679662337	20.322406469679713	8.928096706478197	2.1044633755380064	1.5865678053627819	287.86751352565506
1027	105-10711_AM	105-10711	AM	2016 No TNC	2.0	3	5.0	1099.28328308	285.8136536008							1.0275239477540525	15.182127904754202	18.825664978839953	5.780769789388108	1.812885596138933	518.1474557927328
1028	105-10713_AM	105-10713	AM	2016 No TNC	1.0	2	6.0	86.8850888889	15.639316000002							0.7245837098461331	14.905110138749054	1.0492586672905033	0.3624200199477923	1.9588419053753956	30.634947552211827
1029	105-10726_AM	105-10726	AM	2016 No TNC	3.0	2	5.0	2045.0972844	1022.5486422							1.0985644921504187	27.308364883772622	37.44452099391811	5.519805346083063	1.3672861909912268	1398.116638096889
1030	105-11269_AM	105-11269	AM	2016 No TNC	1.0	2	8.0	1108.13139	155.13839460000003							0.6191609928613309	13.566746123945974	11.435195527553445	4.816663334721184	2.3159204947528	359.28818757718716
1031	105-11403_AM	105-11403	AM	2016 No TNC	1.0	3	6.0	1439.96183	172.7954196							0.5978968215526986	12.042211532923146	14.349143355236789	5.828659154048956	2.236632338399794	386.4798234047216
1032	105-14178_AM	105-14178	AM	2016 No TNC	3.0	2	7.0	863.6113361539999	561.3473685001							1.2982916896440266	30.03947441941437	18.686990346851868	5.212497584013666	1.7173434364674323	964.0262188719116
1033	105-14179_AM	105-14179	AM	2016 No TNC	3.0	2	7.0	1108.90193266	246.619789823584							0.4825446334559736	27.65340048324769	8.91824461056734	2.8662252284006433	1.8651305383361538	459.97810135801035
1034	105-14180_AM	105-14180	AM	2016 No TNC	3.0	3	7.0	950.560980857	665.3926865999							1.3899101419210422	30.21778079980794	22.01990579679263	4.910296987312818	1.5513393493583607	1032.2498574977005
1035	105-14185_AM	105-14185	AM	2016 No TNC	3.0	2	7.0	762.30709	121.9691344							0.3366752771099324	28.514122220104014	4.277499179476936	0.8913488629904925	1.5125094077672432	184.4794632372273
1036	105-14186_AM	105-14186	AM	2016 No TNC	3.0	2	7.0	1556.92679	46.7078037							0.08324041838049148	21.624110438419592	2.1599872897899264	0.845015338775782	2.16204374327133	100.98431475153048
1037	105-14187_AM	105-14187	AM	2016 No TNC	3.0	2	4.0	2410.76530568	891.9831631016							0.817447322275954	27.157713280154	32.844560729398125	8.399968701421114	1.6449600403962168	1467.2766600083532
1038	105-14188_AM	105-14188	AM	2016 No TNC	3.0	2	4.0	2839.2431149999998	738.2032098999999							0.6756369721842146	23.089322583351183	31.971627025224628	11.053428954972466	1.9601470975451303	1446.9868792839834
1039	105-14189_AM	105-14189	AM	2016 No TNC	3.0	2	4.0	3189.94435333	1244.0782977987							1.0566922743352847	22.14457374993097	56.17982589538794	17.959294472979042	1.8587412556300793	2312.4196573524873
1040	105-14190_AM	105-14190	AM	2016 No TNC	3.0	2	4.0	2828.33992667	1103.0525714013							1.1324149548334244	20.663803405388695	53.38090717189298	19.48254910793379	2.041408989156391	2251.781434770686
1041	105-14191_AM	105-14191	AM	2016 No TNC	3.0	2	4.0	2111.15984	1097.8031168							1.3766669478529385	22.66343362761762	48.43939955604163	14.826321883034128	1.8093721263648408	1986.3343597743656
1042	105-14192_AM	105-14192	AM	2016 No TNC	3.0	2	4.0	1536.8741300000002	199.79363690000002							0.3795680897040723	20.54967267159159	9.722472960661802	2.952102343915056	1.8007421902052045	359.7768313003694
1043	105-14195_AM	105-14195	AM	2016 No TNC	3.0	4	4.0	10.38693	2.7006018							1.0015445731867716	15.575941817909344	0.17338288955951456	0.058071113299908876	1.8034423756968108	4.870379726003083
1044	105-14196_AM	105-14196	AM	2016 No TNC	3.0	4	4.0	183.957366667	71.74337300013							1.8411068616170343	12.709745690398387	5.644752833593573	2.271768677509971	2.038431137173522	146.24392540931916
1045	105-14197_AM	105-14197	AM	2016 No TNC	3.0	4	4.0	208.83029	81.4438131							1.482217471321827	15.787157048642877	5.15886507298673	1.5852006105158454	1.721323182577452	140.19112356653517
1046	105-14198_AM	105-14198	AM	2016 No TNC	3.0	4	4.0	120.67129750000001	62.74907470000001							2.2558755468932605	13.83055020165803	4.536990487368865	1.4367397610935007	1.7484253194914323	109.71207098013927
1047	105-14199_AM	105-14199	AM	2016 No TNC	3.0	4	4.0	39.017959999999995	10.144669599999999							1.0961301686339564	14.231886363862586	0.712812717909216	0.23088067040299978	1.7698267086367185	17.954307208374974
1048	105-14201_AM	105-14201	AM	2016 No TNC	3.0	4	4.0	0.44631000000000004	0.11604060000000001							1.1934558755886133	13.071283420768337	0.008877521530565901	0.003327994988239594	1.935885030983023	0.22464126052628858
1049	105-14202_AM	105-14202	AM	2016 No TNC	3.0	4	4.0	14.3102566667	5.581000100013001							1.4037504610706024	16.669629431254794	0.33480048989864647	0.10663204754333881	1.7537735068172724	9.787810116947348
1050	105-14203_AM	105-14203	AM	2016 No TNC	3.0	4	4.0	19.6149533333	7.649831799987001							1.2757993140747326	18.341442687614816	0.4170790668038672	0.12034393104011223	1.669561192285186	12.771862300767427
1051	105-14204_AM	105-14204	AM	2016 No TNC	3.0	4	4.0	15.671660000000001	8.1492632							2.097785865128066	14.872824018239486	0.5479297805182152	0.14629039165651644	1.6135230439649566	13.149023964535603
1052	105-14205_AM	105-14205	AM	2016 No TNC	3.0	4	4.0	0.57716	0.15006160000000002							0.7543550983115404	20.679915910845178	0.007256393142358143	0.0009592215099575235	1.3301625557390013	0.19960632137428375
1053	105-14207_AM	105-14207	AM	2016 No TNC	3.0	4	1.0	8.120802352939998	2.7610727999996							0.8982327889634861	22.71126176939114	0.12157284910170892	0.030055686357222697	1.565152844746426	4.321500947471353
1054	105-14208_AM	105-14208	AM	2016 No TNC	3.0	4	1.0	416.461795	166.584718							1.1412508664807746	21.029556870355552	7.921456406664812	2.2553095359182134	1.6593358337947979	276.4199919400013
1055	105-14209_AM	105-14209	AM	2016 No TNC	3.0	4	1.0	82.6729530233	71.098739600038							2.36250780888029	21.84119764855118	3.255258285012327	1.0187455577392586	1.7376036142706026	123.54142689911045
1056	105-14210_AM	105-14210	AM	2016 No TNC	3.0	4	1.0	148.959603333	125.12606679972							2.744078054322114	18.366824486138974	6.812612974776875	2.141987114394771	1.7418405892507218	217.94966192504944
1057	105-14212_AM	105-14212	AM	2016 No TNC	3.0	2	1.0	2564.35468	153.8612808							0.1475672562896108	24.395655855623925	6.3069130713503805	1.291877843180688	1.5033412199166227	231.30600557580604
1058	105-14214_AM	105-14214	AM	2016 No TNC	3.0	3	4.0	147.971262857	62.147930399939995							1.841338310801572	13.685697979655856	4.541085919938063	1.5488889820400142	1.9413805502951555	120.65278331954053
1059	105-14215_AM	105-14215	AM	2016 No TNC	3.0	3	4.0	284.319885	68.23677239999999							0.9408607553707745	15.305134067713608	4.458423696133862	1.3525168959512848	1.7997756608516038	122.81088214059046
1060	105-14216_AM	105-14216	AM	2016 No TNC	3.0	3	4.0	754.81401625	362.3107278							2.1519389028253486	13.383279591343216	27.071894099436996	8.819464487354875	1.8816737797869343	681.7505966367811
1061	105-14217_AM	105-14217	AM	2016 No TNC	3.0	3	4.0	1054.586665	253.1007996							0.9681175074159889	14.874227446247893	17.01606355789901	4.57867782816414	1.6859099245752667	426.70514996357565
1062	105-14218_AM	105-14218	AM	2016 No TNC	3.0	3	4.0	1398.422824	419.52684719999996							1.2426788735441696	14.484836254327945	28.963174994446273	8.317168734593112	1.7443626055851271	731.8069442947054
1063	105-14219_AM	105-14219	AM	2016 No TNC	3.0	3	7.0	1419.0766119999998	425.72298359999996							1.667751961181886	10.792971868097181	39.4444633788391	11.942978650261441	1.7977301527495164	765.3350443362078
1064	105-14220_AM	105-14220	AM	2016 No TNC	3.0	3	7.0	899.701675278	323.89260310008							1.2661966807482425	17.058961161733386	18.98665458167728	6.329655632867431	1.9108986197623963	618.9259282151925
1065	105-14222_AM	105-14222	AM	2016 No TNC	3.0	3	4.0	188.932992979	88.79850670012999							1.9728246983184503	14.294224937490112	6.2121945812699595	1.6770308070048692	1.6886694912594096	149.95132913390378
1066	105-14223_AM	105-14223	AM	2016 No TNC	3.0	3	4.0	436.305818	130.8917454							1.1989670365895566	15.012923166929363	8.718604894237375	2.5907141919936967	1.7781607429399484	232.74656324517056
1067	105-14224_AM	105-14224	AM	2016 No TNC	3.0	3	4.0	494.57783499999994	237.39736079999997							2.033793474728829	14.160729866556377	16.764486226141855	4.707738597866955	1.723450421457902	409.14258152375356
1068	105-14225_AM	105-14225	AM	2016 No TNC	3.0	3	4.0	716.444255	171.94662119999998							0.9481287952627859	15.187810002130416	11.321357139434904	2.676479251054614	1.5885393300304596	273.1439704420492
1069	105-14226_AM	105-14226	AM	2016 No TNC	3.0	4	7.0	827.522433333	297.90807599988							1.7199716474672813	12.558346547053121	23.72191871626489	5.644972357055565	1.5434156947784314	459.7960000994605
1070	105-14228_AM	105-14228	AM	2016 No TNC	3.0	4	4.0	53.23234625	25.551526199999998							2.700457206405765	10.664860724948133	2.3958612174116567	1.0191626074987816	2.1317440986275966	54.46931518777841
1071	105-14229_AM	105-14229	AM	2016 No TNC	3.0	4	4.0	154.952684444	41.837224799880005							1.1159546965508067	14.516718331013767	2.882002932473949	0.9441972446603162	1.7810254306809834	74.5131613177034
1072	105-14230_AM	105-14230	AM	2016 No TNC	3.0	4	4.0	105.538154706	53.82445890006							2.075120870722421	14.746128975777246	3.6500737914658714	0.9025261191809513	1.5652450374768139	84.24846718819364
1073	105-14231_AM	105-14231	AM	2016 No TNC	3.0	4	4.0	123.11874750000001	29.5484994							0.8979640634783749	16.03627648997424	1.8426035132578003	0.5391849248140252	1.6805858371732205	49.658789601361406
1074	105-14232_AM	105-14232	AM	2016 No TNC	3.0	4	4.0	201.818048	60.5454144							1.3297202392821321	13.536681978848083	4.472692384633548	1.4332639508997018	1.7595419137339634	106.53219432119187
1075	105-14233_AM	105-14233	AM	2016 No TNC	3.0	4	7.0	273.531927	164.1191562							2.721047442306034	13.230199312324634	12.404889172539846	3.9885221879419963	1.762748093971967	289.3007297758375
1076	105-14234_AM	105-14234	AM	2016 No TNC	3.0	4	5.0	499.91385	59.989662							0.5358243582394286	13.437239067774406	4.4644336308542005	1.5705763226023315	1.8572292558476677	111.41455531481311
1077	105-14235_AM	105-14235	AM	2016 No TNC	2.0	3	5.0	924.62402	110.95488239999999							0.6096008747519129	11.811006673719353	9.394193523477169	2.511136302640878	1.6803637119522858	186.44455804889333
1078	105-14237_AM	105-14237	AM	2016 No TNC	3.0	4	4.0	89.7915	45.793665							2.3131151203367675	13.228913568099859	3.461634605461981	0.7647167609431373	1.5048307491930437	68.91171521024526
1079	105-14238_AM	105-14238	AM	2016 No TNC	3.0	4	4.0	83.976345	20.1543228							0.8378891654580235	17.186043922800202	1.1727144938377512	0.2941476760525604	1.573766224910831	31.71819250859029
1080	105-14239_AM	105-14239	AM	2016 No TNC	3.0	4	4.0	90.485896	27.1457688							1.3152429068700509	13.685684907311531	1.9835155480963518	0.7018456330814483	1.8639445145808258	50.598206848839325
1081	105-14240_AM	105-14240	AM	2016 No TNC	3.0	4	7.0	92.39046	22.1737104							1.2944844797977235	11.124119465882007	1.9933002758562064	0.5978496528230196	1.7006715488309776	37.710198409297554
1082	105-14241_AM	105-14241	AM	2016 No TNC	3.0	4	7.0	111.874275	26.849825999999997							1.0758178610060645	13.385165390853114	2.005939053868404	0.607510616368404	1.7088409782615892	45.882082927993444
1083	105-14243_AM	105-14243	AM	2016 No TNC	3.0	2	1.0	741.170885	622.5835433999999							2.2416800901458385	22.48313674263891	27.691133605004513	6.020978944393263	1.5363629047461382	956.5142611851674
1084	105-14244_AM	105-14244	AM	2016 No TNC	3.0	2	1.0	1280.49308	460.97750879999995							0.8146252800972037	26.515258644345803	17.38536723262552	3.296812562688275	1.4650986499100456	675.3775257817761
1085	105-14245_AM	105-14245	AM	2016 No TNC	3.0	2	1.0	816.89885	245.069655							0.7776366336255899	23.147057663780913	10.587507862110263	3.0515406111925256	1.7478887488498867	428.3544926590234
1086	105-14246_AM	105-14246	AM	2016 No TNC	3.0	2	1.0	758.699151667	273.13169460012							0.9457881385797127	22.83809567799894	11.959477639952318	4.001094930153925	1.9155116783050197	523.1869507217699
1087	105-14247_AM	105-14247	AM	2016 No TNC	2.0	2	1.0	934.1975436360001	308.28518939988004							0.8192270390455262	24.169124133242473	12.755331459275402	3.2608692048930488	1.6446545505753103	507.02263962148413
1088	105-14248_AM	105-14248	AM	2016 No TNC	2.0	2	1.0	1178.2519300000001	388.82313690000007							1.1261532643632826	17.581976296267946	22.114870953530634	6.77062719267404	1.8096467600144281	703.6325299097316
1089	105-14249_AM	105-14249	AM	2016 No TNC	2.0	2	1.0	1111.39973238	700.1818313993999							1.8849386974132973	20.053702569676652	34.91533939763074	9.899911337677793	1.732372337339103	1212.975635823752
1090	105-14250_AM	105-14250	AM	2016 No TNC	2.0	2	5.0	527.979335	232.3109074							1.7003290728633864	15.526406282956685	14.96231021952629	4.21712486336261	1.7268262895298272	401.1605822428493
1091	105-14251_AM	105-14251	AM	2016 No TNC	1.0	3	5.0	158.116472	71.1524124							1.7731500228326569	15.227137947902875	4.672737098950319	1.0499055103431627	1.555952460798115	110.70977116550232
1092	105-14252_AM	105-14252	AM	2016 No TNC	1.0	4	5.0	31.5891125	11.3720805							1.603951827175305	13.466738610248306	0.8444569118870212	0.32636668409652114	1.9778232620309266	22.491965350588288
1093	105-14253_AM	105-14253	AM	2016 No TNC	1.0	4	5.0	13.86026	1.3860260000000002							0.3572617655989717	16.794408407909604	0.08252901598768007	0.029465233445578765	1.87452607504795	2.5981418776944105
1094	105-14254_AM	105-14254	AM	2016 No TNC	1.0	4	5.0	126.09327749999999	45.39357989999999							1.2540059952136815	17.22479803321784	2.63536209901904	0.6522437110763959	1.5658027716026963	71.07739322038843
1095	105-14255_AM	105-14255	AM	2016 No TNC	1.0	4	5.0	42.37976	3.8141783999999994							0.5117035656039095	10.55298489786162	0.36143123835729896	0.18286483386294872	2.53387432417597	9.664648715586582
1096	105-14257_AM	105-14257	AM	2016 No TNC	3.0	4	1.0	189.70892	159.3554928							3.2411718983811832	15.54993119160773	10.247987006270733	1.2091048281514594	1.3056833879336718	208.06781972494386
1097	105-14258_AM	105-14258	AM	2016 No TNC	3.0	4	1.0	221.413521667	79.70886780011999							1.3644157082576684	15.830952303812719	5.035001449718407	1.1103895442515714	1.5039960755826136	119.88182436051382
1098	105-14259_AM	105-14259	AM	2016 No TNC	3.0	4	1.0	256.822972	77.0468916							1.111406600735218	16.195692906711763	4.757245771687267	1.1383217885965862	1.5464735464280175	119.15097969390702
1099	105-14260_AM	105-14260	AM	2016 No TNC	3.0	4	1.0	78.14101	28.130763599999998							1.5013676021788989	14.386882978327517	1.9553063469256224	0.4371863469208645	1.5107693559197697	42.4990956055033
1100	105-14261_AM	105-14261	AM	2016 No TNC	2.0	4	1.0	106.25470479399999	35.06405258202							1.3126990189731607	15.083427132815455	2.3246741124061097	0.412784658634389	1.4144493685708297	49.59632703417255
1101	105-14262_AM	105-14262	AM	2016 No TNC	2.0	4	1.0	114.57720066700001	51.559740300150004							1.9066782014555974	14.160753492323794	3.6410308482595446	0.8049615248217858	1.5052034442063211	77.60789868216925
1102	105-14263_AM	105-14263	AM	2016 No TNC	2.0	4	1.0	108.05635749999999	25.933525799999998							1.0570109730917563	13.623321201557644	1.9036125931637613	0.54725664128057	1.6667290349117296	43.22416042849244
1103	105-14265_AM	105-14265	AM	2016 No TNC	3.0	4	1.0	113.30077	29.4582002							1.2769264592274443	12.216835110017366	2.4112791843973844	1.3274601924907918	2.8233401985068616	83.17052080032288
1104	105-14266_AM	105-14266	AM	2016 No TNC	3.0	4	1.0	71.28416999999999	18.5338842							1.0838889392570603	14.392618500833535	1.287735390118666	0.4155526042361034	1.7662382218777468	32.735254673896065
1105	105-14267_AM	105-14267	AM	2016 No TNC	3.0	4	1.0	152.19214	39.5699564							1.0282939203368675	15.170759732673966	2.6083042047509566	0.4808871939991685	1.4279500871767061	56.50392269095846
1106	105-14268_AM	105-14268	AM	2016 No TNC	3.0	4	2.0	0.0	0.0							1.103375401231101	11.963290087192428	0.0	0.0	1.9234435890279802	0.0
1107	105-14270_AM	105-14270	AM	2016 No TNC	3.0	3	1.0	1762.3475399999998	458.21036039999996							0.9264383238028758	16.838681646895377	27.21177168192869	9.940367219053902	2.042828394632646	936.0451349399782
1108	105-14271_AM	105-14271	AM	2016 No TNC	3.0	3	1.0	1543.16741	401.2235266							0.8100203620134313	19.258775126620005	20.833283734925487	7.200136381895409	1.9596628748899947	786.2628496104583
1109	105-14272_AM	105-14272	AM	2016 No TNC	3.0	3	1.0	1187.397595	308.72337469999997							1.028556060551987	15.166893277191008	20.35508321036839	7.671296246530142	2.094637059292379	646.6634217164271
1110	105-14273_AM	105-14273	AM	2016 No TNC	3.0	3	1.0	783.96895	4.3980658095							0.02054222144589073	16.385764357891954	0.2684077296267073	0.1018143277517073	2.105909476017622	9.261928464375163
1111	105-14274_AM	105-14274	AM	2016 No TNC	3.0	3	2.0	655.27138	81.81718450679999							0.4437686610638587	16.88176894249401	4.846481715601116	1.650497945804241	1.939268118647037	158.66545747149954
1112	105-14276_AM	105-14276	AM	2016 No TNC	3.0	4	2.0	456.061125714	223.46995159986							1.123511373811974	26.16795938633751	8.53983103155286	0.9748360552551085	1.299222371396391	290.33716045340685
1113	105-14277_AM	105-14277	AM	2016 No TNC	3.0	4	2.0	311.344674	202.3740381							1.798671655696265	21.68266780459334	9.333447337929897	1.6880360005754713	1.4209544829840788	287.56429667778576
1114	105-14278_AM	105-14278	AM	2016 No TNC	3.0	4	2.0	45.4537320992	31.088534606568835							2.29855389946485	17.853660081477486	1.7412975526974463	0.4629860968348424	1.6107529746775266	50.075949595895985
1115	105-14280_AM	105-14280	AM	2016 No TNC	3.0	4	2.0	113.064783745	37.4402724893193							1.352958329546473	14.685152946772657	2.549532349102807	0.7624071706146345	1.6981973459582855	63.58097137331704
1116	105-14282_AM	105-14282	AM	2016 No TNC	3.0	4	1.0	97.57734599999999	29.273203799999997							1.041305536743305	17.285992789681313	1.6934638441752865	0.41123853537162014	1.5547875594799299	45.51361309436061
1117	105-14283_AM	105-14283	AM	2016 No TNC	3.0	4	1.0	346.34295666699995	124.68346440011997							1.4396413400093608	15.003736972334758	8.31016063731473	2.3756787524818805	1.6624394920732235	207.27871522726528
1118	105-14284_AM	105-14284	AM	2016 No TNC	2.0	4	1.0	306.71951	101.21743830000001							1.1011041029835942	17.981950976614435	5.62883518210196	1.30884208351149	1.5309069448531316	154.95447923371336
1119	105-14285_AM	105-14285	AM	2016 No TNC	2.0	3	1.0	1003.376984	451.5196428							2.0140235154247295	13.406000373489224	33.680414010199044	13.683972787806713	2.2370738799151724	1010.0827991765087
1120	105-14286_AM	105-14286	AM	2016 No TNC	2.0	3	2.0	992.5289119999999	297.75867359999995							1.0558229337898333	17.04831314412705	17.465579795651188	4.923091438443525	1.7269050403023356	514.2009542335779
1121	105-14287_AM	105-14287	AM	2016 No TNC	2.0	3	2.0	964.8366814289999	675.3856770002999							3.462035266638903	12.131592189346891	55.67164362756737	22.996961624603887	2.2723752801412385	1534.7297169769365
1122	105-14288_AM	105-14288	AM	2016 No TNC	1.0	2	2.0	894.692074571	313.14222609985							1.505386700205337	13.949904032721673	22.447625830638415	8.616255419865128	2.126913053231564	666.0262882097608
1123	105-14289_AM	105-14289	AM	2016 No TNC	1.0	2	2.0	921.7056550000001	331.8140358							1.4294031450943858	15.111202234393932	21.958149368471354	6.510568558396603	1.7759299386334282	589.2784802360042
1124	105-14290_AM	105-14290	AM	2016 No TNC	1.0	2	2.0	1042.45832578	667.1733284992							2.6637539164035697	14.415746050538042	46.28087413306639	13.815018731578247	1.7828388613445687	1189.4625373009796
1125	105-14291_AM	105-14291	AM	2016 No TNC	0.0	3	2.0	685.459355	123.38268389999999							0.9191768327397132	11.74964339321885	10.50097264834511	4.6892588518263745	2.461367095765373	303.69007833868005
1126	105-14292_AM	105-14292	AM	2016 No TNC	0.0	3	3.0	398.47131	35.8624179							0.3863890193047495	13.975552436030688	2.5660823115329805	1.0736804014179346	2.300755722576625	82.51066320885938
1127	105-14293_AM	105-14293	AM	2016 No TNC	0.0	3	3.0	854.077367586	247.68243659994							1.5374398521474748	11.317515918229853	21.884876362398742	8.889995113714148	2.2367029898838005	553.9920464847906
1128	105-14294_AM	105-14294	AM	2016 No TNC	0.0	3	3.0	1200.13382316	228.0254264004							1.0459582525814506	10.899096567061372	20.921497942272154	5.9099491338282455	1.7288968534555988	394.23244221152277
1129	105-14295_AM	105-14295	AM	2016 No TNC	0.0	3	3.0	982.605413529	167.04292029993002							0.8323413279518947	12.254587940621292	13.631051579157477	4.417432147285011	1.8752074609746634	313.24013044942484
1130	105-14296_AM	105-14296	AM	2016 No TNC	0.0	3	3.0	932.63086	83.9367774							0.47042032684809537	11.479095803918625	7.312141899830338	2.3920494379317048	1.8868291414599643	158.37435763855814
1131	105-14297_AM	105-14297	AM	2016 No TNC	0.0	3	3.0	799.480632	119.9220948							0.7373316105775612	12.206176801439701	9.82470570030211	2.7579941622937736	1.7231378916322402	206.64230559379362
1132	105-14298_AM	105-14298	AM	2016 No TNC	0.0	4	3.0	359.29355333300003	75.45164619993001							1.141844017918514	11.034782161375022	6.837619909166211	2.27032897696574	1.7945036578826201	135.3982550990397
1133	105-14300_AM	105-14300	AM	2016 No TNC	2.0	3	5.0	1707.525875	239.05362250000002							0.664133821041335	12.648053349894363	18.90042806484498	7.843368744784535	2.2824298874768307	545.6231327036038
1134	105-14301_AM	105-14301	AM	2016 No TNC	2.0	2	5.0	1997.9355600000001	119.8761336							0.3276369709719243	10.987770975054245	10.909959251258256	5.349841737330132	2.75360177448889	330.09113419982725
1135	105-14302_AM	105-14302	AM	2016 No TNC	2.0	2	5.0	1912.318757	382.46375140000004							2.2341463644852584	5.371178983953798	71.20666664480864	55.55757698031746	8.647318770930369	3307.2859766816664
1136	105-14303_AM	105-14303	AM	2016 No TNC	2.0	2	5.0	2085.710912	417.1421824							0.8966439990929082	13.383237954126528	31.169002884789943	14.273815262278731	2.5320247063356547	1056.2143118915742
1137	105-14304_AM	105-14304	AM	2016 No TNC	2.0	2	2.0	2150.14285	387.025713							0.9081361858979706	11.892489439038147	32.54370878224655	16.91893231877444	2.986463634665567	1155.8382175550125
1138	105-14305_AM	105-14305	AM	2016 No TNC	2.0	2	2.0	1814.76410345	526.2815900004999							1.0161100930144398	17.12412869394924	30.733335365930767	8.977172075285887	1.7609286774860193	926.7443442648198
1139	105-14307_AM	105-14307	AM	2016 No TNC	2.0	3	1.0	1176.7084404999998	235.34168809999997							0.6803018394674198	17.639229094829883	13.34194860981648	3.3060557270923305	1.6213372288396852	381.5682404145075
1140	105-14308_AM	105-14308	AM	2016 No TNC	2.0	3	1.0	611.085799091	134.43887580002							0.7414970991365395	17.801822846469893	7.551972455825179	1.978221386173013	1.6637838783604986	223.67723418098268
1141	105-14309_AM	105-14309	AM	2016 No TNC	2.0	3	2.0	919.8293859999999	275.9488158							1.2352681110348351	14.571735349761967	18.9372651353092	5.852921095485723	1.8200302468438143	502.2351913367322
1142	105-14310_AM	105-14310	AM	2016 No TNC	2.0	4	2.0	213.764441452	132.53395370024							2.2932726386483693	16.221359542285075	8.170335744963715	1.5370047289423208	1.4355027341106392	190.2528528991874
1143	105-14311_AM	105-14311	AM	2016 No TNC	3.0	4	2.0	88.2324548936	41.469253799992							1.3284206799583909	21.228215147089763	1.9534969620692364	0.28000003712279226	1.349974212924376	55.98242325920539
1144	105-14313_AM	105-14313	AM	2016 No TNC	2.0	3	5.0	1378.26520182	303.2183444004							0.8679119025682185	15.208916896911056	19.936879559252763	6.672735009811059	1.9160551035836442	580.9830562885695
1145	105-14314_AM	105-14314	AM	2016 No TNC	2.0	3	5.0	916.5711220589999	311.63418150006							1.3236690275526728	15.411707591071684	20.22061343031164	6.3578829365297205	1.8394052613213623	573.2215530587866
1146	105-14315_AM	105-14315	AM	2016 No TNC	2.0	3	5.0	966.7925849999999	135.3509619							0.45639909594040873	18.404944432880242	7.354054362598179	2.4518101793352503	1.9109835695641064	258.6534643155973
1147	105-14316_AM	105-14316	AM	2016 No TNC	2.0	3	1.0	3185.10732	637.021464							0.7658401133119547	15.669066938926404	40.65471584765894	13.945220501749658	1.9491545125331362	1241.6532611360649
1148	105-14317_AM	105-14317	AM	2016 No TNC	2.0	2	1.0	1949.39719842	370.3854676998							0.6875669930909372	16.580202532340355	22.33901950095894	5.684996672716031	1.6411731952241477	607.8667014894712
1149	105-14318_AM	105-14318	AM	2016 No TNC	2.0	3	1.0	1777.73088926	479.9873401002							0.9781001881421252	16.562720461971757	28.979981954187892	8.074609998603856	1.7163391794931357	823.82107747467
1150	105-14320_AM	105-14320	AM	2016 No TNC	2.0	3	5.0	1471.56684321	412.0387160988							1.1872991269046156	14.149761942299204	29.11983380208357	4.867996480193584	1.4116057040197096	581.6362019220239
1151	105-14321_AM	105-14321	AM	2016 No TNC	1.0	3	8.0	1055.50629455	464.42276960199996							1.8745639616937857	14.083275118628627	32.97690101840626	9.732518155466543	1.7712437479076983	822.6059270435198
1152	105-14322_AM	105-14322	AM	2016 No TNC	1.0	2	8.0	922.68014	110.7216168							0.4131343121907187	17.42774634675273	6.353180416848934	2.5456970330760864	2.208721703885798	244.55323811548638
1153	105-14323_AM	105-14323	AM	2016 No TNC	1.0	4	8.0	357.579581837	175.21399510012998							2.6251021334615072	11.199564247518488	15.644715386043037	5.878048992514148	1.9388731089212312	339.71770340629837
1154	105-14324_AM	105-14324	AM	2016 No TNC	1.0	4	9.0	563.295412083	135.19089889992							1.0909315464923115	13.199728293035925	10.24194558392885	3.024065236900002	1.6877941287348317	228.1744054216692
1155	105-14325_AM	105-14325	AM	2016 No TNC	1.0	4	9.0	313.81063	37.6572756							0.6850110620576604	10.510779166649348	3.5827292156880586	1.1101569504217788	1.7287052681706556	65.09833071467429
1156	105-14326_AM	105-14326	AM	2016 No TNC	1.0	4	10.0	254.72275	43.302867500000005							0.7303948156157308	13.965049835959322	3.100802933656365	0.728043070642841	1.5360972738773875	66.51741671782374
1157	105-14327_AM	105-14327	AM	2016 No TNC	1.0	4	10.0	148.123479231	96.28026150015							2.806227824352523	13.89765993393584	6.927803814298922	1.5580178968311214	1.513676866247439	145.737204509031
1158	105-14329_AM	105-14329	AM	2016 No TNC	2.0	3	7.0	1381.18455354	732.0278133762							2.2259127756024273	14.286274084299444	51.239939053157016	12.073121858136354	1.5863050017693228	1161.2193817929265
1159	105-14330_AM	105-14330	AM	2016 No TNC	2.0	4	5.0	568.773628519	153.56887970013							1.1777995116508413	13.754463166055796	11.165021698492586	2.31378943911645	1.475168668087609	226.53999972694703
1160	105-14332_AM	105-14332	AM	2016 No TNC	2.0	4	8.0	605.71788	266.5158672							1.7956927551964927	14.70184691874596	18.128053480149642	4.55108622592303	1.5743089998549575	419.5783283371087
1161	105-14333_AM	105-14333	AM	2016 No TNC	2.0	4	8.0	1118.78061833	268.5073483992							0.8801317426024133	16.361186971193003	16.411238920009804	3.5639973698089378	1.4966002597498005	401.8481673589729
1162	105-14334_AM	105-14334	AM	2016 No TNC	2.0	4	5.0	146.647985	49.860314900000006							1.3507006366446572	15.103272662013886	3.3012921117026024	0.9449445266374238	1.663394372621737	82.93736722180776
1163	105-14335_AM	105-14335	AM	2016 No TNC	2.0	4	5.0	40.7307	2.8511490000000004							0.4150190046450038	10.120018488292045	0.2817335762082376	0.1372984698251289	2.4289150656242984	6.925198760439653
1164	105-14337_AM	105-14337	AM	2016 No TNC	1.0	4	8.0	97.99914	11.7598968							0.48372478788202045	14.884496681522275	0.7900768868186738	0.21948509642556074	1.6411941331985715	19.300273635180655
1165	105-14338_AM	105-14338	AM	2016 No TNC	1.0	3	8.0	304.194506857	106.46807739995							1.496976340417362	14.028277824447866	7.5895329941642675	2.385814646154564	1.8391501535253987	195.81078089567208
1166	105-14339_AM	105-14339	AM	2016 No TNC	1.0	4	9.0	321.506785833	77.16162859992							1.1642008423861092	12.368999811481165	6.23830784832715	1.898508714471604	1.7129858348301763	132.17677678408995
1167	105-14340_AM	105-14340	AM	2016 No TNC	1.0	3	9.0	240.94046833299998	28.912856199959997							0.6397628004948297	11.254171068450841	2.5690791462209317	1.1988016011997398	2.5882352956823658	74.83327491572518
1168	105-14341_AM	105-14341	AM	2016 No TNC	1.0	3	9.0	315.32017	37.838420400000004							0.5768002548678306	12.482657452448292	3.0312792403494613	1.4360675877340559	2.6360114455832817	99.74250925719194
1169	105-14342_AM	105-14342	AM	2016 No TNC	1.0	3	10.0	371.594265349	159.78553410007							1.793569364305655	14.384723843667992	11.10800150469388	3.433384112781278	1.8201094527736505	290.8271610320239
1170	105-14343_AM	105-14343	AM	2016 No TNC	1.0	3	10.0	456.49242075800004	301.28499770028003							2.4992631800295175	15.84466986767368	19.01491165271686	4.988608221638705	1.6650261387950462	501.6473963977717
1171	105-14344_AM	105-14344	AM	2016 No TNC	2.0	3	6.0	216.982454011	69.28683721479251							1.367049065387645	14.015005375514558	4.94376101602092	2.5287440339797618	2.9169687557943837	202.1075393433613
1172	105-14346_AM	105-14346	AM	2016 No TNC	2.0	4	8.0	1519.010485	151.9010485							0.44003032670426917	13.635423823941151	11.140177999696006	3.398024661253601	1.7149416127836958	260.5014290981244
1173	105-14347_AM	105-14347	AM	2016 No TNC	1.0	4	8.0	1682.56501425	615.3140257112251							1.577860844151902	13.906169280595716	44.2475575620827	11.879644584150837	1.6172931724976003	995.1431727247773
1174	105-14351_AM	105-14351	AM	2016 No TNC	1.0	4	9.0	108.85457	13.062548399999999							0.8100195650211977	8.888674188766762	1.4695721906994919	0.7965918506685772	2.763721668846058	36.101248063430404
1175	105-14353_AM	105-14353	AM	2016 No TNC	2.0	4	9.0	254.896361483	45.9068347030883							0.7229924254180303	14.9462146768025	3.0714689769804195	1.0535861328886729	1.8288817100265335	83.95817035368954
1176	105-14354_AM	105-14354	AM	2016 No TNC	1.0	4	9.0	119.042304074	32.141422099980005							1.1368534867304632	14.249857337897106	2.255560974249249	0.7242878870654292	1.7615119909737311	56.61750043606286
1177	105-14355_AM	105-14355	AM	2016 No TNC	1.0	4	8.0	30.454194117600004	20.708851999968005							3.094043266652621	13.18662878432875	1.5704432375148691	0.3608140319110167	1.5246068327075595	31.572857256680827
1178	105-14356_AM	105-14356	AM	2016 No TNC	1.0	4	8.0	9.19475136364	2.0228453000008							1.0175464678998702	12.97238054124809	0.1559347795548233	0.05219912314453764	1.8028835922030237	3.6469546009364455
1179	105-14357_AM	105-14357	AM	2016 No TNC	1.0	4	8.0	144.48916172399998	41.901856899959995							1.386176876766373	12.552510643944759	3.3381255820860942	1.2678757352510968	1.953527916507269	81.85644720756459
1180	105-14358_AM	105-14358	AM	2016 No TNC	1.0	4	8.0	194.14676	34.9464168							0.757915726838584	14.249605355266779	2.452448045312602	0.8596305065699295	1.8530488006736365	64.75741573908103
1181	105-14360_AM	105-14360	AM	2016 No TNC	2.0	4	9.0	112.57550035700001	31.521140099960007							1.1676718649190494	14.38760366223664	2.190854074100889	0.6020869319665341	1.6334711486829168	51.48887292687682
1182	105-14361_AM	105-14361	AM	2016 No TNC	1.0	3	9.0	85.9167006897	24.915843200012997							1.9473299545525993	8.935311634949747	2.7884694141563795	1.4701708321449962	3.0497977585032157	75.98828274261723
1183	105-14362_AM	105-14362	AM	2016 No TNC	1.0	3	9.0	102.963321667	67.95579230022001							4.5843959209558305	8.63799739001241	7.867077197637632	4.604677183221792	3.6451573531197976	247.7095559902287
1184	105-14363_AM	105-14363	AM	2016 No TNC	1.0	3	9.0	52.084525	11.4585955							0.9491649430510648	13.906961162692083	0.823946753424446	0.23177127538797412	1.7250095441479927	19.76618660003124
1185	105-14364_AM	105-14364	AM	2016 No TNC	1.0	3	9.0	91.77101357139999	25.695883799992							1.3837282314711832	12.14111240770032	2.1164357051578544	0.8303554348877412	2.167484508925336	55.69543007962816
1186	105-14366_AM	105-14366	AM	2016 No TNC	2.0	3	1.0	646.004832105	122.74091809995							0.6034684839782569	18.890795961451975	6.4973926112172125	2.264947159493313	1.9718937460717711	242.03204878839884
1187	105-14367_AM	105-14367	AM	2016 No TNC	2.0	3	2.0	801.8480222219999	360.83160999989997							1.504077991750255	17.951196778420268	20.10069938254299	5.933773194849649	1.7714863367847322	639.20826699486
1188	105-14368_AM	105-14368	AM	2016 No TNC	1.0	3	5.0	570.070492826	262.23242669996							1.464937097600838	18.840399389981435	13.918623553139996	3.8327609877423012	1.705849295854843	447.3290004364335
1189	105-14369_AM	105-14369	AM	2016 No TNC	1.0	2	5.0	924.2136505410001	341.95905070017005							1.1341733749322185	19.573726989779438	17.47030858654187	5.062505585802364	1.7531034530818532	599.4895925950607
1190	105-14370_AM	105-14370	AM	2016 No TNC	1.0	2	5.0	1115.11568826	512.9532165996001							1.3250333335052622	20.829664659821475	24.626090960986044	5.500318529964781	1.5523170596362448	796.266028922845
1191	105-14371_AM	105-14371	AM	2016 No TNC	1.0	2	5.0	1179.15451	212.2478118							0.7939092158261959	13.603570514999987	15.602360539533704	5.490506713893267	1.985604023500049	421.4401090891611
1192	105-14372_AM	105-14372	AM	2016 No TNC	0.0	3	6.0	934.83866	84.1354794							0.42384994965976197	12.740357771269654	6.603855316349989	2.789916993598277	2.322764623304275	195.42691511506558
1193	105-14373_AM	105-14373	AM	2016 No TNC	0.0	3	6.0	1132.8187599999999	101.95368839999999							0.3714959106740772	14.53582622269443	7.013958947914648	2.8286679626984608	2.2217987143195783	226.52057380725887
1194	105-14374_AM	105-14374	AM	2016 No TNC	0.0	3	6.0	1012.9183199999999	91.16264879999999							0.3611609619336238	14.951782083780257	6.097109246856502	1.975832176331297	1.8751667665633405	170.94516938164537
1195	105-14375_AM	105-14375	AM	2016 No TNC	0.0	3	6.0	1489.45166	402.1519482							1.4499787413651009	11.172577595688269	35.99455405484934	11.108913696056419	1.8184497351523978	731.2931036953108
1196	105-14376_AM	105-14376	AM	2016 No TNC	0.0	3	6.0	476.93537000000003	47.693537000000006							0.5050952082611031	11.878948566263908	4.0149628339539385	0.9419256561215085	1.5834422097923662	75.51995962009399
1197	105-14378_AM	105-14378	AM	2016 No TNC	1.0	4	5.0	257.23496	36.0128944							0.9287526218538804	9.04438900342783	3.9817940588746343	1.451021437652444	1.8994644410183754	68.40521233094978
1198	105-14379_AM	105-14379	AM	2016 No TNC	1.0	4	5.0	599.30584	35.9583504							0.5330407042128625	6.753705620504337	5.324240116541351	2.969403810055677	2.8759297297079573	103.41368894661602
1199	105-14380_AM	105-14380	AM	2016 No TNC	1.0	4	5.0	242.871124	48.5742248							1.0396520979662167	11.542322689940782	4.208357893366886	1.1572131194979671	1.6338870672503378	79.36479770243064
1200	105-14381_AM	105-14381	AM	2016 No TNC	1.0	4	5.0	277.878965	38.9030551							0.6857216732983705	12.249868025310324	3.175793814236989	0.8765588792498274	1.636553783350162	63.66694200778482
1201	105-14382_AM	105-14382	AM	2016 No TNC	1.0	4	5.0	524.0962400000001	36.686736800000006							0.3959160625051894	10.60830917903198	3.458301995242913	1.1653809452429125	1.8098252708321414	66.3965833650075
1202	105-14383_AM	105-14383	AM	2016 No TNC	1.0	4	5.0	502.71543703699996	135.73316799999							1.5860742066660936	10.213897894507838	13.289066466287636	4.687471536011419	1.8602954415902124	252.5037937029799
1203	105-14384_AM	105-14384	AM	2016 No TNC	1.0	4	5.0	539.410176061	178.00535810013002							2.0232476566987936	9.78624635221692	18.189339578581702	6.97287088921981	1.966336044168315	350.01835168737404
1204	105-14385_AM	105-14385	AM	2016 No TNC	1.0	4	2.0	1313.7585800000002	472.95308880000005							2.3779390057102754	9.08349623271696	52.0672961911424	15.232943480954102	1.6804264697872213	794.7628893871463
1205	105-14386_AM	105-14386	AM	2016 No TNC	1.0	4	2.0	1075.65900333	225.88839069929998							1.0758728672198645	11.71142091589254	19.28787226772515	4.6293134942381045	1.5481728696797776	349.714278056282
1206	105-14387_AM	105-14387	AM	2016 No TNC	1.0	4	2.0	879.346767895	167.07588590005							1.0976914458025409	10.385432120831794	16.087523750207563	4.509153278960551	1.6476826850348776	275.28804428437525
1207	105-14388_AM	105-14388	AM	2016 No TNC	2.0	4	2.0	248.12746600000003	49.62549320000001							1.1125827682862244	10.785714413395326	4.601039050168767	1.3362039712194396	1.6746054826979238	83.10312299430855
1208	105-14389_AM	105-14389	AM	2016 No TNC	2.0	4	2.0	19.5707610714	5.4798130999920005							1.3381547025038247	12.554602220928176	0.436478432654545	0.15488474817396478	1.8672885161261723	10.232392072132823
1209	105-14391_AM	105-14391	AM	2016 No TNC	1.0	4	5.0	160.317475	22.4444465							0.7821848984191752	10.73914878307765	2.0899651316282277	0.8694949576200437	2.092736669430728	46.97031621562616
1210	105-14393_AM	105-14393	AM	2016 No TNC	1.0	4	5.0	425.6444585	85.1288917							1.052473685351269	11.40171024418053	7.466326531447338	3.3775228955181578	2.2523240521798598	191.73785031132442
1211	105-14394_AM	105-14394	AM	2016 No TNC	1.0	3	5.0	668.660825	93.61251550000001							0.5517310856571315	15.224808277741502	6.148682715227387	2.516066669437345	2.2521064114455713	210.82534634909797
1212	105-14395_AM	105-14395	AM	2016 No TNC	1.0	3	5.0	360.78211	25.254747700000003							0.3326251367925221	12.626826825237169	2.0000866448507457	1.0135730628194959	2.8789172982146556	72.7063300155768
1213	105-14396_AM	105-14396	AM	2016 No TNC	1.0	3	5.0	211.873465517	61.44330499992999							1.2498905410563144	13.921219041544882	4.413644007508657	1.7709212118134279	2.2114392843625144	135.8781384379129
1214	105-14397_AM	105-14397	AM	2016 No TNC	1.0	4	5.0	1061.09550758	350.1615175014							1.696831835620453	11.668805113360015	30.00834396492646	10.078832439467584	1.806355866516875	632.5163113671053
1215	105-14398_AM	105-14398	AM	2016 No TNC	1.0	4	2.0	661.660658333	238.19783699988							1.8077537251981899	11.948530211233237	19.935325331976124	5.739983436852828	1.6679262018276533	397.2964135507723
1216	105-14399_AM	105-14399	AM	2016 No TNC	1.0	4	2.0	550.094882	220.0379528							1.9112670651433492	12.557114825917825	17.522970511175284	2.765227197927072	1.3765469319482928	302.8925688390233
1217	105-14402_AM	105-14402	AM	2016 No TNC	1.0	4	5.0	31.6816808333	11.405405099988							1.9466159635364266	11.096179423474558	1.0278677610294635	0.4813701520214755	2.329795683489651	26.572263570402892
1218	105-14403_AM	105-14403	AM	2016 No TNC	1.0	4	5.0	55.3903045946	20.494412700002							1.5886618109288881	13.974025086572512	1.4666076934193326	0.6119616258631293	2.0977911464591696	42.992997513944566
1219	105-14404_AM	105-14404	AM	2016 No TNC	1.0	4	5.0	149.429471923	68.73755708458							2.373332344953897	11.62921832615741	5.910763316737269	2.7047205422595093	2.2771621415992525	156.52656269902306
1220	105-14410_AM	105-14410	AM	2016 No TNC	1.0	4	5.0	152.166074857	53.25812619995							1.600616369466768	13.119945791255386	4.059325171560331	0.7919554660475263	1.4497428311560576	77.21058665918211
1221	105-14411_AM	105-14411	AM	2016 No TNC	1.0	4	5.0	22.5720354571	9.480254891982							1.9905150364625348	12.660040008933795	0.7488329330153839	0.17876348671282408	1.545174771243581	14.648650684049127
1222	105-14412_AM	105-14412	AM	2016 No TNC	1.0	4	2.0	129.346772656	69.84725723424002							2.9619010820552845	10.938920342848657	6.385205764836089	2.0549356325238346	1.7636383714349897	123.18530299779587
1223	105-14413_AM	105-14413	AM	2016 No TNC	0.0	3	3.0	592.0806150000001	106.5745107							0.8572284015995625	12.598742621975104	8.4591386535756	3.198797552884729	2.1004739853347947	223.85698722513473
1224	105-14414_AM	105-14414	AM	2016 No TNC	0.0	3	3.0	1218.645294	548.3903822999999							2.209051161615769	12.222442136763986	44.867496705138166	15.047465041169172	1.918732827004941	1052.2146285327992
1225	105-14415_AM	105-14415	AM	2016 No TNC	0.0	3	3.0	1142.910245	205.7238441							0.8889080707228407	12.14973781396503	16.932369014871988	4.010016998540233	1.5897168240422312	327.04265607241115
1226	105-14416_AM	105-14416	AM	2016 No TNC	0.0	3	3.0	1162.23002889	209.2014052002							0.8150379482439452	13.2509167496671	15.787692968900112	3.7369207799524267	1.5893564987788398	332.4956129086033
1227	105-14417_AM	105-14417	AM	2016 No TNC	0.0	3	3.0	654.4392054	73.68985452804							0.6130822723768393	11.019728190488818	6.687084586318751	2.0231697427703974	1.7969210228393955	132.4148487714119
1228	105-14419_AM	105-14419	AM	2016 No TNC	0.0	3	6.0	620.352269524	130.27397660004							1.2843369204379937	9.810509843245072	13.279022057119573	5.182441783656198	2.1575089938418195	281.067276178125
1229	105-14420_AM	105-14420	AM	2016 No TNC	0.0	3	6.0	2609.140285	156.5484171							0.30868896253771855	11.662224559001256	13.423546794866954	3.854572644478517	1.7443177214680199	273.0701782152972
1230	105-14422_AM	105-14422	AM	2016 No TNC	0.0	4	3.0	32.435241276	5.465338155006							1.2272235344905542	8.238107985923584	0.6634215240131105	0.22088402158367842	1.797309901197438	9.822906379384422
1231	105-14423_AM	105-14423	AM	2016 No TNC	0.0	4	3.0	18.006510000000002	1.2604557000000003							0.41399014801800255	10.145168961405723	0.12424196233646073	0.045117310735847585	1.895120507222045	2.388715445514918
1232	105-14424_AM	105-14424	AM	2016 No TNC	0.0	4	3.0	20.488161428599998	2.868342600004							0.8685129910201425	9.67170334451012	0.2965705727142816	0.08378551336696506	1.6535314028449617	4.742894563224579
1233	105-14425_AM	105-14425	AM	2016 No TNC	1.0	4	3.0	557.672107	111.5344214							0.973883047872865	12.321808071523732	9.051790187980707	2.145634064137555	1.5412760016434404	171.90532706100657
1234	105-14426_AM	105-14426	AM	2016 No TNC	1.0	4	3.0	308.5911075	61.718221500000006							1.3294924581238212	9.026000807055642	6.837825834422123	3.205205381216315	2.3319386971229275	143.92310903345427
1235	105-14431_AM	105-14431	AM	2016 No TNC	0.0	4	3.0	611.601816364	201.82859940012							1.6320603324004936	12.131904444290637	16.63618439519626	3.287732053957311	1.4549735548239247	293.65527473432644
1236	105-14432_AM	105-14432	AM	2016 No TNC	1.0	4	3.0	571.4778299999999	102.86600939999998							0.8789720943095637	12.287079498790511	8.371884418109746	2.156415572186541	1.5901505300292582	163.57243936940463
1237	105-14433_AM	105-14433	AM	2016 No TNC	1.0	4	3.0	512.2655112	128.0663778							1.3795482457828583	10.873124623117393	11.778249789183652	3.234795633059135	1.6330153930257758	209.1343662764545
1238	105-14435_AM	105-14435	AM	2016 No TNC	0.0	2	3.0	1550.72763	108.55093410000002							0.33653269249770845	12.480213939478107	8.697842410908171	3.4462248927585084	2.1864530434718605	237.34152023465842
1239	105-14436_AM	105-14436	AM	2016 No TNC	0.0	2	3.0	1404.4391587999999	351.10978969999996							1.1655093175852949	12.869909981566718	27.281448759384222	9.619990524974677	1.9886003577907005	698.2170534212376
1240	105-14437_AM	105-14437	AM	2016 No TNC	0.0	2	3.0	1692.08851333	304.5759323994							0.7017139685663847	15.390886434916792	19.789369097573136	6.454170656260951	1.8830566187977285	573.5337254311797
1241	105-14439_AM	105-14439	AM	2016 No TNC	1.0	4	10.0	43.440940000000005	8.358036856							0.8135188081073932	14.19020664913265	0.5890003621977464	0.25494613134255223	2.163855155451899	18.085581140312584
1242	105-14440_AM	105-14440	AM	2016 No TNC	1.0	4	6.0	52.57571	26.8136121							1.739849467307529	17.587728464436896	1.524563683946919	0.2928865089354271	1.4436193396216905	38.70864899267417
1243	105-14441_AM	105-14441	AM	2016 No TNC	1.0	2	6.0	112.372063529	19.103250799930002							0.7267486003550154	14.035114749470889	1.3611039981450939	0.6582618053585645	2.704821216565774	51.670878069027765
1244	105-14442_AM	105-14442	AM	2016 No TNC	1.0	2	6.0	65.0885805882	11.065058699994001							0.6873766230367864	14.839026609512914	0.7456728120495774	0.269756308824414	2.027453379480305	22.433890655450785
1245	105-14443_AM	105-14443	AM	2016 No TNC	1.0	2	6.0	42.97382375	6.8758118							0.5984986486863239	16.040136466592774	0.4286629240543209	0.11282407242335347	1.6676324490350505	11.466326871138099
1246	105-14445_AM	105-14445	AM	2016 No TNC	1.0	2	6.0	599.77122	101.9611074							0.5864133256651923	17.393874855128384	5.861897262641162	2.070111937242515	1.9908043124279668	202.9846123118511
1247	105-14446_AM	105-14446	AM	2016 No TNC	1.0	2	6.0	736.247621314	121.03910894402159							0.6182368814172478	15.955049426018942	7.586257222533902	2.6378063253896276	1.9682559545771352	238.23594691578108
1248	105-14447_AM	105-14447	AM	2016 No TNC	1.0	2	6.0	546.83492	185.92387280000003							1.1353226550819777	17.96846025108782	10.34723455443235	2.6834310589664923	1.6558134565116847	307.8552504690068
1249	105-14448_AM	105-14448	AM	2016 No TNC	1.0	2	6.0	788.026884706	133.96457040002002							0.6092325605371435	16.74237501522726	8.001527279025746	2.741826831434477	1.9477300757309404	260.92682285049386
1250	105-14449_AM	105-14449	AM	2016 No TNC	1.0	2	6.0	736.785241765	125.25349110005001							0.5321005453571391	19.169309426574426	6.534063815904135	1.4465946404305852	1.5470017295873184	193.76736736862716
1251	105-14450_AM	105-14450	AM	2016 No TNC	1.0	2	6.0	475.831492759	137.99113290011							1.0354331227660987	16.804561895332192	8.211528140965093	1.5096761302766286	1.4509928411406985	200.2241459789543
1252	105-14452_AM	105-14452	AM	2016 No TNC	2.0	4	10.0	83.9391611765	42.808972200015							2.324134346517004	13.166192413040923	3.2514314584688377	0.7479827918020311	1.5252733741650262	65.29538547205368
1253	105-14453_AM	105-14453	AM	2016 No TNC	2.0	4	10.0	651.12272375	52.0898179							0.41507518243985103	11.56417006621583	4.504414722521066	2.5032692019715688	2.8612914667531624	149.04415146199614
1254	105-14454_AM	105-14454	AM	2016 No TNC	2.0	3	10.0	225.534665263	42.851586399969996							0.8212774283746401	13.880814942840107	3.087108831608865	1.4718963777859222	2.656858823873764	113.85061544374926
1255	105-14456_AM	105-14456	AM	2016 No TNC	0.0	2	3.0	2459.92225	172.932534175							0.452173089028806	9.328286230079671	18.538510709219846	7.228338428305068	2.155760236558498	372.80108078175857
1256	105-14461_AM	105-14461	AM	2016 No TNC	2.0	4	10.0	49.870218	12.4675545							1.3095771297641836	11.454079075663957	1.0884816158192356	0.3268716891240456	1.7017033415013096	21.21607915299969
1257	105-14462_AM	105-14462	AM	2016 No TNC	2.0	4	10.0	88.7938033333	26.63814099999							1.7086126673902424	10.534862782852615	2.528570286017239	0.7999433554501693	1.74751688677628	46.550601229810106
1258	105-14463_AM	105-14463	AM	2016 No TNC	2.0	4	10.0	18.409882692300002	4.786569499998							1.1657874955222736	13.381512548314982	0.35770018394525455	0.12375250554832821	1.8383012801674328	8.799156839456712
1259	105-14475_AM	105-14475	AM	2016 No TNC	2.0	3	11.0	148.09052	20.732672800000003							0.6147531243599075	13.66402164892816	1.5173184976347227	0.590511488247758	2.1522636666465553	44.62217837991131
1260	105-14476_AM	105-14476	AM	2016 No TNC	2.0	3	11.0	770.547562353	261.98617120002							1.6891314147610696	12.077213070414427	21.69260156896694	7.554114186377253	1.9704176205607309	516.2221680757597
1261	105-14477_AM	105-14477	AM	2016 No TNC	2.0	3	9.0	994.152936364	328.07046900012							1.1949543399014153	16.56967077221839	19.79945609723162	7.804192148418563	2.1763734737261924	714.0038662447723
1262	105-14478_AM	105-14478	AM	2016 No TNC	3.0	3	9.0	716.2869092	179.0717273							0.9567041310366238	15.678828504426916	11.421244083984918	3.645658877732758	1.8569758036410817	332.53186471231413
1263	105-14479_AM	105-14479	AM	2016 No TNC	3.0	3	9.0	800.649853448	464.37691499984							2.2067259356148634	15.769969183012126	29.44691328249902	8.135444030522123	1.7087542434152467	793.5060240500579
1264	105-14480_AM	105-14480	AM	2016 No TNC	3.0	3	10.0	469.64217574099996	253.60677490013998							2.1392470420858407	15.145515857957605	16.744677254878212	4.855001919679866	1.7536587641778563	444.73974345851127
1265	105-14482_AM	105-14482	AM	2016 No TNC	3.0	4	9.0	54.1592533333	14.622998399991001							0.9323521587493466	17.375408903145157	0.8415916126925834	0.2658830142673357	1.7462511215051186	25.535427355751843
1266	105-14483_AM	105-14483	AM	2016 No TNC	3.0	4	9.0	124.303143871	38.53397460001							0.9960819145507586	18.67316304843137	2.063601892195068	0.6056384188695983	1.6829394625099516	64.85034650171295
1267	105-14485_AM	105-14485	AM	2016 No TNC	3.0	3	10.0	265.055179844	169.63531510016							1.3316226975290737	28.836997199923143	5.882558226298684	1.0107800786776755	1.4224123772808408	241.2913718224031
1268	105-14486_AM	105-14486	AM	2016 No TNC	3.0	3	9.0	506.029308	177.1102578							1.3908812788409155	15.098341116144903	11.730444850700392	4.814776838201615	2.2585906102336226	400.01956524313624
1269	105-14488_AM	105-14488	AM	2016 No TNC	2.0	4	11.0	513.5255099999999	25.6762755							0.396044527371672	7.574905831698615	3.38964946502078	1.8134508462371166	2.7157686136901518	69.7308231193614
1270	105-14489_AM	105-14489	AM	2016 No TNC	2.0	4	11.0	766.748143333	230.0244429999							1.6260519308518704	11.069757157491274	20.779538315728523	5.84288617289281	1.6500318617172147	379.54765992359034
1271	105-14490_AM	105-14490	AM	2016 No TNC	2.0	4	11.0	675.474313824	229.66126670016							1.8401737979943908	11.085909397380837	20.716502225286085	6.988990766829093	1.8110213312875314	415.92145296450457
1272	105-14491_AM	105-14491	AM	2016 No TNC	3.0	3	11.0	365.34556000000003	51.14837840000001							0.3379032892039989	24.859183880062066	2.057524440334616	0.4091719298610122	1.488122667082428	76.11506128154926
1273	105-14493_AM	105-14493	AM	2016 No TNC	3.0	4	7.0	140.845504717	74.64811750001002							2.025450020237163	15.700214610221037	4.754592172989351	1.3034540546388864	1.6317411632089949	121.80640608082807
1274	105-14494_AM	105-14494	AM	2016 No TNC	3.0	4	7.0	200.686757222	108.37084889988002							1.9960111090528851	16.232374586018175	6.676216614248522	1.483554951593335	1.5077148572186503	163.39233897574653
1275	105-14495_AM	105-14495	AM	2016 No TNC	3.0	3	7.0	1661.1624199999999	299.00923559999995							0.9238984806939075	11.689596016965524	25.579090600396906	9.39893715882696	2.052278574510899	613.6502478027614
1276	105-14496_AM	105-14496	AM	2016 No TNC	3.0	3	7.0	1860.27713594	1785.8660505024							4.196702610316501	13.72506116073257	130.1171652051917	46.89880311277011	2.021731836023481	3610.5422491742197
1277	105-14497_AM	105-14497	AM	2016 No TNC	3.0	3	7.0	3077.13875067	923.1416252009999							1.2674601361637317	14.20163008398928	65.00251166531488	22.772794135554033	1.979098601779252	1826.9882996795252
1278	105-14498_AM	105-14498	AM	2016 No TNC	3.0	3	7.0	2419.7088	338.759232							0.7697411614787377	10.9127592759401	31.042491035872043	16.65169953204808	3.13229174324588	1061.0927453419154
1279	105-14499_AM	105-14499	AM	2016 No TNC	2.0	3	11.0	1266.7150496	633.3575248							2.320670754215948	12.927296965973818	48.99380949219873	15.322489726083866	1.8332817039445608	1161.1227622714534
1280	105-14500_AM	105-14500	AM	2016 No TNC	2.0	3	11.0	1383.43731333	124.5093581997							0.4752152369189869	11.363272009143456	10.957174843611378	3.411153134532363	1.8281172015035703	227.61769947304117
1281	105-14502_AM	105-14502	AM	2016 No TNC	3.0	4	7.0	164.16014377	104.143195207688							1.7437080878459377	21.82934188658938	4.770789506561682	2.226988939689915	2.322187252330159	241.84000032822436
1282	105-14503_AM	105-14503	AM	2016 No TNC	3.0	4	7.0	899.740026429	125.96360370006							0.6092863779947464	13.786620386370151	9.13665569733038	4.488552239763535	2.4504154975362225	308.6631666321381
1283	105-14505_AM	105-14505	AM	2016 No TNC	3.0	4	7.0	318.091681818	104.97025499994							1.3259663921449862	14.932505165511762	7.029647995192406	2.9923304951971605	2.1329679822267287	223.8981930010472
1284	105-14506_AM	105-14506	AM	2016 No TNC	3.0	4	7.0	1280.48099629	185.797792561679							0.5692295293272085	15.29435763863114	12.14812658050986	4.125769388733825	1.8181083934159417	337.80052613454257
1285	105-14507_AM	105-14507	AM	2016 No TNC	3.0	4	7.0	661.321840411	482.76494350003003							3.0625150757659214	14.301970412029993	33.75513510319921	8.947070175160954	1.6086780201546447	776.6133535096972
1286	105-14508_AM	105-14508	AM	2016 No TNC	3.0	4	7.0	157.14130166700002	56.57086860012001							1.986055014255998	10.87583165871749	5.2015211687076635	1.8738230157702123	1.8853114172609273	106.65370445617394
1287	105-14559_AM	105-14559	AM	2016 No TNC	3.0	4	10.0	780.10549042	348.863175315824							1.261537742504503	21.269280415448392	16.402208654996915	2.624042173334846	1.3806254648315146	481.64938358300765
1288	105-14561_AM	105-14561	AM	2016 No TNC	3.0	4	10.0	131.31353333299998	19.697029999949997							0.7134719797352472	12.614370648921195	1.5614754432187645	0.3403328517766498	1.4983252170782433	29.51255675047175
1289	105-14562_AM	105-14562	AM	2016 No TNC	3.0	4	10.0	202.066995	40.413399							0.97650634899742	12.288706583751772	3.288661725672165	0.8744801844542028	1.6108080080180105	65.09822674042705
1290	105-14563_AM	105-14563	AM	2016 No TNC	3.0	4	10.0	135.61535600000002	33.903839000000005							1.0798425657002657	13.89091380211769	2.4407205661899156	0.7404277377043071	1.7102678315093298	57.984645206371454
1291	105-14564_AM	105-14564	AM	2016 No TNC	3.0	4	10.0	96.83836	29.051508							1.406475865969355	12.797944447908637	2.270013604000869	0.6868251571339179	1.7080235520787752	49.620659887404955
1292	105-14566_AM	105-14566	AM	2016 No TNC	3.0	4	10.0	357.56189	37.901560339999996							0.31900434073328965	19.93703278576204	1.9010632498466506	0.752182972793782	2.012242584187248	76.2671337232905
1293	105-14567_AM	105-14567	AM	2016 No TNC	3.0	4	10.0	703.1863400000001	70.31863400000002							0.2947771452276621	20.354359546314505	3.4547210311381362	1.1827134705549625	1.826729654316376	128.4531339788198
1294	105-14569_AM	105-14569	AM	2016 No TNC	2.0	4	10.0	223.288478065	69.21942820014999							1.7134920708617796	10.855025428069451	6.376717277986199	2.0260304017870387	1.7515058960363126	121.23823661282492
1295	105-14570_AM	105-14570	AM	2016 No TNC	2.0	4	10.0	697.21993	104.5829895							0.6607098805979205	13.621712440345677	7.677668278346507	2.769972853666761	1.887126431696227	197.36132379125897
1296	105-17541_AM	105-17541	AM	2016 No TNC	1.0	3	8.0	340.328440769	44.242697299970004							0.48634860679410513	16.037878778795633	2.7586377170068883	0.8735632687754384	1.8476094432136891	81.74322532466937
1297	105-17542_AM	105-17542	AM	2016 No TNC	1.0	4	8.0	380.09746	45.6116952							0.47084322740037504	15.291714058950623	2.9827719132180825	0.9987921307051114	1.8032059480959433	82.24728008737918
1298	105-17543_AM	105-17543	AM	2016 No TNC	0.0	3	3.0	814.02567	73.2623103							0.45402997292188874	11.893487923822631	6.159867548463706	2.011378856510053	1.8845260247028288	138.0647303902041
1299	105N04182_AM	105N04182	AM	2016 No TNC	3.0	1	10.0	16427.124	6735.12084							0.5851930730114617	42.037408053048125	160.21731957167225	64.67013784390063	2.2317169151514773	15030.883104217226
1300	105N04185_AM	105N04185	AM	2016 No TNC	2.0	1	9.0	15718.714366799999	14461.374404599666							1.2450535941759278	44.33592277329716	326.1773636368189	120.55566017307196	2.0536652627474186	29698.822266310966
1301	105N04186_AM	105N04186	AM	2016 No TNC	2.0	1	9.0	16678.91699	6171.1992863000005							0.4428887402630055	50.12545585786789	123.11507557753902	36.489594298890225	1.7420111594428003	10750.298023880045
1302	105N04191_AM	105N04191	AM	2016 No TNC	3.0	1	2.0	14045.58969	842.7353814							0.09026040986964422	39.884596194490896	21.129344704670817	4.237474963250523	1.4387372451504692	1212.474781026266
1303	105N04400_AM	105N04400	AM	2016 No TNC	1.0	1	6.0	13066.135859999999	3135.8726063999993							0.28685362328358655	50.199819110403936	62.46780689594335	11.725531711447736	1.4047953152104107	4405.2591465673795
1304	105N04401_AM	105N04401	AM	2016 No TNC	1.0	1	6.0	17629.356330000002	5817.687588900001							0.4049446434414482	48.89557207555191	118.98189021923481	29.821927170979215	1.5851723581142798	9222.037554068795
1305	105N04402_AM	105N04402	AM	2016 No TNC	1.0	1	6.0	19769.24252	1186.1545512							0.0805359833074719	44.70051587072386	26.535589759868063	8.025063055747841	1.7646543788562445	2093.1528227753433
1306	105N04862_AM	105N04862	AM	2016 No TNC	2.0	1	11.0	7561.65052	2949.0437028							0.3496454938262739	66.9249294304551	44.06495050345168	4.088758246406959	1.190480117737552	3510.77789452253
1307	105N04863_AM	105N04863	AM	2016 No TNC	2.0	1	11.0	0.0	0.0							0.25407354081051003	63.761066769570014	0.0	0.0	1.1939695240549582	0.0
1308	105N04864_AM	105N04864	AM	2016 No TNC	2.0	1	11.0	2796.9126899999997	475.4751573							0.16466894440708327	61.94246302316885	7.676077671017928	0.8258376868546882	1.2201682441482269	580.1596878188429
1309	105N04866_AM	105N04866	AM	2016 No TNC	2.0	1	7.0	7454.37735	3652.6449015							0.46612167904383217	63.07365935072791	57.91078144347186	5.849138035502645	1.2068085770926422	4408.043196203909
1310	105N04867_AM	105N04867	AM	2016 No TNC	2.0	1	11.0	7908.046109999999	3954.0230549999997							0.47939317520987584	62.57911366148705	63.184388906316784	7.122811492511784	1.2307810417341252	4866.536614673648
1311	105N04868_AM	105N04868	AM	2016 No TNC	2.0	1	9.0	3471.6096799999996	1562.224356							0.4729608188272146	57.08718127423539	27.36558928168807	5.178054045204886	1.4087226025695405	2200.7407605818444
1312	105N04870_AM	105N04870	AM	2016 No TNC	1.0	1	10.0	4113.765539999999	1686.6438713999996							0.41570949159946335	59.17594016280516	28.502189686546526	4.472500679581742	1.3286561676214546	2240.969782316537
1313	105N04871_AM	105N04871	AM	2016 No TNC	2.0	1	10.0	4844.5590600000005	1792.4868522000002							0.35362698736082426	62.77801410373742	28.55278042465645	2.809755116594702	1.2016055443534657	2153.862139784211
1314	105N04872_AM	105N04872	AM	2016 No TNC	1.0	1	6.0	2711.51592	1165.9518455999998							0.45355274411070895	56.88423305780376	20.49692477026456	3.751960737504668	1.3928216535518527	1623.9629775504263
1315	105N05618_AM	105N05618	AM	2016 No TNC	3.0	1	7.0	8499.02822174	3967.006412779363							0.5858572213371184	47.80277340626107	82.98695096757245	13.597298828679941	1.3451868484675917	5336.364854257397
1316	105N06039_AM	105N06039	AM	2016 No TNC	1.0	2	2.0	1054.68922	21.0937844							0.05628172360630166	21.32130864353345	0.9893287861764314	0.2788611405041512	1.7268890268674506	36.42662481546781
1317	105N06595_AM	105N06595	AM	2016 No TNC	0.0	3	3.0	3882.19395	232.931637							0.32282790372724507	11.151452394405204	20.88800891235155	8.837743159654817	2.3262346958098896	541.8536557411946
1318	105N06596_AM	105N06596	AM	2016 No TNC	1.0	3	2.0	1646.00279	49.3800837							0.11939000205357503	15.07663932522816	3.2752712746381705	1.2736464793409317	2.150761740506355	106.20479476496149
1319	105N08351_AM	105N08351	AM	2016 No TNC	3.0	2	4.0	216.13564	25.936276799999998							0.23053459628895082	31.231754868477783	0.8304457085175668	0.1619849662505282	1.4785522830409614	38.34814127622232
1320	105N10293_AM	105N10293	AM	2016 No TNC	2.0	2	11.0	2037.45834	39.934183464							0.10085009589632613	11.660871410662095	3.4246311495628237	1.7946644775628238	3.0220554748855952	120.683317772467
1321	105N10294_AM	105N10294	AM	2016 No TNC	2.0	2	11.0	1494.89945	44.84698349999999							0.12119388052766508	14.852235048197103	3.0195444224028707	1.420151287595481	2.612815402990324	117.1768892664529
1322	105N10302_AM	105N10302	AM	2016 No TNC	2.0	2	9.0	1699.23510212	560.7475836996							0.8243000165921132	24.02038044577354	23.344658714523618	9.244895483451256	2.1854755943154505	1225.5001587468362
1323	105N10310_AM	105N10310	AM	2016 No TNC	1.0	2	11.0	1668.8786699999998	66.75514679999999							0.2875780390809598	8.345560765592205	7.998880923044003	5.076151203249435	4.330073936030869	289.0547212545944
1324	105N10316_AM	105N10316	AM	2016 No TNC	3.0	2	11.0	1710.54063	51.316218899999996							0.06430727025026736	27.990614327040515	1.83333664279121	0.39429517055410873	1.5300717915178288	78.51749898624406
1325	105N10319_AM	105N10319	AM	2016 No TNC	3.0	2	7.0	1498.573876	149.8573876							0.20942897364999916	28.64933106164809	5.230746479823018	1.555068589223503	1.7786634803946448	266.5458625914653
1326	105N10323_AM	105N10323	AM	2016 No TNC	2.0	3	11.0	851.5736199999999	51.09441719999999							0.3164112348268192	11.377598529238005	4.490791010835741	2.4053045945121077	3.124878370176472	159.66383914505266
1327	105N10348_AM	105N10348	AM	2016 No TNC	3.0	2	7.0	3203.36881	320.336881							0.37014281028156565	16.209959597582976	19.76173222836191	7.682664317372854	2.150269837851742	688.8107331658027
1328	105N10349_AM	105N10349	AM	2016 No TNC	3.0	2	7.0	3053.4135699999997	488.54617119999995							0.3389403493961967	28.323567899489877	17.24875103778147	5.812745157611076	1.9251120661470318	940.5061290470534
1329	105N10350_AM	105N10350	AM	2016 No TNC	3.0	2	7.0	3004.43422	180.2660532							0.15995962462986454	22.505679219553993	8.009802834271998	2.064352530833331	1.6509299475953458	297.6066257626958
1330	105N10351_AM	105N10351	AM	2016 No TNC	3.0	2	7.0	384.79241	9.465893286							0.08925318316539975	16.537225314023225	0.5723991241730934	0.1963207258418604	1.9490038484899233	18.449062443808927
1331	105N10358_AM	105N10358	AM	2016 No TNC	2.0	2	8.0	2065.61505	206.561505							0.2676408138590057	22.418105495527396	9.214048218356846	2.0813995650415476	1.5592531529750693	322.08167795452556
1332	105N10363_AM	105N10363	AM	2016 No TNC	3.0	4	7.0	849.26506	67.9412048							0.34329804883285236	13.982019461861437	4.859183967331921	2.3001932027364975	2.355377129484417	160.02715993553687
1333	105N10373_AM	105N10373	AM	2016 No TNC	2.0	2	9.0	1541.23334	123.2986672							0.3712278565473225	12.930064151551939	9.535812487457845	4.599917083144216	2.6960087065259852	332.4142802742499
1334	105N10378_AM	105N10378	AM	2016 No TNC	3.0	2	10.0	2931.7435800000003	351.80922960000004							0.2197810639159322	32.75987417530225	10.739028719018398	3.1191623642579045	1.7553673679923576	617.5544413983711
1335	105N10400_AM	105N10400	AM	2016 No TNC	2.0	2	10.0	919.5112215380001	119.53645879994002							0.29122251130503274	26.78364376794386	4.463039451824245	0.7838625112248945	1.4313581600350178	171.09948572498385
1336	105N10402_AM	105N10402	AM	2016 No TNC	2.0	2	10.0	294.95177	14.7475885							0.19705831641394334	15.223919774581653	0.968711653658544	0.41678094632221385	2.3659917107174353	34.892672144071774
1337	105N10407_AM	105N10407	AM	2016 No TNC	2.0	4	10.0	1734.64817	69.3859268							0.233090328016735	10.296437524544945	6.738828515648818	3.053967825253646	2.2561992783202522	156.54847797174185
1338	105N10414_AM	105N10414	AM	2016 No TNC	2.0	2	6.0	1799.31905	305.88423850000004							0.5289352105125962	19.284025334813848	15.86205334151791	5.3070416610487445	1.9155914685959095	585.9492376485565
1339	105N10433_AM	105N10433	AM	2016 No TNC	2.0	2	11.0	0.0	0.0							0.08267052877056669	15.676686955719788	0.0	0.0	2.4147132226609043	0.0
1340	105N10438_AM	105N10438	AM	2016 No TNC	2.0	2	8.0	1586.3804599999999	63.45521839999999							0.1872456267518965	12.817388804386013	4.95071339166103	2.1392283052568666	2.3765551411739474	150.80482552283564
1341	105N10463_AM	105N10463	AM	2016 No TNC	1.0	3	6.0	1439.96183	28.7992366							0.07417208266257348	16.17859384452081	1.7800827980951763	0.4989779671355096	1.7218069764157702	49.586726493328385
1342	105N10533_AM	105N10533	AM	2016 No TNC	1.0	2	9.0	1183.56121	47.3424484							0.16785344799498156	14.298187071329954	3.311080500193541	1.2800874328425043	2.139986360211555	101.31219383501937
1343	105N10565_AM	105N10565	AM	2016 No TNC	0.0	2	6.0	2895.1491100000003	115.80596440000001							0.15004705036998675	15.994982867587655	7.2401430722798725	3.139365296073542	2.3851241556292364	276.21160305637943
1344	105N10570_AM	105N10570	AM	2016 No TNC	2.0	2	6.0	679.82692	40.7896152							0.25386033643956757	14.181025876238031	2.87635151053125	1.1257242487313979	2.16281305272676	88.22031217026186
1345	105N10573_AM	105N10573	AM	2016 No TNC	1.0	2	6.0	1938.55269333	232.6263231996							0.5528102165104933	13.024361317792923	17.86086223527929	7.751069832009894	2.3872117163671387	555.3282842774938
1346	105N10586_AM	105N10586	AM	2016 No TNC	1.0	2	6.0	1552.2728	15.522728							0.03377499509391323	17.764621381340454	0.8738001034069159	0.2842547938738504	1.879888211355169	29.1809933752728
1347	105N10711_AM	105N10711	AM	2016 No TNC	2.0	2	5.0	1185.57313	82.9901191							0.3326198419934846	12.627027825003507	6.572419119538683	2.5496309905980405	2.146275710103087	178.1196768028923
1348	105N10713_AM	105N10713	AM	2016 No TNC	1.0	3	9.0	138.54992	2.7709984							0.08544256009130592	14.044522995538195	0.1973009977540938	0.07744812578166281	2.1684613516786353	6.0088029359633355
1349	105N10727_AM	105N10727	AM	2016 No TNC	3.0	2	1.0	2564.35468	51.2870936							0.04593237571735065	26.125363237998332	1.9631150439051082	0.3049484225022258	1.3847713814239013	71.02089945368893
1350	105N14178_AM	105N14178	AM	2016 No TNC	3.0	2	7.0	184.29783999999998	42.388503199999995							0.4464720791316784	30.908987694905676	1.3713973300712898	0.2594219050981578	1.463954815476883	62.05485338049726
1351	105N14182_AM	105N14182	AM	2016 No TNC	3.0	3	7.0	875.6067699999999	52.53640619999999							0.23715739208509537	15.179792492861745	3.4609436344208984	2.1615024719181024	4.172898106741001	219.22906996695613
1352	105N14193_AM	105N14193	AM	2016 No TNC	3.0	2	1.0	0.01037	0.0019703000000000003							0.5537970458000279	20.58515856387659	9.571458941577148e-05	2.4558937555938648e-05	1.6474770674931396	0.0032460240660817335
1353	105N14209_AM	105N14209	AM	2016 No TNC	3.0	4	1.0	0.0	0.0							0.08823356167107763	20.4004005495114	0.0	0.0	1.572408526244571	0.0
1354	105N14216_AM	105N14216	AM	2016 No TNC	3.0	3	4.0	505.259345	30.3155607							0.28900954488985997	12.456336005691234	2.4337462224966457	1.0626218127314468	2.4025031714849274	72.83323072709382
1355	105N14276_AM	105N14276	AM	2016 No TNC	3.0	4	2.0	553.33927	149.40160290000003							0.569780288013839	28.43201202426738	5.254696810499457	1.0861253010168022	1.47402113414799	220.2211201501857
1356	105N14278_AM	105N14278	AM	2016 No TNC	3.0	4	2.0	38.32665	0.766533							0.05551804689505166	21.61459321990227	0.03546367920050386	0.006722284374880783	1.4384086650852879	1.102587709273821
1357	105N14305_AM	105N14305	AM	2016 No TNC	2.0	2	2.0	2192.40596	218.582874212							0.4432588062554283	13.495501760100094	16.196720810948104	7.357947086241537	2.5089311007959956	548.4093712118658
1358	105N14316_AM	105N14316	AM	2016 No TNC	2.0	3	5.0	1511.3741324999999	60.4549653							0.18428644951902867	13.023203856082679	4.6420962128887835	1.9408019635621307	2.2990082549578097	138.98646427788793
1359	105N14321_AM	105N14321	AM	2016 No TNC	2.0	3	8.0	1153.5725	23.07145							0.12505474768206748	9.595797218757468	2.404328632007863	1.020318434047919	2.3331980646990775	53.83026248980153
1360	105N14412_AM	105N14412	AM	2016 No TNC	1.0	4	5.0	31.56508	1.2626032							0.2172120651457516	11.049109994831893	0.114271936888181	0.052074734917854276	2.2681493317168675	2.8637726043035783
1361	105N14435_AM	105N14435	AM	2016 No TNC	0.0	2	3.0	1019.55793	40.7823172							0.16829976622037376	14.26026936280714	2.8598560211188033	0.8558109498677361	1.785420914539268	72.81360207225453
1362	105N14454_AM	105N14454	AM	2016 No TNC	2.0	3	10.0	1028.8998199999999	34.159474024							0.14172715372336875	14.055175368074496	2.43038404925144	1.0217459451690902	2.311524980269887	78.96047751935632
1363	105N14480_AM	105N14480	AM	2016 No TNC	3.0	3	9.0	2234.78152	134.0868912							0.4804240512735138	7.493380047183477	17.89404652582635	9.508374780970593	3.0864997880926053	413.85916127479624
1364	105N14496_AM	105N14496	AM	2016 No TNC	3.0	3	7.0	1734.40091	34.6880182							0.08452066977758485	14.197710490910518	2.4432121096008776	0.8402537824288298	1.9527830049829935	67.73817241750078
1365	105N14498_AM	105N14498	AM	2016 No TNC	3.0	3	7.0	3447.8392299999996	310.30553069999996							0.4732192873688896	11.411200143646147	27.19306705638501	11.505224250522655	2.3261949462019227	721.8311572928454
1366	105N14499_AM	105N14499	AM	2016 No TNC	3.0	3	7.0	1014.2965300000001	111.5726183							0.4389489547064877	15.03591688562791	7.4204066934319615	2.5439810684241584	1.9484271502818902	217.39111872375807
1367	105N14500_AM	105N14500	AM	2016 No TNC	2.0	3	11.0	1180.72315	59.0361575							0.2588142648775666	11.591323999931634	5.093133234852913	2.0733809330625315	2.241205448465263	132.3121578454534
1368	105N14504_AM	105N14504	AM	2016 No TNC	3.0	4	7.0	860.038385	34.4015354							0.1272025168127519	18.8675512099569	1.8233174521262414	0.4254492928420884	1.5327654985731203	52.72948655906185
1369	105N14507_AM	105N14507	AM	2016 No TNC	3.0	4	7.0	1208.040315	48.3216126							0.19407380564562715	12.366429318041646	3.907483021756536	1.5987581005886777	2.064881344346731	99.77839638648993
1370	105N14570_AM	105N14570	AM	2016 No TNC	2.0	4	10.0	48.84282	4.884282000000001							0.4853676299598683	12.361763804677496	0.39511206306594093	0.1563886026552286	2.012790713664537	9.831037452518855
1371	105P04182_AM	105P04182	AM	2016 No TNC	3.0	1	10.0	14700.815033200002	15240.334944918442							1.1689697801859509	53.21095639453175	286.4134752985688	66.08190171283674	1.5240843668715	23227.556235435623
1372	105P04187_AM	105P04187	AM	2016 No TNC	2.0	1	10.0	21407.77704	4923.788719200001							0.2720052926860779	50.734306908971135	97.05047765872499	25.85630878670962	1.6365168626745008	8057.8632672172835
1373	105P04191_AM	105P04191	AM	2016 No TNC	3.0	1	2.0	5870.7082	352.24249199999997							0.08131683281326356	44.27127662813751	7.956456619914258	1.4140626377453895	1.3793332685238615	485.8597878033501
1374	105P04400_AM	105P04400	AM	2016 No TNC	1.0	1	6.0	14318.888669999998	3866.0999408999996							0.3489612969134641	46.423486338707924	83.27896601071178	21.022928315153	1.5908843003833204	6150.517699690692
1375	105P04401_AM	105P04401	AM	2016 No TNC	1.0	1	6.0	10342.98132	2482.3155168000003							0.302316252951258	47.63223895316567	52.11418928345428	14.331609119032935	1.665621938206151	4134.59918233162
1376	105P04402_AM	105P04402	AM	2016 No TNC	1.0	1	6.0	11148.85483	1226.3740313							0.14694413226968966	44.9150292567442	27.304313313251477	6.925881420574433	1.5947664291964785	1955.7801347555915
1377	105P04863_AM	105P04863	AM	2016 No TNC	2.0	2	11.0	2963.28971	681.5566333							0.2505140532135883	55.08672995775659	12.372428601636976	2.764920379212046	1.552646293740752	1058.21638066767
1378	105P04865_AM	105P04865	AM	2016 No TNC	2.0	1	11.0	3842.5524600000003	499.53181980000005							0.13898917006338063	56.11948036270101	8.901219622340028	1.8397011066753788	1.4554226553001524	727.0299275802333
1379	105P04867_AM	105P04867	AM	2016 No TNC	2.0	1	11.0	15520.42469	8225.8250857							0.7714934950413639	41.218753242106125	199.56511147690628	82.33801890599233	2.2828263982677073	18778.130653168686
1380	105P04868_AM	105P04868	AM	2016 No TNC	2.0	1	9.0	8539.17893	4013.4140970999997							0.6410439334468154	43.99074467232226	91.23314749488948	32.445772409205084	1.987353970607429	7976.0744415635145
1381	105P04869_AM	105P04869	AM	2016 No TNC	2.0	1	10.0	10088.37368	5406.359455112							0.5536284620466168	58.07866142057661	93.08684675016613	15.76477216326207	1.3585673435341852	7344.9034031224355
1382	105P04871_AM	105P04871	AM	2016 No TNC	2.0	1	10.0	10025.89313	2706.9911451000003							0.29809211849615574	54.345616656110685	49.81066204896256	10.430517371854897	1.46293955611315	3960.164424214822
1383	105P04872_AM	105P04872	AM	2016 No TNC	1.0	1	6.0	4185.00054	1640.52021168							0.6645048321887926	35.39477647217128	46.34921802571178	18.670456229216857	2.2271353743635474	3653.660595790903
1384	105P05618_AM	105P05618	AM	2016 No TNC	3.0	1	7.0	6921.53451143	969.0148316002001							0.2981780302921527	28.171089572795626	34.39749212028924	16.730858909768195	2.7914185810600833	2704.926006251606
1385	105P06024_AM	105P06024	AM	2016 No TNC	3.0	2	7.0	1486.98300313	237.91728050080002							0.38601022318754613	24.869807645834715	9.566510681904983	2.593554043555284	1.6922945182378497	402.6261095855607
1386	105P06026_AM	105P06026	AM	2016 No TNC	3.0	2	7.0	918.7642699999999	36.7505708							0.251226804406436	9.553120757438238	3.846970192581866	1.852907750909639	2.690847531766677	98.8901827281965
1387	105P06031_AM	105P06031	AM	2016 No TNC	2.0	4	2.0	357.3658	35.73658							0.266144936506464	22.544107277630943	1.5851849691763615	0.6159259510068488	1.9854862044870807	70.9544865855489
1388	105P06040_AM	105P06040	AM	2016 No TNC	1.0	2	2.0	2648.06059	52.9612118							0.06107145189690531	19.649115302280997	2.695348415704595	0.6960576720269912	1.6524919773248885	87.51797760890422
1389	105P06595_AM	105P06595	AM	2016 No TNC	0.0	3	3.0	1626.87106	146.41839539999998							0.5280543775577009	10.226219551432347	14.31793974924895	5.7754429347923075	2.222203438024776	325.371461647951
1390	105P06596_AM	105P06596	AM	2016 No TNC	1.0	3	2.0	941.7945	28.253835							0.13475236792298476	13.357835767522518	2.115150649530724	0.7574459402560527	2.011753243143724	56.839744192497655
1391	105P10292_AM	105P10292	AM	2016 No TNC	3.0	2	7.0	3406.9767100000004	68.13953420000001							0.046653678992207945	25.72144418022045	2.6491332960378124	0.6071934039212239	1.5683710058428435	106.86806979091686
1392	105P10301_AM	105P10301	AM	2016 No TNC	2.0	2	9.0	2812.29542	309.3524962							0.2555454819324194	25.82710502291491	11.977823140670596	5.945208160168013	2.7982386845511353	865.6421220292981
1393	105P10310_AM	105P10310	AM	2016 No TNC	1.0	2	11.0	3869.25271	154.7701084							0.19942442539048608	12.034634149255504	12.860391639705519	5.129616994358603	2.1995935118090064	340.4313262586166
1394	105P10319_AM	105P10319	AM	2016 No TNC	3.0	2	7.0	418.29296	20.914648							0.11020113532008963	27.222950029382332	0.7682726514733473	0.24198558554502514	1.841406599342313	38.512370850121506
1395	105P10323_AM	105P10323	AM	2016 No TNC	2.0	3	11.0	717.50972	43.0505832							0.3639749631595687	9.89079020367052	4.352592898393874	2.4929564750707107	3.5001719148742327	150.68444223559646
1396	105P10332_AM	105P10332	AM	2016 No TNC	1.0	3	6.0	251.62134	10.064853600000001							0.16166908084817805	14.845139141069392	0.677989845993115	0.1513099087885892	1.551830453968529	15.618946331214785
1397	105P10349_AM	105P10349	AM	2016 No TNC	3.0	2	7.0	2755.81372	248.0232348							0.2935530421238979	18.39531268669619	13.482958350546262	5.749149968861733	2.344461107756289	581.4808278085062
1398	105P10357_AM	105P10357	AM	2016 No TNC	2.0	2	7.0	3896.2728899999997	194.8136445							0.15627032100159327	19.19750328003366	10.147863587168423	3.5840615487524206	1.990958267187947	387.86583607828874
1399	105P10363_AM	105P10363	AM	2016 No TNC	3.0	4	7.0	788.9954799999999	63.11963839999999							0.34084415758605985	14.082682343727857	4.482074995330149	1.8221660867714868	2.0545046996271523	129.67959373156646
1400	105P10370_AM	105P10370	AM	2016 No TNC	3.0	2	10.0	114.04761	17.1071415							0.3006778427307896	29.93236853856938	0.5715264890567071	0.1426685923401688	1.626728537047981	27.828675265367803
1401	105P10386_AM	105P10386	AM	2016 No TNC	2.0	2	6.0	2713.0591600000002	94.95707060000002							0.1475976265833938	14.227871061419028	6.674018213272268	2.4927293273203994	2.0792947516028915	197.44373852616528
1402	105P10400_AM	105P10400	AM	2016 No TNC	1.0	2	9.0	2124.8451	424.96902							0.41862879596563035	28.66501329016365	14.82535576377449	3.040302519184325	1.5039569575460305	639.1351143705182
1403	105P10402_AM	105P10402	AM	2016 No TNC	2.0	2	10.0	1220.3226949999998	122.03226949999998							0.3033309230314556	19.78037695608699	6.169360157843057	1.7172525511355878	1.7154482743880948	209.3400461334379
1404	105P10406_AM	105P10406	AM	2016 No TNC	2.0	4	10.0	487.77357	48.777357							0.313669912728289	19.1283886548513	2.549998218884433	0.8294565257644598	1.7739575951402091	86.52896292101545
1405	105P10436_AM	105P10436	AM	2016 No TNC	2.0	1	7.0	476.46754000000004	128.64623580000003							0.6151862097665906	26.333490157632898	4.885271000156857	1.6811306315381347	1.935326241158315	248.9724359699803
1406	105P10438_AM	105P10438	AM	2016 No TNC	2.0	2	8.0	4531.73081	271.9038486							0.1957594932904528	18.38991274184899	14.785488784905555	6.275196183968715	2.333466002598301	634.4783866837357
1407	105P10467_AM	105P10467	AM	2016 No TNC	0.0	3	6.0	150.0071	15.000710000000002							0.6851182277792187	8.757612564839711	1.7128766417716674	1.0540839320651598	4.038370199614892	60.57842023706512
1408	105P10533_AM	105P10533	AM	2016 No TNC	1.0	2	9.0	320.03951	12.8015804							0.20082485074077996	11.950712230817809	1.071198113781706	0.514607661607561	2.682044502009897	34.33440832885766
1409	105P10548_AM	105P10548	AM	2016 No TNC	1.0	4	9.0	270.85118	8.1255354							0.4516597044351203	3.9853012839638096	2.038876065078393	1.608725964496276	6.7072485269604725	54.49998534241518
1410	105P10549_AM	105P10549	AM	2016 No TNC	1.0	2	6.0	1403.45451	140.345451							0.606217224178982	9.897442303995863	14.179971621894557	7.855255488508716	3.3011670798707704	463.3037826508163
1411	105P10561_AM	105P10561	AM	2016 No TNC	0.0	2	6.0	1423.38229	85.4029374							0.2162485115326444	16.647513430197886	5.13007169257378	2.986423665466118	3.6075979658385253	308.0994632408749
1412	105P10593_AM	105P10593	AM	2016 No TNC	1.0	2	6.0	591.17123	5.9117123000000005							0.03935476201653982	15.24593135000626	0.3877567177945854	0.16099368365593036	2.283538925067533	13.499625150850514
1413	105P10621_AM	105P10621	AM	2016 No TNC	2.0	2	2.0	2966.73087	207.67116090000002							0.22057137596496246	19.04145531860474	10.906265168560502	3.045888147385737	1.7184506440760532	356.8726402046267
1414	105P10711_AM	105P10711	AM	2016 No TNC	2.0	2	5.0	3177.10640571	222.39744839970004							0.19211488487907508	21.86191872974159	10.172823856359145	2.5538636508370995	1.6309272754428503	362.71406458396467
1415	105P10713_AM	105P10713	AM	2016 No TNC	1.0	3	9.0	340.10975	6.802195							0.08081205591864983	14.849269534832656	0.45808280225796694	0.1843526211713543	2.2175135936840444	15.083959879389639
1416	105P10725_AM	105P10725	AM	2016 No TNC	0.0	2	6.0	220.55116	11.027558							0.2525226491618487	11.880122475973305	0.9282360533153127	0.39135396957773433	2.3180806792635047	25.562769139257696
1417	105P14182_AM	105P14182	AM	2016 No TNC	3.0	3	7.0	47.94592	2.8767552							0.1817764560596878	19.804544978134626	0.14525732366868843	0.061533365577876815	2.3290629254806183	6.700143882003581
1418	105P14187_AM	105P14187	AM	2016 No TNC	3.0	2	7.0	453.78763	22.6893815							0.10868761355825511	27.602041316253946	0.8220182427826076	0.15683555442107863	1.4679612207188166	33.30713216409493
1419	105P14193_AM	105P14193	AM	2016 No TNC	3.0	2	1.0	346.18357000000003	65.77487830000001							0.42900370658544634	26.57319697942847	2.475233911483039	0.592185577671368	1.596597279890816	105.01599177892948
1420	105P14216_AM	105P14216	AM	2016 No TNC	3.0	3	4.0	734.26679	44.0560074							0.2698315779814045	13.341655661399624	3.302139443417343	1.2112041135636757	2.0494025617009	90.28849442387381
1421	105P14264_AM	105P14264	AM	2016 No TNC	2.0	4	1.0	288.42643	20.1898501							0.3236900812236353	12.97537442025679	1.5560129092290527	0.5633949102134145	1.8915025272098656	38.18915248813836
1422	105P14276_AM	105P14276	AM	2016 No TNC	3.0	4	2.0	129.79685	35.0451495							0.5776792487763344	28.043243779858035	1.2496824466922427	0.27049413990268906	1.4950319464836155	52.39361807179431
1423	105P14278_AM	105P14278	AM	2016 No TNC	3.0	4	2.0	25.06948	0.5013896							0.04974277831531232	24.124104857862434	0.020783759768669263	0.0036656443709224217	1.4120997779690212	0.7080121428359764
1424	105P14305_AM	105P14305	AM	2016 No TNC	2.0	2	2.0	2702.38532	242.67420173600001							0.4491801493827155	11.995187248155208	20.230964028787625	10.077231738575403	2.8115822050465233	682.2984672248077
1425	105P14316_AM	105P14316	AM	2016 No TNC	2.0	3	5.0	1393.1151849999999	55.7246074							0.17816607076189514	13.470578262947775	4.13676431050301	1.5094843765122385	2.041070985998278	113.73787937028493
1426	105P14321_AM	105P14321	AM	2016 No TNC	2.0	3	8.0	2260.9261100000003	45.21852220000001							0.08490768484459979	14.13299635005089	3.199500026746783	0.8406830105750157	1.666261655324483	75.3458896522989
1427	105P14454_AM	105P14454	AM	2016 No TNC	2.0	3	10.0	155.72185	5.16996542							0.20504343779480969	9.71501463993901	0.5321623910627947	0.29358530661421417	3.2783002801687826	16.948699084848915
1428	105P14480_AM	105P14480	AM	2016 No TNC	3.0	3	9.0	2394.91141	143.69468460000002							0.3744497350564933	9.614107483496728	14.94623238263788	6.428468031730258	2.36522205706222	339.86983749851896
1429	105P14496_AM	105P14496	AM	2016 No TNC	3.0	3	7.0	1938.19026	38.7638052							0.10126673966819068	11.849892708424354	3.271236808114047	1.5116451058911486	2.5586581509929878	99.18332613848436
1430	105P14498_AM	105P14498	AM	2016 No TNC	3.0	3	7.0	2251.70082	112.585041							0.18741676495378937	16.007105878386593	7.033441388803246	2.4306187804475723	1.9595525927118735	220.61630899212258
1431	105P14500_AM	105P14500	AM	2016 No TNC	2.0	3	11.0	1196.4130300000002	59.82065150000001							0.26605453216854297	11.27588384060877	5.3051851496166496	2.0056456294847234	2.1000461499482017	125.62612886996814
1432	105P14504_AM	105P14504	AM	2016 No TNC	3.0	4	7.0	473.739525	18.949581000000002							0.2121918224819658	11.310520697393871	1.6753942198581802	0.853643092361528	2.554992057834886	48.416028954298866
1433	105P14507_AM	105P14507	AM	2016 No TNC	3.0	4	7.0	889.5162050000001	35.580648200000006							0.22965864908913555	10.450292246857671	3.4047514997199095	1.9775293496999908	3.057947048781703	108.80373815693004
1434	105P14570_AM	105P14570	AM	2016 No TNC	2.0	4	10.0	596.1165	59.61165							0.4024133945748308	14.910040473029708	3.9980877387844513	1.1335202231696724	1.656174493805426	98.72729426365622
1435	105_04185_AM	105_04185	AM	2016 No TNC	2.0	1	18.0	17587.1916153	13109.844373876924							1.1675590506479332	38.30658498615543	342.23474576538257	156.15115053601588	2.5629580083143457	33599.980625782635
1436	105_04186_AM	105_04186	AM	2016 No TNC	2.0	1	18.0	21078.0841526	26347.60519075							1.785441504526777	42.00641679374335	627.228104699336	251.8514610420043	2.2199456882789437	58490.25253968138
1437	105_04188_AM	105_04188	AM	2016 No TNC	1.0	1	20.0	7718.853609999999	2506.3117671669997							0.4171741220035759	46.69992449779281	53.66843296043137	17.30984875299337	1.8436817587119056	4620.841286770798
1438	105_04190_AM	105_04190	AM	2016 No TNC	3.0	1	6.0	5962.06016	715.4472192							0.14785838040677426	48.695244599541994	14.692342652422557	1.8875081914682403	1.2642221097130106	904.4841928453307
1439	105_04399_AM	105_04399	AM	2016 No TNC	1.0	1	12.0	17459.74939	3317.3523841							0.24287491890882276	46.93774083885398	70.6755869544103	16.053789060033775	1.5135379662654795	5020.938780816654
1440	105_04625_AM	105_04625	AM	2016 No TNC	3.0	1	4.0	5002.24721	5652.5393473							1.4669738385610018	46.21759312797768	122.30276318474604	14.727523221479789	1.246929975890031	7048.320752046241
1441	105_04864_AM	105_04864	AM	2016 No TNC	2.0	1	22.0	14728.10522	6774.9284012							0.495405853148596	55.711897274902476	121.60649219627317	26.505352457987673	1.4869813008370063	10074.191847093954
1442	105_04866_AM	105_04866	AM	2016 No TNC	2.0	1	16.0	15106.994672	13294.15531136							1.172128986557136	45.04623689504349	295.1224392469236	106.80995773017	2.0167315695827055	26810.742707355315
1443	105_04870_AM	105_04870	AM	2016 No TNC	1.0	1	30.0	10519.902460700001	8834.614086495862							0.878145689769922	57.38000036554512	153.96678337772838	27.08728760816116	1.3748334228615964	12146.122724198382
1444	105_08351_AM	105_08351	AM	2016 No TNC	3.0	2	14.0	1571.25068	125.70005440000001							0.23253762765531372	20.641820630917216	6.089581759649975	1.846255608190009	1.799145055183853	226.15263131010136
1445	105_10333_AM	105_10333	AM	2016 No TNC	1.0	3	12.0	2256.66898	338.500347							0.64997171331637	13.846756428951394	24.446183388641753	11.18206320837246	2.528637848875329	855.9447892816323
1446	105_10506_AM	105_10506	AM	2016 No TNC	1.0	2	12.0	828.466223333	149.12392019994							0.7899303361258196	13.672091709970463	10.90717670443875	4.3903233015152585	2.2178824594565207	330.73932689684085
1447	105_14182_AM	105_14182	AM	2016 No TNC	3.0	3	14.0	10.5075	3.7827							0.8172890478464965	26.428838190007067	0.1431277445041177	0.033604552211574705	1.5839582678094213	5.991638939642698
1448	105_14212_AM	105_14212	AM	2016 No TNC	3.0	4	2.0	910.390227333	546.2341363997999							2.010264756480939	17.908088914128733	30.50208981087	7.814931408520724	1.5868037712843168	866.7663876434344
1449	105_14503_AM	105_14503	AM	2016 No TNC	3.0	4	14.0	196.716869647	129.1642966102202							2.0758319328850874	18.978415051764625	6.805852662507263	1.524751257333395	1.511761908892932	195.26566360427933
1450	105&10491_EA	105&10491	EA	2016 No TNC	1.0	2	10.0	1696.19066529	288.3524130993							0.3819124232442587	26.7076936470234	10.796604787753255	0.6672605886599032	1.2003927171265019	346.13613665025224
1451	105&14211_EA	105&14211	EA	2016 No TNC	3.0	4	2.0	121.081803333	72.64908199979999							1.667655503122161	21.587192278382023	3.3653789276038775	0.4842403403914977	1.3509773919338022	98.14726732647472
1452	105+04183_EA	105+04183	EA	2016 No TNC	3.0	1	9.0	3476.1300200000005	1112.3616064000003							0.29981429710449503	64.03964115596588	17.369891309835573	1.3370056598105509	1.1600540552069858	1290.3995923608773
1453	105+04184_EA	105+04184	EA	2016 No TNC	3.0	1	10.0	3217.28676	1393.08516708							0.40855545943174265	63.589898018093855	21.90733450592438	2.445401464847633	1.2284870084918875	1711.3870294805306
1454	105+04185_EA	105+04185	EA	2016 No TNC	3.0	1	10.0	258.84324	139.7753496							0.5134985841972867	63.096571241084256	2.215260621150641	0.26008717591480884	1.2405622748331684	173.4000256653774
1455	105+04401_EA	105+04401	EA	2016 No TNC	1.0	1	6.0	4867.16585	1022.1048285							0.23480817744189217	53.66082279275862	19.047505709098633	3.4499957365522627	1.3879223965405907	1418.6021830874295
1456	105+04402_EA	105+04402	EA	2016 No TNC	1.0	1	6.0	1788.3416	643.802976							0.40088882169492424	53.88027510639238	11.948769280200258	1.7604012472791724	1.30633822360521	841.0244360195875
1457	105+04863_EA	105+04863	EA	2016 No TNC	2.0	1	11.0	2165.26847	2165.26847							0.9948149280522602	60.31272582275529	35.90068995328129	4.9240308688911085	1.283337699713646	2778.7706575522857
1458	105+04864_EA	105+04864	EA	2016 No TNC	2.0	1	11.0	2735.0509399999996	1723.0820921999998							0.6204815915342742	60.920421356145916	28.284146002975206	3.654613524412279	1.2658356954387302	2181.138818478009
1459	105+04866_EA	105+04866	EA	2016 No TNC	2.0	1	11.0	3162.72845	1359.9732335							0.4079903969552698	63.23678251385068	21.506047262953754	2.1882456507522203	1.2083135410569608	1643.27407351307
1460	105+04868_EA	105+04868	EA	2016 No TNC	2.0	1	9.0	3208.77651	673.8430671							0.19841010572481368	63.50482982694268	10.610894776606646	0.8081152144904794	1.1585241151068044	780.6634430328825
1461	105+04869_EA	105+04869	EA	2016 No TNC	2.0	1	10.0	267.242130481	286.96459971049785							1.0908030347669453	59.064742163799835	4.858475449104313	0.6215848583679783	1.2630701194520786	362.45641123485643
1462	105+04872_EA	105+04872	EA	2016 No TNC	2.0	1	10.0	356.35145	117.5959785							0.3252558498189065	60.875154162558786	1.9317565617324925	0.2210207674363311	1.2342880718669562	145.14731356207304
1463	105+04873_EA	105+04873	EA	2016 No TNC	2.0	4	6.0	48.91843	8.3161331							0.3067643701535925	33.25027608288736	0.25010718946421007	0.06904615963618535	1.6366927776931859	13.610954983105245
1464	105+05618_EA	105+05618	EA	2016 No TNC	2.0	1	7.0	788.4585594260001	431.2079861500795							0.643854597398669	50.96492303165441	8.46087780574603	1.5593415357339813	1.3960206847979295	601.9752681155701
1465	105+05619_EA	105+05619	EA	2016 No TNC	3.0	2	7.0	806.89018	153.3091342							0.32573450503901524	34.99782744426953	4.380532890052365	0.7951929882749654	1.4454011560355016	221.59319980348184
1466	105+05620_EA	105+05620	EA	2016 No TNC	3.0	2	7.0	463.935849687	148.45947189984							0.83304983368931	23.047840865617093	6.441361373737734	2.285161152580371	1.9975933605894771	296.5616553837404
1467	105+05621_EA	105+05621	EA	2016 No TNC	3.0	2	7.0	398.620970988	322.88298650028							1.9694909522483854	24.676427147084826	13.08467326228887	3.0727977118663246	1.584105676496007	511.48077175907724
1468	105+05622_EA	105+05622	EA	2016 No TNC	3.0	2	7.0	537.09054	80.563581							0.3085276117362884	29.170808892439357	2.7617876932058913	0.6741074392509844	1.610519725828231	129.74923638386048
1469	105+05623_EA	105+05623	EA	2016 No TNC	3.0	2	4.0	707.428671818	233.45146169994							0.6756196840543911	29.306428553384173	7.965878929078245	1.419287182020515	1.4373720638373464	335.556609309488
1470	105+05624_EA	105+05624	EA	2016 No TNC	3.0	2	7.0	489.935955	127.3833483							0.5711474777145992	27.31343586147338	4.663761415665722	0.8280689043710072	1.4359053372259272	182.91042969767923
1471	105+05625_EA	105+05625	EA	2016 No TNC	3.0	2	4.0	554.842345	432.77702910000005							1.5917780593243196	29.401083728887265	14.71976451925091	3.693598172736424	1.6305722419432567	705.6742106011291
1472	105+05626_EA	105+05626	EA	2016 No TNC	3.0	2	4.0	711.1990400000001	184.91175040000002							0.5008953886673704	31.144227623064612	5.937271992677679	0.8502912388921242	1.358174550484121	251.142433478752
1473	105+05627_EA	105+05627	EA	2016 No TNC	3.0	2	4.0	774.447585	201.35637210000002							0.5140530395120794	30.347063047826655	6.635118916867325	0.9180157908022807	1.3477728265369897	271.3826467664509
1474	105+05628_EA	105+05628	EA	2016 No TNC	3.0	2	4.0	703.47038	91.4511494							0.25983979223755505	30.018496908544922	3.0464932897412313	0.3231118305406804	1.281960469693476	117.23675843883227
1475	105+05629_EA	105+05629	EA	2016 No TNC	3.0	2	4.0	697.24629	90.64201770000001							0.27580123964266434	28.28123619062008	3.205023185304144	0.5608569746876193	1.4298450522544117	129.60404053470182
1476	105+05630_EA	105+05630	EA	2016 No TNC	3.0	2	1.0	715.745005097	280.2857439959852							0.7026398880749276	33.43960455244529	8.381849837859075	1.1542648972681853	1.3463970625027173	377.3759023775831
1477	105+05631_EA	105+05631	EA	2016 No TNC	3.0	2	1.0	510.16487	260.18408370000003							0.9870443222791481	31.001647351906808	8.392588972662995	2.2849813740708464	1.69594703912438	441.25842637830493
1478	105+05632_EA	105+05632	EA	2016 No TNC	2.0	2	1.0	530.303365849	281.06078389997003							1.0548441686535601	30.146632976689467	9.32312355138622	1.207016594993082	1.329077228939576	373.5514878293572
1479	105+05633_EA	105+05633	EA	2016 No TNC	2.0	2	1.0	555.52738	72.2185594							0.2394059953770317	32.58063770590234	2.2166097561349085	0.33738624845518117	1.3778186441484148	99.50407759485977
1480	105+05634_EA	105+05634	EA	2016 No TNC	2.0	2	1.0	713.96317	92.8152121							0.25670297995491753	30.38531146529676	3.054607888617656	0.5054397452449817	1.4076876115298553	130.65482423468592
1481	105+05635_EA	105+05635	EA	2016 No TNC	2.0	2	1.0	703.8594099999999	91.5017233							0.24143841975060612	32.30637447038053	2.8323117279498993	0.7142162811854267	1.6342500952000536	149.53670001399396
1482	105+05637_EA	105+05637	EA	2016 No TNC	1.0	2	6.0	32.996829999999996	4.949524499999999							0.5116437479572774	17.590364459513548	0.2813770295318188	0.1093393340157198	2.149417466646592	10.63859441189524
1483	105+05638_EA	105+05638	EA	2016 No TNC	0.0	2	6.0	58.767830000000004	5.2891047							0.30282666164542515	17.83198338831464	0.29660776285076446	0.08512816668940686	1.7438376943529106	9.223340145239144
1484	105+05639_EA	105+05639	EA	2016 No TNC	0.0	2	6.0	6.0	0.42000000000000004							0.20993650687421347	20.00604879320247	0.020993650687421348	0.006236096225021348	1.7778131051305086	0.7466815041548137
1485	105+05640_EA	105+05640	EA	2016 No TNC	0.0	2	6.0	42.1290537037	11.374844499999002							0.898703821536855	18.025960958190556	0.6310256926874431	0.23092563992599188	2.045705521533107	23.26958220022845
1486	105+05641_EA	105+05641	EA	2016 No TNC	0.0	2	6.0	10.4831	0.628986							0.16558580590454902	21.74099392356854	0.02893087603129963	0.005565868601811108	1.471898982651539	0.925803853502061
1487	105+05642_EA	105+05642	EA	2016 No TNC	0.0	2	6.0	57.7748442105	10.977220399995							0.5404990601339389	21.091618544489258	0.5204541499193331	0.07977890303073736	1.3802076640421013	15.150843725952399
1488	105+05643_EA	105+05643	EA	2016 No TNC	0.0	2	5.0	86.79692	5.2078152							0.17128230985383375	21.017932342645963	0.24777961576330698	0.04770988084170995	1.4723071908097864	7.667503767368506
1489	105+05644_EA	105+05644	EA	2016 No TNC	0.0	2	5.0	6.0	1.26							0.6580289560008589	19.148093537670327	0.06580289560008588	0.015543621567385878	1.5879878755157084	2.0008647231497925
1490	105+05645_EA	105+05645	EA	2016 No TNC	0.0	2	2.0	6.0	0.36							0.1647524597284028	21.850963596747874	0.01647524597284028	0.0041759634309402795	1.6381281744178526	0.5897261427904269
1491	105+05646_EA	105+05646	EA	2016 No TNC	0.0	2	2.0	6.0	0.42000000000000004							0.2027389022144365	20.716300394867826	0.02027389022144365	0.004660507321843652	1.5702353041828212	0.6594988277567849
1492	105+05647_EA	105+05647	EA	2016 No TNC	0.0	2	2.0	9.0	3.78							1.5117665479121267	16.669240389531875	0.226764982186819	0.06978823800031898	1.8153346362639673	6.861964925077796
1493	105+05648_EA	105+05648	EA	2016 No TNC	1.0	2	2.0	10.0952366667	4.239999400014							1.301754232310173	19.358492851049565	0.21902528428415946	0.05130378903043686	1.582409852136823	6.709416823636372
1494	105+05649_EA	105+05649	EA	2016 No TNC	2.0	2	2.0	1416.07508	127.44675720000001							0.25068042991843675	21.541370428305807	5.916371830853079	1.435121577677169	1.606136140138206	204.6968426823391
1495	105+05654_EA	105+05654	EA	2016 No TNC	2.0	2	2.0	383.62609	31.395959205599997							0.16507952188292394	29.745664053246443	1.0554801919835923	0.14834470496820137	1.352447399041594	42.4613833680297
1496	105+05655_EA	105+05655	EA	2016 No TNC	2.0	2	2.0	387.53360499999997	46.504032599999995							0.2296279976018611	31.355061556925953	1.4831427619930095	0.17684971143273576	1.3081292671922575	60.83328608652285
1497	105+06025_EA	105+06025	EA	2016 No TNC	3.0	2	7.0	79.74486603449999	46.25202230000999							1.0968856055721716	31.72618896921997	1.4578499278587371	0.28394073242763207	1.4778251602884043	68.35240226917512
1498	105+06026_EA	105+06026	EA	2016 No TNC	3.0	2	7.0	104.132120625	16.6611393							0.47636562126642346	20.152587784312164	0.8267493722553045	0.21734413085052026	1.6666783685650763	27.768760466959474
1499	105+06028_EA	105+06028	EA	2016 No TNC	3.0	2	1.0	273.169191333	245.85227219970002							2.9997008116594204	18.001795309088664	13.65709741603246	3.7914364128164673	1.7130732838443274	421.16295927772956
1500	105+06029_EA	105+06029	EA	2016 No TNC	2.0	2	1.0	487.14192514300004	340.9993476001							2.605072943127101	16.12238924472635	21.150670810881287	6.756439168818548	1.8578796250341902	633.5357400561774
1501	105+06030_EA	105+06030	EA	2016 No TNC	2.0	2	2.0	647.461363024	576.2470877049902							3.164881248802586	16.872860559998518	34.15230545264703	10.925901272683182	1.859640394330493	1071.6123614115063
1502	105+06031_EA	105+06031	EA	2016 No TNC	2.0	4	1.0	380.230357045	167.30135709980001							1.11393664176856	23.699732112309007	7.059208783752798	1.2319236183125495	1.408465083770906	235.6381199425561
1503	105+06032_EA	105+06032	EA	2016 No TNC	1.0	2	5.0	507.01040237300003	299.13613740007							1.6390912766966794	21.597332926658552	13.850605462067628	3.651623620977503	1.6689994852620273	499.25805934398795
1504	105+06033_EA	105+06033	EA	2016 No TNC	1.0	4	5.0	550.451205641	214.67597019999002							1.0326244290859208	22.660707359706453	9.47348936607824	2.81893356322932	1.6941107384636869	363.6848664059135
1505	105+06039_EA	105+06039	EA	2016 No TNC	2.0	4	2.0	436.2631675	157.0547403							1.087729043135767	19.8578866090863	7.90893529566923	2.1369860012956416	1.621648312276197	254.68755454247142
1506	105+06040_EA	105+06040	EA	2016 No TNC	1.0	2	2.0	472.59416744199996	203.21549200005998							1.391205701992372	18.545064876496216	10.95792834122747	2.82605591222256	1.6514514865799186	335.6005263595686
1507	105+06041_EA	105+06041	EA	2016 No TNC	1.0	2	3.0	273.733730159	172.45225000017							1.9914913997559451	18.98074980621676	9.085639490579384	1.76593448208367	1.4768236980938312	254.68156958985298
1508	105+06131_EA	105+06131	EA	2016 No TNC	2.0	2	2.0	2505.06775667	676.3682943009001							0.7648148503758693	21.181597078088235	31.931883691649677	5.947700276321044	1.4568515468192738	985.36819577178
1509	105+06132_EA	105+06132	EA	2016 No TNC	2.0	2	2.0	2066.36471833	1115.8369478982002							1.5229919051778078	21.273914779092234	52.45094565269351	13.119364831564345	1.6282017848431465	1816.8077101617785
1510	105+06134_EA	105+06134	EA	2016 No TNC	2.0	2	5.0	1584.2143375	570.3171615							0.7602360133615311	28.412229387149665	20.072946537519655	2.217055444837872	1.290574793608767	736.0369529944004
1511	105+06135_EA	105+06135	EA	2016 No TNC	1.0	2	5.0	1975.46341	177.7917069							0.22442398942352143	24.061598824042814	7.389022990539893	1.2476859646439051	1.4155018070701744	251.6644823990408
1512	105+06136_EA	105+06136	EA	2016 No TNC	1.0	2	5.0	2059.9216625	741.5717984999999							0.9322550053365487	23.169626203511015	32.00620467444683	5.15711711107919	1.3977901655051639	1036.5617669592768
1513	105+06137_EA	105+06137	EA	2016 No TNC	1.0	2	5.0	1058.05782	96.759387639							0.333177438841563	16.46870213985063	5.875349910231458	1.9595511389222604	1.9114713773148795	184.95279995846366
1514	105+06466_EA	105+06466	EA	2016 No TNC	2.0	2	6.0	144.36568	24.5421656							0.41504824376843324	24.57545635511919	0.9986453657405937	0.18410286325030636	1.4522133078543442	35.640459487885096
1515	105+06467_EA	105+06467	EA	2016 No TNC	0.0	2	6.0	324.785465	42.22211045							0.38787402088748396	20.10962214523425	2.099597403922686	0.6954700194842867	1.9026066804888184	80.33206940650676
1516	105+06468_EA	105+06468	EA	2016 No TNC	0.0	2	6.0	381.00651	91.4415624							0.799545352257781	18.01023539107173	5.077199737507629	2.019975986253849	2.1945405481612843	200.67221647402027
1517	105+06469_EA	105+06469	EA	2016 No TNC	1.0	4	3.0	134.517162124	56.49720809208							1.7641618804590313	14.284403420758084	3.9551674947781374	1.240260810880273	1.7394166152088673	98.27218246827682
1518	105+06545_EA	105+06545	EA	2016 No TNC	1.0	2	9.0	375.59067999999996	41.314974799999995							0.33877866059206657	19.481746543496893	2.1207017916877247	0.43092777123625253	1.499146790653891	61.93721187736637
1519	105+06596_EA	105+06596	EA	2016 No TNC	0.0	3	3.0	298.441787561	244.72226580001998							3.420107978404255	14.385510723832645	17.01171897877673	3.400914429274017	1.4907798972794752	364.82703427135425
1520	105+06598_EA	105+06598	EA	2016 No TNC	3.0	2	7.0	121.83261	97.46608800000001							1.610662860324308	29.801394930243298	3.2705210017229316	1.0059743474432343	1.81473759884676	176.87537450610702
1521	105+06601_EA	105+06601	EA	2016 No TNC	3.0	2	4.0	83.53896999999999	165.40716059999997							5.103889368307827	23.276366595576825	7.106227680373108	2.500068933508347	1.9852351362942402	328.37210701778423
1522	105+06602_EA	105+06602	EA	2016 No TNC	3.0	2	1.0	90.59037	47.106992399999996							1.050422130619132	29.702344505642063	1.5859688244829249	0.1868897511237406	1.3053049315303469	61.48898948928257
1523	105+06603_EA	105+06603	EA	2016 No TNC	3.0	2	1.0	71.08927	18.483210200000002							0.6737877385235931	23.15269202461712	0.7983179744432185	0.21005539646757737	1.6673938049096955	30.818790182323696
1524	105+07766_EA	105+07766	EA	2016 No TNC	3.0	1	7.0	307.98304	460.865821056							1.8414941761508823	48.756059705639586	9.452482908554071	1.0333045918523067	1.2237194885598575	563.9704868373672
1525	105+07767_EA	105+07767	EA	2016 No TNC	3.0	1	7.0	297.3994	142.751712							0.6642549945869164	43.35684373424998	3.2924839472858696	0.4265591932195984	1.2665867702220888	180.8074298457538
1526	105+07768_EA	105+07768	EA	2016 No TNC	3.0	2	7.0	171.88139175400002	97.97239329978001							0.9216320686923929	37.108083758980726	2.640190044199444	0.5350677128772339	1.4977708170290391	146.74019155890187
1527	105+08312_EA	105+08312	EA	2016 No TNC	2.0	2	2.0	2560.79485385	332.90333100050003							0.32742367075818457	23.8223460812661	13.97441418510393	2.1902254771329583	1.3878823734002157	462.0306651418116
1528	105+08340_EA	105+08340	EA	2016 No TNC	1.0	2	5.0	900.65845	87.994330565							0.31674967404004695	18.50672780568943	4.7547211743152324	1.334809376225744	1.723180874780853	151.63014751875224
1529	105+08341_EA	105+08341	EA	2016 No TNC	1.0	2	5.0	1893.5105975000001	681.6638151							0.7985405446549705	27.049346641920135	25.20074973062681	2.7775979181417605	1.2901188491055755	879.4273366137278
1530	105+08351_EA	105+08351	EA	2016 No TNC	3.0	2	4.0	41.7252812069	24.200663100002							2.1757474338959284	15.994503524559631	1.5130612252416449	0.705295434188361	2.585011117835559	62.55898317249793
1531	105+08352_EA	105+08352	EA	2016 No TNC	3.0	2	7.0	101.919174359	39.74847800001							0.9055855006983836	25.839636325840047	1.5382754423776812	0.31637325977624176	1.5054846558529171	59.840723722522306
1532	105+08369_EA	105+08369	EA	2016 No TNC	3.0	4	1.0	30.000709999999998	14.400340799999999							1.8490052277025795	15.575942981937638	0.9245244937464842	0.17176229824114436	1.4307928318561276	20.603904392925333
1533	105+08371_EA	105+08371	EA	2016 No TNC	1.0	4	5.0	564.823464023	270.71988630622394							1.2254423671926313	23.467443896102406	11.535976713304787	2.734940097371424	1.5413671748602213	417.27874633430474
1534	105+08372_EA	105+08372	EA	2016 No TNC	0.0	3	3.0	518.435663275	79.39842183056626							0.6761009970943503	13.591164692096541	5.841914481158307	1.270905740196959	1.5366729801604027	122.00940949440903
1535	105+08380_EA	105+08380	EA	2016 No TNC	1.0	2	6.0	171.713164444	61.81673919984							0.9057120304860313	23.848639824745195	2.5920446471626173	0.8303820880327792	1.8612822389377401	115.05839874170856
1536	105+08381_EA	105+08381	EA	2016 No TNC	1.0	2	6.0	351.56812	59.76658040000001							0.4185295911854861	24.371036635924536	2.4523610256241652	0.7520315690088897	1.8114186657198221	108.2622993228045
1537	105+08382_EA	105+08382	EA	2016 No TNC	0.0	2	3.0	389.51440188099997	455.8876559615224							3.2650952104272775	21.507489207584346	21.19669346623498	4.230275306157804	1.4899094105357937	679.2313087641766
1538	105+10292_EA	105+10292	EA	2016 No TNC	3.0	2	7.0	107.237989787	50.40185519989							1.3638327074334355	20.677022809541583	2.4375779658487224	0.6553341468992827	1.6851780972764698	84.93610244495478
1539	105+10293_EA	105+10293	EA	2016 No TNC	2.0	2	11.0	348.337640526	132.36830339987998							0.7638766586821326	29.84775060326542	4.434783215636979	0.746616500680488	1.4143394552604798	187.21371412434016
1540	105+10294_EA	105+10294	EA	2016 No TNC	2.0	2	11.0	93.5360484667	11.224325816003999							0.3944700991590998	18.252333992737068	0.6149529052268252	0.21134536060307613	1.951826728039707	21.9079391319027
1541	105+10295_EA	105+10295	EA	2016 No TNC	2.0	2	11.0	54.206440681800004	47.701667799984							2.2166805004839407	23.819400219595394	2.0026393343330913	0.2730647222942071	1.3435184008483965	64.08806844043595
1542	105+10297_EA	105+10297	EA	2016 No TNC	2.0	2	11.0	185.0350138	92.5175069							1.3728631224776233	21.852142073609365	4.233795780219302	1.0954814349021995	1.6540172550217893	153.02555280419745
1543	105+10298_EA	105+10298	EA	2016 No TNC	2.0	2	11.0	69.42614	9.025398200000001							0.3360211990285943	23.212821162917898	0.3888109134454509	0.09491973141973246	1.6106488101304497	14.536746871783505
1544	105+10299_EA	105+10299	EA	2016 No TNC	2.0	2	11.0	127.77297005700001	12.08476750799106							0.21754552156902873	26.085574913567438	0.46327395689123263	0.06860486780026107	1.3687584172215483	16.541127246728237
1545	105+10300_EA	105+10300	EA	2016 No TNC	2.0	2	11.0	96.40032	18.3160608							0.49307209527935386	23.120351180168168	0.79220512946667	0.2721579744404704	1.95129083292496	35.73996153433621
1546	105+10301_EA	105+10301	EA	2016 No TNC	2.0	2	11.0	321.42727	80.3568175							0.48101562474523174	31.18401820719378	2.5768589848200714	0.7674282822764587	1.780461191609945	143.0721950400329
1547	105+10305_EA	105+10305	EA	2016 No TNC	3.0	2	10.0	131.446012546	101.07278242699577							1.6896431061721047	27.305056216588188	3.7016141488693477	0.3537247011354469	1.2617536513167078	127.52895227600109
1548	105+10306_EA	105+10306	EA	2016 No TNC	3.0	2	11.0	288.06728599999997	72.01682149999999							0.6513521346097823	23.029017950461363	3.1272206941224434	0.4339962550802421	1.3486737061720646	97.12719355913701
1549	105+10307_EA	105+10307	EA	2016 No TNC	3.0	2	11.0	326.74341166700003	98.02302350010001							1.0923394037558818	16.478394845145285	5.948578391358224	1.7667087881127335	1.7776411911304288	174.2497642529238
1550	105+10308_EA	105+10308	EA	2016 No TNC	2.0	2	11.0	392.61259	51.0396367							0.4442508597499184	17.55764750661562	2.90697467760237	0.7433614219838833	1.6448618801275974	83.95315278339153
1551	105+10309_EA	105+10309	EA	2016 No TNC	1.0	2	11.0	428.51837375	137.12587960000002							1.096598326138968	17.50868986605297	7.831875522900712	2.1655168617441594	1.709478814506392	234.41378609675428
1552	105+10310_EA	105+10310	EA	2016 No TNC	1.0	2	11.0	684.37525	47.906267500000006							0.3436307067966171	12.222423424126157	3.919539181193526	1.0662772693373876	1.6952487776424405	81.21304142078678
1553	105+10311_EA	105+10311	EA	2016 No TNC	1.0	2	7.0	231.269702727	50.87933459994							0.7962306049936999	16.578111814861025	3.0690669219838727	0.8825892855454672	1.7457358584596254	88.82187886568079
1554	105+10317_EA	105+10317	EA	2016 No TNC	3.0	2	11.0	30.219240000000003	5.1372708000000005							0.45592790577664627	22.371958089788127	0.229629913456031	0.05889974396473605	1.6472162077888175	8.462195725560225
1555	105+10319_EA	105+10319	EA	2016 No TNC	3.0	2	7.0	65.9922436585	27.056819899984998							0.7261848078146661	33.87567425712149	0.7987094129734407	0.0817825475791662	1.2748407417692866	34.49313635121487
1556	105+10320_EA	105+10320	EA	2016 No TNC	3.0	2	7.0	44.74027	20.1331215							0.7353231609695656	36.71854965699565	0.5483092793171971	0.06422364575140621	1.3038786868739456	26.251148024093602
1557	105+10323_EA	105+10323	EA	2016 No TNC	2.0	3	11.0	61.219122890200005	52.299496685097864							2.9892168297186625	17.147635290419622	3.049953874066681	0.7078357959124773	1.5763685089350565	82.44327960754165
1558	105+10324_EA	105+10324	EA	2016 No TNC	2.0	2	11.0	43.902592963000004	23.707400200020004							1.9872673728147174	16.303795072179657	1.4541031762889152	0.346798169278331	1.5944639232166835	37.800594332191885
1559	105+10325_EA	105+10325	EA	2016 No TNC	2.0	3	11.0	60.5808895238	25.443973599996							1.7774365872017606	14.177720983943882	1.7946448254138327	0.43907883713886836	1.6121932921499253	41.02060356355334
1560	105+10326_EA	105+10326	EA	2016 No TNC	2.0	3	11.0	28.0208193785	6.1996062874931255							0.6427665082793697	20.652911794573782	0.30018073718408905	0.06237458883353788	1.51097519927987	9.36745134570166
1561	105+10327_EA	105+10327	EA	2016 No TNC	2.0	3	8.0	31.4351455382	20.07919921252525							2.051053035912419	18.68552364515088	1.0745858448412307	0.18964978435242097	1.4333736487792084	28.780995039821924
1562	105+10328_EA	105+10328	EA	2016 No TNC	2.0	3	9.0	268.47302	24.162571800000002							0.3657567428891801	14.763911000913891	1.636596955813695	0.34517141866859213	1.519103507341774	36.70544756777745
1563	105+10329_EA	105+10329	EA	2016 No TNC	2.0	3	9.0	215.954930727	118.77521189985							2.1559384234841827	15.30655961252787	7.7597588815867375	1.754945337597325	1.5599813808832252	185.2871190742257
1564	105+10330_EA	105+10330	EA	2016 No TNC	1.0	3	9.0	70.0457521429	19.612810600012							1.2729431135958686	13.19776180142299	1.4860709637824603	0.36725689646821	1.6194001177775947	31.760987795609093
1565	105+10331_EA	105+10331	EA	2016 No TNC	1.0	3	9.0	34.57593	30.4268184							3.812028018733351	13.850895046029652	2.196740232229384	0.3414464273524595	1.384981475161726	42.14057983210994
1566	105+10332_EA	105+10332	EA	2016 No TNC	1.0	3	9.0	20.4935451429	7.172740800014999							1.3852124197888862	15.160129738946836	0.47313188762415476	0.0755298477107881	1.3944180376778301	10.001799151128624
1567	105+10334_EA	105+10334	EA	2016 No TNC	0.0	3	6.0	203.296461429	42.69225690009							0.8673882055548829	14.526367685550401	2.9389492145759633	0.5919312431594348	1.49457341408438	63.80671215013494
1568	105+10335_EA	105+10335	EA	2016 No TNC	0.0	3	6.0	551.403606667	49.626324600029996							0.3698030388400033	14.602367835966676	3.3985121562132417	0.9953003111731996	1.7635199072828993	87.51701135743596
1569	105+10336_EA	105+10336	EA	2016 No TNC	0.0	3	6.0	550.308795833	66.03705549995999							0.4882180818548869	14.747507860923628	4.4778450788243305	1.402062335462977	1.8346165215067982	121.15267305188797
1570	105+10337_EA	105+10337	EA	2016 No TNC	0.0	3	6.0	536.122114118	91.14075940006							0.5816606205659449	17.535998895843406	5.197352026616703	1.175253200488409	1.5598870471305564	142.1692900537961
1571	105+10338_EA	105+10338	EA	2016 No TNC	0.0	3	6.0	545.09544	92.66622480000001							0.6007615263672378	16.978450770106193	5.457872809170352	1.413079059714176	1.6545021355777194	153.31646682752503
1572	105+10339_EA	105+10339	EA	2016 No TNC	0.0	3	6.0	522.108665588	88.75847314996001							0.6077303344507148	16.78375987142237	5.288354565956861	1.2280401492167923	1.5767459105307882	139.9495595641562
1573	105+10340_EA	105+10340	EA	2016 No TNC	0.0	3	6.0	552.66021	93.9522357							0.6901839700639034	14.778668358605305	6.35728696390251	1.868408048473003	1.7670433879729495	166.0176768789611
1574	105+10341_EA	105+10341	EA	2016 No TNC	0.0	3	6.0	474.38186500000006	80.64491705000002							0.7198463118529103	14.169691268883263	5.6913672655025875	1.291753678486455	1.5621985642889002	125.98337363270748
1575	105+10342_EA	105+10342	EA	2016 No TNC	0.0	3	6.0	500.40758147199995	59.84874674405119							0.5188735381346637	13.82995946526301	4.327470871796444	1.0444897009751806	1.602665643095617	95.91753018902152
1576	105+10343_EA	105+10343	EA	2016 No TNC	0.0	3	6.0	512.33068	25.821466272000002							0.19147032420842713	15.79357016551657	1.6349353566920657	0.44828709051810645	1.7020878134907365	43.95040306803328
1577	105+10344_EA	105+10344	EA	2016 No TNC	0.0	3	6.0	447.517214706	76.07792650002001							0.6575534780795356	15.512046305025004	4.904441683839943	1.1382076986867458	1.576357604877303	119.92601800160304
1578	105+10345_EA	105+10345	EA	2016 No TNC	0.0	3	6.0	335.008785	23.450614950000002							0.32344087549581	12.985371726939963	1.8059255786531265	0.5498669310903888	1.8037097803856337	42.29810354137256
1579	105+10346_EA	105+10346	EA	2016 No TNC	0.0	3	6.0	343.13618875	96.07813285							1.436336949889922	11.696419841658685	8.214319779100459	2.2541378405078993	1.702799857057859	163.601830883366
1580	105+10347_EA	105+10347	EA	2016 No TNC	0.0	3	3.0	108.19521499999999	5.40976075							0.2897674744496757	10.35312885166832	0.5225242366348277	0.23644487386341428	2.497832980844632	13.512678819828793
1581	105+10349_EA	105+10349	EA	2016 No TNC	3.0	2	7.0	346.56442875	304.9766973							1.9612330650740701	26.921838582201293	11.328226947383445	2.1255505050200245	1.460197579459523	445.32623518901966
1582	105+10350_EA	105+10350	EA	2016 No TNC	3.0	2	7.0	298.19007999999997	77.5294208							0.6732733156846282	23.17038212651708	3.346057064431075	0.7373955301131675	1.5442613226647277	119.72568591003825
1583	105+10352_EA	105+10352	EA	2016 No TNC	3.0	4	7.0	25.9300934471	7.685420396785968							1.1602002371621047	15.327871371151321	0.5014016761160159	0.09902364487077454	1.4547003516909645	11.17998375409746
1584	105+10354_EA	105+10354	EA	2016 No TNC	3.0	2	7.0	268.998894419	115.66952460017							1.1194234778558354	23.047578070649188	5.018727965498194	1.0314985756270534	1.5051298886230406	174.09765867853395
1585	105+10355_EA	105+10355	EA	2016 No TNC	3.0	2	7.0	84.82853	5.0897118							0.16371353125337249	21.98963013282288	0.23145963662221075	0.06748696265356127	1.7591444889120142	8.953538463120449
1586	105+10356_EA	105+10356	EA	2016 No TNC	3.0	2	7.0	117.092561795	91.3321982001							1.7627845848941996	26.548904727805347	3.440149382299958	0.18177627491190557	1.1849644502639778	108.22540803158215
1587	105+10357_EA	105+10357	EA	2016 No TNC	3.0	2	7.0	120.60946272700001	13.26704089997							0.33571081045862355	19.659777982673727	0.6748316746843387	0.13617796376330435	1.4955575966829586	19.84162380345365
1588	105+10358_EA	105+10358	EA	2016 No TNC	2.0	2	8.0	287.763784286	100.71732450009999							0.6773415565686323	31.003560605943942	3.2485728262059888	0.5819769961809419	1.4397017610728617	145.00290945334083
1589	105+10359_EA	105+10359	EA	2016 No TNC	2.0	2	8.0	111.97282	27.993205							0.5334388373173081	28.119437413735724	0.9955108485323371	0.09279543414899641	1.2573151387795656	35.196280429459826
1590	105+10361_EA	105+10361	EA	2016 No TNC	3.0	3	7.0	63.7522075926	34.426192100004							1.4955488942403945	21.664286687501658	1.5890757261749502	0.19417329100386926	1.3141194526320958	45.24012871866464
1591	105+10362_EA	105+10362	EA	2016 No TNC	3.0	3	7.0	169.979593396	90.08918449988							1.5349676847248073	20.717048519299077	4.3485530487587045	0.2498640360220111	1.192872682445443	107.46492717369429
1592	105+10363_EA	105+10363	EA	2016 No TNC	2.0	3	7.0	308.029645652	212.54045549987998							2.009381850290694	20.603351221675823	10.315819655410044	0.9692736791827473	1.258723855777667	267.5297416555506
1593	105+10364_EA	105+10364	EA	2016 No TNC	3.0	4	7.0	63.17463000000001	3.7904778							0.1711893546528134	21.029345003964217	0.1802470690021711	0.0188127504330865	1.283005651426047	4.86320443900497
1594	105+10367_EA	105+10367	EA	2016 No TNC	3.0	3	7.0	54.828760333299996	16.44862809999							0.9863804543634397	18.24853677946842	0.9013669588290765	0.04243076561797451	1.1752205396835935	19.33076559272497
1595	105+10369_EA	105+10369	EA	2016 No TNC	3.0	2	10.0	424.333498966	123.05671470013999							0.84546356391293	20.58042563001797	5.9793085387239655	1.881515841413632	1.840301125099304	226.46141051369167
1596	105+10370_EA	105+10370	EA	2016 No TNC	3.0	2	10.0	511.953660476	215.02053739992							1.0781877711981491	23.37255223363941	9.199702935755873	2.2680286159686167	1.6176459186825574	347.82709475791074
1597	105+10371_EA	105+10371	EA	2016 No TNC	3.0	2	10.0	40.8278914706	13.881483100004							0.5794328626266686	35.20683985289219	0.3942837004970118	0.10142540724828367	1.649452630676178	22.896848816988506
1598	105+10372_EA	105+10372	EA	2016 No TNC	3.0	2	10.0	177.34563759099998	121.22461057532804							1.426154203602228	28.757759782503175	4.215370442348699	1.3386592279379919	1.8509307497530878	224.37835934071802
1599	105+10373_EA	105+10373	EA	2016 No TNC	3.0	2	10.0	62.7232721053	23.834843400013998							0.8208895294896664	27.774748222424503	0.8581479554428673	0.2468413793975405	1.745964391162937	41.614787845369385
1600	105+10374_EA	105+10374	EA	2016 No TNC	2.0	2	9.0	148.712964	14.8712964							0.2747920118753393	21.834695845241413	0.681085576158415	0.26252952774791877	2.1345414628955157	31.743398772808817
1601	105+10375_EA	105+10375	EA	2016 No TNC	2.0	2	9.0	133.63685	36.08194950000001							0.7353187893021171	22.031260775173774	1.6377614458024774	0.6478588532108746	2.1833027636605573	78.77782006161068
1602	105+10376_EA	105+10376	EA	2016 No TNC	2.0	2	9.0	314.28873129	97.42950669989999							0.7430940646412646	25.0304784885872	3.8924348467538716	1.1754937787117201	1.7949796139598988	174.88397832448985
1603	105+10379_EA	105+10379	EA	2016 No TNC	3.0	2	10.0	91.9379855882	31.258915099988							0.9052972273426759	22.53403565575942	1.3871867240078057	0.3916798736903609	1.7284820198138713	54.03047270921758
1604	105+10380_EA	105+10380	EA	2016 No TNC	3.0	2	10.0	69.8165319101	62.136713399989							3.0118060333787002	17.73022545548688	3.5045642006069286	0.6620795985904712	1.4633486114247545	90.92767327237183
1605	105+10381_EA	105+10381	EA	2016 No TNC	3.0	2	10.0	141.98696	8.519217600000001							0.22621806064243793	15.913848743006369	0.5353335787952569	0.17157535505414057	1.8618182304918094	15.861234637206682
1606	105+10382_EA	105+10382	EA	2016 No TNC	2.0	2	10.0	72.0277705	43.2166623							2.087066793590067	17.24908858239013	2.5054461337812706	0.592357939887729	1.588591337946275	68.65361538472935
1607	105+10383_EA	105+10383	EA	2016 No TNC	2.0	2	10.0	80.0532011111	43.228728599994							1.6834530603606475	19.246155870279463	2.2460967733691275	0.7831956363103102	1.9722999188250603	85.26001790867873
1608	105+10384_EA	105+10384	EA	2016 No TNC	2.0	2	10.0	117.425705455	116.25144840045							2.9842852132868036	19.904263753188186	5.840529940818801	1.6300464782904025	1.717845736149977	199.7020549559721
1609	105+10385_EA	105+10385	EA	2016 No TNC	2.0	2	10.0	119.70796000000001	21.546235720400002							0.4883856436309912	22.112443600327627	0.9743941515392158	0.26400062300589705	1.6917595640346728	36.4510503489322
1610	105+10386_EA	105+10386	EA	2016 No TNC	2.0	2	6.0	96.4448501161	74.48725109016752							2.2613699269499277	20.491914855568027	3.63495806102903	0.7184642830310713	1.485065072478706	110.6184149389592
1611	105+10387_EA	105+10387	EA	2016 No TNC	2.0	2	6.0	302.78466000000003	10.597463100000002							0.12178154943305887	17.24399147306245	0.6145597506560321	0.15934226354268197	1.655633179243211	17.54551152416562
1612	105+10388_EA	105+10388	EA	2016 No TNC	1.0	2	6.0	355.8969264	88.9742316							0.7402760081737725	20.2627126022959	4.391032599945115	0.655758393398118	1.3715028208849513	122.02840962547097
1613	105+10389_EA	105+10389	EA	2016 No TNC	1.0	2	6.0	1894.75732	227.37087839999998							0.33682291734737746	21.376217677535237	10.63662813646164	1.8374455358371653	1.424565845877599	323.90478771582866
1614	105+10390_EA	105+10390	EA	2016 No TNC	0.0	2	6.0	1500.55523333	180.0666279996							0.3319929519626258	21.68720738628976	8.302896024936556	1.5864981137339782	1.4686634331360713	264.45727207112833
1615	105+10391_EA	105+10391	EA	2016 No TNC	0.0	2	6.0	1717.96335	206.155602							0.39186809925000193	18.373529291565482	11.220250542427765	2.860331564317214	1.6424874881226983	338.6079968914027
1616	105+10392_EA	105+10392	EA	2016 No TNC	0.0	2	6.0	1746.28660667	209.5543928004							0.37568498871538414	19.1649925237089	10.93422773534409	1.6495847224857834	1.3748526990818575	288.1064225460897
1617	105+10393_EA	105+10393	EA	2016 No TNC	0.0	2	6.0	1595.67748417	191.4812981004							0.48468360594568044	14.85505164952272	12.889978615897451	1.5462998184854313	1.3095886823204073	250.76174086830395
1618	105+10395_EA	105+10395	EA	2016 No TNC	2.0	3	8.0	337.25886	43.8436518							0.6395874739437476	12.195360787641095	3.5951090388758002	1.57466425546732	2.4105444874732855	105.6870731571882
1619	105+10396_EA	105+10396	EA	2016 No TNC	1.0	3	8.0	250.58227000000002	32.575695100000004							0.4992723483182266	15.62273581998663	2.0851466398301985	0.6379811533778024	1.8089636911448375	58.9282496497048
1620	105+10397_EA	105+10397	EA	2016 No TNC	1.0	2	9.0	373.795976957	85.97307470011							1.142751959574942	12.076111429406822	7.119268085814027	3.3319079668633487	2.5974120541856993	223.3075005614733
1621	105+10398_EA	105+10398	EA	2016 No TNC	1.0	2	9.0	602.44118	78.3173534							0.5141761829721786	15.169897514335176	5.162681773294254	1.872036672453664	2.0311199300347034	159.07193735831115
1622	105+10399_EA	105+10399	EA	2016 No TNC	1.0	2	9.0	684.868044103	267.09853720017003							1.2809290931133757	18.267990106403847	14.62112337725312	4.134333538224092	1.7298227265395745	462.03311987433005
1623	105+10400_EA	105+10400	EA	2016 No TNC	1.0	2	9.0	794.183366429	111.18567130006001							0.31803219839694946	26.41242000759811	4.209598032595083	0.5461492253488335	1.3296470201284514	147.83769652510628
1624	105+10401_EA	105+10401	EA	2016 No TNC	2.0	2	10.0	407.07455032300004	126.19311060013001							1.4874964430208215	12.504231581372355	10.092032427496049	5.802667689220256	3.525102901237686	444.8437002927265
1625	105+10402_EA	105+10402	EA	2016 No TNC	2.0	2	10.0	130.010649091	28.60234280002							1.0311518516585199	12.801218345066175	2.2343453590918454	1.310497077438074	3.659727950892934	104.67679340625446
1626	105+10403_EA	105+10403	EA	2016 No TNC	2.0	2	10.0	245.73297250000002	49.146594500000006							0.5725818926509824	20.95770081802885	2.3450375080133634	0.5361823552727465	1.5668248265076765	77.00410440090563
1627	105+10405_EA	105+10405	EA	2016 No TNC	2.0	4	10.0	9.368310000000001	1.6862958000000001							0.6135263291870406	17.603156517032694	0.09579508074977075	0.03162857390039152	1.788786168161556	3.016422602468926
1628	105+10408_EA	105+10408	EA	2016 No TNC	2.0	4	10.0	11.422976875	7.3107052							2.1021203591107205	18.267269918000657	0.4002078708431409	0.1105602797174511	1.6371865607791052	11.96898830325792
1629	105+10409_EA	105+10409	EA	2016 No TNC	2.0	4	10.0	20.81956	1.8737603999999999							0.5116354659687687	10.554389519841509	0.17753375469774563	0.1224717388293903	4.316236047554269	8.087592182959705
1630	105+10412_EA	105+10412	EA	2016 No TNC	2.0	2	6.0	253.66285	43.1226845							0.5287277171513389	19.29159313787295	2.2353096601100417	0.823765159293303	2.0570458599241204	88.70533961953903
1631	105+10413_EA	105+10413	EA	2016 No TNC	2.0	2	6.0	292.69113	52.684403399999994							0.6002923917346862	17.991232520523635	2.9283376411204656	0.9228407473243132	1.842020930373055	97.04577376701734
1632	105+10414_EA	105+10414	EA	2016 No TNC	2.0	2	6.0	239.39177	43.0905186							0.5016494401287523	21.528978477934896	2.0015124565321845	0.5130662181888301	1.6467361426083804	70.95871438235868
1633	105+10416_EA	105+10416	EA	2016 No TNC	1.0	1	6.0	94.4907421488	23.877810541001757							0.8481590157729472	17.87636483022292	1.3357195810096922	0.3157362174477973	1.5410279548319294	36.79637354386423
1634	105+10417_EA	105+10417	EA	2016 No TNC	1.0	2	6.0	177.19964333299998	21.263957199959997							0.36803568167924244	19.563320510523443	1.0869298587896548	0.3051667264380103	1.723268246933725	36.643502246848826
1635	105+10418_EA	105+10418	EA	2016 No TNC	1.0	2	6.0	345.32518	41.4390216							0.3711345463304643	19.39997251990927	2.136035066929765	0.5280016327037607	1.619560806615769	67.11301524786427
1636	105+10419_EA	105+10419	EA	2016 No TNC	1.0	2	6.0	826.069823333	99.12837879996							0.43587023911955225	16.5186777022075	6.000987523760017	1.6494344596641546	1.7042212497159948	168.93668960078836
1637	105+10420_EA	105+10420	EA	2016 No TNC	0.0	2	6.0	889.787863333	106.77454359996							0.47167900381437483	15.264618398900575	6.994904216383842	2.126023979267746	1.8018051729065263	192.38692499314135
1638	105+10421_EA	105+10421	EA	2016 No TNC	0.0	2	6.0	865.168631667	103.82023580004							0.45211954395492665	15.92499173342038	6.519327453223199	1.544711458967363	1.5900509024330292	165.07945962466349
1639	105+10422_EA	105+10422	EA	2016 No TNC	1.0	2	9.0	471.93382383	110.90444860004999							0.8365137071391298	16.855671197812033	6.579651874939638	1.7154216731797474	1.6600144386928217	184.10298599134887
1640	105+10424_EA	105+10424	EA	2016 No TNC	2.0	2	8.0	189.654173333	34.13775119994							0.5638365924949972	19.1544857920796	1.7822327140755714	0.4445465385293628	1.6261539108494036	55.51323762138635
1641	105+10425_EA	105+10425	EA	2016 No TNC	1.0	2	8.0	260.973980741	70.46297480007							0.7744127472732238	20.91907714205589	3.368359623207787	0.37248484429360096	1.2908384059677245	90.9563140706663
1642	105+10426_EA	105+10426	EA	2016 No TNC	1.0	2	8.0	275.806677581	211.0224470839989							2.209515713263271	20.776770096918558	10.156653132302603	1.3050404190355847	1.3270575206955713	280.03892543840396
1643	105+10427_EA	105+10427	EA	2016 No TNC	1.0	2	8.0	238.27017999999998	28.592421599999998							0.3904594330179514	18.439815743083813	1.5505806564647535	0.4683542522273385	1.7951770098549336	51.328457912399614
1644	105+10428_EA	105+10428	EA	2016 No TNC	1.0	2	8.0	252.07172000000003	27.727889200000003							0.41885790492423064	15.757133678052245	1.759703875497455	0.7066127551016671	2.2130190134798293	61.36234600326202
1645	105+10429_EA	105+10429	EA	2016 No TNC	1.0	2	8.0	237.9228	26.171508							0.5855598275152778	11.271265018308995	2.3219672288325324	1.0114260170164835	2.3965420852219665	62.72112035572338
1646	105+10435_EA	105+10435	EA	2016 No TNC	2.0	2	11.0	129.817566111	23.367161899979997							1.104727187960324	9.776169282065212	2.390216579294308	1.3571855492329903	3.445816588330424	80.51895409715375
1647	105+10436_EA	105+10436	EA	2016 No TNC	2.0	1	8.0	89.6528007692	69.929184599976							2.1377803048004944	21.891866013971697	3.19429986257664	0.6615514163614493	1.4565887770299855	101.85806547518312
1648	105+10437_EA	105+10437	EA	2016 No TNC	2.0	1	8.0	586.360700645	363.5436343999							1.2974214148477767	28.672256812074114	12.679282164032825	3.7338187191500882	1.73497318324096	630.7384566217822
1649	105+10439_EA	105+10439	EA	2016 No TNC	2.0	2	9.0	170.384403333	61.338385199879994							1.0627518030220948	20.324595016989992	3.017938864149826	0.5693007324175114	1.462660824441312	89.71725306635524
1650	105+10441_EA	105+10441	EA	2016 No TNC	2.0	3	8.0	178.476716154	92.80789240008001							2.0202368572697442	15.44373368287387	6.009420668979686	1.4126949433741147	1.584783573218913	147.08042334071519
1651	105+10442_EA	105+10442	EA	2016 No TNC	1.0	3	8.0	16.79119	2.0149428							0.42560931736066454	16.91692288281994	0.11910811522622028	0.03225713246765748	1.6913936222183978	3.408061401054881
1652	105+10443_EA	105+10443	EA	2016 No TNC	1.0	3	8.0	15.99596	2.8792728							0.6497061128959826	16.622900393934067	0.17321121656066035	0.03425017408949024	1.4852725678084566	4.2765049050770445
1653	105+10444_EA	105+10444	EA	2016 No TNC	1.0	3	8.0	6.37533417722	5.0365140000038							3.0046315377751855	15.775644835006252	0.3192588355455204	0.06057809594641639	1.4653805014566752	7.380409410919134
1654	105+10445_EA	105+10445	EA	2016 No TNC	1.0	3	8.0	4.55227083333	0.5462724999995999							0.4048505441922087	17.78434067407773	0.030716488736399494	0.006405296035044266	1.51289610129349	0.8264535354932427
1655	105+10446_EA	105+10446	EA	2016 No TNC	1.0	3	8.0	2.3162974999999997	0.7412152							1.3656267948861427	14.05947808866827	0.052719965515463076	0.015659205515463084	1.7777419551767442	1.3176893588547214
1656	105+10448_EA	105+10448	EA	2016 No TNC	1.0	2	9.0	194.38579	48.5964475							0.3377969661193968	44.405372174651625	1.0943821686453696	0.2758467551377102	1.633922529955217	79.40283044603586
1657	105+10449_EA	105+10449	EA	2016 No TNC	1.0	1	8.0	1494.25091	671.815209136							0.5670926082642529	47.56895012715413	14.122977432552224	3.1884850963543063	1.5094935446425644	1014.1007213834863
1658	105+10455_EA	105+10455	EA	2016 No TNC	1.0	2	9.0	524.399037692	68.17187489996							0.30234732900337913	25.79814422608253	2.6425108063019755	1.1057237255999428	2.3008875105547424	156.8558155284183
1659	105+10457_EA	105+10457	EA	2016 No TNC	2.0	2	8.0	133.867968657	89.69153900019							1.3416524288759535	29.963050887687704	2.9934047549559013	0.24466007213599436	1.2359765784108414	110.85664148585738
1660	105+10458_EA	105+10458	EA	2016 No TNC	1.0	4	8.0	15.3091519697	10.104040300002001							1.787052410988165	22.159394854067468	0.45597094896061	0.06913939076644075	1.365091244507955	13.792936947688263
1661	105+10459_EA	105+10459	EA	2016 No TNC	1.0	3	8.0	352.41472000000005	56.38635520000001							0.5042308683639289	19.03889785873084	2.9616396714971818	0.3880953903480187	1.3323575549947593	75.12678634933805
1662	105+10460_EA	105+10460	EA	2016 No TNC	1.0	3	8.0	412.50936061	200.768305808887							1.9151368052001931	15.24799686409215	13.166864316563498	3.9233879901981195	1.7810097157408324	357.5703032584543
1663	105+10461_EA	105+10461	EA	2016 No TNC	1.0	3	8.0	472.87645	23.6438225							0.18071484630023285	16.600739017401555	1.4242632496791623	0.44359869140513997	1.8286283794864882	43.235764823041166
1664	105+10462_EA	105+10462	EA	2016 No TNC	1.0	3	8.0	217.13275	23.8846025							0.36600752767977623	18.032416004772468	1.3245370167635153	0.35911250180790477	1.6923431917660754	40.420944428913984
1665	105+10463_EA	105+10463	EA	2016 No TNC	1.0	3	6.0	217.113779231	28.22479130003							0.4711963241456183	16.553609610904967	1.7050535782501748	0.4926484536775442	1.7502751098808915	49.401149694025236
1666	105+10464_EA	105+10464	EA	2016 No TNC	1.0	3	6.0	350.646345	35.064634500000004							0.4724446583779003	12.69990017582272	2.7610165445830726	1.024283780838784	2.06798389524805	72.51309943875916
1667	105+10465_EA	105+10465	EA	2016 No TNC	1.0	3	6.0	79.9521933333	9.594263199996							0.6703063737423837	10.74135691087304	0.8932077464332385	0.303879540045867	1.9378910203889517	18.592636502520417
1668	105+10466_EA	105+10466	EA	2016 No TNC	0.0	3	6.0	114.679558462	14.908342600060001							0.72998117266422	10.685207087646189	1.3952319761117624	0.572021451535559	2.256152052621263	33.63548775830639
1669	105+10468_EA	105+10468	EA	2016 No TNC	0.0	3	6.0	112.17844	13.4614128							0.5867492971809963	12.270998933602462	1.0970103471476762	0.45933091559910605	2.302367366283554	30.993117534791722
1670	105+10469_EA	105+10469	EA	2016 No TNC	0.0	3	6.0	208.09458	35.37607860000001							0.8491253679940232	12.012360464623166	2.944973113667695	1.0840536712696542	2.0551820597694013	72.70428208371226
1671	105+10470_EA	105+10470	EA	2016 No TNC	0.0	3	6.0	212.70716760099998	37.06635102615026							0.8656185726010942	12.078761166805842	3.068721246679989	0.9137008381837052	1.780223351214523	65.98638364106708
1672	105+10471_EA	105+10471	EA	2016 No TNC	0.0	3	6.0	142.38838	15.662721800000002							0.4412502322051537	14.957499210859144	1.0471484289719277	0.3406657135908013	1.8799577105517216	29.44525461613654
1673	105+10472_EA	105+10472	EA	2016 No TNC	0.0	3	6.0	160.888	11.262160000000002							0.38073791845383176	11.031210174852315	1.0209360370700016	0.4349755792125722	2.3425408794013225	26.3820701903584
1674	105+10473_EA	105+10473	EA	2016 No TNC	0.0	3	6.0	445.76194664699995	75.77953092999							0.9363345411500644	10.89354237372438	6.956371796264636	2.9468728052564557	2.3290949604110414	176.49772359135235
1675	105+10474_EA	105+10474	EA	2016 No TNC	0.0	3	6.0	378.00694	37.800694							0.429264882382306	13.97738376990355	2.7044184106465896	0.964855870378776	2.006075820876048	75.83105824573431
1676	105+10475_EA	105+10475	EA	2016 No TNC	0.0	3	6.0	748.14068	67.33266119999999							0.447351992846627	12.071031506170959	5.5780370687938445	2.3126315789808776	2.2803735657868978	153.54362071456507
1677	105+10476_EA	105+10476	EA	2016 No TNC	0.0	3	6.0	1555.17427	62.2069708							0.1734416004941723	13.837510684644778	4.495531907269267	1.506249312360618	1.9174732168674276	119.28020041145413
1678	105+10477_EA	105+10477	EA	2016 No TNC	0.0	3	6.0	1555.17427	93.31045619999999							0.280219747950459	12.847060302960717	7.263175699307317	2.299853561012754	1.8475395468016935	172.39475795960726
1679	105+10478_EA	105+10478	EA	2016 No TNC	0.0	3	6.0	1058.15018	52.907509000000005							0.2085760453323178	14.383243268517209	3.6784129985346707	1.3517855139266102	2.0524789804175767	108.59155012875377
1680	105+10479_EA	105+10479	EA	2016 No TNC	0.0	3	6.0	1610.61843	161.061843							0.3924394551979467	15.28898259471285	10.534503653349537	3.7700415365864504	2.010775566394955	323.85921858294034
1681	105+10480_EA	105+10480	EA	2016 No TNC	0.0	3	6.0	1172.20161	86.274038496							0.28892063485667635	15.284474236984238	5.644553889020303	1.6224541922395448	1.7452736603756733	150.57180696130567
1682	105+10482_EA	105+10482	EA	2016 No TNC	0.0	3	6.0	524.99222	36.7494554							0.32755493647863376	12.822276608473475	2.8660632212312818	1.066383720741472	2.0728781071065345	76.17714154674802
1683	105+10483_EA	105+10483	EA	2016 No TNC	0.0	3	6.0	538.71454	37.71001780000001							0.32510151680227484	12.919041539121517	2.9189485679573295	1.0437612084379544	2.0095222290736054	75.77911902786136
1684	105+10484_EA	105+10484	EA	2016 No TNC	0.0	3	6.0	324.336310952	68.11062529992							1.1761659891086778	10.71277363626926	6.357888966245313	2.45022256923359	2.1341897523994793	145.36099854460997
1685	105+10497_EA	105+10497	EA	2016 No TNC	1.0	4	2.0	15.706173999999999	4.711852199999999							1.6505629308038565	10.905370321889906	0.43206714315258876	0.12268748458392954	1.6573363522690217	7.8091239375787636
1686	105+10507_EA	105+10507	EA	2016 No TNC	1.0	2	6.0	520.969306667	62.516316800039995							0.4332444539870081	16.618793232644382	3.761784380182243	1.3197407551806808	1.9811364237090114	123.85335228869083
1687	105+10508_EA	105+10508	EA	2016 No TNC	1.0	2	6.0	1276.2708475	153.1525017							0.395267577926474	18.215508688494843	8.407808111158221	2.510522716466991	1.783151330580938	273.0940871881544
1688	105+10509_EA	105+10509	EA	2016 No TNC	1.0	2	6.0	1285.30716667	154.2368600004							0.36007211070741096	19.995994651889628	7.713387740170483	1.9839352884515997	1.6493531484645811	254.39105065095055
1689	105+10510_EA	105+10510	EA	2016 No TNC	0.0	2	6.0	891.081186667	106.92974240004							0.35755559712951074	20.136728547398675	5.310184429826537	1.3157973398032603	1.6213179756856617	173.36711348862212
1690	105+10511_EA	105+10511	EA	2016 No TNC	0.0	2	6.0	785.5484492310001	102.12129840003001							0.4231337409155881	18.43388802585715	5.5398675665592	1.7307926542141427	1.8321265576534047	187.09914290074315
1691	105+10513_EA	105+10513	EA	2016 No TNC	1.0	2	5.0	541.1227349999999	43.28981879999999							0.3138703764767111	15.292937338914987	2.830706609242626	0.9909353045297248	1.9779770971385586	85.62627012567819
1692	105+10514_EA	105+10514	EA	2016 No TNC	1.0	2	5.0	1694.5546550000001	101.6732793							0.22849308690813147	15.755400081086155	6.45323373425823	2.049886861151949	1.8512497879991305	188.2226367493014
1693	105+10515_EA	105+10515	EA	2016 No TNC	1.0	2	5.0	1178.0904	70.685424							0.18793507852224395	19.155551099386187	3.6900751971716965	0.8084843288449703	1.5408173146003508	108.91332518906718
1694	105+10516_EA	105+10516	EA	2016 No TNC	1.0	2	5.0	1289.16049577	335.18172890019997							0.6931176388896645	22.50700187776252	14.89233131629886	3.7899222768655108	1.6411758390214892	550.092155152459
1695	105+10517_EA	105+10517	EA	2016 No TNC	1.0	2	5.0	1392.91771	83.5750626							0.1434448093617202	25.096760322097087	3.330113589458564	0.44124174017279655	1.3354087630822442	111.60687097118712
1696	105+10518_EA	105+10518	EA	2016 No TNC	1.0	2	5.0	1431.07188	257.5929384							0.44717120221397566	24.151823611467933	10.665568883903571	1.198720725144118	1.2944173104716092	333.4327585202069
1697	105+10519_EA	105+10519	EA	2016 No TNC	1.0	2	5.0	1092.81888	65.5691328							0.151213859541283	23.807341542110176	2.75415601040637	0.5185906234351169	1.4618149106782274	95.84993600728085
1698	105+10520_EA	105+10520	EA	2016 No TNC	1.0	2	2.0	1088.23417167	195.8821509006							0.44271728846758346	24.394800657961643	8.029668028325153	1.5840559552552425	1.4841120291032754	290.71105643820346
1699	105+10521_EA	105+10521	EA	2016 No TNC	1.0	2	2.0	1134.8184800000001	68.0891088							0.15688511360696708	22.94672781395193	2.9672687693014286	0.6513126876656873	1.5418973135746645	104.98641394241305
1700	105+10522_EA	105+10522	EA	2016 No TNC	1.0	2	2.0	1078.57498	75.50024860000002							0.1931960052807624	21.73957993539434	3.4729396255296368	0.6526090838801194	1.4608813016556865	110.29690145009596
1701	105+10523_EA	105+10523	EA	2016 No TNC	1.0	2	2.0	842.760208333	303.39367499988							1.1748216137049026	18.385770016507028	16.50154846533425	5.75434070762796	1.972396111038778	598.4125046835262
1702	105+10524_EA	105+10524	EA	2016 No TNC	1.0	2	2.0	796.366297692	310.58285609988							1.4597353484099962	16.030303044650008	19.37473391705684	8.182558922469797	2.3220179666938794	721.1789720110212
1703	105+10527_EA	105+10527	EA	2016 No TNC	1.0	2	5.0	1201.7385800000002	108.15647220000001							0.476177305960888	11.34031364452203	9.537343991561052	3.374582042849265	1.993660152858449	215.6272488988826
1704	105+10528_EA	105+10528	EA	2016 No TNC	0.0	2	6.0	975.16794	175.5302292							0.744770822122202	14.501105144298919	12.104610473016903	2.9000887530321515	1.5975719540432958	280.4221712567116
1705	105+10529_EA	105+10529	EA	2016 No TNC	0.0	2	6.0	816.36132	73.47251879999999							0.3161593464824555	17.0799948193202	4.301671023745913	0.6572008451764274	1.3790795184822466	101.3244458483818
1706	105+10530_EA	105+10530	EA	2016 No TNC	0.0	2	6.0	754.8081400000001	67.93273260000001							0.32365990026915975	16.68417989225508	4.0716854552458335	0.9164261612359182	1.5570054895953813	105.77163758141513
1707	105+10531_EA	105+10531	EA	2016 No TNC	0.0	2	3.0	758.618414952	327.1921223687976							2.2079317712922335	11.720470866205442	27.91629501099793	7.11577864934921	1.6424009286231365	537.3806456166881
1708	105+10532_EA	105+10532	EA	2016 No TNC	0.0	2	6.0	731.16223	73.116223							0.534649580560871	11.222303763346705	6.515259659857518	2.2041616056080966	1.9303087817098454	141.13688734235538
1709	105+10534_EA	105+10534	EA	2016 No TNC	1.0	2	6.0	1.0392857142899998	0.14550000000059998							0.6782440819512888	12.38492192343712	0.01174815641956184	0.0054165637302368026	2.5519074430451143	0.37130253296459526
1710	105+10544_EA	105+10544	EA	2016 No TNC	0.0	2	6.0	86.506054	30.2771189							1.7182981777697501	12.22139455868874	2.47738658257086	1.1382835794755233	2.5417195096826783	76.95594380511216
1711	105+10546_EA	105+10546	EA	2016 No TNC	1.0	4	9.0	9.303729032260001	2.8841560000006004							1.1848737820356032	15.697874560145433	0.18372907675813915	0.03894212896695	1.4852777175679472	4.283772640790792
1712	105+10547_EA	105+10547	EA	2016 No TNC	1.0	4	9.0	41.5191992135	36.952087300015							3.845107294513938	13.88777891222677	2.660762929303437	0.3853880955596934	1.352698788206808	49.985043712442476
1713	105+10548_EA	105+10548	EA	2016 No TNC	1.0	4	10.0	97.63335500000001	23.432005200000003							0.8246656029965161	17.461623169046902	1.3419144928941322	0.43929487810277124	1.7802556484178609	41.71495961105669
1714	105+10549_EA	105+10549	EA	2016 No TNC	1.0	2	6.0	283.88032000000004	25.5492288							0.40672717359280774	13.2767131153282	1.924364003203697	0.7415293365370303	2.133973956876599	54.52138887748156
1715	105+10550_EA	105+10550	EA	2016 No TNC	1.0	2	6.0	357.59292333300004	42.911150799960005							0.4118409609703157	17.482476689633977	2.4545235530274527	0.6650677231714375	1.6918154707613513	72.59774879154567
1716	105+10551_EA	105+10551	EA	2016 No TNC	1.0	2	6.0	156.316919162	21.030878304055484							0.4352702235794435	18.54572071026739	1.1340016725482256	0.30241296934351247	1.6784013347819353	35.29825421716317
1717	105+10552_EA	105+10552	EA	2016 No TNC	1.0	2	6.0	394.7511775	63.160188399999996							0.5248097039696984	18.292344686816783	3.452820810091081	0.7833284854912231	1.5619210437466777	98.6512273889648
1718	105+10553_EA	105+10553	EA	2016 No TNC	1.0	2	6.0	320.32334529400003	54.45496869998001							0.551559363579555	18.493023006269365	2.9446223411672117	0.6135021057252026	1.5124204594034834	82.35880877802607
1719	105+10554_EA	105+10554	EA	2016 No TNC	1.0	2	6.0	83.76983	14.240871100000001							0.5966476610411721	17.095516610591627	0.8330178855886101	0.29338654417204246	1.98683373732293	28.294243150347107
1720	105+10555_EA	105+10555	EA	2016 No TNC	1.0	2	6.0	2914.73537385	378.9155986005							0.35698788101880047	21.84948121415141	17.342086747354212	3.4369271656889437	1.4864009826506785	563.2205181014533
1721	105+10556_EA	105+10556	EA	2016 No TNC	1.0	2	6.0	1478.351505	266.1032709							0.48617648874041025	22.214155250453846	11.978995730416687	2.758508173253348	1.5713495821772736	418.1412635447208
1722	105+10557_EA	105+10557	EA	2016 No TNC	1.0	2	6.0	830.49786	49.8298716							0.16318852954407542	22.060374035220896	2.25879540938169	0.5091510414044732	1.5579224876238613	77.63107752104959
1723	105+10558_EA	105+10558	EA	2016 No TNC	1.0	2	6.0	606.348081622	224.34879020014							1.2585578310935754	17.639237110550702	12.718735441565576	3.9858125065629135	1.8355989768245469	411.8144097432019
1724	105+10560_EA	105+10560	EA	2016 No TNC	0.0	2	6.0	311.49204	37.379044799999996							0.3019895977068143	23.841880828590988	1.567789264141248	0.6547691175877323	2.2965974314410236	85.84461827739894
1725	105+10562_EA	105+10562	EA	2016 No TNC	0.0	2	6.0	2801.61098	168.0966588							0.22409514800609465	16.06460484321638	10.46379045364333	2.6670994146634066	1.6423754416293594	276.07782423306975
1726	105+10563_EA	105+10563	EA	2016 No TNC	0.0	2	6.0	1826.16190667	219.1394288004							0.46199777262640307	15.584490719660499	14.061378888945423	4.278368674628807	1.8029498017753292	395.09738971684004
1727	105+10564_EA	105+10564	EA	2016 No TNC	0.0	2	6.0	1195.37161	143.44459319999999							0.47234656773361355	15.24304502633867	9.410494619161728	2.738653074980314	1.7572879909434556	252.07346099612923
1728	105+10578_EA	105+10578	EA	2016 No TNC	1.0	3	5.0	458.59377	41.2734393							0.3158476695864849	17.09684927253003	2.4140962256896743	0.7356318377252541	1.8045717568865756	74.48088287035243
1729	105+10579_EA	105+10579	EA	2016 No TNC	1.0	2	5.0	905.4236699999999	81.4881303							0.47061736716428965	11.474289681525699	7.101801729060477	3.480107049060477	2.7511664071550412	224.18740666323285
1730	105+10580_EA	105+10580	EA	2016 No TNC	0.0	2	6.0	735.05295	80.8558245							0.436614735559535	15.116301541087246	5.3489158231084355	1.930064892874168	2.0234436531948403	163.60720490836087
1731	105+10592_EA	105+10592	EA	2016 No TNC	2.0	3	10.0	73.2303296154	38.079771400008							1.2513755728976665	24.932562753925065	1.5273107612659353	0.33021011995751054	1.53308411781082	58.37949274321896
1732	105+10593_EA	105+10593	EA	2016 No TNC	1.0	2	6.0	187.1017	22.452204							0.40541216895200544	17.759703707493717	1.2642217668601239	0.2338314960936958	1.4536879103390339	32.6384975152657
1733	105+10594_EA	105+10594	EA	2016 No TNC	1.0	2	6.0	902.3128636360001	99.25441499996							0.3453214860084225	19.112624807362913	5.193133648588311	1.2839404622986814	1.619708264027005	160.76319621660116
1734	105+10595_EA	105+10595	EA	2016 No TNC	1.0	2	6.0	1290.98307	154.9179684							0.3065698490824638	23.485675520762907	6.596274748965263	1.0296930601491388	1.3864753973079238	214.7899517875264
1735	105+10596_EA	105+10596	EA	2016 No TNC	1.0	2	6.0	488.18104000000005	58.5817248							0.30593706850032426	23.534251783524457	2.4892112712506593	0.47332259954086614	1.4663741557994934	85.90272724887825
1736	105+10597_EA	105+10597	EA	2016 No TNC	0.0	2	6.0	560.4012366669999	67.24814840004							0.30991820007221565	23.231936679815156	2.894642376434673	0.2800176330415109	1.2639909014640847	85.00104771795709
1737	105+10599_EA	105+10599	EA	2016 No TNC	0.0	2	6.0	448.33008	22.416504000000003							0.18510240092073413	16.207245206315186	1.38311623688308	0.4131247180614112	1.7834870649764862	39.97954492599367
1738	105+10613_EA	105+10613	EA	2016 No TNC	0.0	2	6.0	495.78712125	138.82039395							1.6874778578705116	9.955686186721596	13.943829822112294	5.988506386585332	2.3616543061931186	327.84578115944265
1739	105+10614_EA	105+10614	EA	2016 No TNC	0.0	2	6.0	249.24176	12.462088000000001							0.3265319215150105	9.187463161582786	1.3564231802430513	0.6772903192060443	2.820841935694213	35.15358043671163
1740	105+10616_EA	105+10616	EA	2016 No TNC	0.0	2	6.0	64.7952	1.295904							0.08238978105509048	14.5649130830632	0.0889743723570133	0.018773722302834764	1.51934827654448	1.9689295089670975
1741	105+10617_EA	105+10617	EA	2016 No TNC	0.0	2	3.0	728.761426667	131.17705680006							0.7322170795882822	14.749724229422133	8.893526059178347	0.9769867230270382	1.2893988677260528	169.13954850963347
1742	105+10618_EA	105+10618	EA	2016 No TNC	0.0	2	3.0	730.5736	43.834416000000004							0.24440950760308294	14.729377900659827	2.975985564063528	0.5474860626724153	1.451282187733363	63.61610715049434
1743	105+10619_EA	105+10619	EA	2016 No TNC	0.0	2	3.0	606.141350526	115.16685659994							0.7862981134774677	14.498317883000594	7.943463340321304	1.7979533830156977	1.5604861273789539	179.71628205804768
1744	105+10620_EA	105+10620	EA	2016 No TNC	0.0	2	3.0	355.08924537400003	63.635543663474536							0.9395238461501472	11.444733461593911	5.560246892338897	2.1426559329700323	2.1340462486823655	135.80119323790072
1745	105+10622_EA	105+10622	EA	2016 No TNC	1.0	2	2.0	149.859125143	52.45069380005							0.94325436977806	22.26334769585125	2.3559212440375314	0.39294617666932885	1.4107292494581918	73.99372789810596
1746	105+10623_EA	105+10623	EA	2016 No TNC	1.0	2	2.0	163.7771925	58.959789300000004							0.8687123197547598	24.86438779422139	2.3712544136599476	0.195616432109326	1.2373731040535687	72.95525750048539
1747	105+10624_EA	105+10624	EA	2016 No TNC	1.0	2	2.0	208.41745739099997	95.87203039986							1.2628104418987183	21.85601186390381	4.3865290244556	0.6356671152375222	1.361851679070243	130.56348557592273
1748	105+10625_EA	105+10625	EA	2016 No TNC	1.0	2	2.0	226.20316	20.3582844							0.343575268343591	15.71708006235115	1.2952968566194707	0.3968730084305302	1.8104923203608831	36.85851756192277
1749	105+10626_EA	105+10626	EA	2016 No TNC	1.0	2	2.0	172.88221000000001	15.559398900000001							0.37076492979558495	14.564484302701445	1.0683110075592597	0.3712053220752957	1.9672744642636657	30.60960813526217
1750	105+10627_EA	105+10627	EA	2016 No TNC	0.0	2	3.0	216.27221	38.9289978							0.7181295406010142	15.03906940099039	2.5885243802011013	0.8286239371627876	1.8603752237614888	72.4225429929855
1751	105+10628_EA	105+10628	EA	2016 No TNC	0.0	2	3.0	231.82637999999997	20.864374199999997							0.28274557179484244	19.09844234065738	1.0924647061704738	0.364214297792236	1.9109523347784951	39.87082459118219
1752	105+10629_EA	105+10629	EA	2016 No TNC	0.0	2	3.0	287.70335	25.8933015							0.29320452035264677	18.417178539762077	1.4059320456766609	0.4691266368476192	1.9120796745203041	49.510055504376105
1753	105+10630_EA	105+10630	EA	2016 No TNC	0.0	2	3.0	355.50987087	163.5345406002							1.4939347687739466	18.474702227227077	8.851809278917152	1.974831120785699	1.5516262341673526	253.74448338777634
1754	105+10631_EA	105+10631	EA	2016 No TNC	0.0	2	3.0	414.210084451	68.12099048881146							0.5366618715420279	18.386996586224278	3.7048459855509184	0.7025987185234361	1.4651274423966927	99.80593256840176
1755	105+10632_EA	105+10632	EA	2016 No TNC	0.0	2	3.0	505.90529000000004	45.5314761							0.35225253455535804	15.3299109879119	2.970107010791057	0.6518037470440666	1.541777934211918	70.19942516307732
1756	105+10633_EA	105+10633	EA	2016 No TNC	0.0	2	3.0	747.0714466669999	67.23643020002999							0.3496253059587369	15.445106255087017	4.353251385233102	0.7976495766672069	1.4495003130583297	97.459226623868
1757	105+10634_EA	105+10634	EA	2016 No TNC	0.0	2	3.0	354.12009	21.2472054							0.2408658654341098	14.946077948869016	1.4215906990909142	0.3015482425788147	1.5222844045525559	32.34428942074485
1758	105+10636_EA	105+10636	EA	2016 No TNC	2.0	4	8.0	45.2060533333	8.137089599993999							1.0374995165985823	10.409643404372414	0.781687641343808	0.20703442100508276	1.6081714639696847	13.085835294474846
1759	105+10637_EA	105+10637	EA	2016 No TNC	1.0	4	8.0	46.5770544776	31.206626499992							3.0047361755376647	13.378878427756359	2.3325293423138884	0.30480832217185155	1.3275150115201155	41.42726513764082
1760	105+10638_EA	105+10638	EA	2016 No TNC	1.0	4	8.0	62.84808	7.5417696							0.5885109555056834	12.234266724590256	0.6164463935416272	0.1534771117739261	1.569318725389432	11.835440255852767
1761	105+10639_EA	105+10639	EA	2016 No TNC	1.0	3	8.0	56.537858888900004	25.442036500005003							1.7272486878609854	15.63179650374298	1.6275823763387014	0.29274310561885913	1.4414102642849558	36.672412555419704
1762	105+10640_EA	105+10640	EA	2016 No TNC	1.0	3	8.0	43.62063	4.7982693							0.3380340055738353	19.524662877618063	0.24575427140923675	0.040612360335979446	1.4072012551149653	6.752130581339606
1763	105+10641_EA	105+10641	EA	2016 No TNC	1.0	2	8.0	68.94814000000001	9.652739600000002							0.551195059969813	15.239614085910056	0.6333979027017844	0.14588580169217089	1.5714711571569788	15.169001868946996
1764	105+10642_EA	105+10642	EA	2016 No TNC	1.0	2	5.0	103.251566667	21.68282900007							0.7394072668602102	17.04067645088767	1.2724159784713542	0.2965910909787099	1.5791993686105883	34.2415098666019
1765	105+10643_EA	105+10643	EA	2016 No TNC	1.0	2	5.0	179.83963500000002	50.35509780000001							1.1208316795668765	14.988869699411095	3.3594993358290677	0.9455445036136383	1.7255321370835186	86.8893395198836
1766	105+10644_EA	105+10644	EA	2016 No TNC	1.0	2	5.0	142.19808999999998	9.9538663							0.24245529016724768	17.32278143777686	0.5746113195363065	0.1144233260077401	1.4887940454199458	14.819256876346266
1767	105+10645_EA	105+10645	EA	2016 No TNC	1.0	2	5.0	195.696181481	52.83796899987							0.9696419351915159	16.707198205902994	3.162587068680449	0.7509956036020651	1.5915235945487547	84.09287435132877
1768	105+10646_EA	105+10646	EA	2016 No TNC	1.0	3	5.0	100.347123333	21.07289589993							0.8103539409239212	15.54876130500972	1.3552781142212553	0.38328107086674806	1.7299598535339393	36.45526390457885
1769	105+10647_EA	105+10647	EA	2016 No TNC	1.0	3	2.0	39.72258	2.7805806000000004							0.3111860407664983	13.496749371066791	0.20601853998717484	0.05281850692911568	1.6468511934421657	4.5792024795721336
1770	105+10648_EA	105+10648	EA	2016 No TNC	1.0	3	2.0	98.31971	6.8823797							0.2798625767601834	15.007365574279751	0.45860012311523285	0.1351800244304186	1.7699976182044412	12.181795676578597
1771	105+10649_EA	105+10649	EA	2016 No TNC	1.0	4	2.0	42.92581920000001	10.731454800000002							1.121883725299449	13.370369550548794	0.8026296325937768	0.23722105514392453	1.6885946333048238	18.121076982833294
1772	105+10650_EA	105+10650	EA	2016 No TNC	1.0	4	2.0	65.39605	7.847526							0.5017815143233018	14.348874548935623	0.546908816662706	0.0825581657746741	1.3638461674859743	10.702818259346538
1773	105+10651_EA	105+10651	EA	2016 No TNC	1.0	4	2.0	79.3201145	31.728045800000004							2.0136115371413923	11.918882841757757	2.6619982947429373	0.6913122202136203	1.5953572009553636	50.61756633927158
1774	105+10652_EA	105+10652	EA	2016 No TNC	2.0	4	2.0	17.67018	1.2369126							0.3533399688206146	11.886569226852107	0.10405968083757745	0.03134289071409521	1.704212224495735	2.107961573552803
1775	105+10654_EA	105+10654	EA	2016 No TNC	2.0	4	2.0	4.46279941176	0.7586758999992							0.6645033634054216	15.349809439229062	0.049425753655304286	0.009516448026744792	1.444495948319486	1.095904263636484
1776	105+10656_EA	105+10656	EA	2016 No TNC	1.0	2	2.0	65.96503	13.8526563							0.8330221035393691	15.125649063169806	0.9158388008439597	0.2691228204514149	1.7668857515723093	24.476061037898386
1777	105+10657_EA	105+10657	EA	2016 No TNC	1.0	2	2.0	150.35353999999998	10.5247478							0.29647235610809997	14.166582190444068	0.7429278042165575	0.23619945563605965	1.8522760573142147	19.494738359210455
1778	105+10659_EA	105+10659	EA	2016 No TNC	3.0	4	10.0	43.797654675299995	33.724194099981							2.6071121431277713	17.720756708445048	1.9030899557415237	0.4463213121155533	1.5354837851527545	51.78295320786501
1779	105+10660_EA	105+10660	EA	2016 No TNC	3.0	4	9.0	185.363645	29.6581832							0.49826119972439736	19.26700294004437	1.5393252023831214	0.2402370201660495	1.3733017214525445	40.72963404371493
1780	105+10661_EA	105+10661	EA	2016 No TNC	3.0	4	9.0	89.5561603125	57.3159426							2.389148907005756	16.072669178299773	3.5660500421040267	0.8406129236993388	1.5382469203347322	88.16607219053229
1781	105+10662_EA	105+10662	EA	2016 No TNC	3.0	4	9.0	455.59641248599996	79.54713362005559							0.4495133823434777	23.30520160575594	3.413278072668935	0.5446472172793457	1.3798477795532358	109.76293569545825
1782	105+10671_EA	105+10671	EA	2016 No TNC	0.0	4	3.0	28.834261081100003	10.668676600007							2.3354709558159334	9.50557742742045	1.1223596547887131	0.3338395808803264	1.693791214762529	18.070510698234422
1783	105+10672_EA	105+10672	EA	2016 No TNC	1.0	4	3.0	10.5968893569	4.198593532097349							2.1472606028933923	11.071129404585024	0.3792380504881944	0.0406417978997555	1.2876014237270945	5.406115009579917
1784	105+10673_EA	105+10673	EA	2016 No TNC	1.0	4	2.0	9.6686565	1.9337313000000003							1.0717463769260065	11.196678858312094	0.17270579289361807	0.026763807988036726	1.3712590274353111	2.6516465017592203
1785	105+10674_EA	105+10674	EA	2016 No TNC	1.0	4	2.0	26.99545	1.6197270000000001							0.5129608250499709	7.018079791277044	0.23079347174325396	0.09364469951614092	2.051364099734775	3.3226498191711085
1786	105+10682_EA	105+10682	EA	2016 No TNC	1.0	4	5.0	85.89293	7.730363700000001							0.5149956824609274	10.485524799345665	0.7372414683986446	0.24673615748440839	1.802651425403945	13.935151142695915
1787	105+10684_EA	105+10684	EA	2016 No TNC	2.0	4	1.0	4.66289559245	2.4237264999995856							1.7728862754562846	17.59131447502088	0.13777972666233676	0.03758433600528497	1.6282488937583617	3.946429992397151
1788	105+10685_EA	105+10685	EA	2016 No TNC	2.0	4	1.0	7.44667368421	1.4148679999999							0.560109633458555	20.35315823726773	0.06951589446247218	0.017746117660428575	1.584541266213527	2.2419167322448423
1789	105+10686_EA	105+10686	EA	2016 No TNC	2.0	4	1.0	1.98436	0.2579668							0.40580477911452184	19.221064909634215	0.013421046191394875	0.004094697673686579	1.7151420576103602	0.4424497081471603
1790	105+10688_EA	105+10688	EA	2016 No TNC	2.0	4	1.0	265.37711	7.9613133000000005							0.1953261613166753	9.21535542328979	0.8639182032935514	0.4110562408375118	2.3678945725775	18.851550553659067
1791	105+10689_EA	105+10689	EA	2016 No TNC	2.0	4	1.0	106.96503	3.2089509							0.16276964601646965	11.058572922238026	0.29017766782068427	0.12645568312676672	2.1767662540935695	6.985136030163189
1792	105+10691_EA	105+10691	EA	2016 No TNC	2.0	4	1.0	2.47388	1.2864176							2.619746142059084	11.909550890865034	0.10801562643195212	0.027764996363281388	1.5888475717533788	2.0439214800208094
1793	105+10693_EA	105+10693	EA	2016 No TNC	2.0	4	1.0	0.01	0.0013000000000000002							0.4296471380778141	18.154432576686524	7.160785634630233e-05	1.5061531857469011e-05	1.481791171015921	0.0019263285223206977
1794	105+10695_EA	105+10695	EA	2016 No TNC	3.0	4	4.0	89.15401999999999	5.349241199999999							0.3876201599020427	9.287442636909734	0.5759649248051651	0.30206624584974623	2.646992934497398	14.159403661322381
1795	105+10696_EA	105+10696	EA	2016 No TNC	3.0	4	4.0	92.34079	5.5404474							0.4083477919284491	8.816014366084275	0.6284526283571436	0.366740422405647	3.0810288690162424	17.07027838666598
1796	105+10702_EA	105+10702	EA	2016 No TNC	3.0	2	1.0	8.70098	1.5661763999999998							0.7158096194652842	15.087810650082755	0.10380408637958413	0.03881751376547445	2.081338489961947	3.2597432233900383
1797	105+10703_EA	105+10703	EA	2016 No TNC	3.0	2	1.0	66.82539	20.047617							0.8369697633414657	21.506153254733988	0.932180514225019	0.13695572247563909	1.366210951439404	27.38927389566277
1798	105+10704_EA	105+10704	EA	2016 No TNC	3.0	2	1.0	107.4258125	25.782195							0.6351312862714642	22.672477818775302	1.1371582411980359	0.2267699996729457	1.489518850398374	38.40306545714671
1799	105+10705_EA	105+10705	EA	2016 No TNC	3.0	2	4.0	359.017206667	193.86929160018							1.142912935121617	28.348616070700373	6.838756823849085	0.8328927717926701	1.313300084067641	254.60855695665038
1800	105+10706_EA	105+10706	EA	2016 No TNC	3.0	2	1.0	364.931	21.89586							0.2409214351163171	14.942630564449013	1.465328337307212	0.47947241655059875	1.887125609184263	41.320238141113336
1801	105+10707_EA	105+10707	EA	2016 No TNC	3.0	2	1.0	390.09004875	187.24322339999998							1.2716600461123877	22.647562206617202	8.267698823023476	1.4389889980854353	1.4276231338001177	267.3127573731435
1802	105+10708_EA	105+10708	EA	2016 No TNC	3.0	2	1.0	471.56694000000005	28.2940164							0.1531317067460216	23.50917439959591	1.203530839453313	0.18466096549242075	1.38053060975819	39.06075571320023
1803	105+10709_EA	105+10709	EA	2016 No TNC	3.0	2	5.0	504.609532	151.3828596							0.6434901896671227	27.972454419719117	5.411854724241967	0.6958777896659072	1.3272497676267425	200.92286522677176
1804	105+10710_EA	105+10710	EA	2016 No TNC	3.0	2	5.0	546.174441667	196.62279900011998							0.9325360453561308	23.162643532723788	8.488789231778949	2.0230608858351906	1.593966192821025	313.41009434403486
1805	105+10711_EA	105+10711	EA	2016 No TNC	2.0	2	5.0	790.0559900000001	142.2100782							0.4214807552003173	25.62394573594963	5.549889921928906	0.6763437190518738	1.3134548578518757	186.7865180472851
1806	105+10714_EA	105+10714	EA	2016 No TNC	1.0	2	6.0	290.352569286	81.29871940008							1.1779459652884505	14.262114303253366	5.700327291692983	2.209613706458906	2.1448473286320917	174.37334112647162
1807	105+10715_EA	105+10715	EA	2016 No TNC	1.0	2	6.0	434.019545	43.4019545							0.4458957261992438	13.456060795072442	3.2254576700406727	1.3392362663001491	2.2836219563074516	99.113656242857
1808	105+10716_EA	105+10716	EA	2016 No TNC	1.0	2	6.0	415.93127000000004	49.911752400000005							0.38291319487599224	18.80321727312569	2.654426190742149	0.8577468386885614	1.8716919101685103	93.41942318941373
1809	105+10717_EA	105+10717	EA	2016 No TNC	1.0	2	6.0	444.884557529	75.63037477993001							0.5344590301222959	19.084718238675876	3.9628761522222686	1.305449069299815	1.8955843645134738	143.36375591512947
1810	105+10718_EA	105+10718	EA	2016 No TNC	1.0	2	6.0	1249.28005125	199.8848082							0.5101072305481601	18.819572484169377	10.62111311870335	2.2612298815671883	1.5243351073930598	304.6914305737882
1811	105+10719_EA	105+10719	EA	2016 No TNC	1.0	2	6.0	761.5701988239999	129.46693380008							0.6060611260939459	16.82998555894656	7.692634871647728	2.699694887064775	1.9816223859861475	256.5545742632251
1812	105+10720_EA	105+10720	EA	2016 No TNC	1.0	2	6.0	661.349375	112.42939375							0.622169067118042	16.39425766897664	6.857852061380836	1.9928847853144447	1.7558653128190012	197.41087262689442
1813	105+10721_EA	105+10721	EA	2016 No TNC	1.0	2	6.0	574.52436	97.66914120000001							0.5432435901729982	18.776107412057577	5.201777932804068	0.9552935327999047	1.450507115408599	141.66978426644715
1814	105+10722_EA	105+10722	EA	2016 No TNC	0.0	2	6.0	250.53645	22.5482805							0.28044971704049415	19.25478854813854	1.171047941847165	0.2551957688190147	1.5376656906968622	34.67171730905909
1815	105+10723_EA	105+10723	EA	2016 No TNC	0.0	2	6.0	183.921240588	31.26661089996							0.6497507920851613	15.698326380282596	1.9917161958889753	0.7583193162071324	2.1124334688301984	66.0486353219666
1816	105+10724_EA	105+10724	EA	2016 No TNC	0.0	2	6.0	197.49796	13.824857200000002							0.31105361245914337	13.502495492000328	1.0238742318551899	0.34116523432566687	1.9102598851582937	26.409070127201815
1817	105+10725_EA	105+10725	EA	2016 No TNC	0.0	2	6.0	143.377378519	38.71189220013							1.2796119455773565	12.660088127491353	3.057790104641311	1.085712050635717	1.9988601347024686	77.3796580577393
1818	105+10727_EA	105+10727	EA	2016 No TNC	3.0	2	5.0	906.016693265	443.94817969984996							1.0438666703577006	28.16451644147766	15.762677148117161	1.5335688243993741	1.2650475666020442	561.6155644267022
1819	105+11251_EA	105+11251	EA	2016 No TNC	2.0	4	2.0	22.57854175	9.0314167							1.9500323340805896	12.307488230094211	0.7338147744814756	0.20411291524434733	1.6421070760939402	14.830553270222982
1820	105+11403_EA	105+11403	EA	2016 No TNC	1.0	3	8.0	346.22477200000003	34.622477200000006							0.3454930079203417	17.36648749019947	1.9936372982469086	0.5315394435193622	1.6782151959563887	58.10396735869361
1821	105+14179_EA	105+14179	EA	2016 No TNC	3.0	2	7.0	38.045621999999995	24.729654299999996							1.1515524054078337	33.86732537472992	0.7301921254889532	0.07717775263448282	1.2812484599485043	31.684831486933902
1822	105+14180_EA	105+14180	EA	2016 No TNC	3.0	2	7.0	61.1651581818	13.456334799996							0.4110469002386032	32.11312381224066	0.41902914455387885	0.06388702790091014	1.378385257920775	18.548013513960786
1823	105+14181_EA	105+14181	EA	2016 No TNC	3.0	3	7.0	44.768935428599995	31.338254800019996							1.2287970233498788	34.179770297214674	0.9168655765534434	0.14858279155366166	1.3998932192733966	43.87021039840997
1824	105+14186_EA	105+14186	EA	2016 No TNC	3.0	2	7.0	33.36714	5.3387424							0.41032118180602223	23.396306175922362	0.22818740530478326	0.08721189962764411	2.1192167344143065	11.313952234807198
1825	105+14187_EA	105+14187	EA	2016 No TNC	3.0	2	7.0	49.188390000000005	1.4756517							0.07612734773427114	23.64459098566063	0.06240969450031576	0.020724618229144606	1.9058395038249385	2.812355303746427
1826	105+14188_EA	105+14188	EA	2016 No TNC	3.0	2	4.0	112.884452973	41.767247600009995							0.8333308982223661	26.640077845854876	1.5678350431888421	0.2564614921678186	1.4033592562937918	58.61445352938868
1827	105+14189_EA	105+14189	EA	2016 No TNC	3.0	2	4.0	234.5089	60.972314000000004							0.6404052315751244	24.35957614154812	2.5030121068487947	0.6228914161296519	1.6244586768524398	99.0470045250715
1828	105+14190_EA	105+14190	EA	2016 No TNC	3.0	2	4.0	358.74196	139.90936440000002							0.8527572371747617	27.440400362388797	5.098663377804315	0.8499732958129655	1.4105317286346344	197.346597619305
1829	105+14191_EA	105+14191	EA	2016 No TNC	3.0	2	4.0	266.17269	103.8073491							0.8765803838358714	26.694642535351733	3.8886959794471068	0.5974039978373124	1.3809591602409899	143.35370963997926
1830	105+14192_EA	105+14192	EA	2016 No TNC	3.0	2	4.0	294.46893	153.12384360000001							1.0881827706222698	28.671654102884297	5.340600268492921	0.6435498513146453	1.3106827655303346	200.69678279828244
1831	105+14193_EA	105+14193	EA	2016 No TNC	3.0	2	4.0	286.58181	37.2556353							0.2657778092488158	29.347822611848677	1.2694514272060062	0.19611131484452363	1.382868927462265	51.5196604292363
1832	105+14197_EA	105+14197	EA	2016 No TNC	3.0	4	4.0	23.3907466667	9.122391200013							2.044942297917523	11.442865661211814	0.7972121206434689	0.3284355944352156	2.076243083681148	18.94030163566076
1833	105+14198_EA	105+14198	EA	2016 No TNC	3.0	4	4.0	11.199413333299999	4.367771199987							2.1385099835538997	10.942198156640131	0.39916762038681175	0.22549878539723564	2.9305047564774984	12.799774276767334
1834	105+14202_EA	105+14202	EA	2016 No TNC	3.0	4	4.0	0.02054	0.0053404							1.4313450639592886	10.89883941531775	0.0004899971268953965	0.00024835006807192743	2.5391266035791236	0.013559951713753952
1835	105+14203_EA	105+14203	EA	2016 No TNC	3.0	4	4.0	1.19598666667	0.46643480000130005							1.7728558928535167	13.199042344234936	0.03533853349633574	0.014817864776613834	2.1062592644189917	0.9824326187501577
1836	105+14209_EA	105+14209	EA	2016 No TNC	3.0	4	1.0	51.65776375	20.6631055							0.8556200209959061	28.049834518908288	0.7366569484062759	0.09314696709193766	1.3201608437256092	27.278622790871275
1837	105+14210_EA	105+14210	EA	2016 No TNC	3.0	4	1.0	10.6686489535	9.17503810001							2.258232940216069	22.84972426053748	0.40153824157325657	0.08515761743455151	1.4855459585702522	13.62994076919794
1838	105+14211_EA	105+14211	EA	2016 No TNC	3.0	4	1.0	21.2395470238	17.841219499992							2.4372121443382544	20.679365198914383	0.862754699110813	0.11626015936171984	1.3346741325182123	23.812214159218836
1839	105+14215_EA	105+14215	EA	2016 No TNC	3.0	3	4.0	42.055372857100004	17.663256599982002							1.655077570237165	15.225872462514825	1.1600817387291182	0.29593024166455534	1.6429929314281688	29.020605739772382
1840	105+14216_EA	105+14216	EA	2016 No TNC	3.0	3	4.0	85.1211225	20.4290694							1.195603197528333	12.044129716087308	1.696184770636682	0.7751266371832521	2.5258945824121906	51.60167572118266
1841	105+14217_EA	105+14217	EA	2016 No TNC	3.0	3	4.0	126.56284375	60.750164999999996							1.8604017099866188	15.480527590037072	3.924295515554488	0.8311099249153034	1.5214054697868058	92.42563332145096
1842	105+14218_EA	105+14218	EA	2016 No TNC	3.0	3	4.0	184.328125	44.238749999999996							0.8963995193710332	16.064265641400485	2.753860710942729	0.4990824234823082	1.444683720139279	63.91100192431153
1843	105+14219_EA	105+14219	EA	2016 No TNC	3.0	3	4.0	224.809992	67.4429976							1.312807776469571	13.711070518188095	4.918871762094367	1.1085329146456313	1.5577994492923706	105.06266451990666
1844	105+14220_EA	105+14220	EA	2016 No TNC	3.0	3	7.0	189.919056	56.9757168							1.2957427986008783	13.891645795319953	4.101437485484616	0.7538630553988258	1.4508869467184617	82.66532378504776
1845	105+14221_EA	105+14221	EA	2016 No TNC	3.0	3	7.0	121.788981389	43.844033300039996							0.9359361521974134	23.078497341177602	1.8997785103543843	0.12471643342868546	1.2071184040152356	52.92493950273512
1846	105+14223_EA	105+14223	EA	2016 No TNC	3.0	3	4.0	41.8246755319	19.657597499993							2.1659020310020987	13.019979480305807	1.5098024946757664	0.4697179708690473	1.8273783707706877	35.92186849280315
1847	105+14224_EA	105+14224	EA	2016 No TNC	3.0	3	4.0	97.830425	29.3491275							1.1647569011736512	15.453868512702133	1.8991443777250216	0.45266199724271844	1.5940487734738054	46.783940693901336
1848	105+14225_EA	105+14225	EA	2016 No TNC	3.0	3	4.0	113.07089875	54.2740314							1.867446780530153	15.422126242239639	3.5192314307056396	0.3471664745366592	1.2676398667014956	68.79992592924879
1849	105+14226_EA	105+14226	EA	2016 No TNC	3.0	3	4.0	180.0812775	43.219506599999995							0.9626826500240221	14.958200399311936	2.889352024056855	0.4571907072305089	1.3912523214530959	60.129238889307395
1850	105+14227_EA	105+14227	EA	2016 No TNC	3.0	4	7.0	169.336326667	60.96107760012							1.7491818830970123	12.348630070279563	4.936667245935231	1.7780621889227886	1.8850734704131915	114.91611011178608
1851	105+14229_EA	105+14229	EA	2016 No TNC	3.0	4	4.0	29.4887075	14.1545796							1.9314103377939917	14.91138337433496	0.9492465752280537	0.2203804784220254	1.5300837401830472	21.65769209508666
1852	105+14230_EA	105+14230	EA	2016 No TNC	3.0	4	4.0	46.4655966667	12.545711100009001							1.1048903804490449	14.662088010410649	0.8556565129810338	0.2079687948593772	1.5552881769824753	19.512196145681806
1853	105+14231_EA	105+14231	EA	2016 No TNC	3.0	4	4.0	59.436944705900004	30.312841800009004							2.045645849627006	14.958600974640586	2.0264489875355696	0.45093745946519637	1.5084048642708208	45.72403802100544
1854	105+14232_EA	105+14232	EA	2016 No TNC	3.0	4	4.0	57.674645	13.8419148							0.8827217062727226	16.313182170181083	0.8485110173845591	0.21818702831355244	1.5890799215670064	21.995908884721185
1855	105+14233_EA	105+14233	EA	2016 No TNC	3.0	4	4.0	72.992432	21.897729599999998							1.3619071217289587	13.216760315599764	1.656815216218612	0.4203539175153765	1.5807297344143034	34.614392294884226
1856	105+14234_EA	105+14234	EA	2016 No TNC	3.0	4	7.0	144.194178	86.51650679999999							2.334116510569252	15.423394606475835	5.60943352662936	0.9176489929991373	1.3874431842949067	120.03673768866393
1857	105+14235_EA	105+14235	EA	2016 No TNC	3.0	4	5.0	180.32113	21.6385356							0.42850348659345927	16.80266374782375	1.2878038818578736	0.20587710185787383	1.3804107473147949	29.870067098393793
1858	105+14236_EA	105+14236	EA	2016 No TNC	2.0	3	5.0	161.97853500000002	19.437424200000002							0.5010150185945467	14.37082668738659	1.352561312082374	0.1914248604687159	1.354549498533091	26.32895320288497
1859	105+14244_EA	105+14244	EA	2016 No TNC	3.0	2	1.0	84.29388642859999	70.80686460002399							2.0994337410204733	24.006473276695093	2.9494904888325095	0.5045020703271977	1.4205931201774198	100.58774471212817
1860	105+14245_EA	105+14245	EA	2016 No TNC	3.0	2	1.0	86.91635500000001	31.289887800000002							0.7355452357037674	29.365970917251865	1.0655151804164555	0.13648050701946762	1.3262242644900488	41.497408433531156
1861	105+14246_EA	105+14246	EA	2016 No TNC	3.0	2	1.0	233.065654	69.91969619999999							0.6777317144924956	26.559182070266406	2.6325997545789126	0.4324834487278962	1.4049659065497448	98.23478935731573
1862	105+14247_EA	105+14247	EA	2016 No TNC	3.0	2	1.0	225.06714166700002	81.02417100012							0.7484904315834129	28.858084336904263	2.8076767000262994	0.37524887054363465	1.337822096525137	108.39592631659175
1863	105+14248_EA	105+14248	EA	2016 No TNC	2.0	2	1.0	293.817802727	96.95987489991							0.8419335222619398	23.51729617179904	4.122917625886782	0.7783203544166418	1.4630045043806261	141.85273372275034
1864	105+14249_EA	105+14249	EA	2016 No TNC	2.0	2	1.0	404.33268818199997	133.42978710006							0.8696285651019068	22.76834132935796	5.860320924125156	1.6405300607474649	1.720593452043597	229.57841799193443
1865	105+14250_EA	105+14250	EA	2016 No TNC	2.0	2	1.0	185.028636667	116.56804110021							1.8048339195624368	20.943755317477756	5.5657659924499265	1.5791708795920851	1.7329937456256224	202.01168616649443
1866	105+14251_EA	105+14251	EA	2016 No TNC	2.0	2	5.0	99.59002886360001	43.819612699984006							1.4945818099309567	17.66380389790745	2.4807574265005923	0.37201764305005375	1.3728660611438774	60.15845908827727
1867	105+14252_EA	105+14252	EA	2016 No TNC	1.0	3	5.0	37.802721999999996	17.0112249							1.647868635410333	16.384801203086663	1.0382319986156028	0.17646781928127003	1.4180844122000917	24.12335286312006
1868	105+14253_EA	105+14253	EA	2016 No TNC	1.0	4	5.0	6.570010000000001	2.3652036							1.5154624281503966	14.25307523219994	0.1659433884595398	0.04838853756505342	1.677805436424777	3.968351458331454
1869	105+14255_EA	105+14255	EA	2016 No TNC	1.0	4	5.0	4.3428	1.5634080000000001							1.4205128594080305	15.205775756934264	0.10281672076395326	0.029691931240706248	1.6702196830798914	2.611234814284567
1870	105+14258_EA	105+14258	EA	2016 No TNC	3.0	4	1.0	26.839133571399998	22.544872199976							3.688259120793973	13.664983492035768	1.6498279864820626	0.34891210650814997	1.4842646262679349	33.462556310155726
1871	105+14264_EA	105+14264	EA	2016 No TNC	2.0	4	1.0	25.3456575	6.0829578							0.9910720009523166	14.52972133827119	0.41865619156628486	0.0712571167519389	1.4001018254091095	8.51676031966658
1872	105+14271_EA	105+14271	EA	2016 No TNC	3.0	3	1.0	206.338845	53.6480997							0.6000887714485257	25.9961538062842	2.0636937333026295	0.3713246575920584	1.4415735562597807	77.33768187110827
1873	105+14272_EA	105+14272	EA	2016 No TNC	3.0	3	1.0	153.639845	39.9463597							0.7437687475605901	20.97426122187148	1.9045419181842198	0.5896518688096125	1.8219457899935156	72.78010188098165
1874	105+14273_EA	105+14273	EA	2016 No TNC	3.0	3	1.0	63.31179	16.461065400000003							0.7904195669702341	19.7363535163945	0.8340479605985067	0.22707652254546537	1.6959361068315868	27.916915168776143
1875	105+14274_EA	105+14274	EA	2016 No TNC	3.0	3	1.0	18.92739	2.4598036044							0.5677760275834353	13.733584408605793	0.17910863844537392	0.08309756879664797	2.5706704844474433	6.323344523368514
1876	105+14277_EA	105+14277	EA	2016 No TNC	3.0	4	2.0	4.40422857143	2.1580720000007							1.248180505508478	23.554285514195854	0.09162120407770633	0.014629694980070692	1.3800519117617502	2.97825138932047
1877	105+14278_EA	105+14278	EA	2016 No TNC	3.0	4	2.0	1.97855707692	1.2860620999980001							1.5668130763050445	24.891290856451242	0.0516671516722357	0.005752760383629193	1.2945253320719554	1.6648399670650675
1878	105+14281_EA	105+14281	EA	2016 No TNC	3.0	4	2.0	2.39574047231	0.7933255000007333							1.2332522215396697	16.110573046602777	0.04924253766181342	0.013426488000379589	1.6279279587061035	1.2914767618056928
1879	105+14283_EA	105+14283	EA	2016 No TNC	3.0	4	1.0	38.182567999999996	11.4547704							1.1477339694422535	15.683076809817853	0.7303905055689793	0.2169539121132638	1.6926717304528367	19.38916603490793
1880	105+14284_EA	105+14284	EA	2016 No TNC	3.0	4	1.0	80.1214466667	28.843720800011997							1.3019445053465986	16.59056888469277	1.7385612874688434	0.4537630335701133	1.598574208911626	46.10882815994699
1881	105+14285_EA	105+14285	EA	2016 No TNC	2.0	4	1.0	98.4274909091	32.481072000003							1.0481611176205137	18.890225621943536	1.7194644812644202	0.26682262079951585	1.3716491832690958	44.55263588050882
1882	105+14286_EA	105+14286	EA	2016 No TNC	2.0	3	1.0	214.654154667	96.59436960015							1.4587034001242265	18.50958871947554	5.218612421059075	1.3063252764529618	1.6287751969080393	157.33051336569224
1883	105+14287_EA	105+14287	EA	2016 No TNC	2.0	3	2.0	218.78372599999997	65.63511779999999							0.9046900890509413	19.89631611735989	3.298857809297279	0.6011546526998415	1.4470902811504898	94.9799410705475
1884	105+14288_EA	105+14288	EA	2016 No TNC	2.0	3	2.0	266.69732200000004	186.68812540000002							2.4291262768922106	17.29016741514739	10.797357880783052	3.0154435248136404	1.7184418921563924	320.8126954555059
1885	105+14289_EA	105+14289	EA	2016 No TNC	1.0	2	2.0	285.81775942900003	100.03621580015							1.2511855354853312	16.784081500633846	5.960184106373182	1.1965547825565155	1.4929171317855285	149.34578036703812
1886	105+14290_EA	105+14290	EA	2016 No TNC	1.0	2	2.0	323.96895750000004	116.62882470000001							1.0963954659589363	19.70092058079433	5.919968268574056	0.9822534209859434	1.4087304188320098	164.29857306751606
1887	105+14291_EA	105+14291	EA	2016 No TNC	1.0	2	2.0	564.987442656	361.59196329984							2.317572929744076	16.56905787393729	21.82332671241465	4.950159969512387	1.5618182561948943	564.7409295750443
1888	105+14292_EA	105+14292	EA	2016 No TNC	0.0	3	3.0	265.33713	47.7606834							0.65823097641988	16.407614328242687	2.9108853026724772	0.4375200307924415	1.3736211591832548	65.60508529529243
1889	105+14294_EA	105+14294	EA	2016 No TNC	0.0	3	3.0	478.947208966	138.89469060014							1.1612070602942535	14.984407686593624	9.269281342659106	1.1086062192713177	1.3088574059948321	181.79334444535402
1890	105+14295_EA	105+14295	EA	2016 No TNC	0.0	3	3.0	275.430006842	52.331701299980004							0.8537531700476144	13.352805471122542	3.919154024459894	0.32494377034053973	1.2381382565959307	64.79388141225624
1891	105+14296_EA	105+14296	EA	2016 No TNC	0.0	3	3.0	259.679242941	44.14547129997							0.6811999197514601	14.973577806235697	2.9482246575421516	0.2597063079688068	1.2477116389448235	55.08081834767724
1892	105+14297_EA	105+14297	EA	2016 No TNC	0.0	3	3.0	227.24997000000002	20.4524973							0.37325598086879536	14.467283250038998	1.413706840912572	0.2868474855407651	1.4983893252209093	30.64580362842947
1893	105+14298_EA	105+14298	EA	2016 No TNC	0.0	3	3.0	335.455936	50.3183904							0.9168826421266897	9.815869105259416	5.126228748612695	1.778365115875821	1.9650025835405935	98.87576713560419
1894	105+14299_EA	105+14299	EA	2016 No TNC	0.0	4	3.0	92.3974766667	19.403470100007							1.1617112256103277	10.846068904413267	1.788986431029562	0.4779411540026029	1.6139513091164408	31.316255969308013
1895	105+14301_EA	105+14301	EA	2016 No TNC	2.0	3	5.0	248.13142000000002	34.738398800000006							0.6139291939942655	13.682359598097989	2.538918711420876	0.7728587825960628	1.8034466490914636	62.64884891066293
1896	105+14302_EA	105+14302	EA	2016 No TNC	2.0	2	5.0	212.9402	12.776412							0.3003730877390292	11.98509502664819	1.0660250896294405	0.4938615428299027	2.566261332672024	32.78761208588684
1897	105+14303_EA	105+14303	EA	2016 No TNC	2.0	2	5.0	347.586814	69.5173628							1.2237674840606936	9.805784314665491	7.0894240143575376	4.1586751610682064	3.6606762224807263	254.48055705152618
1898	105+14304_EA	105+14304	EA	2016 No TNC	2.0	2	5.0	342.537243	68.5074486							0.9998309695872946	12.002028707865794	5.707989063140812	3.1555505907106918	3.289744342821954	225.3719914730158
1899	105+14305_EA	105+14305	EA	2016 No TNC	2.0	2	2.0	343.57692000000003	61.8438456							0.8820795143016305	12.243794153354408	5.051036045314169	2.4047439785610334	2.652039218635907	164.01230396246368
1900	105+14306_EA	105+14306	EA	2016 No TNC	2.0	2	2.0	244.80165	46.5123135							0.539568187181802	21.128006192401568	2.2014530418268996	0.3557263156362291	1.3988299873035712	65.06281890266472
1901	105+14308_EA	105+14308	EA	2016 No TNC	2.0	3	1.0	193.6488535	38.7297707							0.6487859993237997	18.496083473606177	2.0939444155984264	0.42886398997630126	1.5032803588660613	58.22170359669627
1902	105+14309_EA	105+14309	EA	2016 No TNC	2.0	3	1.0	169.23113999999998	37.2308508							0.7219823713338122	18.28299488201342	2.036364996012072	0.41410570189389073	1.4995431079995025	55.829265722097766
1903	105+14310_EA	105+14310	EA	2016 No TNC	2.0	3	2.0	141.75265866700002	42.525797600100006							1.048186255364481	17.172520540007408	2.4763864746020365	0.4249731798543793	1.4219068336190823	60.46772221268417
1904	105+14311_EA	105+14311	EA	2016 No TNC	2.0	4	2.0	48.4883101613	30.062752300006							2.2020656196904986	16.893229551092343	1.7795740127181363	0.25663823257854296	1.3515634313774174	40.631716655245455
1905	105+14312_EA	105+14312	EA	2016 No TNC	3.0	4	2.0	12.6092544681	5.926349600007							1.1823284147768574	23.85124103214776	0.24847133077977798	0.04474669688481952	1.4194263380302372	8.412016710624897
1906	105+14315_EA	105+14315	EA	2016 No TNC	2.0	3	5.0	180.382199706	61.329947900040004							1.3539981710188462	15.066490071142093	4.070619474771338	1.5098700843742068	2.0677080440953044	126.81242661685864
1907	105+14316_EA	105+14316	EA	2016 No TNC	2.0	3	5.0	172.56073999999998	24.1585036							0.4486075974928558	18.724604859447957	1.290200983216489	0.24843713672972564	1.4723252181823998	35.56917408383029
1908	105+14317_EA	105+14317	EA	2016 No TNC	2.0	3	1.0	434.71599150000003	86.9431983							0.717859562963789	16.716361554697734	5.201083861192671	0.901222422023682	1.4258058948921026	123.96412465691304
1909	105+14318_EA	105+14318	EA	2016 No TNC	2.0	2	1.0	451.765517368	85.83544829992							0.5915218789767327	19.272321794285507	4.4538197948402525	0.45961559289165893	1.2763929368637634	109.55975994255262
1910	105+14319_EA	105+14319	EA	2016 No TNC	2.0	3	1.0	365.583716667	98.70760350009							0.843027245806434	19.216460773463133	5.136617229557678	0.8449822947708914	1.405473183338373	138.7308897109734
1911	105+14321_EA	105+14321	EA	2016 No TNC	2.0	3	5.0	205.8174025	57.6288727							1.4514860198873203	11.57434502972629	4.97901803963786	1.9427233768358314	2.1570718638945565	124.30961984913112
1912	105+14322_EA	105+14322	EA	2016 No TNC	1.0	3	8.0	221.1680025	97.3139211							1.5732587172243522	16.78045683838742	5.799241465070372	1.439298763474908	1.6224914300318103	157.89100300754177
1913	105+14325_EA	105+14325	EA	2016 No TNC	1.0	4	9.0	52.0589116667	12.494138800007999							1.1531234931865124	12.487821196156018	1.0005059012098865	0.2681413760043407	1.6160911765321873	20.191667473061376
1914	105+14326_EA	105+14326	EA	2016 No TNC	1.0	4	9.0	33.298895641	12.98656929999							1.88990860566462	12.381551113034366	1.0488644905175668	0.19504665356970244	1.431145413447311	18.585669090096346
1915	105+14327_EA	105+14327	EA	2016 No TNC	1.0	4	10.0	21.57391	3.6675647000000007							0.7462910120668772	13.66759057133861	0.26834025213566204	0.07581717077088362	1.6536015062770213	6.064690512288433
1916	105+14328_EA	105+14328	EA	2016 No TNC	1.0	4	10.0	36.1346161538	23.487500499970004							2.4511784776866508	15.910714113648321	1.476206556927716	0.2905679653067023	1.4533340870874467	34.13518509708985
1917	105+14330_EA	105+14330	EA	2016 No TNC	2.0	3	7.0	188.18883490599998	99.74008250018							2.358092579945247	13.485475621461125	7.396111587006327	1.9219028877537148	1.6573815939415226	165.30737691400728
1918	105+14331_EA	105+14331	EA	2016 No TNC	2.0	4	5.0	39.4286488889	10.645735200003001							1.1491638642830393	14.097206241432891	0.7551663086771249	0.10524352479415058	1.3428561434911268	14.29569091530377
1919	105+14333_EA	105+14333	EA	2016 No TNC	2.0	4	8.0	243.762265303	90.14328570904941							1.4502925389606713	15.29898238041042	5.89210991081821	0.8533572160562917	1.3526794232962118	121.9349677269426
1920	105+14334_EA	105+14334	EA	2016 No TNC	2.0	4	8.0	64.20172375	15.408413699999999							0.7412642387462467	19.426271020919277	0.7931740313623429	0.09941384676067334	1.3182465173757922	20.312087698310442
1921	105+14335_EA	105+14335	EA	2016 No TNC	2.0	4	5.0	16.6288908824	5.653822900016							1.4138484321100346	14.428703626706957	0.39184552169683484	0.10470367812168005	1.6140748044576387	9.125693091781446
1922	105+14338_EA	105+14338	EA	2016 No TNC	1.0	4	8.0	31.3361	3.7603319999999996							0.6891848899601454	10.447123993702714	0.3599394438380018	0.1575534373796062	2.1853379901771146	8.217596375278688
1923	105+14339_EA	105+14339	EA	2016 No TNC	1.0	3	8.0	83.3395676923	10.834143799999							0.42471525689244316	18.365245593179406	0.5899264316956725	0.0388509586533347	1.2074865815185187	13.082083260740847
1924	105+14340_EA	105+14340	EA	2016 No TNC	1.0	4	9.0	99.9926166667	23.998228000007998							1.0585843760672187	13.603072485821027	1.7641770287574532	0.38099385872850033	1.4939651509922758	35.85251631757901
1925	105+14341_EA	105+14341	EA	2016 No TNC	1.0	3	9.0	83.6127366667	10.033528400004							0.632870423643983	11.37673642345832	0.8819338012714538	0.253660263387854	1.745877511305019	17.51731159260721
1926	105+14342_EA	105+14342	EA	2016 No TNC	1.0	3	9.0	74.94084000000001	4.4964504000000005							0.2448320025683548	14.703960112383239	0.3057985988559111	0.07173038438447292	1.583339701195287	7.11940843277543
1927	105+14343_EA	105+14343	EA	2016 No TNC	1.0	3	10.0	63.6432718605	27.366606900015							1.6736554466102609	15.415359267795557	1.775281809823723	0.2523765844478821	1.3559111295220747	37.10668687298594
1928	105+14344_EA	105+14344	EA	2016 No TNC	1.0	3	10.0	82.46239848479999	54.425182999967994							2.2591611191241645	17.52863027996525	3.104930740776392	0.599167250906096	1.4733575974581254	80.18775686605166
1929	105+14345_EA	105+14345	EA	2016 No TNC	2.0	3	6.0	46.3066965276	14.786654335193234							1.1010477827663327	17.40087968922055	0.8497647589824571	0.3039303427700387	2.009874945250652	29.719326072386814
1930	105+14350_EA	105+14350	EA	2016 No TNC	1.0	4	9.0	132.665229167	31.83965500008							0.8448990880064531	17.043455490024172	1.8681455188894234	0.32328113266498987	1.405613355723151	44.75424430972985
1931	105+14351_EA	105+14351	EA	2016 No TNC	1.0	4	9.0	140.311416667	16.83737000004							0.4886796303567	14.733579123698142	1.142788853860908	0.39044881811378385	1.8245589088103233	30.720773434508658
1932	105+14352_EA	105+14352	EA	2016 No TNC	1.0	4	9.0	10.353555	1.2424266							0.5731951974642567	12.561165955074104	0.09891013337803405	0.040825673349998315	2.079378148190462	2.5834747227705717
1933	105+14354_EA	105+14354	EA	2016 No TNC	2.0	4	9.0	76.0948000333	13.704673485997331							0.6266802556012944	17.243243110686066	0.7947851455799638	0.2150612248522066	1.622643942438123	22.23780541514592
1934	105+14355_EA	105+14355	EA	2016 No TNC	1.0	4	9.0	42.8718848148	11.575408899996							1.0729368484579815	15.098745115597945	0.7666470830107517	0.2125346416515404	1.6396979116257366	18.980173799537408
1935	105+14356_EA	105+14356	EA	2016 No TNC	1.0	4	8.0	4.67649602941	3.1800172999988003							2.756892442151279	14.799271591517964	0.2148766093205149	0.03398825323396434	1.3772387824766112	4.379643154504908
1936	105+14357_EA	105+14357	EA	2016 No TNC	1.0	4	8.0	15.9265277273	3.503836100006							1.0124697183416513	13.037426957934702	0.26875211737033217	0.07289766795695082	1.6243114821071352	5.69132120866123
1937	105+14358_EA	105+14358	EA	2016 No TNC	1.0	4	8.0	25.200087931	7.308025499989999							1.1019818721721	15.789733424292288	0.462834001285082	0.09299465411977813	1.4618475887437996	10.68321945563858
1938	105+14359_EA	105+14359	EA	2016 No TNC	1.0	4	8.0	0.085	0.015300000000000001							1.009998218068179	10.6930881726278	0.0014308308089299203	0.0007781004335037538	2.7758762842648643	0.042470907149252425
1939	105+14361_EA	105+14361	EA	2016 No TNC	2.0	4	9.0	31.2344860714	8.745656099992							1.2026501832648704	13.969149328520901	0.6260693399658875	0.17757415535115345	1.6564859863615327	14.487056771174004
1940	105+14362_EA	105+14362	EA	2016 No TNC	1.0	3	9.0	28.959262069	8.39818600001							1.466659563643799	11.863693819151244	0.707889644492766	0.2837388364113943	2.2093589744376136	18.554607608118417
1941	105+14363_EA	105+14363	EA	2016 No TNC	1.0	3	9.0	22.74462	15.011449200000001							4.143810819159972	9.556420823291267	1.5708233738947048	0.9298562859374534	3.72615369038139	55.93496683455277
1942	105+14364_EA	105+14364	EA	2016 No TNC	1.0	3	9.0	47.190129999999996	10.381828599999999							0.8492721989860076	15.54272000868532	0.6679544245922594	0.23100877644376172	1.9606319228862228	20.35494457109318
1943	105+14365_EA	105+14365	EA	2016 No TNC	1.0	3	9.0	60.3769978571	16.905559399988							1.2963744594239615	12.959218594498546	1.304519965977328	0.48226513134765564	2.06221514262697	34.86290058923497
1944	105+14367_EA	105+14367	EA	2016 No TNC	2.0	3	1.0	128.105125789	24.33997389991							0.7514161932016348	15.171352578158944	1.6043377658331157	0.6388489161746176	2.1962703725286805	53.457163544493696
1945	105+14368_EA	105+14368	EA	2016 No TNC	2.0	3	2.0	121.04	54.468							1.447284686420849	18.655624738745285	2.9196556407396597	0.5452877244321264	1.4580758554701159	79.41847569574628
1946	105+14369_EA	105+14369	EA	2016 No TNC	1.0	3	5.0	56.7991976087	26.127630900002							1.7235530511107604	16.013432242316483	1.6316071723186314	0.4231136061768839	1.655768484027287	43.26130780652081
1947	105+14379_EA	105+14379	EA	2016 No TNC	1.0	4	5.0	70.836945	9.9171723							0.7168495224305645	11.71794042844416	0.8463238365615028	0.22650056781150277	1.6151393352565704	16.017615076246873
1948	105+14380_EA	105+14380	EA	2016 No TNC	1.0	4	5.0	61.062169999999995	3.6637301999999994							0.3410916953829611	10.554346671964838	0.34712998481770974	0.11554147660016185	1.7970052540118455	6.583742418681869
1949	105+14381_EA	105+14381	EA	2016 No TNC	1.0	4	5.0	46.5143885	9.302877700000002							0.9819438550930369	12.220657971186172	0.7612419660164205	0.12362183578993732	1.3851782021105352	12.886143406940192
1950	105+14382_EA	105+14382	EA	2016 No TNC	1.0	4	5.0	50.560320000000004	7.0784448000000015							0.7054427175260121	11.907416139270392	0.5944568256630797	0.14645399022025501	1.5631154520142378	11.064426443109834
1951	105+14383_EA	105+14383	EA	2016 No TNC	1.0	4	5.0	68.26155	4.7783085000000005							0.37085450013877486	11.325196265458146	0.42191838339913307	0.1477756123144394	1.8521599650638596	8.850191704424345
1952	105+14384_EA	105+14384	EA	2016 No TNC	1.0	4	5.0	80.71863	21.794030100000004							1.341362626241816	12.077271039963748	1.8045492253906905	0.4181605421779084	1.5290862768955218	33.32495234415794
1953	105+14385_EA	105+14385	EA	2016 No TNC	1.0	4	5.0	57.1796942424	18.869299099992							2.0027642226649536	9.88633598300122	1.9086240981933325	0.6081899768946923	1.7542426533190114	33.10132931944
1954	105+14386_EA	105+14386	EA	2016 No TNC	1.0	4	2.0	57.520215	20.7072774							2.011041334431848	10.740704146741146	1.9279254988401135	0.34358904895176257	1.4157299066875217	29.315911901254626
1955	105+14387_EA	105+14387	EA	2016 No TNC	1.0	4	2.0	21.2004166667	4.452087500007							0.991812135132003	12.704018789125858	0.3504471753314638	0.06687472310159032	1.440997268341049	6.415445925925417
1956	105+14388_EA	105+14388	EA	2016 No TNC	1.0	4	2.0	36.0090984211	6.841728700009							1.0829426815262775	10.526872931015214	0.6499298267248279	0.14463228610394058	1.5084254997615871	10.32023803354427
1957	105+14389_EA	105+14389	EA	2016 No TNC	2.0	4	2.0	32.2974075	6.4594815							0.9912446664722233	12.105991997623793	0.5335772154209163	0.10034572648734624	1.435385621310187	9.271846866219159
1958	105+14390_EA	105+14390	EA	2016 No TNC	2.0	4	2.0	11.25	3.1500000000000004							1.225548892526062	13.708143430632441	0.22979041734863662	0.07315192903444913	1.7533250984081892	5.522974059985796
1959	105+14394_EA	105+14394	EA	2016 No TNC	1.0	4	5.0	32.9749942857	6.924748799996999							0.9440722790130518	13.346435733895545	0.5188463000957193	0.18366968828536429	1.8644630678224963	12.910938391542555
1960	105+14395_EA	105+14395	EA	2016 No TNC	1.0	3	5.0	19.881864999999998	2.7834611							0.5471427455309694	15.352483549513758	0.1813036367062681	0.08343229001148184	2.5462713165703996	7.087447159719492
1961	105+14396_EA	105+14396	EA	2016 No TNC	1.0	3	5.0	12.209589999999999	0.8546713							0.25181295713433155	16.679046415230644	0.051242216054962715	0.014592503361989726	1.736441890456495	1.4840870478909103
1962	105+14397_EA	105+14397	EA	2016 No TNC	1.0	3	5.0	20.768420000000003	6.0228418							1.3180771190040215	13.201048519185251	0.4562396533310917	0.15035637247797531	1.8961078663725315	11.419957714897297
1963	105+14398_EA	105+14398	EA	2016 No TNC	1.0	4	5.0	137.560023636	45.394807799880006							1.5241816795538132	12.990577347574618	3.4944411310830126	1.0472816809637326	1.7000319839030547	77.17262516292787
1964	105+14399_EA	105+14399	EA	2016 No TNC	1.0	4	2.0	80.9742016667	29.150712600012							1.8615759640971798	11.60307202960449	2.5123271255781088	0.4752402912013205	1.4376158336461595	41.90752599584586
1965	105+14400_EA	105+14400	EA	2016 No TNC	1.0	4	2.0	22.71825375	9.0873015							2.3476985758344067	10.222777424256881	0.8889268662386611	0.19576885708558567	1.5033263046795138	13.661179383503603
1966	105+14403_EA	105+14403	EA	2016 No TNC	1.0	4	5.0	9.36926222222	3.3729343999992							1.8298565561609514	11.804203956465807	0.2857400983953398	0.13242489839540464	2.3056010515325385	7.776641099388427
1967	105+14404_EA	105+14404	EA	2016 No TNC	1.0	4	5.0	8.26819054054	3.0592304999997997							1.2560615597989704	17.67429297299175	0.17308927178442937	0.05672447528389517	1.7813273278857304	5.449490891951171
1968	105+14405_EA	105+14405	EA	2016 No TNC	1.0	4	5.0	48.1786635376	22.162185227296003							2.078584599775291	13.278266375582572	1.6690571344501783	0.5486230986914784	1.7843158877395526	39.54433920809107
1969	105+14406_EA	105+14406	EA	2016 No TNC	1.0	3	2.0	68.63523	6.664480833000001							0.46661976133572536	12.485540653749313	0.5337759106970437	0.16414303033136773	1.8144687413174563	12.092492148587823
1970	105+14407_EA	105+14407	EA	2016 No TNC	0.0	3	6.0	70.33165	12.659697							0.7948529648927092	13.587418651017808	0.9317220088049384	0.1991006546382718	1.5264231159001662	19.324054141091985
1971	105+14408_EA	105+14408	EA	2016 No TNC	0.0	3	3.0	437.844165247	230.9102558679629							2.3455276579408837	13.490695747232806	17.116259990914617	4.407935507246384	1.6503275771229335	381.07756309941186
1972	105+14412_EA	105+14412	EA	2016 No TNC	1.0	4	5.0	12.2843478261	5.650800000006							2.171468446546003	12.710292909805489	0.4445845615128689	0.10682006659237632	1.5487738307606964	8.751811162871835
1973	105+14413_EA	105+14413	EA	2016 No TNC	1.0	4	5.0	12.0	4.32							1.691362198855251	12.770771402257498	0.3382724397710502	0.09693165764905017	1.6642327894947615	7.18948565061737
1974	105+14423_EA	105+14423	EA	2016 No TNC	0.0	4	3.0	9.80211646884	1.6516566249995401							1.0137907410542824	9.972472217970939	0.1656215819807615	0.037784381903410845	1.520955393251432	2.5120960515925086
1975	105+14424_EA	105+14424	EA	2016 No TNC	0.0	4	3.0	1.35063	0.0945441							0.32360164290380694	12.978920509524368	0.007284434782586145	0.0007776144109501202	1.2869140449973764	0.12167013016163646
1976	105+14425_EA	105+14425	EA	2016 No TNC	0.0	4	3.0	6.89504714286	0.9653066000004001							0.7612038506566593	11.035151743851094	0.08747560726007048	0.01742433004670462	1.458227633077347	1.407636758512525
1977	105+14426_EA	105+14426	EA	2016 No TNC	1.0	4	3.0	69.457044	13.8914088							1.0938328651827671	10.970597412059782	1.2662399574274255	0.3991108188506291	1.7441068198356124	24.228100825204443
1978	105+14427_EA	105+14427	EA	2016 No TNC	1.0	4	3.0	32.024375	6.4048750000000005							1.275557288253032	9.407652725997803	0.6808154155499698	0.3179329792895643	2.3231431497033825	14.879441480956453
1979	105+14429_EA	105+14429	EA	2016 No TNC	0.0	3	6.0	765.2348562960001	206.61341119992005							1.1845344420775263	13.676259148351324	15.10745072601431	5.3707206977485145	2.0007049949832583	413.3724838182099
1980	105+14430_EA	105+14430	EA	2016 No TNC	0.0	3	3.0	553.79295	38.76550650000001							0.3200665118618986	13.122272541315427	2.954176296670181	0.9783604709863692	1.9023708593855633	73.74636991492166
1981	105+14431_EA	105+14431	EA	2016 No TNC	0.0	3	3.0	471.418095152	155.56797140016							1.582239188405122	12.513910757044366	12.43160307121315	3.967622037470503	1.8568136562645656	288.86073377319246
1982	105+14432_EA	105+14432	EA	2016 No TNC	0.0	4	3.0	262.7867	86.719611							1.5048924313970653	13.157086571043946	6.591095265030186	1.6469897347971587	1.571497596228826	136.27966023239887
1983	105+14433_EA	105+14433	EA	2016 No TNC	1.0	4	3.0	209.934096667	37.78813740006							0.7986690115878812	13.522497859943106	2.794464291393793	0.4531918378572153	1.3847619627022634	52.32757531296989
1984	105+14440_EA	105+14440	EA	2016 No TNC	1.0	4	10.0	25.85572	4.974640528							0.7168947288509092	16.10278264774461	0.30893048964408387	0.1046331373647346	1.8151927844071936	9.029931591445191
[truncated: 5,096 more rows]
