# Supplementary material for: Do transportation network companies decrease or increase congestion?
Source: Sci Adv. 2019 May 8;5(5):eaau2670. doi: 10.1126/sciadv.aau2670 (PMC6506243; doi:10.1126/sciadv.aau2670)
Supplement: Data S4 [file aau2670_Data_S4.zip › Data S4 Model Application Results/MODEL_APP_2016_TNC.csv]

	ID	ModifiedTMC	TOD	SCENARIO	AT	FT2	DT	VOL	VMT	OBS_TIME	OBS_SPEED	OBS_VHT	OBS_VHD	OBS_PTI80	OBS_PTI80_VMT	TIME	SPEED	VHT	VHD	PTI80	PTI80_VMT
0	105&10491_AM	105&10491	AM	2016 TNC	1.0	2	10.0	6039.643824828702	1026.7394502208795	0.563893868338	18.0885102192	56.76196866277285	20.694306934921656	2.7154008021247322	2788.0091267028824	0.574824900085389	17.74453402850992	57.86229430264159	21.79463257479039	2.0936774123941455	2149.6611953414385
1	105&14211_AM	105&14211	AM	2016 TNC	3.0	4	2.0	491.359073116	294.81544386959996	2.12986147015	16.9025077474	17.442112630639752	5.750235347989594	1.6866954018550537	497.2638535707109	2.0858873593604814	17.25884182501463	17.08199465866245	5.390117376012293	1.7451275001193618	514.490538556735
2	105+04183_AM	105+04183	AM	2016 TNC	3.0	1	9.0	18884.469325232	6043.0301840742395	0.44130161658999995	43.5076584318	138.89578069448578	51.795316813434006	3.3069590085795992	19984.05310634274	0.4173676849395731	46.00260320292836	131.36278739307437	44.26232351202258	1.9040407947502052	11506.175994384193
3	105+04184_AM	105+04184	AM	2016 TNC	3.0	1	10.0	13760.223688336	5958.176857049488	0.600657690841	43.2525886144	137.75306976819218	54.51505835368171	3.1998211890925345	19065.100555547713	0.5395566639418552	48.150642437065166	123.74033980620437	40.50232839169393	1.8633566223259572	11102.20830357242
4	105+04185_AM	105+04185	AM	2016 TNC	3.0	1	10.0	4121.140396896	2225.41581432384	0.747189530569	43.3624919441	51.321215976094415	20.19216555893954	3.198657718120805	7118.343470515048	0.764834399324418	42.362111365047234	52.53316566652576	21.404115249370893	2.2531881278910393	5014.280492455446
5	105+04401_AM	105+04401	AM	2016 TNC	1.0	1	6.0	16738.722576032003	3515.1317409667204	0.261251269442	48.229430719700005	72.88354203043042	19.241977236137203	1.4709315375982044	5170.518136600431	0.27436156671320666	45.924799712092785	76.54103584563106	22.899471051337834	1.752420349563402	6159.98839426631
6	105+04402_AM	105+04402	AM	2016 TNC	1.0	1	6.0	11217.538080064	4038.3137088230396	0.47258953356399996	45.705625	88.35485148323089	24.44737072955439	1.6572252819302384	6692.3955746270085	0.47483386982689507	45.4895940929287	88.77445027478913	24.866969521112633	1.683363327179084	6797.949201077258
7	105+04863_AM	105+04863	AM	2016 TNC	2.0	1	11.0	14957.291422784	14957.291422784	1.12300360835	53.4281453362	279.9515373154822	65.9702580196851	1.8879645635263613	28238.83617255298	1.1026552262369698	54.41410748558453	274.87892596136965	60.89764666557248	1.4972463316603433	22394.74971433806
8	105+04864_AM	105+04864	AM	2016 TNC	2.0	1	11.0	17836.011346736002	11236.687148443682	0.751260964618	50.3154054054	223.32498482144138	62.70910219643573	2.8008647609896706	31472.441064341416	0.7254870235267252	52.102930547602746	215.66324639220667	55.04736376720104	1.5998743212355735	17977.287224552827
9	105+04866_AM	105+04866	AM	2016 TNC	2.0	1	11.0	18882.746041936003	8119.580798032482	0.570966019849	45.1865769645	179.6901058563943	64.35515133897329	3.8877844046830132	31567.179599154337	0.5100197812022281	50.586273220979315	160.50956674675732	45.17461222933632	1.6880359594352656	13706.14436261892
10	105+04868_AM	105+04868	AM	2016 TNC	2.0	1	9.0	15703.795374848001	3297.79702871808	0.33746529894599997	37.3371722644	88.32476667933155	40.34983172563034	3.5451263537906135	11691.107155960846	0.32191322911776943	39.140982290573675	84.25432464203354	36.279389688332344	2.3918077271610954	7887.696415896805
11	105+04869_AM	105+04869	AM	2016 TNC	2.0	1	10.0	7341.560479845827	7883.36764325845	1.22116108952	52.759624060200004	149.42046657242508	33.026436699983236	1.3688358932902185	10791.036590094885	1.4515424842263596	44.38588653113982	177.60978228355796	61.2157524111161	1.937724394708929	15275.793794800937
12	105+04872_AM	105+04872	AM	2016 TNC	2.0	1	10.0	10997.249644944	3629.0923828315204	0.425705363614	46.5110418904	78.02646931424697	25.23199182182634	2.1535087719298245	7815.282280571388	0.44324676214798664	44.67037706953262	81.24158829424206	28.447110801821434	1.9622978701017806	7121.360253232888
13	105+04873_AM	105+04873	AM	2016 TNC	2.0	4	6.0	302.089028848	51.35513490416	0.49396198874700004	20.6493621622	2.4870082911401328	1.3688908318723934	6.396935933147632	328.5155078200653	0.6734463923998529	15.145971698878505	3.3906794443543453	2.2725619850866057	4.023842832033417	206.6449914722134
14	105+05618_AM	105+05618	AM	2016 TNC	2.0	1	7.0	7293.001378498251	3988.542453900694	0.8726127545029999	37.6043093923	106.06610035809223	42.22899322135693	4.172008547008547	16640.233207780137	0.8670709599662643	37.84465345405723	105.39249510482946	41.55538796809414	2.180322079603836	8696.307177676948
15	105+05619_AM	105+05619	AM	2016 TNC	3.0	2	7.0	7404.806111423999	1406.9131611705598	0.671087292932	16.9873578595	82.82118813336434	49.91863525285512	4.698901098901099	6610.945799082762	0.6204205441326426	18.374633315757418	76.56823061410658	43.66567773359735	3.472856024950419	4886.006848353218
16	105+05620_AM	105+05620	AM	2016 TNC	3.0	2	7.0	4148.685111652	1327.57923572864	0.942556860177	20.370123873900003	65.17286021169626	28.006588214838626	2.0635470826112075	2739.5222588230517	0.9241702158570126	20.775393613172465	63.90152025263673	26.735248255779087	2.3005928582354054	3054.219308458927
17	105+05621_AM	105+05621	AM	2016 TNC	3.0	2	7.0	3364.5354694927214	2725.2737302891046	2.2822731749400003	21.2945586592	127.97981746928996	43.47520567715806	1.7372333548804137	4734.436425437601	2.356077393297573	20.627505759468832	132.11843264366064	47.61382085152873	2.0215264709451124	5509.212986350755
18	105+05622_AM	105+05622	AM	2016 TNC	3.0	2	7.0	4756.956224656	713.5434336984	0.5767991192949999	15.6033525346	45.73013601510748	27.23976457951635	4.50291715285881	3213.0269669102986	0.577396101283534	15.58721989981102	45.77746630154689	27.287094865955762	3.778041112611956	2695.796428146859
19	105+05623_AM	105+05623	AM	2016 TNC	3.0	2	4.0	5142.347414614009	1696.974646822623	0.9841627615970001	20.1186234357	84.34844721096194	36.7608239124866	2.22875	3782.132244105921	0.9374217903687526	21.121762053569604	80.34247533509318	32.754852036617834	2.244279056280432	3808.4846589028957
20	105+05624_AM	105+05624	AM	2016 TNC	3.0	2	7.0	4214.119590328	1095.6710934852802	0.6842050514720001	22.800182440100002	48.05536518682556	15.063161227592834	1.7504743833017078	1917.9441816701535	0.6615178260045639	23.582130952117947	46.46192049861703	13.469716539384313	1.7535436407340983	1921.3070783172886
21	105+05625_AM	105+05625	AM	2016 TNC	3.0	2	4.0	4604.880559303771	3591.806836256942	2.1285375261099997	21.9869273743	163.36101789554135	71.85001569776561	2.1764444937340577	7817.368211327767	2.1368037627761582	21.90187082935353	163.9954351042513	72.48443290647558	2.4340173896427455	8742.52029968709
22	105+05626_AM	105+05626	AM	2016 TNC	3.0	2	4.0	5208.358119295999	1354.1731110169599	0.863551330263	18.064936562899998	74.96140970673595	37.70767900473518	4.956367602945187	6711.779736223956	0.7770580320150854	20.075720676286828	67.45327517016567	30.199544468164905	2.4683780355710234	3342.6111635951447
23	105+05627_AM	105+05627	AM	2016 TNC	3.0	2	4.0	5499.221889176	1429.7976911857602	1.1135984209899998	14.008640553	102.06541354100064	61.469226965593556	5.202363367799114	7438.327131988549	1.010557620541947	15.437021781730714	92.62134311929817	52.025156543891086	3.380615330292951	4833.595994040047
24	105+05628_AM	105+05628	AM	2016 TNC	3.0	2	4.0	5578.975770304	725.2668501395201	0.610295569441	12.7806924883	56.74706991058703	35.148890930862215	4.89647127442403	3551.2482980001582	0.5376914727444074	14.506460294392177	49.99612830566871	28.397949325943898	3.4479259654422987	2500.6664044706
25	105+05629_AM	105+05629	AM	2016 TNC	3.0	2	4.0	5690.977839904001	739.8271191875201	0.43198568568000006	18.056153846199997	40.973682739343595	19.39179478173025	2.5670211172682342	1899.151838082087	0.4873025880481038	16.00648178628189	46.22047049849378	24.638582540880442	3.1017585187668857	2294.7650693546548
26	105+05630_AM	105+05630	AM	2016 TNC	3.0	2	1.0	6845.455079451381	2680.680209113161	0.795527761213	29.5351100811	90.76249256400192	21.637164840577487	1.4767707539984767	3958.750133640837	0.8419579244443584	27.906382632488373	96.05975250953291	26.934424786108472	1.7220698147976128	4616.318471239127
27	105+05631_AM	105+05631	AM	2016 TNC	3.0	2	1.0	4990.480891184	2545.14525450384	1.1475072477700001	26.6664982374	95.44354987485549	35.698356107153856	2.030505243088656	5167.930783692259	1.1848907073560955	25.825166667294805	98.55290722003478	38.80771345233316	2.174485848393962	5534.382338025649
28	105+05632_AM	105+05632	AM	2016 TNC	2.0	2	1.0	4603.029552756029	2439.6056629606956	1.84523662373	17.2335621302	141.5613118476158	71.11355952419567	3.191705069124424	7786.501761136304	1.6845986192097742	18.876900192947453	129.2376204792432	58.78986815582307	2.512759558030428	6130.142447429646
29	105+05633_AM	105+05633	AM	2016 TNC	2.0	2	1.0	4636.28410152	602.7169331976	0.31464300121	24.79	24.312905736074352	8.629405002306434	2.0226315789473683	1219.0743022517772	0.32916920727469756	23.69601963858898	25.435366039960364	9.751865306192448	2.1248470942918045	1280.6813241853881
30	105+05634_AM	105+05634	AM	2016 TNC	2.0	2	1.0	4780.008692096001	621.4011299724801	0.300904500995	25.9218455497	23.97210217078183	6.905331229452168	1.8546251018744904	1152.4661339801344	0.30898714583616993	25.243768568080462	24.616020714047117	7.549249772717454	1.8115047065141072	1125.6710715783322
31	105+05635_AM	105+05635	AM	2016 TNC	2.0	2	1.0	4553.056495008	591.89734435104	0.313417586508	24.886925098600003	23.783466298333018	10.082138882765959	2.737642585551331	1620.4033761701478	0.325166668512	23.9876984799632	24.67503686714458	10.973709451577523	2.450364439801652	1450.3642046108216
32	105+05637_AM	105+05637	AM	2016 TNC	1.0	2	6.0	3753.1916522079996	562.9787478311999	0.838884147761	10.7285374554	52.47488300910345	32.90662621970506	4.11	2313.842653586232	0.8465487891763579	10.631401420769226	52.954330812058274	33.386074022659884	4.264231684675129	2400.6718143005323
33	105+05638_AM	105+05638	AM	2016 TNC	0.0	2	6.0	3773.9482349919995	339.65534114927993	0.40788929639700006	13.238886255899999	25.65588483682645	12.075103503400044	3.029312015503876	1028.9220060735818	0.4624107278409512	11.677929760006261	29.085235836278727	15.504454502852324	3.1017867414132785	1053.5384338270405
34	105+05639_AM	105+05639	AM	2016 TNC	0.0	2	6.0	1781.92303808	124.73461266560001	0.272676985151	15.4028400955	8.098156696579416	3.715352316200937	2.781469898358092	346.9455704127224	0.2863871020978927	14.665464922244851	8.5053295839534	4.122525203574924	2.712505328438126	338.3433014961058
35	105+05640_AM	105+05640	AM	2016 TNC	0.0	2	6.0	685.5834123643616	185.10752133837764	0.96118033192	16.854277456600002	10.982821530920388	4.471828870402448	2.124813153961136	393.31889623692643	1.020969416540462	15.867272552485884	11.665994941857686	5.155002281339746	2.433377969395001	450.43656439412314
36	105+05641_AM	105+05641	AM	2016 TNC	0.0	2	6.0	799.831489872	47.98988939232	0.225804984028	15.942960760999998	3.010098946593973	1.2274136051207305	2.324697754749568	111.56198812100642	0.240227045000187	14.985823099131897	3.202352588500793	1.4196672470275495	2.441929733767472	117.18793782731842
37	105+05642_AM	105+05642	AM	2016 TNC	0.0	2	6.0	1777.488640013128	337.7228416024943	0.876126017303	13.011826809	25.955067382933795	12.39734592157322	2.6254215851602023	886.6648381448285	0.979764784329096	11.635445754264651	29.02534623383134	15.467624772470765	3.10026029422088	1047.0287162716609
38	105+05643_AM	105+05643	AM	2016 TNC	0.0	2	5.0	1801.239594288	108.07437565728	0.261441645043	13.769803198	7.848650710787344	3.6967346271350072	2.9606460418562333	319.9699725158097	0.2804676775380007	12.835703677519966	8.419824761657434	4.267908678005098	2.8798981983805705	311.24319974650564
39	105+05644_AM	105+05644	AM	2016 TNC	0.0	2	5.0	300.7986506098866	63.16771662807618	1.01620746505	12.3990429448	5.094563903778891	2.5749102688341114	2.722632493483927	171.98247783078517	1.063988735538455	11.8422306356688	5.334106265234779	2.8144526302899995	3.053322532297474	192.87141249428683
40	105+05645_AM	105+05645	AM	2016 TNC	0.0	2	2.0	210.06587521600002	12.603952512960001	0.27345411927200003	13.1649141347	0.9573896482715525	0.5267797229893703	3.1863705639015896	40.16086327610922	0.2596454085874665	13.865063201328558	0.909044000012368	0.47843407473018573	3.041675926644381	38.33713893923939
41	105+05646_AM	105+05646	AM	2016 TNC	0.0	2	2.0	203.19735558399998	14.22381489088	0.309579136131	13.566805736600001	1.0484276967633057	0.5196613439434449	2.9988851727982158	42.655587576886504	0.3217673927238966	13.052907457294632	1.089704721910903	0.5609383690910422	2.943660766822332	41.870085848826726
42	105+05647_AM	105+05647	AM	2016 TNC	0.0	2	2.0	170.643801027	71.67039643134	2.32960160447	10.8173002421	6.625534544422644	3.6491891776640455	2.876941457586619	206.1915347749901	2.3327713742711156	10.802601694250406	6.63454957054336	3.658204203784761	3.2753507514386753	234.7456868072972
43	105+05648_AM	105+05648	AM	2016 TNC	1.0	2	2.0	160.055149213	67.22316266946	2.16877620971	11.619456118699999	5.785396664245643	3.126252571308076	2.8558517849073657	191.9793890966955	2.0685045822922867	12.182714128713085	5.517913492776103	2.8587693998385357	2.9713439510831483	199.74313777057847
44	105+05649_AM	105+05649	AM	2016 TNC	2.0	2	2.0	4455.981971184	401.03837740655996	0.326546090164	16.536716141	24.251391508856816	10.150182739251472	2.402027027027027	963.3050214056221	0.3086341240556589	17.496445075613764	22.921134874736367	8.819926105131024	2.1314124162897774	854.7781770130476
45	105+05654_AM	105+05654	AM	2016 TNC	2.0	2	2.0	2503.893011664	204.91860407458174	0.268206677911	18.3082689747	11.192680441716169	5.271888645281634	3.1349637681159424	642.4123991867096	0.24158212494913883	20.326007154021866	10.081596573384799	4.160804776950264	2.270431677434966	465.2536899866843
46	105+05655_AM	105+05655	AM	2016 TNC	2.0	2	2.0	2582.617768848023	309.91413226176275	0.313244551021	22.985236220500003	13.483182391027595	4.777729237617449	2.287329735286559	708.8758101078614	0.32876411647717774	21.90020029299582	14.15120081622634	5.445747662816191	2.131560229641051	660.6006389328901
47	105+06025_AM	105+06025	AM	2016 TNC	3.0	2	7.0	1136.502317847503	659.1713443515517	1.32605239469	26.2433069307	25.11769366920695	8.387456502932757	1.7909090909090908	1180.5159530659607	1.398222923389629	24.88873513505015	26.484726554997085	9.754489388722893	2.056081254136962	1355.3098443854858
48	105+06026_AM	105+06026	AM	2016 TNC	3.0	2	7.0	1274.174915672	203.86798650752002	0.5882774077440001	16.3188316832	12.492805273399233	5.0360391246207685	2.2783333333333333	464.4792292596331	0.5353783618924945	17.931243926379874	11.369427985283044	3.9126618365045807	1.9536956399580805	398.29599636677466
49	105+06028_AM	105+06028	AM	2016 TNC	3.0	2	1.0	1849.5134605568	1664.56211450112	3.4937488347600003	15.4561768902	107.69559162822092	40.8993591039787	2.0766666666666667	3456.740657780659	3.502065800079134	15.419470416226845	107.95196395003296	41.155731425790734	2.114777185117488	3520.1779829578927
50	105+06029_AM	105+06029	AM	2016 TNC	2.0	2	1.0	2943.4199555996656	2060.393968919766	2.9596777843099997	14.190733945	145.1929108747176	58.219758957369415	2.153636363636364	4437.33937488266	2.819749324554914	14.894941062404378	138.32844052806018	51.35528861071201	2.069216824882762	4263.401866375751
51	105+06030_AM	105+06030	AM	2016 TNC	2.0	2	2.0	3820.4763182340066	3400.2621279914483	3.59727190734	14.8447494033	229.05486887068244	92.00278793594109	2.093317583530206	7117.828501136334	3.4344230115669148	15.548637957569651	218.68552970815526	81.6334487734139	2.078364794527632	7066.985098983035
52	105+06031_AM	105+06031	AM	2016 TNC	2.0	4	1.0	2613.6633065797505	1150.0118548950902	1.41721019016	18.6281471748	61.735171195535045	21.67902856596283	2.0507142857142857	2358.3457395741457	1.4023776821297205	18.825171233406717	61.08905149581353	21.03290886624131	1.832952604031319	2107.9172240968433
53	105+06032_AM	105+06032	AM	2016 TNC	1.0	2	5.0	3356.350648720898	1980.2468827453297	1.75488871286	20.1722193211	98.16703116401071	30.650942424174552	1.9898236092265942	3940.3419993840243	1.9299220348634218	18.342709892166816	107.95825122824336	40.442162488407206	2.0843252132738783	4127.478506213092
54	105+06033_AM	105+06033	AM	2016 TNC	1.0	4	5.0	3338.3834348298947	1301.969539583659	1.05656264904	22.1472905759	58.78685409025213	18.428219881227005	1.8980936690986114	2471.2601404429774	1.1389836076991846	20.544632812819323	63.37273347476249	23.01409926573736	1.8951678718999183	2467.4508416112794
55	105+06039_AM	105+06039	AM	2016 TNC	2.0	4	2.0	3217.6521608079997	1158.3547778908799	0.960737896539	22.482718832899998	51.52200614614743	8.951084503729874	1.526593357271095	1768.3367092914518	1.0468874709702123	20.63259003375215	56.14199555150209	13.571073909084538	1.5521817325854386	1797.9771260952868
56	105+06040_AM	105+06040	AM	2016 TNC	1.0	2	2.0	3308.166064150352	1422.5114075846514	1.4743743435799999	17.4989480198	81.29125282142178	24.368027227581837	1.9630793401413982	2792.502755344889	1.3862077734675051	18.611928524584044	76.43009190077699	19.506866306937038	1.6433850537140313	2337.7339859623244
57	105+06041_AM	105+06041	AM	2016 TNC	1.0	2	3.0	2133.763052616136	1344.2707231481656	2.2122067937	17.087010178099998	78.67208535239112	21.614754149161904	1.8123076923076922	2436.2321721054445	2.169877778816177	17.420336006492768	77.16675055217878	20.109419348949565	1.6596502648233555	2231.0192616671366
58	105+06130_AM	105+06130	AM	2016 TNC	2.0	4	2.0	193.43856840399008	98.73297969908057	2.55110514625	12.0044444444	8.224702122310863	2.690342273701619	1.784	176.13963578315975	2.304265473062962	13.290395728271719	7.42889690553404	1.8945370569247966	1.5839116075324278	156.38431259163727
59	105+06131_AM	105+06131	AM	2016 TNC	2.0	2	2.0	5568.67160867	1503.5413343409	0.810589479658	19.9854555315	75.23177702763489	17.46991247361522	1.479818078453667	2224.967648260013	0.8504623117175517	19.04846314386734	78.9324221584231	21.17055760440343	1.683188143040437	2530.7429465338
60	105+06132_AM	105+06132	AM	2016 TNC	2.0	2	2.0	5090.642697198	2748.9470564869202	1.55282640831	20.8651783784	131.74807359132504	34.85180794169136	1.5948954351248033	4384.2831117907535	1.6547442699237493	19.580064780337928	140.39519722362618	43.498931573992515	1.8227685164725131	5010.694148014145
61	105+06134_AM	105+06134	AM	2016 TNC	2.0	2	5.0	6612.960555455999	2380.6657999641598	0.9046270843790001	23.8772422062	99.70438710659157	25.168826681881832	1.5453841687633054	3679.0432383808425	0.8596770225564133	25.1257151619201	94.75017067662364	20.214610251913918	1.5255134081936812	3631.737598273462
62	105+06135_AM	105+06135	AM	2016 TNC	1.0	2	5.0	6287.19611936	565.8476507424	0.266785735562	20.2409622412	27.95557068876683	8.409883271101553	1.93	1092.0859659328319	0.25870433580786056	20.87324892772796	27.10874826921312	7.563060851547845	1.7175133404320555	971.8508888022105
63	105+06136_AM	105+06136	AM	2016 TNC	1.0	2	5.0	6274.918517288	2258.97066622368	1.06405698206	20.2996647399	111.28118100296466	29.493684036116996	2.145742697327533	4847.169810526573	1.0596811936887898	20.383489042406794	110.82355241166063	29.036055444812977	1.6639523487154442	3758.819545742184
64	105+06137_AM	105+06137	AM	2016 TNC	1.0	2	5.0	3065.944470816	280.3806218561232	0.32928290072	16.6634829443	16.82605147994563	5.479203165244342	2.3791642595802043	667.0715545989606	0.3439859304273181	15.951233799544504	17.577362690535555	6.2305143758342645	1.9963250660293717	559.7308634402814
65	105+06466_AM	105+06466	AM	2016 TNC	2.0	2	6.0	3322.7903178240003	564.8743540300801	0.43868219165	23.251456735999998	24.294148983607208	5.546244767516108	1.5691073846474324	886.3485203065468	0.49253091610467786	20.709359892917238	27.276282654360145	8.528378438269042	1.8330025331783322	1035.416121864611
66	105+06467_AM	105+06467	AM	2016 TNC	0.0	2	6.0	3137.867913192	407.92282871496	0.42435307816	18.3809200438	22.192731797042015	8.626957646208439	2.1241876236224924	866.5046241493959	0.49157313759359933	15.867425218113794	25.70819292403452	12.142418773200948	2.626279830189376	1071.319497327895
67	105+06468_AM	105+06468	AM	2016 TNC	0.0	2	6.0	3087.878409336	741.0908182406399	0.901295366639	15.9770043573	46.38484171798571	21.60748236523931	2.4925	1847.1688644647952	1.0926571163048229	13.178882730108697	56.233205304083285	31.45584595133689	3.356471098233514	2487.449912590934
68	105+06469_AM	105+06469	AM	2016 TNC	1.0	4	3.0	653.2526364634065	274.3661073146307	1.9789834718000001	12.733810240999999	21.54626950784759	8.361929896419083	2.298431632427656	630.6117399179881	1.9904273508437174	12.660597730089487	21.670865243792203	8.486525632363694	1.9969088809393711	547.8841163253506
69	105+06545_AM	105+06545	AM	2016 TNC	1.0	2	9.0	3237.915938624	356.17075324864	0.42097226618199995	15.677992424200001	22.717880173156047	8.150569201827953	2.2812091808173167	812.4999922494167	0.40502102622639896	16.29545029178492	21.857067271605104	7.289756300277012	1.91146614991946	680.8083384260918
70	105+06596_AM	105+06596	AM	2016 TNC	0.0	3	3.0	1136.959327969797	932.3066489352334	4.13276662496	11.904858044200001	78.31312607617546	26.460698437945133	1.798	1676.2873547855497	4.3139545925326965	11.40484883293938	81.74651524030324	29.8940876020729	2.044563334297305	1906.1599907345678
71	105+06598_AM	105+06598	AM	2016 TNC	3.0	2	7.0	1261.9743098239999	1009.5794478592	1.6790796648500002	28.5870891089	35.3159233531432	11.859151795028595	2.785760517799353	2812.4465654278297	1.793321649837848	26.765973635761416	37.71876418910925	14.261992630994644	2.100322515017738	2120.442445037854
72	105+06601_AM	105+06601	AM	2016 TNC	3.0	2	4.0	974.72076584	1929.9471163632	4.327152063380001	27.4545470693	70.29608288539818	16.552080758909973	1.450205960746305	2798.820812075055	4.985136342554955	23.830842696493487	80.9852652271997	27.2412631007115	1.9226574428633934	3710.6271876084497
73	105+06602_AM	105+06602	AM	2016 TNC	3.0	2	1.0	978.0600605281057	508.59123147461503	1.21407273735	25.698625	19.790600916301067	4.685426236329125	1.6033333333333335	815.4412744642996	1.2489086650900176	24.98181081780804	20.35846140953364	5.253286729561697	1.651872151886597	840.1276919666267
74	105+06603_AM	105+06603	AM	2016 TNC	3.0	2	1.0	464.0015994560026	120.64041585856069	0.646461705701	24.1313597734	4.999321090538661	1.1597152388987588	1.5418588674060263	186.0104949590724	0.6968783837715966	22.3855415281656	5.389211411605581	1.5496055599656784	1.7456114861481773	210.59129561639625
75	105+07766_AM	105+07766	AM	2016 TNC	3.0	1	7.0	3480.18533088	5207.749329128832	1.8319219742700001	49.0108210181	106.25713303618639	11.121047374299135	1.1799956887260186	6145.121756337837	1.934470691485924	46.412695935462466	112.20527539211004	17.069189730222792	1.3174212385639237	6860.799571311349
76	105+07767_AM	105+07767	AM	2016 TNC	3.0	1	7.0	3434.27603416	1648.4524963968	0.8795173717560001	32.7452315609	50.34175719081704	17.246946984085998	2.2122046544679344	3646.7142851982867	0.8191845361270336	35.15691364995919	46.88843033292581	13.79362012619476	1.7338603857472523	2858.1864812885765
77	105+07768_AM	105+07768	AM	2016 TNC	3.0	2	7.0	2155.740061583867	1228.771835102804	0.933435093999	36.6388624339	33.537390450365784	7.134901513918686	1.4873761585170981	1827.6459317892138	1.0819946155012035	31.60829038336555	38.87498565089961	12.472496714452516	1.8630650879717952	2289.28190706307
78	105+08236_AM	105+08236	AM	2016 TNC	3.0	2	7.0	2133.302866656	277.32937266528	0.38654005280000003	20.179021406700002	13.743450045260028	6.063323413722189	5.158571428571428	1430.6233781347514	0.3472084620184667	22.46489026982628	12.345013455853598	4.6648868243157615	2.099230386264215	582.1782461025482
79	105+08312_AM	105+08312	AM	2016 TNC	2.0	2	2.0	6911.12720916	898.4465371908001	0.405009740036	19.2587960954	46.651230572293635	14.84781332663217	1.7649631388229414	1585.725020344877	0.41344984700026866	18.86564974347404	47.623408120443266	15.819990874781805	1.9062886997822657	1712.6984812053292
80	105+08313_AM	105+08313	AM	2016 TNC	1.0	4	2.0	705.3916463840001	190.45574452368004	1.33534435889	12.1317021277	15.699012596783403	5.789764702727397	1.747272727272727	332.7781281586482	1.5793654211859922	10.257284212183741	18.567852911539113	8.658605017483106	2.3198260564342883	441.82419874362495
81	105+08314_AM	105+08314	AM	2016 TNC	1.0	4	3.0	142.7679824139771	34.264315779354504	1.6202742002500001	8.88738461538	3.855387975451881	1.3488542681191527	1.70875	58.54914958797201	1.6427089099571233	8.766008337031458	3.9087706128007014	1.4022369054679735	1.880253629175371	64.42560409534224
82	105+08315_AM	105+08315	AM	2016 TNC	1.0	4	3.0	60.35646939320124	23.539023063348484	2.0607517788	11.3550793651	2.072995027735453	0.5660153181774398	1.42	33.425412749954845	2.0632518626699827	11.341320186532569	2.075509964995104	0.5685302554370908	1.631167392186786	38.39608686486676
83	105+08340_AM	105+08340	AM	2016 TNC	1.0	2	5.0	2265.0566805920002	221.2960376938384	0.440451914864	13.3090578158	16.627475870704036	8.026774833259713	3.5686546463245494	789.729133129329	0.4158439875238276	14.096632813920655	15.698503367081036	7.097802329636713	2.495521713154353	552.2490670999979
84	105+08341_AM	105+08341	AM	2016 TNC	1.0	2	5.0	5852.2930686	2106.825504696	1.0090813571600001	21.405608028299998	98.4239972026825	29.12052665351818	2.014312218393851	4243.804356132944	0.9014224114613437	23.96212888137881	87.92313550793197	18.619664958767665	1.5213695255089852	3205.2601184095815
85	105+08342_AM	105+08342	AM	2016 TNC	2.0	2	5.0	5795.730995024	579.5730995023999	0.40287184794299996	14.8930733945	38.91561426909734	12.170201278693366	2.1670000000000003	1255.9349066217007	0.4194550873871245	14.304272806357611	40.5174808498343	13.772067859430319	1.9366643486198503	1122.438559225403
86	105+08351_AM	105+08351	AM	2016 TNC	3.0	2	4.0	415.00794350699397	240.70460723405648	1.6305986467299998	21.3418550725	11.278523184411743	3.244324011060516	1.576842105263158	379.5531596174912	2.139394048124681	16.26628812513734	14.797758737722113	6.763559564370885	2.52642662110751	608.1225275393476
87	105+08352_AM	105+08352	AM	2016 TNC	3.0	2	7.0	1327.9913915020177	517.9166426857869	1.0421093514	22.454457364299998	23.06520412771585	7.144003922183108	1.913529411764706	991.0487286216852	1.047696093394379	22.334721058458367	23.188856548967156	7.267656343434414	1.8357095259892071	950.7445146466474
88	105+08369_AM	105+08369	AM	2016 TNC	3.0	4	1.0	137.314640704	65.91102753791999	2.2818979824400003	12.6210725552	5.222300026365519	1.77687255443669	1.739090909090909	114.62526880003722	2.2231435827798394	12.954628852171668	5.087836038380282	1.642408566451453	1.7665679996899282	116.43631207517109
89	105+08371_AM	105+08371	AM	2016 TNC	1.0	4	5.0	4236.534922885011	2030.5711885387857	1.61120967754	17.8487011349	113.7657677831418	47.75240014536764	2.2650957290132547	4599.438126616572	1.6778623677869635	17.13966565561078	118.47204194873342	52.45867431095927	2.2081078620462837	4483.720205857159
90	105+08372_AM	105+08372	AM	2016 TNC	0.0	3	3.0	1562.9576011359184	239.3669566139659	0.80571397256	11.404791666700001	20.988279629234476	7.207798534602243	2.452004517221909	586.928858891105	0.7360867883209656	12.483582297354317	19.174540681699646	5.394059587067414	1.7250736474666606	412.92562892904806
91	105+08380_AM	105+08380	AM	2016 TNC	1.0	2	6.0	3518.702560967771	1266.7329219483977	1.16469976523	18.545551948099998	68.30386744455605	32.20432563922886	2.6603487490523126	3369.9513442888006	1.2447465296802382	17.35293048420774	72.99821336236	36.89867155703282	2.8686974660386246	3633.873523341071
92	105+08381_AM	105+08381	AM	2016 TNC	1.0	2	6.0	2305.1888419039997	391.88210312368	0.5583242054249999	18.2689553863	21.450712141843773	10.30186141285781	2.8623778501628663	1121.7146518564618	0.5909340555778381	17.26080922857974	22.703576520318506	11.554725791332542	2.896271167753069	1134.996836435549
93	105+08382_AM	105+08382	AM	2016 TNC	0.0	2	3.0	2553.7795297733264	2988.9435616467017	3.9051200740699996	17.9825456498	166.21359510778103	54.9763951954226	1.7619672131147541	5266.420557471926	4.429954163732201	15.852082754020383	188.55210435289015	77.31490444053173	2.256475983529702	6744.479362981512
94	105+10292_AM	105+10292	AM	2016 TNC	3.0	2	7.0	1425.0941905690302	669.7942695674442	1.31092777095	21.5114826498	31.136592510607553	7.4522123986045115	1.745894554883319	1169.3901681298507	1.3732933731090284	20.534578082290903	32.617873466077064	8.933493354074024	1.7011019016115063	1139.3883056496693
95	105+10293_AM	105+10293	AM	2016 TNC	2.0	2	11.0	2655.144677467757	1008.9549774377476	0.9251623951610001	24.6443220339	40.94066682175085	12.828240590570863	1.7945	1810.5697070120382	0.9595884110863686	23.760186905746057	42.46410103759523	14.35167480641524	1.9289775535745957	1946.2515040447777
96	105+10294_AM	105+10294	AM	2016 TNC	2.0	2	11.0	1326.3835485579773	159.16602582695728	0.505029054614	14.2566055046	11.164370493063299	5.441032635216891	3.09	491.823019805298	0.47726812510209626	15.085859753277655	10.550676489775519	4.827338631929111	2.529416685558403	402.5972015007254
97	105+10295_AM	105+10295	AM	2016 TNC	2.0	2	11.0	982.7711670549751	864.8386270083781	2.83249197787	18.6408294931	46.39485744608591	15.037401789477647	1.869323573268266	1616.6632325397225	2.9065671582193877	18.165759511418337	47.60817330344883	16.250717646840567	1.9424217514928561	1679.8813606322908
98	105+10296_AM	105+10296	AM	2016 TNC	2.0	2	11.0	1788.6747102470763	912.2241022260089	1.6826082339200001	18.1860515021	50.16064658777002	16.449482425777312	1.8039999999999998	1645.6522804157198	1.6118615514471468	18.98426075895103	48.05159989155214	14.340435729559433	1.7826121156091193	1626.141736778735
99	105+10297_AM	105+10297	AM	2016 TNC	2.0	2	11.0	2161.0445856320002	1080.5222928160001	1.5547328790900001	19.2959191919	55.99745117435827	19.344727537472416	1.968220056082254	2126.7056477644333	1.4682941464616002	20.43187332204255	52.8841519221	16.23142828521415	1.8123720463673556	1958.3083989764812
100	105+10298_AM	105+10298	AM	2016 TNC	2.0	2	11.0	862.046690368	112.06606974784	0.406849546555	19.1717062635	5.845388418090988	2.196216495330915	2.3623076923076924	264.73453861201284	0.3825511276948904	20.38943146501717	5.4962822254321075	1.8471103026720344	1.9214453565907288	215.32882934835993
101	105+10299_AM	105+10299	AM	2016 TNC	2.0	2	11.0	1597.933598743131	151.13255976912532	0.24406371875	23.251305147100002	6.49996027374698	1.564213710428683	1.8537353190458894	280.1597639018415	0.24967886530008168	22.728395505881622	6.649504129317682	1.713757565999385	1.6509265121474852	249.5087497715634
102	105+10300_AM	105+10300	AM	2016 TNC	2.0	2	11.0	1066.709709536	202.67484481184	0.5607063184000001	20.3314990859	9.968514567257733	4.2139761001341745	2.5135598058806736	509.4353435821442	0.5960028826780246	19.127424264755714	10.596034364401572	4.841495897278013	2.5254732064315175	511.84989018996777
103	105+10301_AM	105+10301	AM	2016 TNC	2.0	2	11.0	2158.6435801119997	539.6608950279999	0.471869929468	31.788421052600004	16.976649898233337	4.824862124584527	1.67118235869647	901.871767449141	0.5923074790477789	25.32468444280781	21.309678951646845	9.157891177998035	2.3632269490887747	1275.3411704995378
104	105+10302_AM	105+10302	AM	2016 TNC	2.0	2	9.0	2101.6061225036697	1597.220653102789	1.7939488847799998	25.4187844408	62.8362326618713	19.621388151382536	1.76	2811.1083494609084	2.12967176832218	21.41175024164642	74.59552045381852	31.380675943329752	2.3130049795464016	3694.3793240611067
105	105+10305_AM	105+10305	AM	2016 TNC	3.0	2	10.0	1347.5196937606606	1036.1483181233848	1.9446033150599997	23.725044405	43.6731877265936	9.352276228603724	1.4376190476190476	1489.5865582926183	2.0232813891385577	22.80246348711931	45.44019196472722	11.11928046673734	1.61231196553747	1670.5943313818584
106	105+10306_AM	105+10306	AM	2016 TNC	3.0	2	11.0	2646.9211276544	661.7302819136	0.8291045171439999	18.0918083183	36.57623772436922	11.829405940020148	1.8940359824337722	1253.3409646104026	0.8675892592769197	17.289287343761657	38.27400567510183	13.52717389075276	1.9919886665847177	1318.1592219078016
107	105+10307_AM	105+10307	AM	2016 TNC	3.0	2	11.0	2747.7513877599768	824.325416327993	1.6610778612600001	10.8363373083	76.07048330757566	40.90301674069098	2.93	2415.2734698410195	1.6010137606013763	11.242876509218009	73.31979637525419	38.15232980836951	2.9904605359462466	2465.112626306323
108	105+10308_AM	105+10308	AM	2016 TNC	2.0	2	11.0	3277.6638784159895	426.09630419407864	0.8035350830210001	9.70710571924	43.89529861096542	25.832716830786808	4.128456422821142	1759.120023790395	0.7284225094147038	10.708071070274027	39.792069122228426	21.729487342049815	3.2233222293363797	1373.4456891468496
109	105+10309_AM	105+10309	AM	2016 TNC	1.0	2	11.0	2261.5717774015	723.7029687684801	1.62439677053	11.819772329200001	61.228164858879815	31.32308350481288	2.781609195402299	2013.058832666347	1.6045571831660292	11.9659181993848	60.48035401125235	30.575272657185426	2.86922588751815	2076.4672928642626
110	105+10310_AM	105+10310	AM	2016 TNC	1.0	2	11.0	4365.571949296	305.59003645072	0.566099239406	7.419193857969999	41.18911600114391	22.988399119003834	4.1975	1282.7141780018972	0.6411348568052885	6.550883882570641	46.648672443084585	28.44795556094451	3.960362728663119	1210.2473906102355
111	105+10311_AM	105+10311	AM	2016 TNC	1.0	2	7.0	2011.339259218	442.49463702796004	1.30825537341	10.089773195900001	43.855756560373955	24.84008672677702	3.1876712328767125	1410.5274251562507	1.081802159660848	12.201861386686716	36.26451924054471	17.248849406947773	2.648947167155067	1172.1449152365242
112	105+10315_AM	105+10315	AM	2016 TNC	2.0	4	11.0	1035.7661870159657	244.44082013576792	1.15947651121	12.2124078091	20.015776082509273	8.189901862110402	2.296666666666667	561.3990835784804	1.1935167960190105	11.864097805100732	20.603405682535374	8.777531462136507	2.1344578964647622	521.7486387571125
113	105+10317_AM	105+10317	AM	2016 TNC	3.0	2	11.0	753.33985664	128.0677756288	0.511559331456	19.9390361446	6.422967223698621	2.1668098415574737	2.3146153846153847	296.42764374389174	0.454102334665894	22.461897289087172	5.701556461618231	1.4453990794770843	1.638249399060417	209.80695646288592
114	105+10319_AM	105+10319	AM	2016 TNC	3.0	2	7.0	882.2227999057409	361.71134796135374	0.906102580864	27.149243937199998	13.323072598194267	3.738776149829513	1.658901098901099	600.0433526180875	0.9043023951170179	27.203289665971443	13.296603183026718	3.7123067346619645	1.7181696276687906	621.4814520503355
115	105+10320_AM	105+10320	AM	2016 TNC	3.0	2	7.0	804.5630404640001	362.05336820880007	0.899279827907	30.024024961	12.058788542813312	3.3534899564025773	1.6885911490052783	611.3601130249288	0.8665284862308911	31.158814082894107	11.619613225509886	2.9143146390991523	1.630223289156753	590.227832771631
116	105+10323_AM	105+10323	AM	2016 TNC	2.0	3	11.0	657.8854260848408	562.0315195042795	4.13545748874	12.3947592593	45.34428686725768	20.174939822689907	2.304913294797688	1295.4339214007598	3.9242035396407937	13.06201359899185	43.0279386286704	17.858591584102626	2.2827630394448537	1282.9847797273985
117	105+10324_AM	105+10324	AM	2016 TNC	2.0	2	11.0	554.9222998519017	299.65804192002696	2.7382784462	11.832251773	25.32552955000326	11.329357577981066	2.2854397950469685	684.8504139098823	2.4421101854119973	13.267214638201898	22.58635667634299	8.590184704320796	2.1105304739235677	632.4374292284829
118	105+10325_AM	105+10325	AM	2016 TNC	2.0	3	11.0	1219.186247553409	512.0582239724317	2.3759037426800003	10.6064902998	48.277819476435496	20.99714691538467	2.34625	1201.416607995318	2.3049423166299756	10.933028483265721	46.835899563986025	19.555227002935194	2.2959965383659573	1175.6839096825233
119	105+10326_AM	105+10326	AM	2016 TNC	2.0	3	11.0	673.5164116223907	149.01550607145396	0.801326662974	16.566277665999998	8.995110976393223	3.2791345256225286	2.1453258722843973	319.6868205466429	0.7706423434401766	17.225889691889883	8.650671096634962	2.934694645864268	1.9340345603053717	288.20113876358687
120	105+10327_AM	105+10327	AM	2016 TNC	2.0	3	8.0	518.6001232530272	331.2558287278711	3.27332248019	11.7082872928	28.292424027890643	13.693224877282113	2.7738386308068463	918.8502144053052	3.0107371444481292	12.72944071875295	26.022810903221114	11.423611752612583	2.416291111595817	800.4105146194613
121	105+10328_AM	105+10328	AM	2016 TNC	2.0	3	9.0	2883.7825047340225	259.54042542606203	0.374456776272	14.4208900524	17.997531669871595	4.1257825824370915	1.5591666666666668	404.66677997680176	0.4114511696819394	13.124279131772346	19.775594744685442	5.903845657250938	1.7829708176665788	462.75300453943754
122	105+10329_AM	105+10329	AM	2016 TNC	2.0	3	9.0	2468.3110215199813	1357.57106183599	2.60764833707	12.6550806452	107.27478551063555	38.64126367853401	1.9780000000000002	2685.2755603115884	2.90896819363236	11.344228538571155	119.6706375598971	51.03711572779557	2.3448983956788902	3183.3662049193003
123	105+10330_AM	105+10330	AM	2016 TNC	1.0	3	9.0	651.726730882409	182.48348464707453	1.35861785629	12.365508021400002	14.757459566639138	4.347677213693453	1.9477777777777778	355.43727620702407	1.3212195969504648	12.715524382756994	14.351235478305007	3.941453125359323	1.7035230888208626	310.86482942477886
124	105+10331_AM	105+10331	AM	2016 TNC	1.0	3	9.0	346.89651185298754	305.26893043062904	4.4501432342300005	11.8647866419	25.728986086675995	7.115026914087944	1.64	500.6410459062316	4.383657254091476	12.044737291155517	25.344590176722978	6.730631004134926	1.6749420798341441	511.30777724422245
125	105+10332_AM	105+10332	AM	2016 TNC	1.0	3	9.0	202.99649872199103	71.04877455269686	1.86219045992	11.2770419847	6.300302388620904	2.361900251541296	2.0044444444444443	142.413321436739	1.7281405667853706	12.151789272017089	5.8467747392811225	1.9083726022015157	1.8840233431223015	133.85754975751462
126	105+10334_AM	105+10334	AM	2016 TNC	0.0	3	6.0	510.00927479756814	107.1019477074893	1.00241505235	12.5696436526	8.520682898253163	2.632725355238829	2.0211111111111113	216.46493653324785	0.9845569557160195	12.797634435314759	8.368886316360475	2.480928773346142	1.775750469562673	190.18633393265097
127	105+10335_AM	105+10335	AM	2016 TNC	0.0	3	6.0	1147.708355917977	103.29375203261793	0.426677346794	12.6559332024	8.161685936606439	3.1595671941020553	2.2944444444444443	237.00177549706223	0.4248123169754832	12.711495839965593	8.126010764827306	3.1238920223229245	2.1297012665693624	219.98483453256807
128	105+10336_AM	105+10336	AM	2016 TNC	0.0	3	6.0	1142.246635233977	137.06959622807724	0.451648616497	15.941596491199999	8.598235208362984	2.213996911758683	1.830661664392906	250.92805516855546	0.5135665273207934	14.01960528378167	9.776993963349577	3.3927556667452747	1.9654091224790886	269.3978348411883
129	105+10337_AM	105+10337	AM	2016 TNC	0.0	3	6.0	1106.1588438207934	188.04700344953488	0.586185215636	17.4006435644	10.806899339879338	2.5082672370748518	1.8128	340.8916078533168	0.6552775980420313	15.565922031330826	12.080685170530668	3.782053067726181	1.8344535752188127	344.96349778718366
130	105+10338_AM	105+10338	AM	2016 TNC	0.0	3	6.0	1109.9923109279998	188.69869285776	0.687423880808	14.838006483	12.717253700752764	4.480732842706346	2.1224754493236984	400.5083429100687	0.7008080197538601	14.5546279615671	12.96485855605771	4.728337698011291	2.0402370688239806	384.99006800703285
131	105+10339_AM	105+10339	AM	2016 TNC	0.0	3	6.0	1080.2425744757406	183.64123766087593	0.692635616356	14.7263579278	12.470241356433283	4.069452808362367	1.9872727272727273	364.94522320606796	0.7370653917535306	13.83866358958122	13.27015693908007	4.869368391009157	2.0500523632671084	376.4741532599754
132	105+10340_AM	105+10340	AM	2016 TNC	0.0	3	6.0	1245.09934076	211.6668879292	0.756164811155	13.489122807000001	15.691671797916673	5.578585895906932	1.9027272727272726	402.74436039619593	0.8526125428769448	11.963230057093048	17.693121917663184	7.580036015653445	2.3557175712879435	498.6274071546523
133	105+10341_AM	105+10341	AM	2016 TNC	0.0	3	6.0	1137.08989708	193.30528250359998	0.803254016273	12.698349206300001	15.222867111549368	4.677025185547534	2.136861739333178	413.06666219293396	0.9601204746806355	10.623666788683808	18.19572152898341	7.649879602981574	2.311615860706226	446.84755699361943
134	105+10342_AM	105+10342	AM	2016 TNC	0.0	3	6.0	1223.3284104834465	146.3100778938202	0.69238562354	10.3641666667	14.11691673811297	6.0911307867212985	2.66364699006429	389.71839859794596	0.8184003496878088	8.768324699198129	16.6862066487114	8.66042069731973	2.9791454319864283	435.87900021095294
135	105+10343_AM	105+10343	AM	2016 TNC	0.0	3	6.0	999.426131376	50.371077021350395	0.27980288543000004	10.8076083467	4.660705255552451	2.345857965973233	3.108571428571429	156.58209085494067	0.3186982539144522	9.488599208992618	5.308589383100118	2.9937420935209005	3.404324645791382	171.4794989388391
136	105+10344_AM	105+10344	AM	2016 TNC	0.0	3	6.0	1211.481521026	205.95185857442004	1.06660522491	9.563050847460001	21.53620867013743	11.340572107037334	3.2289002557544753	664.9980088240544	1.0975001725244746	9.293848197342799	22.160019638937467	11.964383075837372	3.1646812021345356	651.7719753751375
137	105+10345_AM	105+10345	AM	2016 TNC	0.0	3	6.0	822.737515584	57.591626090880006	0.5685630666	7.3870433145000005	7.796302747788405	4.711587906284874	3.7340000000000004	215.04713182334598	0.5120178990425974	8.202838236423801	7.020938903214099	3.936224061710567	3.3695595096907045	194.058411373076
138	105+10346_AM	105+10346	AM	2016 TNC	0.0	3	6.0	1022.713761882	286.35985332696004	1.8514143042	9.074144	31.557781464175456	13.793522572904115	2.275550536420102	651.6263178473457	1.9095216726160933	8.79801483320353	32.54823488660689	14.783975995335549	2.5085009590929057	718.3339667163831
139	105+10347_AM	105+10347	AM	2016 TNC	0.0	3	3.0	529.419364696	26.4709682348	0.44495033112599996	6.7423255814	3.9260886937666957	2.52624901979333	4.7275	125.141502330017	0.3300665970111589	9.089074832672559	2.912394134950307	1.5125544609769406	2.9819634092683045	78.9354586840772
140	105+10349_AM	105+10349	AM	2016 TNC	3.0	2	7.0	3217.0106998060064	2830.9694158292855	2.14041940338	24.6680626781	114.76253537909749	29.33799054419773	1.5780952380952382	4467.539354313454	2.2164977947114184	23.82136365124352	118.8416186947175	33.41707385981775	1.7246699845018596	4882.487978523533
141	105+10350_AM	105+10350	AM	2016 TNC	3.0	2	7.0	2727.2792752	709.092611552	0.774717326059	20.1363768116	35.21450845831786	11.35540308983389	2.024523160762943	1435.5744152129046	0.7834223475376927	19.912630842139002	35.61019220280135	11.751086834317382	1.8977888455532697	1345.7080486676232
142	105+10352_AM	105+10352	AM	2016 TNC	3.0	4	7.0	515.8532787983863	152.89375330305373	1.40653636195	12.6433986928	12.092773234351023	4.087864684454857	1.6953665897390382	259.2109611298	1.55556276044467	11.432132763911419	13.374035839200864	5.369127289304698	2.0345444955960237	311.0691441937443
143	105+10354_AM	105+10354	AM	2016 TNC	3.0	2	7.0	2089.3016490493906	898.3997090912379	1.4540157162099998	17.7439622642	50.63129056035472	19.662669081858542	2.3432956381260097	2105.216119607174	1.3646441959969386	18.90602698907304	47.51922281770139	16.550601339205215	1.970656913997328	1770.437598253836
144	105+10355_AM	105+10355	AM	2016 TNC	3.0	2	7.0	1316.579137552	78.99474825312	0.199381640927	18.0558249158	4.37502848092287	1.8300945810222138	2.9607020221289577	233.8799108905803	0.1963108927514159	18.33825902141151	4.307647097845372	1.7627131979447155	2.2521136339021863	177.90514954752246
145	105+10356_AM	105+10356	AM	2016 TNC	3.0	2	7.0	1733.944520266405	1352.4767258077961	2.21174624328	21.1597510981	63.91742131258605	15.666378650880551	1.6694460988683741	2257.886993710097	2.2066422249289777	21.2086941287033	63.76991990173448	15.518877240028981	1.6084165489432891	2175.3459478498944
146	105+10357_AM	105+10357	AM	2016 TNC	3.0	2	7.0	1994.870963994312	219.4358060393743	0.599287949627	11.0130697674	19.925035496376474	11.015745766793701	3.5185714285714282	772.1005575356841	0.5500872156713574	11.99809741432545	18.289216903454463	9.379927173871693	2.9280901438646825	642.5278208748941
147	105+10358_AM	105+10358	AM	2016 TNC	2.0	2	8.0	3861.7575669887997	1351.6151484460797	1.06259963097	19.7628527132	68.39170275963173	32.60628712697736	2.7235361984424578	3681.1727831560743	0.9446221311244205	22.231111582154952	60.79836104691362	25.012945414259246	2.263587557325773	3059.4992323155734
148	105+10359_AM	105+10359	AM	2016 TNC	2.0	2	8.0	2455.156560816	613.789140204	0.568498041733	26.385315161799998	23.26252828286372	3.46926352296044	1.2916527824058646	792.8024507549999	0.6092366652028599	24.620973846026473	24.929523261041037	5.13625850113776	1.5064228699951363	924.6259981579567
149	105+10361_AM	105+10361	AM	2016 TNC	3.0	3	7.0	958.9305041841213	517.8224722594256	1.8294548145700003	17.7101941748	29.238667128627977	8.257205529774636	1.6453333333333333	851.9905743575082	1.8451304593514732	17.559733966663778	29.48919802785646	8.50773642900312	1.748833427611709	905.5852490558203
150	105+10362_AM	105+10362	AM	2016 TNC	3.0	3	7.0	1657.6237093244242	878.5405659419449	1.88160164677	16.900495412799998	51.983125019830545	12.013126569300423	1.549414916114479	1361.2238572821054	1.9863741198221565	16.00906882679639	54.87768061009402	14.907682159563903	1.6940184556636046	1488.2639327548027
151	105+10363_AM	105+10363	AM	2016 TNC	2.0	3	7.0	2435.532070055906	1680.517128338575	2.90798611111	14.2366567164	118.04155721475938	44.14018833459891	2.3072240259740258	3877.3294945636358	2.673757968719486	15.483824820474402	108.53372133973075	34.63235245957028	1.8565795898278654	3120.013800829534
152	105+10364_AM	105+10364	AM	2016 TNC	3.0	4	7.0	431.26635731999994	25.875981439199997	0.263669863359	13.6534375	1.8951990250983008	0.793155522576394	2.608888888888889	67.507560465824	0.23405751807694986	15.380834717799779	1.68235222040677	0.5803087178848632	1.835000602612278	47.48244153411611
153	105+10366_AM	105+10366	AM	2016 TNC	3.0	3	7.0	882.5528611359999	114.73187194767999	0.46813458869400004	16.661875	6.885892010810238	1.3028325486304448	1.37	157.1826645683216	0.47660879717618215	16.365623224358295	7.010540959840451	1.427481497660658	1.5002193607501229	172.12297559101344
154	105+10367_AM	105+10367	AM	2016 TNC	3.0	3	7.0	516.9891424078228	155.09674272234682	1.5141202071700002	11.8880917874	13.04639512345289	4.947348506096682	2.1277777777777778	330.0114025703268	1.3131926012386084	13.707052554988756	11.315105278844102	3.216058661487894	1.7346334357437105	269.0359957011228
155	105+10369_AM	105+10369	AM	2016 TNC	3.0	2	10.0	2815.1867860326706	816.4041679494744	1.03303076165	16.843641686199998	48.469575829372424	21.283289850349213	2.383711700269884	1946.0721672902619	1.1033743037618604	15.769807163966194	51.77007933330646	24.58379335428324	2.6436304420040364	2158.2709113702067
156	105+10370_AM	105+10370	AM	2016 TNC	3.0	2	10.0	3723.7998291297044	1563.9959282344757	1.8573527283200002	13.567697516900001	115.27349620586011	64.85454300683986	4.581979320531758	7166.19700056624	1.8321468132833492	13.754356265172683	113.70913317075113	63.29017997173087	3.3278227179172433	5204.701180708755
157	105+10371_AM	105+10371	AM	2016 TNC	3.0	2	10.0	644.5351949192595	219.14196627254825	0.733867099584	27.7979487179	7.883386234586752	3.2601380009934458	2.170130940390074	475.566761345975	0.7333269527063148	27.81842386225488	7.877583840035187	3.254335606441882	2.2725400658789336	498.00889846985586
158	105+10372_AM	105+10372	AM	2016 TNC	3.0	2	10.0	1852.8000838944122	1266.4814973460254	2.25528706462	18.1852681388	69.64326770889865	39.5891268131846	3.0100000000000002	3812.1093070115367	2.0399213338418765	20.105187057756954	62.992773641337166	32.93863274562312	3.0121439546525868	3814.8245859101867
159	105+10373_AM	105+10373	AM	2016 TNC	3.0	2	10.0	1747.2349792020873	663.9492920967932	1.38263134081	16.4902959502	40.26303070007191	23.23432354191324	3.544545454545455	2353.398445350361	1.286203446808781	17.726589099546754	37.454994210576565	20.426287052417894	3.216376130066704	2135.5106546748116
160	105+10374_AM	105+10374	AM	2016 TNC	2.0	2	9.0	2425.99065596	242.599065596	0.348103908751	17.2362327718	14.074947165551306	7.246940816088692	3.4032567049808433	825.6268966116744	0.39862805995518336	15.051624817065221	16.117799144245623	9.289792794783008	3.540887215511982	859.0159298640292
161	105+10375_AM	105+10375	AM	2016 TNC	2.0	2	9.0	1676.5901473243937	452.67933977758634	1.0043789915	16.1293696275	28.065532022141852	15.64634574567728	3.2667144649578783	1478.7741472390235	0.99532775382751	16.276045692188603	27.812611757095382	15.39342548063081	3.296148144179286	1492.0981657161956
162	105+10376_AM	105+10376	AM	2016 TNC	2.0	2	9.0	2656.2412874282927	823.4347991027707	0.927549063203	20.0528475936	41.06323529658739	18.100747870387046	2.3016688061617456	1895.2741910029113	1.0328761304222305	18.007967705088205	45.72613704044498	22.763649614244628	2.809422607623299	2313.3763405030736
163	105+10379_AM	105+10379	AM	2016 TNC	3.0	2	10.0	931.9716986482595	316.87037754040824	1.00055812065	20.3886206897	15.541530854974845	5.450117557516145	1.8470588235294116	585.2782267511069	1.0809189078770838	18.872831117429005	16.78976384458712	6.698350547128421	2.200016728748808	697.1201314338488
164	105+10380_AM	105+10380	AM	2016 TNC	3.0	2	10.0	629.3975021438197	560.1637769079995	3.43608427607	15.540945945899999	36.04438100856854	10.419322595539374	1.6573161485974224	928.3684733289514	3.5857091820676295	14.892451475723954	37.61394004345875	11.988881630429571	1.8552525678672604	1039.2452855347892
165	105+10381_AM	105+10381	AM	2016 TNC	3.0	2	10.0	1099.564223488	65.97385340928	0.221341206904	16.2644816587	4.056314538254892	1.2393267752569748	1.8015384615384618	118.85443437271829	0.24911591140308845	14.451104225835364	4.565315728007373	1.7483279650094556	2.122790412561795	140.04866349697687
166	105+10382_AM	105+10382	AM	2016 TNC	2.0	2	10.0	884.7892585064	530.87355510384	2.17102048487	16.582063711900002	32.0149267501722	8.514548038152869	1.6214470284237725	860.7833483918852	2.3028626252301865	15.63271712588655	33.95913524365864	10.4587565316393	1.8161371617250601	964.1391916011802
167	105+10383_AM	105+10383	AM	2016 TNC	2.0	2	10.0	1440.2033047388559	777.7097845589823	1.6875444402500002	19.199494382	40.506784662362215	14.188348636620272	1.8831251593168494	1464.5248619499062	1.8925161919732694	17.120064883681394	45.42680123252829	19.10836520678635	2.3128041708591076	1798.6904334459523
168	105+10384_AM	105+10384	AM	2016 TNC	2.0	2	10.0	1243.194724154	1230.76277691246	3.21917077144	18.451956798	66.70093532008283	22.1242320635806	1.7485750474984167	2152.081081098988	3.4338769431483778	17.29823199358409	71.14962831860213	26.5729250620999	2.0792131744526237	2559.018180382282
169	105+10385_AM	105+10385	AM	2016 TNC	2.0	2	10.0	1339.9968878212655	241.1860398389496	0.641895286898	16.8242394366	14.33562811250764	6.383566132978337	2.325920245398773	560.9794929689679	0.6839499970899766	15.789750779952547	15.274847792098873	7.322785812569569	2.6750220156325897	645.177966432429
170	105+10386_AM	105+10386	AM	2016 TNC	2.0	2	6.0	1163.3005113601537	898.4518839387875	2.80776369603	16.5041666667	54.437882389502896	19.25965670674701	1.7026666666666666	1529.7640743864422	2.938314264102883	15.77087943455508	56.969041432795294	21.790815750039407	2.120657659729414	1905.3088695731121
171	105+10387_AM	105+10387	AM	2016 TNC	2.0	2	6.0	3110.01208568	108.85042299880001	0.182200598336	11.5257579787	9.444101047384788	4.768395592110408	3.0998668442077233	337.421817231966	0.15247491864028087	13.772756980145202	7.9033139955724705	3.2276085402980903	2.247873844331999	244.68201880347684
172	105+10388_AM	105+10388	AM	2016 TNC	1.0	2	6.0	3856.9794253894397	964.2448563473599	1.0472169715000001	14.3236792453	67.31823854990233	26.837765991262017	2.109831709477414	2034.3943736221538	1.0852781946778693	13.821340992161257	69.76492779493896	29.284455236298637	2.308023608103661	2225.4998924422302
173	105+10389_AM	105+10389	AM	2016 TNC	1.0	2	6.0	7360.414876669772	883.2497852003726	0.590009668878	12.203189845499999	72.37859906981062	38.197105834481576	2.871111111111111	2535.9082721752916	0.6141771036621452	11.72300295316882	75.3433048450801	41.16181160975105	3.225715631768919	2849.112638877382
174	105+10390_AM	105+10390	AM	2016 TNC	0.0	2	6.0	5529.534244191771	663.5441093030125	0.424363701656	16.9665783664	39.10889367164721	14.359020143036288	1.9413468501086169	1288.1692665035312	0.4550134765711818	15.82370714436112	41.933543337818335	17.183669809207416	2.255113827562283	1496.3674960867224
175	105+10391_AM	105+10391	AM	2016 TNC	0.0	2	6.0	6601.908250576001	792.2289900691201	0.521976788199	13.793716814200002	57.43404774366899	25.3079735315882	2.734530938123753	2166.374683422544	0.6111320127389168	11.781415226035506	67.2439579515362	35.11788373945542	3.0065742625629173	2381.8952915980294
176	105+10392_AM	105+10392	AM	2016 TNC	0.0	2	6.0	6921.514451585771	830.5817341902925	0.52289895662	13.769390642000001	60.32087808274085	23.520624020288597	2.4015748031496065	1994.7041647877106	0.5878565355369608	12.247886286444642	67.81429176963698	31.014037707184727	2.5281451575757834	2099.8311892640845
177	105+10393_AM	105+10393	AM	2016 TNC	0.0	2	6.0	5937.388819547771	712.4866583457325	0.670331193125	10.7409592062	66.33361552424155	24.124690266811697	2.1979166666666665	1565.9863011557245	0.8183946961739461	8.797710974497411	80.98545865067305	38.7765333932432	2.670882315739262	1902.9680159757784
178	105+10395_AM	105+10395	AM	2016 TNC	2.0	3	8.0	1189.31361568	154.61077003840003	0.734886024173	10.613890785	14.566832575364844	7.441912297103408	2.8741721854304636	444.3779748123551	0.5780597139176219	13.49341566658901	11.458238140638555	4.33331786237712	2.100642426716215	324.7819431699273
179	105+10396_AM	105+10396	AM	2016 TNC	1.0	3	8.0	86.491058528	11.24383760864	0.709474707193	10.9940494297	1.0227203070660904	0.5232161929543626	3.096286107290234	34.81413818025948	0.6142047193690144	12.699348855562533	0.8853869388519873	0.3858828247402596	2.397958715720007	26.962258391778686
180	105+10397_AM	105+10397	AM	2016 TNC	1.0	2	9.0	2113.3395113887286	486.0680876194076	0.841740170431	16.3946078431	29.648046008248578	8.235354923675647	2.1203063702596676	1030.6132625593643	1.1124165796684702	12.40542459742264	39.18189851562143	17.76920743104849	2.504056132168776	1217.1417754549277
181	105+10398_AM	105+10398	AM	2016 TNC	1.0	2	9.0	3992.015951904	518.96207374752	0.5476266459470001	14.2432806324	36.435571771801804	14.630442622744663	2.38	1235.1297355190975	0.7582387079898026	10.286997904233742	50.44835029410618	28.643221145049043	3.445432518856739	1788.0488049430346
182	105+10399_AM	105+10399	AM	2016 TNC	1.0	2	9.0	3317.7419524141055	1293.9193614415012	1.51821785268	15.4128078251	83.95091771234158	33.1492152607902	2.362708719851577	3057.1545580626193	1.9963510401615192	11.721385432346995	110.38962662815682	59.58792417660545	3.1636325166763752	4093.485365813465
183	105+10400_AM	105+10400	AM	2016 TNC	1.0	2	9.0	3758.5809603779107	526.2013344529075	0.359206549912	23.3848742515	22.501781655704683	5.1640111630436545	1.464061746261457	770.3912446042327	0.3897434321236359	21.552640295257934	24.41470405687064	7.076933564209612	1.7533919546332593	922.637186347013
184	105+10401_AM	105+10401	AM	2016 TNC	2.0	2	10.0	1748.0105487757073	541.8832701204693	0.955145831285	19.4734661355	27.826749811755366	9.407875912359442	1.7699434484418242	959.102743769956	2.3370817819464835	7.95864318642227	68.08739346989968	49.668519570503754	6.518180051197362	3532.0927213768346
185	105+10402_AM	105+10402	AM	2016 TNC	2.0	2	10.0	601.9478578790188	132.42852873338413	0.7172452853579999	18.403745928299998	7.195737718251227	2.9183304594238675	2.3590368790003047	312.40378311380465	1.260617521265811	10.471058649689098	12.647100275511889	8.36969301668453	4.810242853997919	637.0133840052191
186	105+10403_AM	105+10403	AM	2016 TNC	2.0	2	10.0	1756.3178225799998	351.263564516	0.869009069804	13.8088317107	25.43760195467387	12.509241096531348	2.717	954.383104789972	0.7677401437190824	15.63028857898412	22.473261625399246	9.544900767256726	2.3351584952096944	820.2560967371759
187	105+10405_AM	105+10405	AM	2016 TNC	2.0	4	10.0	239.28237966400002	43.07082833952	0.600827415242	17.9752117264	2.396123561441267	0.757203152782094	1.752	75.46009125083904	0.7359944975087462	14.674022749567712	2.9351752463917125	1.2962548377325391	2.202833876310798	94.87787974706181
188	105+10407_AM	105+10407	AM	2016 TNC	2.0	4	10.0	233.60456752911344	16.35231972703794	0.190381899111	22.0609208103	0.7412346867866078	0.17658276251196295	1.5242105263157895	24.924377857632567	0.18638849117049947	22.533580124097025	0.7256867145381418	0.16103479026349696	1.5070317724950324	24.643465382643473
189	105+10408_AM	105+10408	AM	2016 TNC	2.0	4	10.0	156.1086764646432	99.90955293737164	2.5666330665599997	14.9612348178	6.677894849851167	2.719513196224334	1.9415384615384614	193.97823970302002	2.69553306864564	14.245790729361719	7.013268328549151	3.0548866749223182	2.1758822882737934	217.3914266657799
190	105+10409_AM	105+10409	AM	2016 TNC	2.0	4	10.0	165.5085596940229	14.89577037246206	0.5015573580179999	10.7664655172	1.383533932158309	0.9458092664967427	4.989736070381231	74.32596272359001	0.38967443852611416	13.85772189837419	1.0749075845005704	0.6371829188390038	3.1609469561321166	47.084740018076914
191	105+10412_AM	105+10412	AM	2016 TNC	2.0	2	6.0	6343.50490512	1078.3958338704	0.930930930935	10.9567741935	98.42274877856835	63.12337614782582	4.714506172839506	5084.103815546408	0.8274122536740313	12.327591179255618	87.47822816229353	52.178855531551	3.7830967042853123	4079.6757250301216
192	105+10413_AM	105+10413	AM	2016 TNC	2.0	2	6.0	5289.64645912	952.1363626416	0.76772202088	14.0675917927	67.68296782227237	31.43872105249504	2.4759660697455232	2357.4573276715205	0.8672814365392834	12.452705136979851	76.46020299750879	40.21595622773145	3.0387758565856005	2893.3289909725263
193	105+10414_AM	105+10414	AM	2016 TNC	2.0	2	6.0	3673.150153424	661.16702761632	0.5992561033820001	18.022344602	36.6859608012977	13.847721505375931	2.262779427856808	1496.0751484674427	0.6375255179977548	16.940498372393048	39.0287825707528	16.190543274831033	2.281646261403931	1508.5492767243259
194	105+10416_AM	105+10416	AM	2016 TNC	1.0	1	6.0	4092.0379313703006	1034.0579852572748	1.26037343827	12.029767955799999	85.95826528487406	41.78662986170003	2.745718977246071	2839.232633693737	1.2578913931364846	12.05350484368477	85.78898823764544	41.61735281447139	2.7809927887309676	2875.7078001301543
195	105+10417_AM	105+10417	AM	2016 TNC	1.0	2	6.0	3053.246986321771	366.3896383586125	0.457812503622	15.7269623329	23.296910783071606	9.826703490472564	2.157360406091371	790.4344989970068	0.48799402970531786	14.754278867607914	24.83277167567964	11.362564383080601	2.529575114695288	926.8101114741522
196	105+10418_AM	105+10418	AM	2016 TNC	1.0	2	6.0	3620.992625714229	434.5191150857074	0.429379899967	16.7683675937	25.91302419017367	9.05159170721865	1.923134328358209	835.6386265491552	0.4277103795488524	16.833821072087467	25.812268838130475	8.950836355175452	1.9643962772575818	853.5677320716225
197	105+10419_AM	105+10419	AM	2016 TNC	1.0	2	6.0	3537.1009493742285	424.4521139249074	0.527950338917	13.6376463263	31.123560750096107	12.49089552070529	2.346035015447992	995.779521648753	0.5261135738551938	13.685258008533555	31.015280359364567	12.382615129973749	2.2014516513354807	934.410807112823
198	105+10420_AM	105+10420	AM	2016 TNC	0.0	2	6.0	3661.7184352980003	439.40621223576	0.614393731404	11.7188695652	37.49561421355925	17.45885122971321	2.74125	1204.522279291277	0.5998185496020113	12.003630105766668	36.60611068185655	16.56934769801051	2.498663478424085	1097.9282547061557
199	105+10421_AM	105+10421	AM	2016 TNC	0.0	2	6.0	3701.7490829902285	444.20988995882743	0.590698901904	12.188951049000002	36.44365197410778	15.15903817635183	2.311184939091916	1026.6512074685193	0.5291842048622724	13.605848273332159	32.648452418030494	11.363838620274546	1.9697272336147622	874.9723176929191
200	105+10422_AM	105+10422	AM	2016 TNC	1.0	2	9.0	3489.91755329	820.13062502315	0.924930478639	15.2443889845	53.79885188291946	17.8282104345112	1.8461538461538463	1514.0873077350461	0.8372896410826189	16.84005069233705	48.70119692670193	12.730555478293667	1.662109683112297	1363.147053267918
201	105+10424_AM	105+10424	AM	2016 TNC	2.0	2	8.0	2811.410095038	506.0538171068399	0.758109731676	14.2459587956	35.522622546340926	15.692927518643879	2.755939524838013	1394.6537162598872	0.7345721561045012	14.702435846838139	34.41972625343374	14.590031225736686	2.3305451814729614	1179.381285024345
202	105+10425_AM	105+10425	AM	2016 TNC	1.0	2	8.0	3384.761592221835	913.8856298998955	1.10665514485	14.638706624600001	62.429397168716186	23.573715625357885	2.132366273798731	1948.7388953078464	1.065416419112515	15.20532226591223	60.10300958557604	21.24732804221774	1.9923467484117579	1820.777063151288
203	105+10426_AM	105+10426	AM	2016 TNC	1.0	2	8.0	3102.2252181010417	2373.5435366212882	2.5005488071400004	18.3586098655	129.28775947670312	29.726369517621162	1.591880341880342	3778.3972965445723	2.5530565591931276	17.98103525544628	132.00260735278658	32.441217393704626	1.6153970067793597	3834.2151245185246
204	105+10427_AM	105+10427	AM	2016 TNC	1.0	2	8.0	2947.0117783839996	353.64141340607995	0.448840463059	16.0413344887	22.04563552083669	8.660267867335838	2.6319984060569834	930.7836364005411	0.4244529017191997	16.963012788550138	20.847795012262463	7.462427358761608	2.0110843376214507	711.2027076352799
205	105+10428_AM	105+10428	AM	2016 TNC	1.0	2	8.0	2812.170689648	309.33877586128	0.540446908021	12.2121153846	25.33048256745908	13.581953290531041	3.8892171344165436	1203.0856674191289	0.4764518872463562	13.852395544373984	22.331067205694612	10.582537928766572	2.636988875174536	815.7229106063047
206	105+10429_AM	105+10429	AM	2016 TNC	1.0	2	8.0	2671.4529110080002	293.85982021088	0.8246579230779999	8.00331848552	36.71724681987557	22.002183213941482	3.9939999999999998	1173.6761219222547	0.6636618974753459	9.944822845950986	29.5490251322601	14.833961526326004	2.841600873877456	835.0323219087087
207	105+10432_AM	105+10432	AM	2016 TNC	2.0	2	11.0	1239.5506535506793	246.323505873591	0.680469282782	17.522025316500002	14.057935736559836	6.157887440423442	2.6197277768442278	645.3005304266986	0.6321167058982969	18.862339641943205	13.05901126527561	5.158962969139215	2.180721458167875	537.1629549096805
208	105+10435_AM	105+10435	AM	2016 TNC	2.0	2	11.0	1876.6878161039772	337.8038068987159	0.762958663193	14.1554195804	23.863920456754684	8.93006515618805	2.262	764.1122112048954	1.0360913094940916	10.423791707386759	32.40699894831294	17.473143647746312	3.1578586997671834	1066.7366904295836
209	105+10436_AM	105+10436	AM	2016 TNC	2.0	1	8.0	1200.5751180679947	936.4485920930359	2.15940628662	21.672623762399997	43.20882429192627	9.291816247979295	1.3805	1292.767281384436	2.3617958966155888	19.815429464952313	47.25855645719609	13.34154841324912	1.6910833399884981	1583.612612844218
210	105+10437_AM	105+10437	AM	2016 TNC	2.0	1	8.0	8255.47169880411	5118.392453258548	2.2185266124500003	16.7678854025	305.2497277020788	179.3050315096467	4.449310269323407	22773.316104710684	1.8370899065109771	20.249417226754392	252.76739552266764	126.82269933023554	2.9211212658537575	14951.44504219893
211	105+10439_AM	105+10439	AM	2016 TNC	2.0	2	9.0	2883.0982792536383	1037.9153805313097	1.2102171364899998	17.8480368098	58.15291572895974	16.71916800314916	1.7765957446808511	1843.956048390731	1.2602379215121038	17.13962072660305	60.55649638269547	19.12274865688489	1.8443731138548733	1914.3032223083974
212	105+10441_AM	105+10441	AM	2016 TNC	2.0	3	8.0	2133.589082012026	1109.4663226462537	2.4279517312200003	12.8503378378	86.3375217563865	31.386242774463962	1.8354545454545457	2036.375004929806	2.3873399471032326	13.068938940957143	84.8933741031771	29.942095121254546	1.9889437593717871	2206.666118660432
213	105+10442_AM	105+10442	AM	2016 TNC	1.0	3	8.0	299.096510976	35.89158131712	0.631878132092	11.3946022727	3.1498757445124874	1.6028248256721398	2.5777777777777775	92.52052072857599	0.5477413150761002	13.144891213838179	2.7304586042777914	1.1834076854374436	2.384004212700536	85.56568106049792
214	105+10443_AM	105+10443	AM	2016 TNC	1.0	3	8.0	230.333652	41.46005736	0.769875314218	14.028245614000001	2.955469878474658	0.9545018591678005	1.8836363636363636	78.09567168174546	0.7482967506289868	14.432776824063414	2.872632055868464	0.8716640365616065	1.8000403114871655	74.62977456457016
215	105+10444_AM	105+10444	AM	2016 TNC	1.0	3	8.0	123.0815022345416	97.23438676528787	3.3500591677599996	14.149003831400002	6.872171915708316	1.878109934963098	1.6224999999999998	157.76279252667953	3.2801368059969973	14.450616789317962	6.7287360936153595	1.7346741128701415	1.6511497369888084	160.54853213377314
216	105+10445_AM	105+10445	AM	2016 TNC	1.0	3	8.0	44.88404821872288	5.3860857862467455	0.586967639844	12.266434316400002	0.4390913974931344	0.19939020540389155	2.9174240457024143	15.71349618501225	0.5114313351593454	14.078136213059205	0.3825851451309647	0.14288395304172183	2.079169014709892	11.198582677333599
217	105+10446_AM	105+10446	AM	2016 TNC	1.0	3	8.0	26.467677071	8.46965666272	1.7928757617500002	10.7090521327	0.7908876115070356	0.3674047783710357	2.5	21.1741416568	1.611887008969164	11.911504896536643	0.7110484138055985	0.28756558066959853	2.2275538544566733	18.86661634496658
218	105+10448_AM	105+10448	AM	2016 TNC	1.0	2	9.0	1408.17142476672	352.04285619168	0.482594460997	31.081997851799997	11.326262162111213	5.396619982705521	4.314680232558139	1518.9523526235494	0.519887776845976	28.85238058682799	12.201518524000011	6.271876344594318	2.9375843149558873	1034.1555725409503
219	105+10449_AM	105+10449	AM	2016 TNC	1.0	1	8.0	4156.559130992	1868.7889852940032	0.994844886605	27.115784946199998	68.91885995564523	38.50237256479231	5.556158437330439	10383.287688231467	1.0040926684483766	26.866046180464586	69.55950915668704	39.14302176583413	3.552138760749063	6638.197790323739
220	105+10451_AM	105+10451	AM	2016 TNC	1.0	2	8.0	1015.657460416	101.56574604160001	0.8075986121709999	7.42943327239	13.670725924551398	9.69399350319139	6.385	648.4972884756161	0.5799207675108716	10.346240962801044	9.816680899543156	5.839948478183147	3.76306587633703	382.1985931338578
221	105+10452_AM	105+10452	AM	2016 TNC	1.0	2	9.0	1473.7810056580051	383.1830614710814	1.16356393456	13.407084507	28.5806404270537	11.382118817032339	2.228	853.7318609575693	1.0039542580291119	15.538556538048613	24.660145267213014	7.461623657191654	1.7970240937886066	688.589193795214
222	105+10455_AM	105+10455	AM	2016 TNC	1.0	2	9.0	3414.9155576279472	443.9390224916332	0.47021448631800006	16.5881746032	26.76237941248953	16.754736885629367	5.317669623591464	2360.7210546306455	0.48722765371970705	16.00894354097396	27.730688246566498	17.723045719706327	4.403784703519146	1955.0118765438963
223	105+10457_AM	105+10457	AM	2016 TNC	2.0	2	8.0	1438.8950419736439	964.0596781223414	1.45774569901	27.5768263473	34.95905097939821	5.413857043610767	1.2691559704395177	1223.5420963489694	1.5122131816112685	26.58355348891137	36.26526749046073	6.720073554673285	1.454519356087173	1402.2434622521153
224	105+10458_AM	105+10458	AM	2016 TNC	1.0	4	8.0	277.5454069190187	183.17996856655236	2.41721349	16.3825	11.181441694869855	4.168426052944481	2.1149797570850204	387.4219254217286	2.3460232939725882	16.879627794719887	10.852133162785313	3.839117520859936	1.863703392358374	341.39312882958393
225	105+10459_AM	105+10459	AM	2016 TNC	1.0	3	8.0	2657.868152912	425.25890446592	0.602287332535	15.9392361111	26.680005334118267	7.270653236183294	2.191	931.7422596848306	0.6978185333301967	13.757158260308675	30.91182760416818	11.502475506233209	2.07302777724381	881.5735214781239
226	105+10460_AM	105+10460	AM	2016 TNC	1.0	3	8.0	2559.8037842985714	1245.8565018181148	2.05874478164	14.184371108299999	87.83304471578347	30.4731689415348	2.1719999999999997	2706.000321948945	2.214045269946591	13.189432210979334	94.45869101029392	37.09881523604525	2.169500155772087	2702.8858747640675
227	105+10461_AM	105+10461	AM	2016 TNC	1.0	3	8.0	2552.451236208	127.6225618104	0.216977962088	13.8262889518	9.230427792690136	3.9370822178113256	3.0989717223650386	395.4987101862139	0.229968049937495	13.045290425410816	9.783037222521703	4.489691647642894	2.5382475949643455	323.93766057843635
228	105+10462_AM	105+10462	AM	2016 TNC	1.0	3	8.0	1561.237996	171.73617956	0.435113579	15.1684532925	11.321930868505795	4.380290627599852	2.177433550431262	373.94411919683154	0.5059698158706386	13.044256382454687	13.165655022772746	6.224014781866804	2.6291889638032337	451.52686798488253
229	105+10463_AM	105+10463	AM	2016 TNC	1.0	3	6.0	2345.454329495789	304.9090628344526	0.591448441126	13.187962732899999	23.120255115208533	10.022786780385609	2.5021496130696477	762.9280935926545	0.585318885568846	13.32606924585992	22.880645238218335	9.783176903395411	2.3510003131714536	716.8413022126125
230	105+10464_AM	105+10464	AM	2016 TNC	1.0	3	6.0	2481.4620049839996	248.14620049839996	0.5922561396480001	10.1307518797	24.49435179591683	12.203801994114945	2.8842857142857143	715.7245411518136	0.5690280816918996	10.544295076193977	23.533692741456335	11.24314293965445	2.6634962666821465	660.9364786188477
231	105+10465_AM	105+10465	AM	2016 TNC	1.0	3	6.0	375.678196235	45.081383548199994	0.919590206255	7.829574468089999	5.757833166020833	2.9887064124486638	3.7425287356321846	168.7183733711945	0.8967925431223565	8.028612698910061	5.615090083286756	2.8459633297145857	2.879532000716552	129.8132865636186
232	105+10466_AM	105+10466	AM	2016 TNC	0.0	3	6.0	441.59999945698945	57.40799992940863	1.14816587051	6.79344352617	8.450500796562498	5.280539453135299	3.622	207.93177574431806	1.1533706850292522	6.762786761657788	8.488808231377089	5.318846887949891	4.2037952357072	241.33147659472726
233	105+10468_AM	105+10468	AM	2016 TNC	0.0	3	6.0	312.03348464	37.4440181568	1.01256209853	7.110675	5.265888000311781	3.492130626708131	5.2775	197.610805822512	0.9217682294547959	7.811074161515233	4.793709211120384	3.0199518375167336	4.256599202076831	159.38417780878527
234	105+10469_AM	105+10469	AM	2016 TNC	0.0	3	6.0	744.690174912	126.59732973504	0.988612314828	10.3174923547	12.270164627490342	5.610652279515983	2.37625	300.82690478288885	1.0051138510379156	10.14810410727812	12.474973492264986	5.815461144290627	2.5852229525836634	327.28232256682776
235	105+10470_AM	105+10470	AM	2016 TNC	0.0	3	6.0	738.0096467619603	128.6055610447392	1.23601150768	8.45914454277	15.203140269610579	7.726072767012324	2.8666666666666667	368.6692749949191	1.067195791840434	9.79726501916652	13.126679822700153	5.649612320101898	2.3668340246250055	304.3880176366769
236	105+10471_AM	105+10471	AM	2016 TNC	0.0	3	6.0	311.577124464	34.27348369104	0.608483666503	10.8466346154	3.159826518205272	1.6138867937560581	2.8070397569004815	96.20703132822953	0.43389758118722527	15.210962877325013	2.253209344303344	0.7072696198541304	1.8374669439227818	62.976393335362566
237	105+10472_AM	105+10472	AM	2016 TNC	0.0	3	6.0	428.313486304	29.981944041280002	0.6582811712009999	6.380252365930001	4.699178390089676	3.1392437365343855	6.406666666666666	192.08432149113386	0.42080787222677474	9.980801874677399	3.003961446960301	1.4440267934050106	2.684178619111075	80.47689315498847
238	105+10473_AM	105+10473	AM	2016 TNC	0.0	3	6.0	1528.3444113527967	259.81854992997546	1.29993378211	7.8465535248	33.112442183608714	19.365428959788762	3.2687651331719128	849.2858169623895	1.1812766285607783	8.634725984909467	30.089958892042315	16.342945668222367	3.1951380483402376	830.1561345458524
239	105+10474_AM	105+10474	AM	2016 TNC	0.0	3	6.0	1106.644151952	110.6644151952	0.595531528434	10.0750333333	10.984024720742038	5.891322686905989	2.71625	300.592217773962	0.5858404645586587	10.241696098134984	10.805282068011374	5.712580034175326	3.062586168332118	338.91930730338214
240	105+10475_AM	105+10475	AM	2016 TNC	0.0	3	6.0	2270.207144496	204.31864300464	0.7009549399070001	7.70377622378	26.521881875777265	16.613121303300634	3.436666666666667	702.1750697926128	0.6336352670659803	8.522252912159479	23.974721838296993	14.065961265820357	3.6618448987584395	748.1831806077877
241	105+10476_AM	105+10476	AM	2016 TNC	0.0	3	6.0	3114.8308646240002	124.59323458496002	0.30187306783100004	7.9503614457800005	15.671392481312221	9.684211578618415	4.573626373626373	569.8429036731907	0.285761315656457	8.398617547258517	14.834969432038232	8.847788529344424	3.7822824267352146	471.2468016607924
242	105+10477_AM	105+10477	AM	2016 TNC	0.0	3	6.0	3109.071968624	186.54431811743999	0.581599090098	6.1898308668099995	30.137223800015267	20.214653687392097	4.7	876.758295151968	0.4626072148987572	7.781979796376218	23.97131873874908	14.048748626125908	3.6542073160903943	681.6716120398431
243	105+10478_AM	105+10478	AM	2016 TNC	0.0	3	6.0	2596.5667038720003	129.82833519360003	0.431352700146	6.954865470850001	18.66726764707311	12.958018078314584	5.685	738.0740855756161	0.3572062350146586	8.398509616935689	15.458496937575653	9.749247368817128	4.267424087216371	554.0325648083697
244	105+10479_AM	105+10479	AM	2016 TNC	0.0	3	6.0	3099.372164304	309.9372164304	0.685722676325	8.74989293362	35.42182959056244	22.404726842530167	4.762	1475.9210246415646	0.6062199192873755	9.897398302340724	31.315019054765152	18.29791630673288	3.6333252761068	1126.102722462756
245	105+10480_AM	105+10480	AM	2016 TNC	0.0	3	6.0	3564.113635216	262.31876355189763	0.6085048655690001	7.257131782949999	36.14634147449588	23.917028488400895	6.758034026465029	1772.7591298639586	0.5711930569914629	7.731186410527399	33.929949379399716	21.70063639330474	4.411410425973336	1157.1957284612754
246	105+10482_AM	105+10482	AM	2016 TNC	0.0	3	6.0	1989.0439831840001	139.23307882288003	0.617763530077	6.798717948719999	20.479313875502747	13.660847723549406	5.105	710.7848673908027	0.6021883127483252	6.974562460090988	19.962984003596354	13.144517851643007	4.746303492648509	660.8424483092406
247	105+10483_AM	105+10483	AM	2016 TNC	0.0	3	6.0	1980.7424898079998	138.65197428656	0.555410905403	7.561968911919999	18.33543299390756	11.440755008511259	4.022	557.6582405805444	0.5735054447683685	7.323382957063863	18.93277670981571	12.038098724419408	4.349920316189485	603.1250398288895
248	105+10484_AM	105+10484	AM	2016 TNC	0.0	3	6.0	1042.4741395272736	218.91956930072743	1.7780252814200002	7.08651340996	30.89242292176755	18.332493529873737	3.0145278450363198	659.9391374804011	1.7356029884243893	7.259724766571472	30.15535386531133	17.595424473417513	3.6235372611842998	793.2632165636044
249	105+10486_AM	105+10486	AM	2016 TNC	1.0	2	6.0	151.95910692799998	19.75468390064	0.7668862452069999	10.171	1.9422558156170484	0.8881104633942984	2.7558823529411764	54.44158474970494	0.6350727688332509	12.282057085096058	1.6084181797698833	0.5542728275471333	1.9555961953666139	38.63218467676168
250	105+10497_AM	105+10497	AM	2016 TNC	1.0	4	2.0	85.4966611712	25.64899835136	1.5806574364	11.387666666700001	2.252348887793807	0.5682386874416264	1.5230000000000001	39.06342448912128	1.648148456925135	10.921346268516166	2.3485198363594066	0.6644096360072261	1.6545631513072747	42.43788754010129
251	105+10498_AM	105+10498	AM	2016 TNC	1.0	4	2.0	102.56406273151408	39.999984465290495	2.04356613518	11.450571428599998	3.493274088076655	1.0422946478045185	1.6320000000000001	65.2799746473541	1.9524748045766533	11.984789737183688	3.3375624723050095	0.8865830320328733	1.6101311872832194	64.40522247840852
252	105+10507_AM	105+10507	AM	2016 TNC	1.0	2	6.0	3314.9289143537712	397.7914697224525	0.56848740971	12.665188141400002	31.408255864895963	15.869526578862661	2.4758220502901356	984.8608921561688	0.49406533688819976	14.572971351012349	27.29652451384384	11.757795227810535	2.3688238995979916	942.2979405347563
253	105+10508_AM	105+10508	AM	2016 TNC	1.0	2	6.0	5800.739660285772	696.0887592342925	0.571107617057	12.607081021099999	55.21411007589731	28.41053829172753	2.9953863898500575	2085.0547955380134	0.5195302672168393	13.858672832616497	50.2276637627264	23.42409197855663	2.5864631874254607	1800.4079509401622
254	105+10509_AM	105+10509	AM	2016 TNC	1.0	2	6.0	5844.701984706	701.36423816472	0.522816129677	13.7715720524	50.92840784599119	24.87475858283593	3.2316926770708285	2266.593672436286	0.484893387103618	14.848624855470373	47.234289032922185	21.180639769766927	2.4726776233738117	1734.2476575445237
255	105+10510_AM	105+10510	AM	2016 TNC	0.0	2	6.0	4917.274780688228	590.0729736825873	0.528323954099	13.6280021834	43.29856759207496	21.256245078741294	3.2726161369193156	1931.0823356336018	0.4705722132313862	15.30052093505077	38.565547943588975	16.523225430255305	2.3558753530365957	1390.1383751918193
256	105+10511_AM	105+10511	AM	2016 TNC	0.0	2	6.0	4766.419733670106	619.6345653771139	0.6452666373170001	12.0880261723	51.260193893111676	28.148125061453506	3.1667847862036376	1962.2493146421475	0.5450657176807063	14.310201039958189	43.30019988167296	20.188131050014785	2.5856593114225728	1602.1638836466134
257	105+10513_AM	105+10513	AM	2016 TNC	1.0	2	5.0	2613.406699338	209.07253594704002	0.590630562857	8.12690758294	25.725964496737625	16.84060385302616	4.001700680272109	836.6457093254851	0.40828232515537	11.756570647953918	17.78346272970566	8.898102085994193	2.8288134302640238	591.4271975863447
258	105+10514_AM	105+10514	AM	2016 TNC	1.0	2	5.0	5104.461624944	306.26769749664	0.47075836711400004	7.64723529412	40.049466992578544	26.785383081937038	4.46615087040619	1367.8377437519182	0.31337854650080316	11.487704056955199	26.660479411567973	13.396395500926472	2.8452501029505144	871.408197832732
259	105+10515_AM	105+10515	AM	2016 TNC	1.0	2	5.0	4584.053039103999	275.04318234624	0.287366003064	12.5275779376	21.955016661344974	10.742493940331832	3.5042857142857144	963.8298947076096	0.2431034995720218	14.80850751362164	18.57332226716574	7.360799546152595	2.1869175646426973	601.4967665082164
260	105+10516_AM	105+10516	AM	2016 TNC	1.0	2	5.0	6291.253999262053	1635.726039808134	1.08556000801	14.370463065	113.82556236386432	59.64450771631338	3.8013094938302694	6217.900924428049	1.037460490696919	15.036717195389896	108.7821243528894	54.601069705338446	2.8409695180893317	4647.047819039885
261	105+10517_AM	105+10517	AM	2016 TNC	1.0	2	5.0	7008.195849887999	420.49175099327994	0.199766276209	18.021059752	23.333353131258225	8.798553580879343	2.3349475383373686	981.8261788729287	0.1906063570928763	18.88709303775129	22.263444679009428	7.728645128630543	1.9659451968071484	826.6637381622662
262	105+10518_AM	105+10518	AM	2016 TNC	1.0	2	5.0	6261.569894704229	1127.082581046761	0.6811392152949999	15.855789473699998	71.08334674322722	29.661715686774382	3.3264058679706605	3749.134111281464	0.6348420531186176	17.012105526005637	66.25179812832933	24.830167071876478	2.085121364146111	2350.1039688975425
263	105+10519_AM	105+10519	AM	2016 TNC	1.0	2	5.0	5664.774268935999	339.88645613615995	0.22244119620000002	16.1840525114	21.001319409751737	9.412964273868008	2.9989775051124745	1019.3118362447415	0.20856912172328876	17.260464877328122	19.69161656721111	8.103261431327379	2.2641107130804152	769.5405665688164
264	105+10520_AM	105+10520	AM	2016 TNC	1.0	2	2.0	5123.453206354	922.22157714372	0.609627922124	17.715723981900002	52.05666887148557	21.710450472548604	2.535035035035035	2337.8640081245953	0.6194974750262463	17.433485099422615	52.89943874585715	22.553220346920178	2.3441284271739082	2161.8058151357495
265	105+10521_AM	105+10521	AM	2016 TNC	1.0	2	2.0	5181.350678776	310.88104072656	0.210575927687	17.095971223	18.184462097582056	7.610277038841427	2.8885832187070153	898.0057572569134	0.2060202079698557	17.474014008017804	17.791049073436408	7.216864014695779	2.2337821232774018	694.4405112408637
266	105+10522_AM	105+10522	AM	2016 TNC	1.0	2	2.0	5253.833516928	367.76834618496	0.254850304263	16.4802628435	22.315684505604132	8.577606575654439	2.6091617933723197	959.5671176775224	0.25039622865647987	16.773415568339114	21.92566831046302	8.187590380513326	2.0789668160490904	764.578187711786
267	105+10523_AM	105+10523	AM	2016 TNC	1.0	2	2.0	4542.948694342	1635.4615299631198	0.991264846542	21.790341981100003	75.05442233908502	17.12096396274678	1.4857894736842105	2429.9515258346773	1.0843986917954112	19.91887316300376	82.10612701730226	24.172668640964023	1.7687723631264975	2892.7591551553446
268	105+10524_AM	105+10524	AM	2016 TNC	1.0	2	2.0	3854.0207704958766	1503.068100493392	1.2158410312799999	19.2459370904	78.09794313623745	23.933326902256958	1.8527173187341435	2784.760301020939	1.2485460924382294	18.741799074716734	80.19870955297334	26.03409331899287	1.877280027559992	2821.6797251187795
269	105+10527_AM	105+10527	AM	2016 TNC	1.0	2	5.0	4317.136292448	388.54226632032	0.601717421182	8.974312210199999	43.29493527971718	21.155774805647017	2.9250000000000003	1136.4861289869361	0.5751809724032834	9.388349509263382	41.38557751146244	19.246417037392266	2.5778690826187987	1001.6110956377922
270	105+10528_AM	105+10528	AM	2016 TNC	0.0	2	6.0	2536.179601384	456.51232824911995	0.8544966567929999	12.6390196078	36.11928317348718	12.18051399417916	2.0137275607180567	919.2914572028211	0.8431879449611543	12.808532266786091	35.641267769056235	11.702498589748217	1.891445090317242	863.4680019360911
271	105+10529_AM	105+10529	AM	2016 TNC	0.0	2	6.0	2658.9540895359996	239.30586805823995	0.334011381549	16.1671137521	14.802015482021378	2.9316847251705673	1.5507692307692307	371.10817692723975	0.3678677739706706	14.679187420289038	16.302392033463654	4.432061276612845	1.6946920005008521	405.54974027121165
272	105+10530_AM	105+10530	AM	2016 TNC	0.0	2	6.0	2524.2594112054094	227.18334700848683	0.35862986650600004	15.0573070018	15.087913594451837	4.535969934043163	1.7447325769854134	396.37418647428865	0.40223272020974127	13.425063970887821	16.922328824736528	6.370385164327854	2.0926938504094426	475.42519320009484
273	105+10531_AM	105+10531	AM	2016 TNC	0.0	2	3.0	2786.2380773140435	1201.704482745547	2.67634674888	9.66915068493	124.28232033041837	47.88661259072892	1.9229828850855748	2310.8571532503	2.612573300844305	9.905176628589526	121.320853509774	44.92514577008456	2.064944480906761	2481.4530393263317
274	105+10532_AM	105+10532	AM	2016 TNC	0.0	2	6.0	2816.418678912	281.6418678912	0.856804248907	7.00276639344	40.218658179880684	23.61241596929871	3.3920000000000003	955.3292158869505	0.7042939129921587	8.519170603802737	33.059775533252306	16.45353332267033	2.8083926444678724	790.9609501598383
275	105+10534_AM	105+10534	AM	2016 TNC	1.0	2	6.0	13.52501077715552	1.893501508801773	0.7978781382819999	10.5279234973	0.17985517365201387	0.09745737083204276	3.2494343891402715	6.152808918589471	0.9129175948568764	9.201268600061235	0.2057870051515692	0.12338920233159807	3.8232386593874637	7.239308170059431
276	105+10544_AM	105+10544	AM	2016 TNC	0.0	2	6.0	1217.9781023376	426.2923358181599	2.4675090328400002	8.51060714286	50.089532821989174	31.235382631013636	3.625721616420782	1545.6173368904097	2.1220877052207148	9.89591521044877	43.07760593664464	24.223455745669106	3.387174587974536	1443.9265669315785
277	105+10546_AM	105+10546	AM	2016 TNC	1.0	4	9.0	41.05907392777072	12.728312917608923	1.36478261481	13.628544061300001	0.9339451712803336	0.29497363927187836	1.729166666666667	22.0093744200321	1.2792844582137384	14.53937775963536	0.8754372524074333	0.236465720398978	1.6214261932027634	20.638019959892194
278	105+10547_AM	105+10547	AM	2016 TNC	1.0	4	9.0	206.10344894132675	183.4320695577808	4.21847474508	12.658603696099998	14.490703237214536	3.195625062479414	1.4763636363636363	270.81243723803277	4.170878328211062	12.80305868402157	14.327206809315582	3.0321286345804594	1.4845885383414563	272.32114802973416
279	105+10548_AM	105+10548	AM	2016 TNC	1.0	4	10.0	433.794317316	104.11063615584	1.13249943825	12.7152380952	8.187863677940204	4.177438556377504	3.0505287896592246	317.59249290312647	1.1340913785127695	12.697389533887423	8.199373255265137	4.188948133702437	2.563172560190573	266.8535258186336
280	105+10549_AM	105+10549	AM	2016 TNC	1.0	2	6.0	1263.55307456	113.71977671039998	0.481645920873	11.211555555599999	10.143086402806027	4.8782819254726935	2.6074360212457757	296.51704212272335	0.48649048727424565	11.099908716109999	10.245109182326095	4.9803047049927605	2.722681142330168	309.62269155940345
281	105+10550_AM	105+10550	AM	2016 TNC	1.0	2	6.0	2025.6305422237713	243.07566506685254	0.511070653772	14.0880716724	17.254005425247225	7.117405547566649	2.2244897959183674	540.7193365772843	0.5372295581097644	13.402092069046073	18.137143351541983	8.000543473861406	2.4288237325550597	590.3879441209763
282	105+10551_AM	105+10551	AM	2016 TNC	1.0	2	6.0	757.125488783488	101.8636632609305	0.560030709077	14.414209558800001	7.066892072394783	3.039068297745106	2.3613445378151257	240.53520484303752	0.5404001872293506	14.937818658774823	6.819179264911841	2.7913554902621636	2.252805399862004	229.47901064394904
283	105+10552_AM	105+10552	AM	2016 TNC	1.0	2	6.0	1759.5481927760002	281.52771084416	0.745499934905	12.877264705899998	21.86238438627864	9.963495508666405	2.4671532846715327	694.5720165352269	0.7858480795715315	12.216101622637057	23.04562613677631	11.146737259164073	2.70523320959518	761.5981127969308
284	105+10553_AM	105+10553	AM	2016 TNC	1.0	2	6.0	2973.586484505603	505.50970236595253	0.789089604019	12.9262886598	39.10710302624627	17.467132890739208	2.383673469387755	1204.9700660478213	0.7696359953584512	13.253018389881104	38.14298656311512	16.50301642760806	2.37972908712706	1202.9761425452
285	105+10554_AM	105+10554	AM	2016 TNC	1.0	2	6.0	338.66763992000006	57.573498786400016	0.785212000834	12.990122399	4.432098252655198	2.250457525624802	2.6490664525195746	152.51602418922872	0.7249172343722857	14.070571806493605	4.091766815036593	1.9101260880061957	2.589522371076333	149.08786308851893
286	105+10555_AM	105+10555	AM	2016 TNC	1.0	2	6.0	5637.461630128211	732.8700119166675	0.37794460263999996	20.6379452055	35.51080326161755	8.616490897711772	1.568796776050662	1149.7241119590783	0.4115896569840574	18.950913531585964	38.672014976754255	11.77770261284848	1.8039721210983992	1322.0770698867198
287	105+10556_AM	105+10556	AM	2016 TNC	1.0	2	6.0	1940.572604056	349.30306873008	0.46485807591600004	23.2328974359	15.034847448279567	2.9314840134309623	1.450688649844174	506.7299971624665	0.5100038177289425	21.176312067804947	16.494990610812593	4.391627175963991	1.6770394900357963	585.7950402510321
288	105+10557_AM	105+10557	AM	2016 TNC	1.0	2	6.0	459.396845168	27.563810710080002	0.166932229604	21.565637795300002	1.2781356606156302	0.3103052283798473	1.4989473684210526	41.31670152753044	0.1716676187477537	20.970757480417994	1.3143927078370177	0.34656227560123465	1.6690723042706779	46.00599305635402
289	105+10558_AM	105+10558	AM	2016 TNC	1.0	2	6.0	206.9879128543328	76.58552775610313	2.01052216727	11.0419076006	6.935896452509784	3.9547548504805943	3.4483221476510066	264.09157155091134	1.6848853909188615	13.175970377363832	5.812515174417529	2.8313735723883386	2.729916300538142	209.07208060670226
290	105+10560_AM	105+10560	AM	2016 TNC	0.0	2	6.0	1678.004191592	201.36050299104	0.493883161892	14.5783467742	13.812300263524772	8.893870781587635	6.579877852780456	1324.9275140554769	0.4938877530972641	14.5782112531591	13.812428664552733	8.893999182615596	4.484737467759539	903.0489922908237
291	105+10562_AM	105+10562	AM	2016 TNC	0.0	2	6.0	7688.342742495999	461.30056454975994	0.329351047159	10.930586166500001	42.20272888597258	20.806598804763063	3.0799999999999996	1420.8057388132604	0.3198027719245671	11.256938075724822	40.979222009272476	19.583091928062952	2.6644118393920997	1229.09468570464
292	105+10563_AM	105+10563	AM	2016 TNC	0.0	2	6.0	5417.8078602717715	650.1369432326126	0.598979696223	12.0204408353	54.085948439002784	25.061977758936738	2.8	1820.383441051315	0.5834292402348564	12.340828164700275	52.68179206094655	23.6578213808805	2.4766692396054233	1610.1741688353088
293	105+10564_AM	105+10564	AM	2016 TNC	0.0	2	6.0	4240.311569744	508.83738836927995	0.805328986331	8.94044560944	56.914096969825785	33.24724169685245	3.447722899294419	1754.3303158979343	0.7910458910766555	9.101873963595736	55.904684068846564	32.237828795873234	3.544170089652491	1803.4062523552902
294	105+10578_AM	105+10578	AM	2016 TNC	1.0	3	5.0	1606.5082473119999	144.58574225808	0.6267702106849999	8.61559772296	16.781858543915536	10.90199915968463	4.918	711.0726804252374	0.45886200549883527	11.768243906203532	12.28609327020005	6.406233885969146	2.999530429828102	433.68933362239386
295	105+10579_AM	105+10579	AM	2016 TNC	1.0	2	5.0	3165.500809072	284.89507281647997	0.66754646631	8.08932452276	35.218647986624326	22.556644750336325	3.8330494037478706	1092.0168889899148	0.4847238763673816	11.140363128939898	25.57323038029104	12.911227144003044	2.863962073428537	815.92868345306
296	105+10580_AM	105+10580	AM	2016 TNC	0.0	2	6.0	4179.037510736	459.69412618096	0.453007961753	14.5692803598	31.55228774713077	12.114903976255937	2.530494329124759	1163.2533794328806	0.47558608353634463	13.877613808469698	33.124868044706815	13.687484273831984	2.2730422028104633	1044.9041491934004
297	105+10592_AM	105+10592	AM	2016 TNC	2.0	3	10.0	747.2406569990528	388.5651416395075	2.01841332027	15.4576863354	25.137341592236574	12.922153235127485	2.4964683723120387	970.040586685978	1.967849797500261	15.854868618343248	24.507622925992465	12.292434568883378	2.838220275756292	1102.8334634533658
298	105+10593_AM	105+10593	AM	2016 TNC	1.0	2	6.0	1012.9732945919999	121.55679535103998	0.594341746506	12.1142424242	10.0342052845291	4.455646525876392	2.187751004016064	265.9360010742129	0.5962377485022677	12.075719824996312	10.066215274340973	4.487656515688264	2.456890468008632	298.6517318196461
299	105+10594_AM	105+10594	AM	2016 TNC	1.0	2	6.0	2376.183832261938	261.38022154881315	0.458601079472	14.391592814400001	18.162007841653974	7.867394940959272	2.2779472456486634	595.4103557441563	0.44991704570349494	14.66937086075539	17.818093497661668	7.523480596966965	2.3215085273891836	606.7964132164437
300	105+10595_AM	105+10595	AM	2016 TNC	1.0	2	6.0	3286.543180242229	394.38518162906746	0.5183869276349999	13.8892391304	28.39501702909218	14.22379239278467	3.092222222222222	1219.5266227485497	0.5130365148822805	14.034088785380288	28.101944320026668	13.930719683719154	2.79348018263015	1101.7071892037923
301	105+10596_AM	105+10596	AM	2016 TNC	1.0	2	6.0	2378.34790904	285.4017490848	0.43026930119400003	16.7337060302	17.055501546980867	7.234381482140969	2.483760683760684	708.8696434533579	0.4193934934897421	17.16764831063385	16.624393971771816	6.803273906931918	2.2522631519502756	642.7998429658533
302	105+10597_AM	105+10597	AM	2016 TNC	0.0	2	6.0	2649.136605698	317.89639268376	0.493830146547	14.579911838800001	21.803725303581093	9.443834452729154	2.8577777777777778	908.4772466473675	0.46063653739525695	15.630544725595481	20.338151885595845	7.978261034743908	2.1672118862503975	688.9488408203686
303	105+10598_AM	105+10598	AM	2016 TNC	0.0	2	6.0	2675.835969058	321.10031628696	0.7826936562379999	9.19900134953	34.9059973019193	22.29899626986582	5.093999999999999	1635.6850111657739	0.6039248300362855	11.922013538617717	26.93339638030553	14.326395348252056	3.0914216407380666	992.6564666173459
304	105+10599_AM	105+10599	AM	2016 TNC	0.0	2	6.0	2088.133788544	104.40668942719999	0.299897484025	10.0034183673	10.437101158198947	5.919286816915759	3.8516666666666666	402.13976544376527	0.27757576402795153	10.80786001078215	9.660255529128028	5.142441187844839	3.095112631789408	323.1504632894403
305	105+10601_AM	105+10601	AM	2016 TNC	1.0	2	6.0	400.79596657346207	48.083492109818245	0.590692864168	12.1860283688	3.945788624037672	1.762160462829033	2.4466666666666668	117.64427736202198	0.6206270024399333	11.598270735403059	4.1457466554083915	1.9621184941997523	2.632846011645832	126.5964304273388
306	105+10613_AM	105+10613	AM	2016 TNC	0.0	2	6.0	921.1316679019999	257.91686701256	1.91686405098	8.764314814810001	29.428069673676525	14.647733455197518	2.585185185185185	666.7628636102476	2.011489361079745	8.352020311448204	30.88077583564189	16.100439617162884	2.9991266095521922	773.5253389097027
307	105+10614_AM	105+10614	AM	2016 TNC	0.0	2	6.0	234.86569332800002	11.743284666400001	0.514858306319	5.82684587814	2.0153758846548624	1.3754148674108626	6.116666666666667	71.82975787614667	0.37493044252475255	8.001484168098575	1.467638305555831	0.8276772883118311	3.404417749719804	39.97904675830457
308	105+10616_AM	105+10616	AM	2016 TNC	0.0	2	6.0	2850.225853664	57.004517073280006	0.0991921005383	12.0977375566	4.711998157225024	1.6239961489213408	1.928944618599791	109.95855644438338	0.10690311976050382	11.225116747653132	5.078300596312114	1.9902985880084312	2.165474419363024	123.44182351033061
309	105+10617_AM	105+10617	AM	2016 TNC	0.0	2	3.0	3615.822870382	650.84811666876	1.17613123859	9.182648709319999	70.87803718440719	31.5993337041056	2.6218354430379747	1706.4166603166698	1.3487611993565185	8.00734778339752	81.28135985528593	42.00265637498435	2.9602024668190556	1926.6422004873998
310	105+10618_AM	105+10618	AM	2016 TNC	0.0	2	3.0	4067.056217904	244.02337307423997	0.350035239237	10.284678787899999	23.726883270405914	10.207582823045803	2.583738906384197	630.4926830790197	0.4011142143812272	8.974999815335604	27.189234328147467	13.669933880787353	2.8474976913025114	694.8559914527498
311	105+10619_AM	105+10619	AM	2016 TNC	0.0	2	3.0	3388.1540610226975	643.7492715943125	1.1665017753	9.77280981595	65.87146211954801	31.519846773009682	2.71988388969521	1750.923272812397	1.2595972853803368	9.050511724910361	71.12849429524256	36.77687894870423	2.9626389644225295	1907.1966753439317
312	105+10620_AM	105+10620	AM	2016 TNC	0.0	2	3.0	2171.951592642827	389.235444917521	1.52243684524	7.0627560241	55.110985511952315	34.20682627901137	3.4417744916820703	1339.6606255756453	1.2877082800723312	8.350183163686747	46.614000829374255	25.709841596433314	3.2769472304551623	1275.5040132174533
313	105+10622_AM	105+10622	AM	2016 TNC	1.0	2	2.0	2836.3892968681553	992.7362539038543	1.0516711985	19.968218232	49.715815520831754	12.562512605248243	1.571764705882353	1560.3478061359403	1.0528834297603908	19.94522793922121	49.77312151703678	12.619818601453268	1.6383607650166732	1626.460128405705
314	105+10623_AM	105+10623	AM	2016 TNC	1.0	2	2.0	2992.5929288599996	1077.3334543895999	1.04061324344	20.756991260899998	51.90219723327689	12.148195226265853	1.4752313554708765	1589.316092213291	1.0964998973380204	19.699044252022688	54.68963065449125	14.935628647480225	1.6986018558366767	1829.960604981112
315	105+10624_AM	105+10624	AM	2016 TNC	1.0	2	2.0	3931.7195151788173	1808.590976982256	1.80378807647	15.301132300399999	118.199813025066	47.44116760340651	2.624229979466119	4746.158662388754	1.7722765512383762	15.573190301882926	116.13490504662893	45.37625962496943	2.1596647119124084	3905.9501112717653
316	105+10625_AM	105+10625	AM	2016 TNC	1.0	2	2.0	3597.6592868	323.789335812	0.459392438433	11.7546558198	27.545624540236325	13.256598246706496	3.2964794879255166	1067.364903913285	0.43429063759678366	12.434069566596598	26.040495758672698	11.751469465142867	2.49022864811291	806.3094799924938
317	105+10626_AM	105+10626	AM	2016 TNC	1.0	2	2.0	3337.6287232160003	300.38658508944	0.448839224591	12.0310340633	24.96764480168198	11.5094644661318	2.9024707412223667	871.8632742778025	0.4229537808513905	12.767352473194581	23.527711459373442	10.069531123823259	2.3533024678533145	706.9004920010088
318	105+10627_AM	105+10627	AM	2016 TNC	0.0	2	3.0	4212.494930823999	758.2490875483198	0.727140123889	14.8527080891	51.05123476468579	16.77234292253091	1.7639553429027115	1337.5175292319645	0.7492438315105636	14.41453308761439	52.60309736982333	18.324205527668457	1.9708858866711962	1494.4224252302959
319	105+10628_AM	105+10628	AM	2016 TNC	0.0	2	3.0	4030.8439942879995	362.77595948591994	0.262324964882	20.5851547619	17.623183487440336	4.960846332586766	1.8323100537221795	664.7180378147611	0.297063900766861	18.17790713062096	19.9569706720978	7.29463351724423	2.043798675583331	741.4410255307953
320	105+10629_AM	105+10629	AM	2016 TNC	0.0	2	3.0	4647.602559392	418.28423034528004	0.24476996559300002	22.0615302491	18.95989197587198	3.826598548019562	1.4935696530854858	624.7366328079294	0.28458299306030677	18.975132498011472	22.043810781775292	6.910517353922876	1.8359953055366813	767.967883293958
321	105+10630_AM	105+10630	AM	2016 TNC	0.0	2	3.0	4195.380824785168	1929.8751794011775	1.4433740003	19.1218630752	100.92506006420136	19.769669845398354	1.5003154574132493	2895.4215625337542	1.634693385074618	16.88390021761797	114.30268803575349	33.147297816950484	1.7538361515734726	3384.6848576581265
322	105+10631_AM	105+10631	AM	2016 TNC	0.0	2	3.0	3678.623580325042	604.9864340202564	0.731142670214	13.496134751800001	44.826644453850605	18.16351382270779	2.0759377859103387	1255.9141983458023	0.74697990200451	13.20999396840589	45.79763135904466	19.13450072790185	2.2974936860888002	1389.9525123309177
323	105+10632_AM	105+10632	AM	2016 TNC	0.0	2	3.0	3288.962186864	296.00659681776	0.663832402807	8.134583333330001	36.38866118745491	21.31704220488358	3.7988394584139265	1124.4815399421288	0.7286536402543181	7.4109284599405365	39.941904501954276	24.87028551938295	4.14463982731817	1226.8407303198
324	105+10633_AM	105+10633	AM	2016 TNC	0.0	2	3.0	3642.9515337783614	327.8656380400525	0.62632115403	8.621774891769999	38.027626811857026	20.68941221429945	3.401079136690648	1115.0969811757902	0.6386175902908654	8.455764579770674	38.77421550079916	21.43600090324157	3.2898555992976304	1078.6306051233569
325	105+10634_AM	105+10634	AM	2016 TNC	0.0	2	3.0	1671.051724704	100.26310348224	0.731069371939	4.92429328622	20.3609122476156	15.075561510535847	6.323333333333333	633.9970243526976	0.5865532171439164	6.137550515074075	16.33601275231702	11.050662015237268	5.109434149734378	512.2877248905089
326	105+10636_AM	105+10636	AM	2016 TNC	2.0	4	8.0	717.503255739	129.15058603302	1.0235110880299998	10.5519130435	12.239542299108185	3.118738200728432	1.5733333333333333	203.1969220252848	1.0830557146766597	9.971786172814092	12.951600023787213	3.8307959254074615	1.689206343454187	218.16198918780313
327	105+10637_AM	105+10637	AM	2016 TNC	1.0	4	8.0	1073.9104285406574	719.5199871222405	3.43136605782	11.715450733800001	61.41632989388904	14.66389408348613	1.5390000000000001	1107.3412601811283	3.339854035013922	12.036454161935383	59.77840130008408	13.025965489681168	1.4982118446040897	1077.9933671359229
328	105+10638_AM	105+10638	AM	2016 TNC	1.0	4	8.0	1459.773778848	175.17285346175998	1.0580196419399999	6.805166666669999	25.74115551350269	14.987757510945071	3.258	570.713156578414	0.9216534617367196	7.812046825531003	22.42342594379586	11.670027941238239	2.621665934434924	459.244702558457
329	105+10639_AM	105+10639	AM	2016 TNC	1.0	3	8.0	903.2364807662287	406.45641634480296	2.39480979404	11.2743818182	36.05132617455311	14.72622563187483	2.2381399718177546	909.7063522231028	2.398982054494806	11.254773644267983	36.114135138720435	14.78903459604215	2.2536840975988177	916.0243618832866
330	105+10640_AM	105+10640	AM	2016 TNC	1.0	3	8.0	859.7827900956879	94.57610691052567	0.405736853044	16.2667008197	5.814092725913573	1.7706507887355298	1.7970190534726493	169.9550661214809	0.4172286690355866	15.818663696470646	5.9787671528554505	1.9353252156774061	1.8738059849524131	177.21727516244226
331	105+10641_AM	105+10641	AM	2016 TNC	1.0	2	8.0	1042.804171536	145.99258401504002	0.8887091536310001	9.45191119691	15.445826878143913	8.072464049108863	3.1358885017421603	457.8164655523903	0.874504566027594	9.605438697886626	15.19895015801424	7.825587328979188	2.9446104084325433	429.8912824446494
332	105+10642_AM	105+10642	AM	2016 TNC	1.0	2	5.0	1230.774781712	258.46270415952	1.1850656029100002	10.6323227753	24.309147645599253	12.677162759923403	3.0280730444262742	782.6439474549652	1.2033690084583084	10.470603706291591	24.684603811737677	13.052618926061825	3.063396882996173	791.7738422930356
333	105+10643_AM	105+10643	AM	2016 TNC	1.0	2	5.0	1775.5109733079998	497.14307252624	1.07904933583	15.5692603129	31.931065608447902	8.098703550615847	1.7084357084357082	849.3369773052716	1.2059325140635713	13.931127823554464	35.685773529812906	11.853411471980856	1.906177281846549	947.64283067691
334	105+10644_AM	105+10644	AM	2016 TNC	1.0	2	5.0	1415.486983856	99.08408886992001	0.230508187435	18.2206109325	5.438022316441361	0.857158291006877	1.6524064171122994	163.7271842823812	0.26333596060520087	15.949207963650409	6.212477076964637	1.6316130515301526	1.665893866418522	165.0635759080675
335	105+10645_AM	105+10645	AM	2016 TNC	1.0	2	5.0	1678.9150938692128	453.30707534468746	1.21642522124	13.3177113703	34.03791107505054	13.348405125955832	2.2266260162601625	1009.3453273172868	1.2869779770625713	12.587627984882275	36.012112519460274	15.322606570365567	2.3393746968336724	1060.455101957037
336	105+10646_AM	105+10646	AM	2016 TNC	1.0	3	5.0	964.06410624	202.4534623104	1.39660086562	9.0219047619	22.44021275479926	13.10195342314064	3.2611311672683514	660.2272958618339	1.3567317831905863	9.28702353413506	21.799606899483898	12.461347567825282	3.4877240417708135	706.1018078397234
337	105+10647_AM	105+10647	AM	2016 TNC	1.0	3	2.0	681.509036464	47.705632552480004	0.511264785373	8.214921348310002	5.807192854292117	3.1787833472648575	3.025	144.309538471252	0.4245531527336577	9.892754235733728	4.822280167454475	2.193870660427216	2.513055528039143	119.88690360461398
338	105+10648_AM	105+10648	AM	2016 TNC	1.0	3	2.0	1160.138708704	81.20970960928001	0.308228528275	13.6262532982	5.959797446311549	2.1435516939886345	2.128	172.81426204854787	0.31635918409537644	13.276048906276666	6.117008922051017	2.3007631697281044	2.091220081597296	169.82737555561124
339	105+10649_AM	105+10649	AM	2016 TNC	1.0	4	2.0	684.54142854208	171.13535713552	1.3635112441600001	11.0010093897	15.556332248507921	6.539717014815022	2.214702450408401	379.013894799553	1.2648439535141958	11.859170420449537	14.430634780356996	5.414019546664096	1.9369362908256358	331.4782838791946
340	105+10650_AM	105+10650	AM	2016 TNC	1.0	4	2.0	766.335237056	91.96022844672	0.674301524597	10.677715736	8.612350311654403	3.1709166757484457	1.8777777777777775	172.68087341661862	0.5724015437978092	12.57858242699512	7.310857879291907	1.86942424338595	1.5855733226371185	145.80968496873427
341	105+10651_AM	105+10651	AM	2016 TNC	1.0	4	2.0	960.1718311328	384.06873245312	2.24215776939	10.7039746835	35.880945518730506	12.025744745303435	1.726726726726727	663.181745226859	2.2393483859078795	10.717403397805782	35.83598733735747	11.980786563930407	1.8015608281026003	691.9231836865589
342	105+10652_AM	105+10652	AM	2016 TNC	2.0	4	2.0	203.06994664	14.214896264800002	0.43943269007200003	9.55777777778	1.4872595487465452	0.6515807559890511	2.12625	30.224423183031007	0.4606153118590142	9.118237913214536	1.5589521133462831	0.7232733205887888	2.3080767574922363	32.80907167894809
343	105+10654_AM	105+10654	AM	2016 TNC	2.0	4	2.0	412.5874149825802	70.13986054703864	0.9793828181280001	10.4147222222	6.7346837534964346	3.045054056125978	2.37625	166.66984362490058	1.14443040906372	8.912730664282865	7.8696264017176185	4.179996704347162	2.6903315903891047	188.69948257518448
344	105+10656_AM	105+10656	AM	2016 TNC	1.0	2	2.0	638.8120011039771	134.15052023183517	1.27047021701	9.91758785942	13.526527027852701	7.2636642719276	2.9832869080779947	400.20949071948604	1.2075948863451897	10.433962699307342	12.857101764485007	6.594239008559906	2.9282567121712093	392.827161310131
345	105+10657_AM	105+10657	AM	2016 TNC	1.0	2	2.0	967.7012943999999	67.739090608	0.537969699833	7.80713114754	8.676566247939558	5.41517527017793	5.1925	351.73522798204	0.4964789224014492	8.459573630406632	8.007388264169991	4.745997286408364	3.735461477697508	253.03676350044506
346	105+10659_AM	105+10659	AM	2016 TNC	3.0	4	10.0	122.21417977471383	94.10491842652965	3.4389546945199996	13.4343148148	7.004817121219388	2.9398098457801383	2.1045454545454545	198.04807832492375	3.013948445436429	15.328729351676118	6.139120619038118	2.074113343598867	1.8125496044828726	170.5698326738993
347	105+10660_AM	105+10660	AM	2016 TNC	3.0	4	9.0	1128.929969776	180.62879516416	0.722322259578	13.290466786400001	13.59085411123206	5.678948935399561	2.315415821501014	418.230770141762	0.6435277773679691	14.917770976824086	12.10829657090063	4.19639139506813	1.8402467760282444	332.4015579587116
348	105+10661_AM	105+10661	AM	2016 TNC	3.0	4	9.0	357.83401110471567	229.01376710701803	4.79053697584	8.015802861689998	28.57028435683803	17.68042381916707	3.3275316455696204	762.0505573197136	4.007771756824993	9.581383953466693	23.90195072228134	13.012090184610383	2.779948956742486	636.6465829488214
349	105+10662_AM	105+10662	AM	2016 TNC	3.0	4	9.0	1488.8268682938824	259.94917120411185	0.756243184194	13.8526868327	18.765252859869115	9.390958910940963	4.347757917842585	1130.1960673392948	0.6587131460523901	15.903736038641016	16.345163839019843	6.970869890091694	2.136398271400749	555.3549600125218
350	105+10671_AM	105+10671	AM	2016 TNC	0.0	4	3.0	328.37799690179963	121.49985885366586	2.23834814962	9.91802816901	12.250404695684422	3.2703707819103087	1.6589014222658163	201.55628865744222	2.471718790498049	8.981604252612703	13.527634422138137	4.547600508364024	1.807300651580491	219.586774073168
351	105+10672_AM	105+10672	AM	2016 TNC	1.0	4	3.0	105.490345175676	41.79632966205459	2.47018604651	9.623809523810001	4.343012978241306	0.9723412313019864	1.7714285714285716	74.039212544211	2.4441654123447663	9.72626479367212	4.297264216911631	0.9265924699723117	1.4932299327917935	62.41153053221342
352	105+10673_AM	105+10673	AM	2016 TNC	1.0	4	2.0	107.8526503192	21.57053006384	1.1889736845299999	10.0927380952	2.1372327172724144	0.5092681841532967	1.65625	35.726190418235	1.1927209544556634	10.061028906360237	2.143968600488152	0.516004067369034	1.549725102315506	33.428391910184146
353	105+10674_AM	105+10674	AM	2016 TNC	1.0	4	2.0	232.71166048	13.9626996288	0.502421804449	7.16529411765	1.9486568729114107	0.7663791736041282	2.064685314685315	28.82858087694546	0.5784120666809397	6.223936545199723	2.243387207983166	1.0611095086758835	2.353455273079828	32.86058906782912
354	105+10678_AM	105+10678	AM	2016 TNC	1.0	4	5.0	133.966563296	12.05699069664	0.5365617686649999	10.0640789474	1.1980222690678906	0.554639627837796	3.123333333333333	37.658000942505595	0.5411844822901858	9.97811315126455	1.2083437533590196	0.564961112128925	2.3259459278680605	28.0439084131929
355	105+10680_AM	105+10680	AM	2016 TNC	1.0	4	5.0	191.533356352	11.49200138112	0.315049600372	11.4267721519	1.005708456276758	0.36369720593407373	1.8857985672144961	21.671599738943105	0.27561290600437566	13.061797621127532	0.8798177490157727	0.2378064986730886	1.6218814137300952	18.63866344659911
356	105+10682_AM	105+10682	AM	2016 TNC	1.0	4	5.0	294.468508992	26.50216580928	0.40954925450400004	13.1852272727	2.0099893055429674	0.32837979987617394	1.3586206896551725	36.006390789159724	0.4498599384026507	12.00373613879502	2.207826421944359	0.5262169162775653	1.5442901628196821	40.927033952687225
357	105+10684_AM	105+10684	AM	2016 TNC	2.0	4	1.0	46.273520396698366	24.05251316699984	2.00846140626	15.528005618	1.5489763308092264	0.554659953506819	1.6126666666666667	38.78868623398174	1.9804877169448716	15.74733321149304	1.5274023127576515	0.5330859354552441	1.8481499745858512	44.452651598316606
358	105+10685_AM	105+10685	AM	2016 TNC	2.0	4	1.0	127.24704288274768	24.17693814772206	0.846777870033	13.4627986907	1.7958329990041813	0.9112029899401042	2.2775	55.06297663143698	0.6152654341834282	18.528588421564628	1.3048451181301843	0.42021510906610693	1.764276758624842	42.65481006873637
359	105+10686_AM	105+10686	AM	2016 TNC	2.0	4	1.0	20.215739936	2.6280461916799998	0.878066121578	8.88315789474	0.2958459393405501	0.2008334233724344	4.61	12.1152929436448	0.498431891865059	15.649078895841807	0.16793615836254178	0.0729236423944261	2.169933025237005	5.702684223174772
360	105+10688_AM	105+10688	AM	2016 TNC	2.0	4	1.0	688.819044656	20.66457133968	0.22389452080400002	8.0395	2.5703801653987366	1.3949210448287277	3.5159999999999996	72.65663283031486	0.1579298515546087	11.397465281461365	1.813084824508491	0.637625703938482	1.8568444464451286	38.37089453025398
361	105+10689_AM	105+10689	AM	2016 TNC	2.0	4	1.0	485.3106177920001	14.55931853376	0.137957857649	13.047462686600001	1.1158735520816165	0.37305117791000636	2.8000000000000003	40.766091894528	0.13235346511336013	13.59994616278696	1.070542365351279	0.3277199911796687	1.7180547760698617	25.013706743248825
362	105+10691_AM	105+10691	AM	2016 TNC	2.0	4	1.0	43.411296392	22.57387412384	2.2855669770900002	13.6508797654	1.6536570911036912	0.2454303834396928	1.2330769230769232	27.835323246550402	2.3005280747976613	13.562103563002221	1.6644817685526403	0.2562550608886419	1.3693813284627403	30.912241736254696
363	105+10693_AM	105+10693	AM	2016 TNC	2.0	4	1.0	187.139895616	24.32818643008	0.8385293485269999	9.302	2.615371579238254	1.5571642530073804	2.8009259259259256	68.14144810277035	0.6459795780636861	12.074685121440496	2.0148091801484322	0.9566018539175588	2.362638390793577	57.478707238090344
364	105+10695_AM	105+10695	AM	2016 TNC	3.0	4	4.0	803.9846494880001	48.23907896928	0.59726594016	6.0274657534200005	8.003210792510973	5.533211869353065	3.906	188.4218424540077	0.35436170535337497	10.15911128548731	4.748356191175052	2.278357268017143	2.388817820264347	115.23437147495515
365	105+10696_AM	105+10696	AM	2016 TNC	3.0	4	4.0	748.45902648	44.9075415888	0.346837108752	10.3795121951	4.326556079394331	2.205274001513143	3.0242857142857145	135.81323649069944	0.26269854984118723	13.703920338259794	3.276985014530713	1.155702936649525	1.8601021137022262	83.53261303049752
366	105+10700_AM	105+10700	AM	2016 TNC	3.0	4	1.0	36.935251072	4.80158263936	0.583083383325	13.377160493800002	0.35893885265033487	0.11789554746172821	2.0368098159509205	9.779910651947977	0.6032788014905138	12.929345405024398	0.37137089999112294	0.13032759480251627	1.854411210130682	8.904108672798053
367	105+10702_AM	105+10702	AM	2016 TNC	3.0	2	1.0	53.0289684053	9.545214312954	0.566839029691	19.053028169	0.5009814832729158	0.10491449933290477	1.4176470588235295	13.531744996599494	0.5939596188022974	18.18305429883919	0.5249510976581844	0.12888411371817335	1.614681855370808	15.412484356752557
368	105+10703_AM	105+10703	AM	2016 TNC	3.0	2	1.0	598.477574032	179.5432722096	0.838634738716	21.463456221199998	8.365068065428533	1.2431611947574979	1.3216944531823425	237.30134698563572	0.8771929105820545	20.52000168133625	8.749671418053618	1.6277645473825848	1.4563039355732963	261.4695739245481
369	105+10704_AM	105+10704	AM	2016 TNC	3.0	2	1.0	819.251077096	196.62025850304	0.643788781642	22.3675845411	8.790410879708835	1.8476051416096853	1.416	278.4142860403046	0.6552639529011877	21.97587695194258	8.947094986608011	2.0042892485088606	1.554119997268219	305.571475607621
370	105+10705_AM	105+10705	AM	2016 TNC	3.0	2	4.0	2368.873669730023	1279.1917816542125	1.3185115802	24.573163017	52.05645609283176	12.428457900280979	1.4965229485396385	1914.3398568288355	1.3075548672976944	24.77907490563714	51.623871614480706	11.995873421929929	1.5771783531383694	2017.5135875375274
371	105+10706_AM	105+10706	AM	2016 TNC	3.0	2	1.0	2550.9256313919996	153.05553788351997	0.33054745593	10.891023165999998	14.053366295387574	7.162076881450132	3.7016666666666667	566.5605827321631	0.34607051759805285	10.402504162984657	14.713335893499483	7.822046479562043	3.0888207903398084	472.76112749125866
372	105+10707_AM	105+10707	AM	2016 TNC	3.0	2	1.0	2648.68925058	1271.3708402784	2.22392555002	12.950073800699998	98.17479497380315	51.80824354137975	3.046666666666667	3873.443160048192	1.9858197847352945	14.50282660157854	87.6636586236244	41.297107191201015	2.6179656165013894	3328.405145671331
373	105+10708_AM	105+10708	AM	2016 TNC	3.0	2	1.0	2800.196379088	168.01178274528	0.169491370174	21.2400194553	7.910152017464978	1.8600338055582293	1.5427777777777778	259.20484482424587	0.1917711697134472	18.772373372802992	8.949948917417753	2.8998307055110053	1.8749584314722227	315.015108644942
374	105+10709_AM	105+10709	AM	2016 TNC	3.0	2	5.0	2960.4204345952003	888.1261303785601	0.7834833725139999	22.9743229167	38.65733643593348	10.989855738801904	1.6894736842105265	1500.4657255343043	0.8710648991093136	20.664361540001742	42.97863878636364	15.311158089232064	2.0038725010390235	1779.691530119795
375	105+10710_AM	105+10710	AM	2016 TNC	3.0	2	5.0	3223.472414168	1160.4500691004798	1.17248006649	18.4224880383	62.990952508206284	24.83080554665893	2.494667760459393	2894.9373750078416	1.2399820129273227	17.41960752237622	66.61746354559554	28.457316584048193	2.3487708666833114	2725.6313145438426
376	105+10711_AM	105+10711	AM	2016 TNC	2.0	2	5.0	3258.4012189620003	586.51221941316	0.5100579186640001	21.1740659341	27.69955573193331	7.599753832928471	1.7618645091172562	1033.3550635476397	0.5402499558925975	19.990746657547263	29.339185247076777	9.239383348071936	1.8411966106729392	1079.8843105017734
377	105+10714_AM	105+10714	AM	2016 TNC	1.0	2	6.0	2456.7682737659998	687.89511665448	1.26362020952	13.2951339915	51.740367347304684	22.204295356979955	2.1901448185066767	1506.5899254168553	1.3230529321085027	12.697904666010933	54.17390780195418	24.637835811629444	2.5120953932637997	1728.0581535963834
378	105+10715_AM	105+10715	AM	2016 TNC	1.0	2	6.0	3170.0404911600003	317.00404911600003	0.476840218623	12.582831241300001	25.193380014141614	11.416585180742777	2.499456875950467	792.3379502671258	0.5580444424638001	10.751831831725868	29.483724641284223	15.706929807885388	3.098740278207838	982.313215350725
379	105+10716_AM	105+10716	AM	2016 TNC	1.0	2	6.0	3112.046267424	373.44555209087997	0.382687110885	18.8143258427	19.848999917015643	6.406035478885906	1.7593413552881572	657.0182037419029	0.4764594966282758	15.111462886041068	24.712733301012392	11.269768862882653	2.5198849783805235	941.0398369568297
380	105+10717_AM	105+10717	AM	2016 TNC	1.0	2	6.0	3273.8354515673363	556.5520267664472	0.517430166564	19.7128050491	28.23302038346025	8.677432654480498	1.9206370630314484	1068.9344501129092	0.6626470084960998	15.392810756286746	36.15662113815956	16.601033409179806	2.539627612058417	1413.4348947231445
381	105+10718_AM	105+10718	AM	2016 TNC	1.0	2	6.0	4079.169330566	652.6670928905601	0.6574083156989999	14.6027967258	44.69466398430686	17.397838685673765	2.0279898218829517	1323.602221459991	0.731070821865527	13.13142271976192	49.70269458375895	22.40586928512586	2.487275214562708	1623.3626835073867
382	105+10719_AM	105+10719	AM	2016 TNC	1.0	2	6.0	4119.1358393970995	700.253092697507	0.7474291936669999	13.6467776298	51.31270631742358	24.307187894810752	2.4076137418755805	1685.9389687693927	0.7947599450316419	12.834064001041103	54.562069554951755	27.556551132338925	2.865354349512703	2006.4732449205237
383	105+10720_AM	105+10720	AM	2016 TNC	1.0	2	6.0	3668.4411368879996	623.63499327096	0.8556841611499999	11.920286085799999	52.317116282436	25.3316124628612	2.88875	1801.5255868114855	0.923108482302205	11.04962222268991	56.439485504794284	29.453981685219485	3.003344532025869	1872.9907470203273
384	105+10721_AM	105+10721	AM	2016 TNC	1.0	2	6.0	3399.233034492	577.8696158636401	0.6640493472919999	15.360304232799999	37.62097463079695	12.496208723657535	1.8760195758564437	1084.094711652832	0.6929113626278942	14.72049752700849	39.25611989699339	14.131353989853977	2.019768913226727	1167.1630860196506
385	105+10722_AM	105+10722	AM	2016 TNC	0.0	2	6.0	1946.4830811519998	175.18347730367998	0.396354688066	13.6241607898	12.858294907595791	5.742800297388019	2.462	431.30172112166014	0.3878365801733819	13.923390097927163	12.581955692655649	5.4664610824478785	2.390076700149347	418.7019473546675
386	105+10723_AM	105+10723	AM	2016 TNC	0.0	2	6.0	1933.3671845976032	328.6724213815926	1.09850389612	9.2853562341	35.396856415183706	22.431474901127427	3.6214285714285714	1190.2636974319103	0.8587951513570102	11.877104783233403	27.672772732086255	14.707391218029976	3.08743464453909	1014.7546204780793
387	105+10724_AM	105+10724	AM	2016 TNC	0.0	2	6.0	1626.7135246010448	113.86994672207315	0.592639928872	7.08693389592	16.067589791911395	10.444382546387965	4.787234042553191	545.1220853716268	0.47198800787031486	8.898531170211443	12.796487930869093	7.173280685345663	3.368784078583589	383.60326354648157
388	105+10725_AM	105+10725	AM	2016 TNC	0.0	2	6.0	1165.2458298128192	314.61637404946123	2.02293220438	8.00817741935	39.28688858579748	23.259564385621236	3.106012658227848	977.202440283374	1.6571160939478313	9.77601995368105	32.182460299806976	16.15513609963073	2.841397978517894	893.9503292327687
389	105+10727_AM	105+10727	AM	2016 TNC	3.0	2	5.0	2856.8865230709807	1399.8743963047805	1.59094894754	18.479537037	75.75267678534979	30.88490767300242	2.894248608534323	4051.5845236279365	1.5778422590026067	18.633041314652374	75.12860475460698	30.260835642259618	2.2192477894216687	3106.668159467377
390	105+11251_AM	105+11251	AM	2016 TNC	2.0	4	2.0	133.3391206264	53.33564825056	1.8507659786200001	12.967603833900002	4.112991801240823	0.9848012880139099	1.55	82.670254788368	1.8028912362299272	13.311951113693928	4.006598867065694	0.8784083538387805	1.5011454649633647	80.06456649220935
391	105+11403_AM	105+11403	AM	2016 TNC	1.0	3	8.0	2571.1692112976	257.11692112976004	0.44898718617399996	13.363410326099999	19.240367155962204	8.382389067728418	3.2130257801899593	826.1232961129875	0.48645956465369106	12.334015889422135	20.84616425298008	9.988186164746294	2.6731795590950016	687.3196978615163
392	105+14179_AM	105+14179	AM	2016 TNC	3.0	2	7.0	757.6139490697168	492.4490668953159	1.31501325214	29.657495798299998	16.604539717213278	3.600867499222996	1.5681159420289854	772.2172324358431	1.38701704985326	28.117895165114245	17.513724409439273	4.510052191448994	1.6502857957966521	812.6817002506552
393	105+14180_AM	105+14180	AM	2016 TNC	3.0	2	7.0	729.6557245440312	160.52425939968685	0.432851521408	30.4954455446	5.263876507882341	1.027290089315233	1.4573076923076924	233.93323802515906	0.4546756405049264	29.031685060895576	5.529278065085725	1.292691646518618	1.5811553652951151	253.81379400983968
394	105+14181_AM	105+14181	AM	2016 TNC	3.0	3	7.0	485.6413514272896	339.9489459991027	1.32871407219	31.609509434	10.754641627980146	2.42051694054655	1.4631609154171747	497.4000110231508	1.377557545583369	30.488744469991495	11.149981801766124	2.8158571143325277	1.6353698237953236	555.9422479179585
395	105+14186_AM	105+14186	AM	2016 TNC	3.0	2	7.0	364.85047636800005	58.37607621888001	0.374869877122	25.608886138600003	2.2795242207329225	0.7380381837958663	1.9103107344632766	111.51644503677288	0.39889396123496507	24.066546332961913	2.4256108629482593	0.8841248260112031	2.039326840175482	119.04789905729167
396	105+14187_AM	105+14187	AM	2016 TNC	3.0	2	7.0	505.786295184	15.173588855519998	0.07211871572049999	24.9588471178	0.6079443006283298	0.17931184708272432	2.0823529411764703	31.59676738149458	0.07755914607083286	23.20809461151241	0.653805885813354	0.22517343226774855	1.9547711708721316	29.660894053437154
397	105+14188_AM	105+14188	AM	2016 TNC	3.0	2	4.0	1903.9069356317336	704.4455661837414	1.1169777735	19.875059761	35.443695498552366	13.326095304395267	2.0604217880709017	1451.4549930749233	1.0594481781671639	20.954304757412302	33.61817890591446	11.500578711757374	1.945439064752031	1370.4559234452129
398	105+14189_AM	105+14189	AM	2016 TNC	3.0	2	4.0	2812.000797872	731.12020744672	0.871540462057	17.8993410853	40.846207911366925	18.301644006125436	2.3164285714285713	1693.5877376783662	0.7897879517684827	19.752137222489516	37.01473917537776	14.470175270136279	2.1606770407067	1579.7146462268474
399	105+14190_AM	105+14190	AM	2016 TNC	3.0	2	4.0	2894.741564145977	1128.9492100169311	1.15756536791	20.2148411215	55.84754306175011	21.564238779432156	1.9849306811332128	2240.88592440371	1.0711725685601923	21.84521960962174	51.679462609736575	17.396158327418622	1.9236172168869594	2171.6661373795005
400	105+14191_AM	105+14191	AM	2016 TNC	3.0	2	4.0	3050.6839974382287	1189.7667590009094	1.13850360662	20.5532945736	57.88691222902238	20.164440478844856	1.8347876672484	2182.969376316968	1.108448956357861	21.110579667003943	56.35879155230054	18.63631980212302	1.9004146540214704	2261.050183672959
401	105+14192_AM	105+14192	AM	2016 TNC	3.0	2	4.0	3013.6698119079997	1567.10830219216	1.33664498324	23.3420245399	67.13677725381105	19.065970438096922	1.5384615384615383	2410.9358495263996	1.3282538644761552	23.48948558286698	66.71530956536547	18.644502749651355	1.7190505538777534	2693.9383948698583
402	105+14193_AM	105+14193	AM	2016 TNC	3.0	2	4.0	2205.1164152	286.66513397600005	0.34269686249700004	22.7606402439	12.594774615494536	4.335911637202516	1.9092409240924093	547.3128052974126	0.3398687245750962	22.9500375762776	12.490835059560538	4.23197208126852	1.9322894975317613	553.9200276903601
403	105+14196_AM	105+14196	AM	2016 TNC	3.0	4	4.0	4.5374508559999995	1.17973722256	1.12157595801	13.909	0.0848182631790249	0.02145965831540862	1.532258064516129	1.8076618732774195	1.1710908518195615	13.320913553172907	0.08856278646737396	0.025204181603757685	1.6590231554863237	1.9572113696161626
404	105+14197_AM	105+14197	AM	2016 TNC	3.0	4	4.0	225.73527960002286	88.03675904400892	1.92808881781	12.1363703704	7.253961139700298	2.729975577315655	2.0501474926253684	180.48834081293862	2.4288550229499988	9.634169095683287	9.137971128558966	4.613985566174322	2.5278918544541638	222.54740607989407
405	105+14198_AM	105+14198	AM	2016 TNC	3.0	4	4.0	131.7051577549977	51.36501152444911	1.30703308278	17.9031428571	2.8690499726423484	0.8267035899600825	1.578782172002511	81.09416445950377	1.4922152072712855	15.681384217220264	3.275540654634521	1.2331942719522557	1.941593529395429	99.72997401319203
406	105+14199_AM	105+14199	AM	2016 TNC	3.0	4	4.0	131.36052893200002	68.30747504464001	2.1879382889200003	14.26	4.790145515051773	1.315706296088886	1.6383333333333334	111.91041328146856	2.5996495136516944	12.001617847389651	5.691522252518387	2.2170830335555	1.989169630648705	135.87515490509222
407	105+14200_AM	105+14200	AM	2016 TNC	3.0	4	4.0	39.697683912	10.321397817120001	1.11317254174	14.014000000000001	0.7365061950252024	0.2063881766834324	2.302507095553453	23.765091709948724	1.2887237234639117	12.104999478142103	0.8526557837327678	0.32253776539099765	1.9479847417700795	20.105925461488766
408	105+14202_AM	105+14202	AM	2016 TNC	3.0	4	4.0	0.614328	0.15972528	1.21702127659	12.8181818182	0.012460837446749692	0.0052334492114573805	2.4555555555555557	0.3922142986666667	1.2951827516351435	12.044632296334473	0.013261117157441908	0.006033728922149597	2.264746249676548	0.36173722885853654
409	105+14203_AM	105+14203	AM	2016 TNC	3.0	4	4.0	13.23360857070229	5.161107342573893	1.31736526946	17.7627272727	0.2905582720111898	0.06349679631600594	1.420625	7.331998118544037	1.29108638836131	18.124271319830164	0.28476219824225496	0.05770072254707108	1.4654205738789672	7.563192883805586
410	105+14204_AM	105+14204	AM	2016 TNC	3.0	4	4.0	25.683659850697712	10.016627341772107	1.5209108431600002	15.3855172414	0.6510426126493217	0.2142075781174951	1.8198412698412698	18.228671821177336	1.4521571568123117	16.113958389576975	0.6216118410887286	0.18477680655690193	1.6932671517514828	16.96082604915848
411	105+14205_AM	105+14205	AM	2016 TNC	3.0	4	4.0	9.00037964	4.6801974128	1.83334766532	17.0180487805	0.2750137499997944	0.040299737321271296	1.24625	5.832696025702001	1.781703194820707	17.51133414964756	0.2672667526531207	0.03255273997459766	1.312172633469777	6.141226964312213
412	105+14206_AM	105+14206	AM	2016 TNC	3.0	4	4.0	0.733585	0.19073210000000002	1.38666666667	11.25	0.0169539644444852	0.008184672490466427	2.175	0.4148423175	0.9402890575063434	16.590642925667314	0.01149636580417985	0.002727073850161075	1.5416737595115275	0.29404667366652865
413	105+14208_AM	105+14208	AM	2016 TNC	3.0	4	1.0	5.40573761506	1.8379507891204	1.35292680373	15.0784210526	0.1218927885557693	0.05903537442713324	2.4366666666666665	4.478473422823375	0.9824764124505495	20.763857270748254	0.0885168283115523	0.025659414182916233	1.6731709756633597	3.0752059150538216
414	105+14209_AM	105+14209	AM	2016 TNC	3.0	4	1.0	706.667552284	282.66702091359997	0.975703694196	24.5976315789	11.49163568886573	2.6885518858870148	1.4595454545454545	412.5653655243498	0.9209254581889236	26.060741167040813	10.84646898957313	2.0433851865944153	1.4360523028745928	405.92462632967596
415	105+14210_AM	105+14210	AM	2016 TNC	3.0	4	1.0	156.05333936278797	134.20587185199764	2.2051559220200003	23.3997058824	5.735365757447479	1.1075770728895578	1.3181818181818181	176.90774016854235	2.110028908009288	24.45464126303471	5.487950954114439	0.8601622695565182	1.3745501562196467	184.47270211975726
416	105+14211_AM	105+14211	AM	2016 TNC	3.0	4	1.0	182.80708750245472	153.55795350206196	2.7133011745399997	18.5751587302	8.266844753910782	1.8418257789250296	1.486318407960199	228.236012978811	2.5621251336197375	19.67117036504596	7.806243891564364	1.381224916578612	1.4132144037051773	217.01031169260384
417	105+14213_AM	105+14213	AM	2016 TNC	3.0	2	1.0	4184.20088208	334.73607056640003	0.322721478092	14.873506493499999	22.5055248883118	9.768231487797609	2.6926229508196724	901.3180260742821	0.2995276648754736	16.02523093149197	20.88806532632199	8.150771925807799	2.157215670269634	722.0978968303201
418	105+14215_AM	105+14215	AM	2016 TNC	3.0	3	4.0	321.3594329462887	134.97096183744125	2.06976093947	12.175319148900002	11.085620030707616	4.482344011256725	2.2711111111111113	306.5340511063666	2.015466047079899	12.50331159709236	10.794817100201573	4.191541080750681	2.14800938605377	289.918892871529
419	105+14216_AM	105+14216	AM	2016 TNC	3.0	3	4.0	679.817536688	163.15620880512	0.989126039342	14.5583064516	11.20708712565727	3.851081318394121	1.7360676268002504	283.2502122180308	1.081657471439468	13.312902078729696	12.255495296235832	4.899489488972681	2.204129598403487	359.6174289906647
420	105+14217_AM	105+14217	AM	2016 TNC	3.0	3	4.0	1247.6878275939998	598.8901572451199	1.6955523862600002	16.9856149733	35.2586678897427	4.765279027897798	1.2275	735.1376680183847	1.999394195946477	14.404363110780464	41.576996680741864	11.08360781889696	1.678098028332507	1004.9963920607809
421	105+14218_AM	105+14218	AM	2016 TNC	3.0	3	4.0	1878.359847704	450.80636344896	0.929419516194	15.4935416667	29.096405014854785	6.119526143871631	1.402831402831403	632.4053232424279	1.0811640608120723	13.318977685203508	33.84691934350004	10.870040472516882	1.864248724001954	840.4151878316848
422	105+14219_AM	105+14219	AM	2016 TNC	3.0	3	4.0	2248.0129668832	674.40389006496	1.4375661670500002	12.5211627907	53.86112307134968	15.759208378502997	1.77	1193.6948854149794	1.6211641886524748	11.103132012163277	60.739968625624094	22.638053932777414	2.0757188531984623	1399.8728692782206
423	105+14220_AM	105+14220	AM	2016 TNC	3.0	3	7.0	1891.095986032	567.3287958095999	1.58685507326	11.3431908832	50.01492099094169	16.681854257087465	1.891111111111111	1072.881789408821	1.606168366078219	11.206795240246574	50.623642499701596	17.290575765847375	1.9432581107597449	1102.466283924564
424	105+14221_AM	105+14221	AM	2016 TNC	3.0	3	7.0	1336.531820739977	481.1514554663917	1.18786811434	18.183836858	26.46039222763006	6.980576216833967	1.9855305466237942	955.3409123810189	1.3726867475817313	15.735563877230417	30.57732530085081	11.097509290054719	2.0325223517036632	977.9510877901909
425	105+14223_AM	105+14223	AM	2016 TNC	3.0	3	4.0	303.396754660342	142.59647469036074	2.18384391836	12.9130107527	11.042852625252483	3.498065604616132	1.637214137214137	233.4609642799565	2.3197902464064373	12.156271474838865	11.73028053754047	4.1854935169041205	2.006249133447908	286.08405378026276
426	105+14224_AM	105+14224	AM	2016 TNC	3.0	3	4.0	763.1691190128001	228.95073570384002	1.41349305447	12.734409937899999	17.97890415184303	6.69498420587308	2.029	464.5410427430914	1.4559288540536675	12.363241479749187	18.51866568155755	7.234745735587601	2.1594376475212953	494.40483810657014
427	105+14225_AM	105+14225	AM	2016 TNC	3.0	3	4.0	718.955442904	345.09861259392	2.2002993785900005	13.089127907	26.3652869042595	6.195876466255643	1.4258333333333333	492.0531051234976	2.314246855735057	12.444653399281588	27.73067288590312	7.561262447899267	1.697235236743416	585.7135254456662
428	105+14226_AM	105+14226	AM	2016 TNC	3.0	3	4.0	1238.1485438079999	297.15565051391997	1.11122086132	12.95872	22.93094152154049	6.208620164537192	1.6154545454545455	480.04144633021434	1.1415038290752912	12.61493797323934	23.555855062013798	6.833533705010497	1.7541836102429054	521.2655718225872
429	105+14227_AM	105+14227	AM	2016 TNC	3.0	4	7.0	1180.3734215260229	424.93443174936823	1.9109407254599997	11.3033333333	37.59372737407734	15.576399304082374	2.1444444444444444	911.2482814180896	1.7992280812946662	12.005148332532327	35.396016773724774	13.378688703729809	1.946900297963696	827.3049717878788
430	105+14229_AM	105+14229	AM	2016 TNC	3.0	4	4.0	93.905731948	45.07475133504	2.71674813481	10.6009090909	4.25197036862828	1.9309224111126142	2.157777777777778	97.26129676960853	2.5352529058318356	11.35981342679913	3.9679129965905404	1.6468650390748745	2.0886951956389024	94.14741655811625
431	105+14230_AM	105+14230	AM	2016 TNC	3.0	4	4.0	267.35176319833636	72.18497606355082	1.20933521923	13.395789473699999	5.388631719316452	1.6619938223833646	1.937	139.82229863509795	1.328054342442984	12.198296020176222	5.917627834588983	2.190989937655895	1.9196084034408327	138.5668866537675
432	105+14231_AM	105+14231	AM	2016 TNC	3.0	4	4.0	629.6069404158841	321.0995396121009	2.3493405692	13.0249315068	24.65268546281539	7.963520202275409	1.924	617.795514213682	2.427854360055574	12.603721418981474	25.47656592349924	8.787400662959255	1.8349430103374524	589.1993558337984
433	105+14232_AM	105+14232	AM	2016 TNC	3.0	4	4.0	659.1693999080001	158.20065597792	0.9490959421780001	15.1723333333	10.426916711009836	3.222879553545716	1.5352348993288591	242.8751681540215	0.9652660478959848	14.918166894389428	10.604564025719386	3.4005268682552643	1.7601898371703903	278.46318688602395
434	105+14233_AM	105+14233	AM	2016 TNC	3.0	4	4.0	884.7822590848001	265.43467772544	1.53812754912	11.7025405405	22.681799461182674	7.693957692359643	1.9677777777777778	522.3164602797269	1.7298367653127968	10.405606101651538	25.508814684356658	10.52097291553363	2.078120631488948	551.6052800938568
435	105+14234_AM	105+14234	AM	2016 TNC	3.0	4	7.0	1114.5621237376001	668.73727424256	2.64078931341	13.6322878229	49.055395758296804	12.789816894758179	1.5366666666666668	1027.6262780860673	2.8701262097506066	12.543002421878912	53.31556606224308	17.04998719870445	1.7576069881254373	1175.3773064286804
436	105+14235_AM	105+14235	AM	2016 TNC	3.0	4	5.0	1500.282144576	180.03385734912	0.62631792284	11.4957591623	15.660893274413015	6.659200406957015	2.089864158829676	376.2463058497806	0.5407362049202291	13.315180183028735	13.520947886126812	4.519255018670814	1.801307666181066	324.29636741511837
437	105+14236_AM	105+14236	AM	2016 TNC	2.0	3	5.0	1044.352837528	125.32234050336	0.608902398654	11.8245551601	10.59848246353184	3.1120821945090515	1.8599999999999999	233.09955333624958	0.6237494393816908	11.543096547128286	10.856908282079468	3.37050801305668	1.8249849012878023	228.71137921268078
438	105+14238_AM	105+14238	AM	2016 TNC	3.0	4	4.0	83.96678894968397	42.823062364338824	2.2009025417299997	13.903387096800001	3.0800453203377653	0.4720634467510732	1.2630769230769232	54.088821847880276	2.2738684677187426	13.457242771258196	3.1821572288046824	0.5741753552179906	1.4201156972051603	60.81370306599309
439	105+14239_AM	105+14239	AM	2016 TNC	3.0	4	4.0	124.12795950799999	29.790710281919996	1.0392638547700002	13.855961538499999	2.1500283613836424	0.6152158790590616	1.7645454545454546	52.56706241564247	1.033597446959971	13.93192295738873	2.138305700730324	0.6034932184057429	1.6527804228456568	49.23750273662419
440	105+14240_AM	105+14240	AM	2016 TNC	3.0	4	4.0	202.94133931200003	60.8824017936	1.69301253072	10.6319354839	5.726370507605256	2.5487921258940975	2.4896049896049894	151.57313128448232	1.6153118333611973	11.143359212905022	5.463559114480727	2.2859807327695676	2.1025029269921913	128.00542797335865
441	105+14241_AM	105+14241	AM	2016 TNC	3.0	4	7.0	65.9836077	15.836065847999997	1.2310880829000002	11.696969697	1.3538605517703113	0.40160163126537235	1.5118181818181817	23.94125227747636	1.16102547703721	12.402828606954412	1.276810826775477	0.3245519062705378	1.581887553071596	25.050875454573383
442	105+14242_AM	105+14242	AM	2016 TNC	3.0	4	7.0	332.377778804	79.77066691296	0.9664291528010001	14.900212766	5.353659586323799	0.6695335197985138	1.31	104.4995736559776	0.9767098537234026	14.743375368953714	5.410610861942739	0.7264847954174536	1.3338201757818318	106.39972496407825
443	105+14244_AM	105+14244	AM	2016 TNC	3.0	2	1.0	781.6693573121134	656.6022601421753	2.08190723474	24.208571428600003	27.12271816937759	4.4499881921278	1.3182811361981062	865.5863735304713	2.3336774377868643	21.596815045611734	30.402735716143965	7.730005738894178	1.640473604371651	1077.1386763340067
444	105+14245_AM	105+14245	AM	2016 TNC	3.0	2	1.0	690.6947027150229	248.65009297740824	0.8190866835070001	26.370835266799997	9.428980556045024	2.046258080466282	1.4909251881363434	370.71868665246166	0.9155043159376784	23.593553437131348	10.538899688848254	3.1561772132695105	1.786215556958434	444.1426643154076
445	105+14246_AM	105+14246	AM	2016 TNC	3.0	2	1.0	1942.2741660512002	582.68224981536	1.0538733779	17.0798507463	34.11518393640473	15.78031138086967	2.889090909090909	1683.4219908301948	1.0323677877900528	17.435646688019837	33.419021401467454	15.084148845932392	2.4907686973945693	1451.3267083675414
446	105+14247_AM	105+14247	AM	2016 TNC	3.0	2	1.0	1737.7389440620227	625.5860198623282	0.8864246486399999	24.367553444200002	25.67291054863705	6.892183443805968	1.6655000000000002	1041.9135160807077	0.9588162479519396	22.527778441529595	27.769538904425236	8.988811799594155	1.8737815525210033	1172.2115435330684
447	105+14248_AM	105+14248	AM	2016 TNC	2.0	2	1.0	2108.6448244639873	695.8527920731159	1.0417715614799998	19.0060861057	36.6121035231428	12.608902692746703	2.0707142857142857	1440.9123172999737	1.0661227761593237	18.571969798196154	37.46790456985893	13.464703739462832	2.017144168272789	1403.6354015066233
448	105+14249_AM	105+14249	AM	2016 TNC	2.0	2	1.0	3182.367305914	1050.1812109516202	0.878330357609	22.542770870300004	46.58616356411056	13.373601547944585	1.7409976874793527	1828.363059701037	1.0117444593923568	19.57015906159909	53.66237482516452	20.44981280899854	2.114041487368697	2220.126649206822
449	105+14250_AM	105+14250	AM	2016 TNC	2.0	2	1.0	2677.380535893184	1686.749737612706	2.04688630782	18.4670735524	91.33822599572554	33.65184646052936	2.0841054882394867	3515.3643854451548	2.2496530517631625	16.80259094635695	100.38628822172322	42.699908686527046	2.338661269804719	3944.7362832081076
450	105+14251_AM	105+14251	AM	2016 TNC	2.0	2	5.0	1630.5119794459936	717.4252709562372	2.0026241220700003	13.1827034884	54.42171035604419	19.896913871050344	1.9790476190476192	1419.8187743305343	2.020475028082508	13.0662342434662	54.906812291000165	20.382015806006322	2.0690147979607514	1484.3635020394565
451	105+14252_AM	105+14252	AM	2016 TNC	1.0	3	5.0	819.490196752	368.7705885384	1.89677999366	14.2346503497	25.90654350332818	7.2251560393112175	1.60357432981316	591.3510493702693	1.9415235997202718	13.906604073156808	26.517659278890278	7.836271814873318	1.7725439425955885	653.662072921151
452	105+14253_AM	105+14253	AM	2016 TNC	1.0	4	5.0	216.19779392	77.83120581120001	1.57216416319	13.7390232558	5.664973729362682	1.7966235399440216	1.6766666666666667	130.496988410112	1.5194107051493444	14.216037788069233	5.4748873751953315	1.6065371857766706	1.6828070652620588	130.97490303695278
453	105+14254_AM	105+14254	AM	2016 TNC	1.0	4	5.0	110.57156703999999	11.057156704	0.31069475921100004	19.311558441600003	0.5725667732845957	0.1414885392104678	1.5088235294117647	16.683298203388237	0.3252366006578376	18.44810820142672	0.5993653432249967	0.16828710915086867	1.648958227119263	18.232789515607717
454	105+14255_AM	105+14255	AM	2016 TNC	1.0	4	5.0	51.727812672	18.62201256192	1.55970755483	13.84875	1.3446710036558234	0.47366948064349285	2.138	39.813862857384954	1.4894838635540815	14.501667677325413	1.2841290378648722	0.4131275148525417	1.7633124812658854	32.83642717672364
455	105+14258_AM	105+14258	AM	2016 TNC	3.0	4	1.0	146.9309419718591	123.42199125636165	3.49494365791	14.4208333333	8.558589396588188	1.4367203108289333	1.333076923076923	164.53100834405748	3.605555540555225	13.978428409464698	8.829461198427248	1.7075921126679936	1.4462514660891428	178.4992358021544
456	105+14259_AM	105+14259	AM	2016 TNC	3.0	4	1.0	124.9399208529977	44.978371507079174	1.60522859847	13.4560273973	3.3426189007301708	1.3655476256927854	2.0681818181818183	93.0234501623683	1.5781259969244104	13.68712006651938	3.2861822858632324	1.309111010825847	2.022592123121405	90.97289992104658
457	105+14260_AM	105+14260	AM	2016 TNC	3.0	4	1.0	138.8799942464	41.66399827392	1.32192413402	13.616515151500002	3.059813602114582	1.224395175951215	1.8916666666666666	78.814396734832	1.3814599198580246	13.029693978997157	3.197619095358578	1.3622006691952109	2.1343785252890886	88.9267431935365
458	105+14261_AM	105+14261	AM	2016 TNC	3.0	4	1.0	154.2807455089977	55.54106838323917	1.67864775597	12.8675	4.316383787300961	1.4666624746549448	2.1655555555555552	120.2772691988146	1.6942695106813666	12.748857170494293	4.3565527200181	1.5068314073720837	1.83801153436836	102.08512431953544
459	105+14262_AM	105+14262	AM	2016 TNC	2.0	4	1.0	200.16915792851773	66.05582211641085	1.66492486216	11.892428571400002	5.554443461213678	2.1014470097609808	2.1255555555555556	140.40531967632663	1.6593377267820235	11.932471419424914	5.535803924816308	2.0828074733636113	1.9407292426957268	128.19646563162567
460	105+14263_AM	105+14263	AM	2016 TNC	2.0	4	1.0	276.81937860799997	124.56872037359999	2.16093566286	12.494587628900002	9.969814456746196	2.9950820730106447	1.7373540856031129	216.41997527942567	2.2564655500001773	11.965615872131476	10.4105565233568	3.4358241396212486	1.7883696215269853	222.77491530863588
461	105+14264_AM	105+14264	AM	2016 TNC	2.0	4	1.0	301.474670264	72.35392086336	1.26900198282	11.3475	6.376199238917028	2.244050703031794	1.9455555555555557	140.76857270193707	1.2466550121690676	11.550910123038205	6.2639151454438755	2.1317666095586416	1.8203253532592514	131.70767655528772
462	105+14266_AM	105+14266	AM	2016 TNC	3.0	4	1.0	110.19522036000001	28.6507572936	1.03650433831	15.0505882353	1.9036303994027743	0.20831931694109457	1.2999999999999998	37.24598448168	1.0932306707690587	14.269632582687986	2.007813244495117	0.31250216203343756	1.3725139339024672	39.323563602323745
463	105+14267_AM	105+14267	AM	2016 TNC	3.0	4	1.0	109.75476008	28.5362376208	1.63768253122	9.5256557377	2.9957242216876367	1.343365355399122	2.467142857142857	70.402974815888	1.5830222922264636	9.854567479311466	2.895737198076786	1.2433783317882712	2.1488379318439805	61.31974983168827
464	105+14268_AM	105+14268	AM	2016 TNC	3.0	4	1.0	113.63805913599894	29.545895375359727	1.32140399174	11.805625	2.5026964159315863	1.137359291377137	2.4044444444444446	71.0414639914205	1.1387626527251415	13.699079402251268	2.156779627870778	0.7914425033163284	1.9081915318893583	56.37922735735039
465	105+14269_AM	105+14269	AM	2016 TNC	3.0	4	2.0	0.700128	0.15402816	1.65	8.0	0.01925352	0.012327793381296305	2.78	0.42819828479999994	1.0237581497270114	12.893670251631036	0.01194602909753455	0.005020302478830857	2.1101533266151145	0.3250230342164051
466	105+14271_AM	105+14271	AM	2016 TNC	3.0	3	1.0	1864.5942175359999	484.79449655935997	0.873461898593	17.8599662162	27.144200089242062	11.850998305027968	2.2642857142857142	1097.7132529236935	0.7875474712683611	19.808329744079916	24.474274349368088	9.18107256515399	2.086695720099716	1011.618601098313
467	105+14272_AM	105+14272	AM	2016 TNC	3.0	3	1.0	1569.547874552	408.08244738352	1.11034392556	14.049700854700001	29.045632473073702	15.613030518382267	2.86711966779917	1170.02121097691	1.0023285774571233	15.56375858261641	26.220044805842626	12.78744285115119	2.734125284972706	1115.7485377448259
468	105+14273_AM	105+14273	AM	2016 TNC	3.0	3	1.0	754.9924912480001	196.29804772448003	1.0583062456399999	14.740534759400001	13.316887814984359	6.0787592115749955	2.712	532.3603054287898	0.9971703829844799	15.64426728490471	12.547602527469582	5.309473924060219	2.326482758792307	456.68402361559225
469	105+14274_AM	105+14274	AM	2016 TNC	3.0	3	1.0	501.7933470502696	65.21306338265303	0.448750168895	17.3762608696	3.7529974873199308	1.2076007901043737	1.83	119.33990599025505	0.42196997860569985	18.479039731132833	3.5290287986547466	0.9836321014391894	1.716659202364408	111.94860537020475
470	105+14275_AM	105+14275	AM	2016 TNC	3.0	3	2.0	163.7027625600021	21.281359132800272	0.41122756700900004	18.9676	1.121984812670028	0.28248346620931836	1.4220801077078424	30.263797487741886	0.3829074390649431	20.370458247161604	1.044716759661781	0.20521541320107117	1.4819922796001668	31.538809934208505
471	105+14277_AM	105+14277	AM	2016 TNC	3.0	4	2.0	91.13170471089552	44.6545353083388	1.14414009879	25.696153846199998	1.7377906271804184	0.14469268538721425	1.1494300008201428	51.327262556086964	1.1729486138820955	25.065036653818222	1.781546778689289	0.18844883689608477	1.2853140152608724	57.395100076769346
472	105+14278_AM	105+14278	AM	2016 TNC	3.0	4	2.0	43.47247897180211	28.257111331671375	1.6395816266299998	23.7865558912	1.1879446297704297	0.179122375876085	1.2679945676776823	35.82986366682278	1.66103162846544	23.479384336606838	1.2034860423327012	0.19466378843835655	1.383958957777777	39.10668234839053
473	105+14279_AM	105+14279	AM	2016 TNC	3.0	4	2.0	88.58433503644672	50.84386493751896	1.5983075635799997	21.5462910798	2.3597502117242923	0.26482376188669965	1.178727537639631	59.93106372188369	1.645222480724183	20.9318802797063	2.429015657366084	0.334089207528491	1.3396082086010253	68.11085882730225
474	105+14281_AM	105+14281	AM	2016 TNC	3.0	4	2.0	46.15859930883024	15.284958575126046	1.2843067397799999	15.470136054400001	0.9880300031855853	0.297964153292739	1.582142857142857	24.182988031360136	1.3878397275222722	14.316062298829927	1.0676789647929452	0.37761311490009875	1.8634080940277389	28.48211552576857
475	105+14283_AM	105+14283	AM	2016 TNC	3.0	4	1.0	198.685803744	59.6057411232	1.4218953293799999	12.6591596639	4.708506939295082	2.036801823957364	2.39480463718334	142.74410524458906	1.3074108423010506	13.767669211248007	4.329399567103405	1.6576944517656877	1.9646707958665584	117.10565885073339
476	105+14284_AM	105+14284	AM	2016 TNC	3.0	4	1.0	457.11900054097714	164.56284019475177	1.6267260988499999	13.2782033898	12.39345680767058	5.0632634805064605	2.0899273878234963	343.924386741033	1.5925171544729364	13.563433172026828	12.132830833283826	4.802637506119709	2.012904844380396	331.2493382330128
477	105+14285_AM	105+14285	AM	2016 TNC	2.0	4	1.0	723.0577792349939	238.609067147548	1.40373762868	14.1052	16.91639020703262	6.245143912422106	2.0260964117433855	483.4449747570835	1.5037992653619467	13.166650932785483	18.122229287130406	7.450982992519893	2.0729010662622533	494.6129897099938
478	105+14286_AM	105+14286	AM	2016 TNC	2.0	3	1.0	1998.1265301964	899.15693858838	1.91560588526	14.094757281600002	63.79371567897278	27.375856683832705	2.077583305284416	1868.073444441863	2.145887151936528	12.582208703581735	71.46256748486616	35.044708489726084	2.753817844376528	2476.1144223796505
479	105+14287_AM	105+14287	AM	2016 TNC	2.0	3	2.0	2025.4952471616	607.64857414848	1.11571375474	16.1331702899	37.66454845697822	12.689267974091868	1.8572519083969465	1128.5564739719478	1.1279350006993207	15.958366385332475	38.07711638372817	13.101835900841818	1.953485024664363	1187.0323898577083
480	105+14288_AM	105+14288	AM	2016 TNC	2.0	3	2.0	2220.0446590451347	1554.0312613315941	3.35996608235	12.500126182999999	124.32124592823205	59.54295241722128	2.375247524752475	3691.2089068658356	3.434598725181003	12.228502762804293	127.08270926335523	62.30441575234446	2.7528928335723473	4278.081522467141
481	105+14289_AM	105+14289	AM	2016 TNC	1.0	2	2.0	2176.3955586654447	761.7384455329056	1.36224389294	15.415741710299999	49.41302597356236	13.139766662471617	1.6741071428571428	1275.2317726555339	1.5040026671269668	13.962741196540176	54.55507874926856	18.28181943817782	1.9176804353884946	1460.7709138816977
482	105+14290_AM	105+14290	AM	2016 TNC	1.0	2	2.0	2435.4113816720005	876.7480974019202	1.26841900223	17.0290731707	51.48536791266641	14.366481485818191	1.6885902201887333	1480.4682628419614	1.3913853702926793	15.524095955857591	56.47659611837837	19.357709691530154	1.9481065518860008	1707.9987129022663
483	105+14291_AM	105+14291	AM	2016 TNC	1.0	2	2.0	2569.343108477078	1644.37958942533	2.8111214314599997	13.6600289017	120.37892461689948	43.64632595017731	1.8719426974143953	3078.1843642020285	2.8367262859622513	13.536730769558284	121.47538555788147	44.74278689115928	2.0561777675385975	3381.136753170611
484	105+14292_AM	105+14292	AM	2016 TNC	0.0	3	3.0	1527.224917584	274.90048516511996	0.837721984076	12.8921052632	21.323164801479564	7.086992602352684	1.9903112760255617	547.1375354090359	0.9470551857064424	11.40377051200442	24.106104632300354	9.869932433173473	2.2533146994691227	619.4373041137583
485	105+14293_AM	105+14293	AM	2016 TNC	0.0	3	3.0	2189.551006384	197.05959057456002	0.555285162754	9.72473309609	20.2637531156354	10.230169074162863	3.565722585330429	702.659832767676	0.6159597936477981	8.76680597611812	22.477923101226956	12.44433905975442	3.297712411548834	649.8458576524582
486	105+14294_AM	105+14294	AM	2016 TNC	0.0	3	3.0	2068.4245982881616	599.8431335035668	1.6811796927200002	10.349875195	57.95655717607636	22.713129825710784	2.1275	1276.1662665288384	1.8060657508846696	9.634200743509428	62.26184708759383	27.018419737228253	2.3870896848254417	1431.8793564997347
487	105+14295_AM	105+14295	AM	2016 TNC	0.0	3	3.0	1338.9252495309536	254.3957974108812	1.1633646456	9.799163179919999	25.960971640091156	8.488732806926976	1.8714652956298201	476.0929062085386	1.240822736460894	9.187452538559512	27.68948153399305	10.217242700828871	2.0591292789190505	523.8338348827047
488	105+14296_AM	105+14296	AM	2016 TNC	0.0	3	3.0	1239.6329120529008	210.73759504899314	1.03631779256	9.84254065041	21.41089405005645	8.576692159124091	2.345714285714286	494.3301872434954	1.1115393166615595	9.176463528645192	22.96501199957434	10.130810108641985	2.428985257291847	511.87851153114366
489	105+14297_AM	105+14297	AM	2016 TNC	0.0	3	3.0	1366.9509344637713	123.02558410173941	0.6244536093909999	8.64755991285	14.22662408143837	7.448354984924366	3.285662563359884	404.2205560185681	0.6239484529629408	8.654561084905408	14.215115347248606	7.436846250734603	3.014458265350767	370.85548884509427
490	105+14298_AM	105+14298	AM	2016 TNC	0.0	3	3.0	1540.2784835072	231.04177252608	1.0071218522	8.93635658915	25.85413532022631	10.482094566650678	2.378164556962025	549.455354599206	1.06228787704908	8.472279684675513	27.270319338487333	11.8982785849117	2.4006995716408204	554.6618843344961
491	105+14299_AM	105+14299	AM	2016 TNC	0.0	4	3.0	706.4543183200001	148.35540684720002	1.54924739873	8.132981220660001	18.241208582980594	8.217194606822565	2.96	439.13200426771203	1.9192021515946156	6.56522815459069	22.597144128717524	12.573130152559502	2.866211337223001	425.2179490437755
492	105+14301_AM	105+14301	AM	2016 TNC	2.0	3	5.0	1364.4028021519998	191.01639230128	0.956075444069	8.78591752577	21.741200249274353	12.030148276666704	3.2362619282658773	618.1790780793317	0.8488002445919033	9.896321370687938	19.301757203141594	9.590705230533947	2.802258846182403	535.2773750921101
493	105+14302_AM	105+14302	AM	2016 TNC	2.0	2	5.0	2918.1100346079998	175.08660207647998	0.41858482156300003	8.600407407410001	20.357942802293156	12.517073922895865	3.7216666666666662	651.6139707279663	0.31388948272214307	11.469004850942211	15.266067488156667	7.425198608759375	2.724631992635831	477.0465574994764
494	105+14303_AM	105+14303	AM	2016 TNC	2.0	2	5.0	2973.389574732	594.6779149463999	0.6712087195	17.878194444400002	33.26275015050859	8.192011746351922	1.5947290574156245	948.3501507683613	0.9786074150818754	12.262322781394435	48.49635142933132	23.425613025174652	2.700659420958239	1606.0225134357972
495	105+14304_AM	105+14304	AM	2016 TNC	2.0	2	5.0	2985.0326482144	597.0065296428801	0.601389747107	19.9537821483	29.919467156929944	7.676302863223053	1.6965865992414664	1012.8732778517636	0.8585580657964874	13.976923027177616	42.713730946505365	20.470566652798478	2.6739646999944378	1596.3743859312442
496	105+14305_AM	105+14305	AM	2016 TNC	2.0	2	2.0	3017.6001595837715	543.1680287250789	0.629127294661	17.1666371681	31.640910412792334	8.398803920483331	1.815850815850816	986.312108104514	0.8449711825409063	12.781500982700265	42.49641958798545	19.254313095676444	2.5014110799467004	1358.68652532572
497	105+14306_AM	105+14306	AM	2016 TNC	2.0	2	2.0	2917.0518239999997	554.2398465599999	0.602329234467	18.926526138299998	29.2837598675081	7.290115162743882	1.5613382899628252	865.3558942572489	0.6238831736810277	18.272651805526124	30.331659162485842	8.338014457721625	1.7043308159007091	944.6080498922885
498	105+14308_AM	105+14308	AM	2016 TNC	2.0	3	1.0	1470.4364126128	294.08728252256003	0.8114300260899999	14.7887058824	19.885937610834837	7.2424602882924045	2.1791268502904253	640.8534936738566	0.7464733768429899	16.07559006424422	18.294027239266146	5.6505499167237145	1.819331842843333	535.0423576685571
499	105+14309_AM	105+14309	AM	2016 TNC	2.0	3	1.0	993.2196687269751	218.50832711993453	0.971497946164	13.5872649573	16.08184780429908	6.560787799070036	2.0863636363636364	455.88782794568164	0.9320928391268614	14.161679444254835	15.429549015006115	5.908489009777072	2.122671199650342	463.8213328612608
500	105+14310_AM	105+14310	AM	2016 TNC	2.0	3	2.0	575.9273542624229	172.77820627872686	1.4291891399899999	12.5945541401	13.718485335583804	5.383791352042859	2.073	358.1692216158008	1.3167474906320489	13.67004693615164	12.639181641856673	4.30448765831573	1.9393123635413847	335.0709115868387
501	105+14311_AM	105+14311	AM	2016 TNC	2.0	4	2.0	389.1776027555673	241.29011370845174	2.82018919561	13.1906043956	18.292574507744188	6.069164492138971	1.7945454545454544	433.00607678225794	2.747096796478767	13.541568701795663	17.818475763185084	5.595065747579866	1.7406459038821973	420.00064807388617
502	105+14312_AM	105+14312	AM	2016 TNC	3.0	4	2.0	137.27191150790384	64.5177984087148	1.25956730832	22.3886407767	2.881720201432528	0.6638515727393048	1.3222727272727273	85.31012525952333	1.191289320355452	23.67183145030277	2.7255093694024084	0.5076407407091854	1.4317400523389219	92.37271607048534
503	105+14314_AM	105+14314	AM	2016 TNC	2.0	3	5.0	1414.5543111940126	311.20194846268276	0.8607444692309999	15.3355617978	20.292829996451882	5.229812161850811	1.7216666666666667	535.7860212699188	0.841544974690797	15.685436188184692	19.840184533542054	4.777166698940979	1.6009994411847195	498.234145584351
504	105+14315_AM	105+14315	AM	2016 TNC	2.0	3	5.0	1309.4985028170993	445.22949095781377	1.5963192125299999	12.779398907100001	34.83962698043676	16.24966911164322	2.2217068645640077	989.1694163673136	1.4238848398006447	14.327001334501297	31.076251098381825	12.486293229588286	2.2142434971231446	985.8465050807871
505	105+14316_AM	105+14316	AM	2016 TNC	2.0	3	5.0	1521.192238504	212.96691339056002	0.788555029659	10.652395437300001	19.99239651250937	10.808829742746234	3.865	823.1171202545146	0.6476062192377283	12.970845168669488	16.418892571855867	7.23532580209273	2.4262069280470704	516.7018007129772
506	105+14317_AM	105+14317	AM	2016 TNC	2.0	3	1.0	2715.0019380064	543.0003876012801	1.0227609522299999	11.732946954800001	46.279966123695345	19.425347547965327	2.5275	1372.4334796622352	1.0036718072731443	11.956099506872231	45.416181697816214	18.561563122086195	2.249490801450099	1221.4743770929178
507	105+14318_AM	105+14318	AM	2016 TNC	2.0	2	1.0	1955.2497111087478	371.49744511066206	0.73240425667	15.565174418599998	23.86722018781391	6.580228791328639	1.7908333333333333	665.2900079523439	0.7475536496676435	15.249741613954196	24.3609009591825	7.073909562697228	1.7551269732038324	652.0251863900331
508	105+14319_AM	105+14319	AM	2016 TNC	2.0	3	1.0	1789.2547775104395	483.0987899278187	1.19619172851	13.5429794521	35.67152941758314	14.667234203328853	2.090909090909091	1010.1156516672572	1.032041619965519	15.697041365968603	30.776423318548634	9.77212810429435	1.8507600174296988	894.0999248670761
509	105+14321_AM	105+14321	AM	2016 TNC	2.0	3	5.0	1479.9250276568864	414.37900774392824	1.42208750192	11.8136190476	35.076381426824476	13.243978489848587	1.8980000000000001	786.4913566979759	1.252462686153546	13.413573263084345	30.89251459075008	9.060111653774188	1.7649289499020133	731.3495069989295
510	105+14322_AM	105+14322	AM	2016 TNC	1.0	3	8.0	1288.5211862400063	566.9493219456027	1.6918657393399998	15.604075067	36.3334141568867	10.9324588726871	1.7364244593122762	984.4646698168548	1.679676578307372	15.717311499695711	36.0716476196695	10.670692335469898	1.7735985740500628	1005.540508961371
511	105+14324_AM	105+14324	AM	2016 TNC	1.0	4	8.0	670.422828704	80.45073944448	0.567925898349	12.6777102804	6.345841454423282	2.6706135218286993	2.8863396624472575	232.2081601318127	0.560547807769683	12.844577929307189	6.263400781812949	2.588172849218366	2.0812692201247702	167.439647742074
512	105+14325_AM	105+14325	AM	2016 TNC	1.0	4	9.0	418.23498421702294	100.3763962120855	1.41781102351	10.1565016502	9.882969517340433	3.999241720618608	2.437142857142857	244.63161705402547	1.387560337799256	10.377927076554494	9.672104599660647	3.7883768029388216	1.9971747579895223	200.46920481273224
513	105+14326_AM	105+14326	AM	2016 TNC	1.0	4	9.0	321.87413111602467	125.53091113524962	2.13426845192	10.9639440994	11.449430058834885	3.1962472097142998	1.5210000000000001	190.93251583671469	2.2337015608566686	10.475884697428263	11.98284581788747	3.729662968766886	1.7326875461445803	217.50584638022903
514	105+14327_AM	105+14327	AM	2016 TNC	1.0	4	10.0	194.33499390870995	33.03694896448069	0.792557830982	12.8697233202	2.567028687603122	0.8328056448486892	2.0116156282998943	66.45764284829536	0.8326885827997758	12.249477428529415	2.697008844437446	0.9627858016830129	1.8743727914484636	61.92355825149411
515	105+14328_AM	105+14328	AM	2016 TNC	1.0	4	10.0	282.59451755798943	183.68643641269313	2.9357373181	13.2845673077	13.827054518090922	4.554644805166957	1.6508333333333332	303.23569211128756	3.32910741666372	11.714851796246343	15.679791738513474	6.407382025589509	2.062830514893647	378.91398620417493
516	105+14330_AM	105+14330	AM	2016 TNC	2.0	3	7.0	1633.467790621768	865.7379290295371	2.9992996218	10.6024752475	81.65432211057251	34.138519199963525	2.2775	1971.7181333647707	3.4112525304546057	9.322089090766355	92.86951890291	45.35371599230102	2.7389417368547058	2371.2057469971564
517	105+14331_AM	105+14331	AM	2016 TNC	2.0	4	5.0	629.5326088230229	169.9738043822162	1.2744462079899999	12.711403508800002	13.371757435342557	2.9948463008970108	1.489090909090909	253.10644688915465	1.279833832221022	12.65789322969103	13.428285520967783	3.0513743865222365	1.5189246491068429	258.1774011786129
518	105+14333_AM	105+14333	AM	2016 TNC	2.0	4	8.0	1557.2832622988174	575.8833503981027	2.55705616871	8.67716566866	66.36767953816707	34.17744195294379	2.981666666666667	1717.092189770343	2.0234775705718806	10.965280921660609	52.51879587147773	20.328558286254452	1.980004723484619	1140.2517539643914
519	105+14334_AM	105+14334	AM	2016 TNC	2.0	4	8.0	1228.625131936	294.87003166463995	0.829069001571	17.368879999999997	16.976916857320294	3.700463382997964	1.4806666666666668	436.60422688477695	0.8037724292054061	17.91551871745036	16.458916781316855	3.182463306994524	1.4461712954707358	426.4325756879492
520	105+14335_AM	105+14335	AM	2016 TNC	2.0	4	5.0	267.13084722741985	90.82448805732275	1.50742629129	13.533	6.711334372086418	2.0986127846317633	1.969	178.8334169848685	1.5292223116873354	13.340114020106569	6.80837419533519	2.1956526078805347	1.7656197925904977	160.36151376590834
521	105+14336_AM	105+14336	AM	2016 TNC	2.0	4	5.0	154.57339016	10.820137311200002	0.38136272188299997	11.0131372549	0.9824754800350087	0.3448716314081839	1.6969999999999998	18.3617730171064	0.41663697924503473	10.080718249279247	1.0733498391321097	0.43574599050528473	2.0522222094252442	22.20532609907539
522	105+14338_AM	105+14338	AM	2016 TNC	1.0	4	8.0	257.61615816	30.913938979199997	1.02258702764	7.04096551724	4.390582357414508	2.72675356413274	4.247828074988568	131.3170979043292	0.7878847714330869	9.13839213683987	3.382864131489359	1.7190353382075905	2.54692324381813	78.73542974409979
523	105+14339_AM	105+14339	AM	2016 TNC	1.0	3	8.0	633.6282344940263	82.37167048422342	0.769051335015	10.1423658537	8.121543994013807	3.931733694709381	3.932	323.88540834396645	0.6929036101221253	11.256976996591545	7.31738818593699	3.1275778866325643	2.3501227615835663	193.58353771463467
524	105+14340_AM	105+14340	AM	2016 TNC	1.0	4	9.0	716.5902186450228	171.98165247480546	1.42629257764	10.0961052632	17.03445516771368	7.121967993375647	3.1283808150018033	538.0241021344888	1.3761444160968974	10.46401804313688	16.435527133633382	6.5230399592953505	2.016908276424033	346.8712182695169
525	105+14341_AM	105+14341	AM	2016 TNC	1.0	3	9.0	503.2429735429771	60.38915682515725	0.8333896903139999	8.63941573034	6.9899584312279694	3.208545981313146	2.737401439835448	165.3093648436341	0.7523600781663115	9.569885762078432	6.310332048524021	2.528919598609198	2.209033025425035	133.40164180434402
526	105+14342_AM	105+14342	AM	2016 TNC	1.0	3	9.0	493.6788164	29.620728984	0.24114479546	14.9287899543	1.9841346200618817	0.44219141423284414	1.7463636363636363	51.72856398024	0.2606245164601114	13.812975267624063	2.1444133801808354	0.602470174351798	1.7238826798010487	51.062661658598515
527	105+14343_AM	105+14343	AM	2016 TNC	1.0	3	10.0	411.63191157221894	177.00172197605414	1.91191265885	13.4943402778	13.116737708692487	3.2668923010140167	1.6841611996251171	298.0994324189028	1.9567177728617744	13.185345560727706	13.424124620840452	3.574279213161982	1.677094982137771	296.8486997557852
528	105+14344_AM	105+14344	AM	2016 TNC	1.0	3	10.0	547.057621643208	361.0580302845173	2.8537371714399997	13.8765406977	26.0193111633797	9.396013268139562	1.9493807215939685	703.8395636133292	2.8724415278726734	13.786181412482124	26.18985050912012	9.566552613879985	2.042743078736841	737.5487923860544
529	105+14345_AM	105+14345	AM	2016 TNC	2.0	3	6.0	468.784469961072	149.6922569479695	1.6367958571599999	11.7053082192	12.788407972220483	7.262669435934716	3.38625	506.89540509006173	1.4294977863160296	13.40274898177725	11.168772701144762	5.643034164858994	2.8669418276195766	429.15899271491094
530	105+14347_AM	105+14347	AM	2016 TNC	2.0	4	8.0	770.115907176	77.0115907176	0.49810776303800003	12.045586206900001	6.393345196723624	2.435915046801001	2.4325	187.330694420562	0.5025451708523923	11.939225263717283	6.450300502465132	2.4928703525425098	1.9777951056012644	152.31314719583705
531	105+14348_AM	105+14348	AM	2016 TNC	1.0	4	8.0	811.1026475196077	296.62023819792057	2.10121578597	10.4425257732	28.405028116837673	12.336759525459607	2.452178533475027	727.36578070319	1.8409881674505917	11.91859914579754	24.887172944524096	8.818904353146031	1.8656493521342612	553.3893552238608
532	105+14349_AM	105+14349	AM	2016 TNC	1.0	4	8.0	2125.6826601201487	265.13639819678616	0.460184994675	16.2625902335	16.303454393802173	5.577871942461772	2.247272727272727	595.8337966749594	0.602243208755559	12.426541123583771	21.336299100446848	10.610716649106443	2.4841244619364375	658.6318125103564
533	105+14350_AM	105+14350	AM	2016 TNC	1.0	4	9.0	2161.564467090229	518.7754721016549	1.12962515115	12.7475915222	40.69595979762115	15.524903412286566	2.57625	1336.4953100018886	1.290674105220414	11.156960492006501	46.497921407298705	21.32686502196412	2.2823136275692355	1184.0083296262708
534	105+14351_AM	105+14351	AM	2016 TNC	1.0	4	9.0	2254.4099883999997	270.52919860799994	0.39989694014	18.0046388889	15.025527603036881	2.937538389109764	1.6708974167537702	452.0265391105748	0.6090737570976243	11.8212284080497	22.885032694553328	10.79704348062621	2.3473427838012606	635.0247621600267
535	105+14352_AM	105+14352	AM	2016 TNC	1.0	4	9.0	75.18458151200001	9.022149781440001	0.500638459969	14.3816358025	0.6273382183596906	0.20554533470201372	1.8142493638676847	16.368429501696493	0.535533613493986	13.444534233855062	0.6710645102692416	0.24927162661156474	1.9238330952057774	17.357110339437845
536	105+14354_AM	105+14354	AM	2016 TNC	2.0	4	9.0	529.8434992692391	95.42481421838997	0.79851987471	13.532537313399999	7.051509410873013	3.014926745118459	2.915638875185003	278.2242979924444	0.6858232675592684	15.7562458305866	6.056316666064441	2.0197340003098856	1.7989925684863306	171.6685316280723
537	105+14355_AM	105+14355	AM	2016 TNC	1.0	4	9.0	258.927073254	69.91030977858	1.49550070289	10.8324924012	6.453760334143459	3.1071681953896304	2.61125	182.55329640931703	1.3048397386378332	12.41531777451209	5.630972243183474	2.2843801044296455	2.0510885553519373	143.39223628795406
538	105+14356_AM	105+14356	AM	2016 TNC	1.0	4	8.0	132.52751187745952	90.11870807667248	3.2004924040400002	12.7480383795	7.069221584835502	1.9430152095937125	1.5181347150259066	136.81233920448204	3.019338533587009	13.512893485159854	6.669090389533726	1.5428840142919367	1.5282277331667151	137.7219089599261
539	105+14357_AM	105+14357	AM	2016 TNC	1.0	4	8.0	170.46648026301247	37.502625657862744	1.3693405335	9.63967667436	3.8904443504536785	1.7941544869625525	2.9203395364022198	109.52040042754888	1.1748299859325972	11.235668273755923	3.3378188768229053	1.2415290133317791	1.925589385430696	72.21465789256138
540	105+14358_AM	105+14358	AM	2016 TNC	1.0	4	8.0	222.77406750750305	64.60447957717588	1.48817589765	11.692166246900001	5.525449964768667	2.2559924962897147	2.6027397260273974	168.14864547484135	1.3817446103070292	12.592775734535811	5.130281118244444	1.8608236497654909	1.8936682774550637	122.3394535567915
541	105+14359_AM	105+14359	AM	2016 TNC	1.0	4	8.0	29.143978650667	5.24591615712006	1.00278867157	10.769966101700001	0.48708752725611343	0.26328564342008925	2.7249476865845152	14.29484709636064	0.8436163620933531	12.80202765769127	0.40977228743670074	0.18597040360067657	2.2592651593222963	11.851915602507262
542	105+14361_AM	105+14361	AM	2016 TNC	2.0	4	9.0	307.2089364692955	86.01850221140275	1.5413202025400001	10.8997468354	7.891789003015877	3.4805837614078428	2.8343023255813953	243.8024408608072	1.4397836428610342	11.668419823562001	7.371906694487105	2.9607014528790714	2.0351687209140126	175.0621651205197
543	105+14362_AM	105+14362	AM	2016 TNC	1.0	3	9.0	166.0119380550869	48.14346203597519	1.52591665148	11.402981927699999	4.2220063437120565	1.7905183620968117	2.2	105.91561647914543	2.2958685350661443	7.578831163126116	6.352359750433731	3.9208717688184858	4.064841940380081	195.69556363892815
544	105+14363_AM	105+14363	AM	2016 TNC	1.0	3	9.0	177.46005244297714	117.12363461236492	2.90026908168	13.653905511800001	8.578031722227966	3.5770225586052624	1.9516666666666669	228.5862935517989	4.272582125364359	9.268399960041254	12.636877467234765	7.635868303612061	3.8845658535252627	454.97447165596236
545	105+14364_AM	105+14364	AM	2016 TNC	1.0	3	9.0	262.40001004802497	57.72800221056549	1.16931612724	11.2886495726	5.113809392284893	2.684179669616052	2.64	152.4019258358929	0.9357386151780982	14.106503446464755	4.092297033750966	1.662667311082124	2.237090324784619	129.14275521440115
546	105+14365_AM	105+14365	AM	2016 TNC	1.0	3	9.0	312.516887396591	87.5047284710455	1.27412134248	13.1855573248	6.636407268623592	2.3803407087483257	1.869090909090909	163.55429248769957	1.1807412973149096	14.228349629342521	6.15002658429114	1.8939600244158732	1.8160621796220933	158.91402791436633
547	105+14367_AM	105+14367	AM	2016 TNC	2.0	3	1.0	1042.1112026327476	198.00112850022205	0.903872379563	12.6124	15.698925541548686	7.844854597476281	2.737242128121607	541.9770303464276	0.7901466142243173	14.427702143849999	13.723677306758281	5.869606362685875	2.3516983700998115	465.63893117189554
548	105+14368_AM	105+14368	AM	2016 TNC	2.0	3	2.0	1039.3333061956819	467.69998778805683	1.97663236934	13.659596199500001	34.23966425932577	13.851696177857992	2.168241965973535	1014.0867410073747	1.9088457702857065	14.144673404367696	33.065449757478106	12.677481676010323	2.1248837450260156	993.8081015997079
549	105+14369_AM	105+14369	AM	2016 TNC	1.0	3	5.0	530.6440008736116	244.09624040186137	1.7438041206400001	15.827465753399999	15.42231992193833	4.132022031017949	1.5442857142857143	376.9543369634459	1.8137715822309866	15.21691059138289	16.041116817765193	4.750818926844812	1.7747839234195952	433.2180832323882
550	105+14379_AM	105+14379	AM	2016 TNC	1.0	4	5.0	330.625900192	46.287626026880005	0.9543958627179999	8.80137931034	5.259133187510987	2.3661565608309862	2.611818478615736	120.89487698825988	0.9526282943813935	8.81770996047802	5.2493931229702975	2.3564164962902967	2.2360876292577925	103.5031879464174
551	105+14380_AM	105+14380	AM	2016 TNC	1.0	4	5.0	481.157042832	28.869422569919998	0.345812915698	10.4102531646	2.77317199817269	0.948303314864683	1.9775	57.089283132016796	0.37446438723162134	9.613731299295104	3.0029362867710647	1.1780676034630575	1.9995229465046696	57.72507288089484
552	105+14381_AM	105+14381	AM	2016 TNC	1.0	4	5.0	563.867472616	112.7734945232	1.1693074102299998	10.262485207100001	10.988906901959172	3.2594007660268076	1.82375	205.670660636686	1.1242475053911376	10.673806205889756	10.56544332432906	2.8359371883966955	1.617128623356268	182.36924594937804
553	105+14382_AM	105+14382	AM	2016 TNC	1.0	4	5.0	604.872812104	84.68219369456001	0.8471208727689999	9.915940298510002	8.54000640839633	3.180373896084958	1.975	167.24733254675604	0.7930558060034558	10.591940613020867	7.9949649255452435	2.6353324132338716	1.787122398406967	151.33744509778543
554	105+14383_AM	105+14383	AM	2016 TNC	1.0	4	5.0	685.614003792	47.99298026544	0.445015065075	9.43788273616	5.085142675230469	2.331672780479902	2.4899999999999998	119.5025208609456	0.3617543334681433	11.610088978712565	4.13373061597	1.3802607212194329	1.8002588256537073	86.39978629228257
555	105+14384_AM	105+14384	AM	2016 TNC	1.0	4	5.0	659.1981124175607	177.9834903527414	1.5926910678	10.1714640884	17.49831575930115	6.176210774975557	1.7466666666666668	310.8778298161217	1.5288041639000896	10.596517449738384	16.79641365165077	5.4743086673251735	1.7758965367316895	316.0802641128515
556	105+14385_AM	105+14385	AM	2016 TNC	1.0	4	5.0	423.3240545810146	139.69693801173483	2.1254491698900004	9.3156779661	14.995896006728112	5.368264165782944	1.9167767503302509	267.7678428732196	2.168623679516026	9.13021479338397	15.300509481218713	5.672877640273546	1.921409204456134	268.4149825300853
557	105+14386_AM	105+14386	AM	2016 TNC	1.0	4	2.0	480.3854576959771	172.93876477055176	2.3994551645900004	9.00204359673	19.211056124375723	5.979322017957051	1.8671428571428572	322.9013793644445	2.504738024559132	8.62365636174741	20.053995372272603	6.822261265853933	1.8199140052599285	314.73368005827945
558	105+14387_AM	105+14387	AM	2016 TNC	1.0	4	2.0	245.70465357297712	51.597977250325194	1.26660668301	9.94783950617	5.186852604369829	1.9003572381055907	1.9625	101.26103035376319	1.1356515809733776	11.094952194052706	4.6505813047111255	1.3640859384468875	1.6824737974275812	86.81224472393657
559	105+14388_AM	105+14388	AM	2016 TNC	1.0	4	2.0	319.18731508499997	60.64558986615	1.37892738613	8.26729537367	7.335602167933529	2.856607347687544	2.2566666666666664	136.85688113127847	1.3068984514919637	8.722942465029083	6.952423463674399	2.4734286434284147	1.870319818642032	113.42664863989671
560	105+14389_AM	105+14389	AM	2016 TNC	2.0	4	2.0	182.332495604	36.4664991208	1.14324013787	10.4964824121	3.474163790208302	1.0283892012882918	1.86375	67.964437736391	1.2213575691557208	9.825132543531176	3.7115528934832933	1.265778304563283	1.8225769733226096	66.46300159525927
561	105+14390_AM	105+14390	AM	2016 TNC	2.0	4	2.0	23.45281819778656	6.566789095380237	1.2633807132	13.297654321	0.493830636354492	0.1672871706470472	1.8281818181818181	12.005284428008778	1.1630693710625009	14.444538234768117	0.4546209085157132	0.12807744280826835	1.6514484564940914	10.844713715687924
562	105+14392_AM	105+14392	AM	2016 TNC	1.0	4	5.0	92.832387216	12.996534210240002	1.20804006497	6.953411764710001	1.8690873847289473	1.1627540037383155	3.6799999999999997	47.827245893683205	0.8398889407591601	10.001322308646422	1.2994815894498406	0.5931482084592088	2.2716870492427	29.524058450441917
563	105+14393_AM	105+14393	AM	2016 TNC	1.0	4	5.0	80.317022288	2.40951066864	0.15561559243599998	11.5669642857	0.20830968343404224	0.10035669648783592	2.922996333158722	7.04299084914154	0.1320885676073179	13.627220225077807	0.17681600714178244	0.06886302019557614	1.9888720134509559	4.792208334969596
564	105+14394_AM	105+14394	AM	2016 TNC	1.0	4	5.0	140.3656148866816	29.476779126203137	0.932194464065	13.5164930556	2.1808008190407393	0.75404481099504	1.8781818181818182	55.362750613396074	0.9059970454315801	13.907330121587618	2.1195138727920093	0.6927578647463102	1.7786922880499143	52.43011970832821
565	105+14395_AM	105+14395	AM	2016 TNC	1.0	3	5.0	203.734229944	28.52279219216	0.877904985931	9.56823361823	2.9809882712108404	1.9780771533431492	4.062857142857143	115.8840299921472	0.6526488459069056	12.870627218113833	2.2161151674113957	1.213204049543704	3.2366095461999014	92.31714149342108
566	105+14396_AM	105+14396	AM	2016 TNC	1.0	3	5.0	162.43293391999998	11.370305374399999	0.313309513684	13.4052743902	0.8481963922123418	0.3606189747851663	1.9433333333333334	22.096293444250666	0.2648312359453137	15.85915643601527	0.7169552441376178	0.22937782671044238	1.8597010763818262	21.14536914356174
567	105+14397_AM	105+14397	AM	2016 TNC	1.0	3	5.0	165.47084281374546	47.98654441598618	1.6599855424799999	10.4820190024	4.5779867795466345	2.1408844729966523	2.4070904645476774	115.50795349031394	1.359476699428717	12.79904246046429	3.749229254001979	1.3121269474519968	1.9775881177384769	94.89762004838393
568	105+14398_AM	105+14398	AM	2016 TNC	1.0	4	5.0	1076.0835141719376	355.1075596767394	2.49402659464	7.938969072160001	44.729681706641365	25.586417034111438	2.7400295420974894	973.0052041364132	2.1943957738410993	9.022984930991651	39.35588526331631	20.212620590786383	2.5794515624595586	915.9827496493665
569	105+14399_AM	105+14399	AM	2016 TNC	1.0	4	2.0	301.7309624110229	108.62314646796824	2.12891931512	10.1459927798	10.706014564109557	3.1152985286329984	1.59	172.71080288406952	2.2170558246966015	9.742650482405379	11.149239795077827	3.5585237596012695	1.7557703784907777	190.71730298692378
570	105+14400_AM	105+14400	AM	2016 TNC	1.0	4	2.0	151.4188092936	60.56752371744	2.27236284503	10.561693548400001	5.7346412712909975	1.1146928565374665	1.311	79.40402359356383	2.249537419449817	10.668860092076097	5.677037958574815	1.057089543821284	1.4316375121651532	86.7107389728397
571	105+14403_AM	105+14403	AM	2016 TNC	1.0	4	5.0	89.45748728182288	32.204695421456236	1.7745010269200001	12.1724358974	2.6457067174546256	1.1818569255705225	2.2	70.85032992720373	1.7012194685603255	12.696774519209578	2.53644698287208	1.0725971909879768	2.121137852126034	68.3105984746408
572	105+14404_AM	105+14404	AM	2016 TNC	1.0	4	5.0	86.74409708113393	32.09531592001955	1.25585475884	17.6772033898	1.8156331186770167	0.5948147116777153	1.877857142857143	60.27041825266529	1.4119036287498674	15.723452754106454	2.0412384240247294	0.8204200170254282	2.036349015172737	65.35726496538967
573	105+14405_AM	105+14405	AM	2016 TNC	1.0	4	5.0	289.1227468728264	132.99646356150015	2.0350906328200002	13.562049549500001	9.806516564934617	3.082731753935291	1.765756114979468	234.8393188043629	2.1677963329184915	12.731823364071422	10.445987173903905	3.7222023629045795	1.872193036982663	248.99505302315904
574	105+14406_AM	105+14406	AM	2016 TNC	1.0	3	2.0	309.47838601599994	30.050351282153596	0.5613644700479999	10.3782841823	2.895502835953036	1.2288166860848915	2.1541218637992836	64.7321187117359	0.5313571466122871	10.96437685489724	2.7407258688606277	1.074039718992483	2.165277310341928	65.06734379905164
575	105+14407_AM	105+14407	AM	2016 TNC	0.0	3	6.0	635.902481064	114.46244659151999	0.857778058399	12.590669456099999	9.091053258969746	2.4670690812197464	1.7280000000000002	197.79110771014658	0.9095087125744526	11.874542652185873	9.639314114590315	3.015329936840315	1.8335446192165472	209.8720030502429
576	105+14408_AM	105+14408	AM	2016 TNC	0.0	3	3.0	1870.507846890696	986.4684282932154	2.3940121986099996	13.2174765101	74.63364338420087	20.342590643724815	1.651818181818182	1629.4664856443387	2.7339603188967234	11.573979249548621	85.23157049306852	30.94051775259247	2.032889040463511	2005.3808566405426
577	105+14411_AM	105+14411	AM	2016 TNC	1.0	4	5.0	21.1809144503	7.413320057605	1.94256012686	10.8104761905	0.6857533310264262	0.24448427997850958	1.8666666666666667	13.838197440862666	1.8025494756365288	11.650165659161356	0.6363274372648408	0.19505838621692403	1.7192241372546289	12.74515878022839
578	105+14412_AM	105+14412	AM	2016 TNC	1.0	4	5.0	24.914598770590654	11.460715434471702	2.57942215535	10.700070922	1.0710878010086236	0.38604802608335315	1.673	19.17377692187116	2.471404388744376	11.167739333028571	1.026234145757383	0.3411943708321126	1.795848491581267	20.58170852543815
579	105+14413_AM	105+14413	AM	2016 TNC	1.0	4	5.0	20.255255048856384	7.291891817588298	1.74278880789	12.393928571400002	0.588343863335072	0.18097560537077287	1.6272727272727272	11.865896684984593	1.5245083452201358	14.168502302872605	0.5146550892757308	0.10728683131143164	1.4777871272575183	10.775863861386414
580	105+14423_AM	105+14423	AM	2016 TNC	0.0	4	3.0	161.41503760435793	27.198433836334313	1.18210763827	8.55252066116	3.18016581472918	1.075023876932623	1.8955399061032865	51.555716720281595	1.0582743164363062	9.553288635072423	2.847023143054876	0.7418812052583189	1.5975409661241993	43.45061226796263
581	105+14424_AM	105+14424	AM	2016 TNC	0.0	4	3.0	41.216827376	2.88517791632	0.419908935412	10.0021686747	0.28845523507527226	0.08988827593445484	1.776283618581907	5.124894269453496	0.40524178569388336	10.364182935401063	0.2783796787747796	0.07981271963396218	1.664647748099549	4.802804921268637
582	105+14425_AM	105+14425	AM	2016 TNC	0.0	4	3.0	77.12073038288865	10.796902253604411	1.01797443862	8.25168067227	1.3084488702914243	0.5249291131359839	2.2966666666666664	24.796885509111462	0.8971463216878749	9.363021167156313	1.1531429931481816	0.3696232359927411	1.7598019713839588	19.000409870732952
583	105+14426_AM	105+14426	AM	2016 TNC	1.0	4	3.0	594.9602354096	118.99204708192002	1.2423503428	9.65911111111	12.319150873558089	4.891432578806379	2.2885714285714287	272.3217991789084	1.2561769650199408	9.552794179607893	12.456255713739683	5.028537418987972	2.0432773323070617	243.13375252730182
584	105+14427_AM	105+14427	AM	2016 TNC	1.0	4	3.0	272.0659232856	54.41318465712	1.8457217373900001	6.50152173913	8.369299810188535	5.286399829617014	4.4125	240.098177299542	1.0282769687811995	11.670007560534406	4.662652048412919	1.5797520678413974	1.8155540041769052	98.79007528425156
585	105+14429_AM	105+14429	AM	2016 TNC	0.0	3	6.0	3332.117568762229	899.6717435658019	1.5553081655899998	10.4159422283	86.37449439002988	43.977145494399345	2.6525	2386.3792998082895	1.469023819216139	11.027731332936597	81.58266794900474	39.185319053374215	2.681415735782881	2412.3939702365624
586	105+14430_AM	105+14430	AM	2016 TNC	0.0	3	3.0	2660.33092736	186.22316491520002	0.45234462088699995	9.284956217160001	20.056439746177	10.564943063465572	3.1392	584.591759301796	0.3620418731153999	11.600868053903977	16.05251986747072	6.561023184759291	2.2496097946449805	418.9294557830214
587	105+14431_AM	105+14431	AM	2016 TNC	0.0	3	3.0	2056.3874735160416	678.6078662602938	2.07216069235	9.55524350649	71.01942151434781	34.098427702572835	2.4938941655359566	1692.3761983533514	1.8987763583846242	10.427768342789335	65.07699863984246	28.156004828067484	2.3796999731990174	1614.8831211522636
588	105+14432_AM	105+14432	AM	2016 TNC	0.0	4	3.0	696.1832475869876	229.7404717037059	1.5548833692	12.7340740741	18.041395893144216	4.943307426526939	1.5945454545454545	366.33162488027284	1.6200136487762276	12.222119248783548	18.797106052337995	5.699017585720716	1.7097666420329394	392.80259484390876
589	105+14433_AM	105+14433	AM	2016 TNC	1.0	4	3.0	636.1034602163637	114.49862283894547	0.944871556523	11.430125	10.017267776071696	2.9231771416846346	1.614	184.800777262058	1.0344207963726542	10.44062536046429	10.966644131540198	3.872553497153136	1.8615774674297547	213.14805632871878
590	105+14434_AM	105+14434	AM	2016 TNC	1.0	4	3.0	487.98796891776	121.99699222944	1.4058754839899998	10.669508196699999	11.434172033059214	3.7806593461458715	1.7535753575357536	213.93091926702678	1.431928818565359	10.475381042354055	11.646067263441953	3.9925545765286103	1.828247359295811	223.04067888550526
591	105+14440_AM	105+14440	AM	2016 TNC	1.0	4	10.0	128.59698552	24.742060014048	0.7479124612770001	15.4349614396	1.602988132551099	0.5868871052796938	2.033912462412295	50.32318420832515	0.7970923573466282	14.482637919685772	1.7083945722634504	0.6922935449920451	2.049310114638359	50.70415384377787
592	105+14441_AM	105+14441	AM	2016 TNC	1.0	4	6.0	170.1367009067	86.769717462417	2.43858690355	12.548250774000001	6.914885510738034	3.1406481265628816	2.6184510250569475	227.2022556333675	2.3239733786110786	13.167104357403645	6.589886060531437	2.815648676356284	2.13976613782474	185.66690321469991
593	105+14442_AM	105+14442	AM	2016 TNC	1.0	2	6.0	1550.2888971627935	263.5491125176749	1.033419413	9.87014553015	26.701644034773192	15.65599807845165	3.4085714285714284	898.3259749531034	1.2590504669518265	8.101343248531014	32.53153266471745	21.485886708395913	4.784739492099609	1261.0138467711226
594	105+14443_AM	105+14443	AM	2016 TNC	1.0	2	6.0	263.99855078267933	44.879753633055486	0.791771783427	12.8825	3.483776722922424	1.3435881853425193	2.097	94.11284336851736	0.7842221049057341	13.006519372756106	3.4505583197809355	1.3103697822010303	2.1078903093439196	94.60159776886023
595	105+14444_AM	105+14444	AM	2016 TNC	1.0	2	6.0	102.34184196999999	16.3746947152	0.8221091489569999	11.677281553399999	1.4022694100774744	0.6538829971339228	2.735	44.784790046072	0.7767873716825094	12.358594320613824	1.324964173950384	0.5765777610068322	2.3940871500568	39.202446203763316
596	105+14446_AM	105+14446	AM	2016 TNC	1.0	2	6.0	1034.088233592	206.81764671840003	0.704269508492	17.0389316239	12.137946866819972	4.383254451438293	2.016482685619235	417.0442036881695	0.7532080325617194	15.931853460440488	12.981392731984235	5.226700316602556	2.2184544489743696	458.815528488844
597	105+14447_AM	105+14447	AM	2016 TNC	1.0	2	6.0	521.6048944242848	85.75184464335241	0.7128639273199999	13.8371428571	6.19722189247716	2.5759446693630847	2.4743991640543364	212.18429270162852	0.6911383187416038	14.27210694663836	6.008352162996532	2.387074939882458	2.1917689005160903	187.9482262511871
598	105+14448_AM	105+14448	AM	2016 TNC	1.0	2	6.0	933.750311008	317.47510574272	1.7337766229099998	11.7662216288	26.981907681010206	14.180492126872787	3.1	984.172827802432	1.6768982059100168	12.165318042623438	26.09673702162059	13.295321467483173	2.9004844595892574	920.8316105132157
599	105+14449_AM	105+14449	AM	2016 TNC	1.0	2	6.0	969.7810452755041	164.8627776968357	0.678830844681	15.0258346095	10.971954768666558	4.176292044155384	2.193490054249548	361.62486319396334	0.6980253176165376	14.612650490713866	11.282195369115527	4.4865326446043525	2.1936111096142135	361.6448207176372
600	105+14450_AM	105+14450	AM	2016 TNC	1.0	2	6.0	1397.2248904736032	237.52823138051255	0.592906113133	17.2033982684	13.807052983056428	4.1475071766048295	1.7933197199533255	425.9640613803095	0.6726597943038618	15.163683166995316	15.664283457036829	6.004737650585231	2.1245731580345515	504.6461046664572
601	105+14451_AM	105+14451	AM	2016 TNC	1.0	2	6.0	643.2600077183537	186.54540223832257	1.22503146378	14.203716814200002	13.133562480772481	4.2546761295862	1.9100000000000001	356.30171827519615	1.2363678543219934	14.07348139890123	13.255099925231496	4.376213574045216	1.898409300737356	354.1395266190227
602	105+14453_AM	105+14453	AM	2016 TNC	2.0	4	10.0	192.3237817596565	98.08512869742482	2.19384576078	13.9481090909	7.032145221843338	1.9969743441426477	1.6233333333333333	159.22485891881962	2.2924593022113733	13.34811046393816	7.348240708856577	2.313069831155886	1.7428986139311637	170.95243485400152
603	105+14454_AM	105+14454	AM	2016 TNC	2.0	4	10.0	586.985074676	46.95880597408	0.362914789763	13.2262452107	3.550426082834323	1.1472118569339191	1.7215859030837004	80.84361839061879	0.34515012639652753	13.906991864999334	3.3766328786216087	0.9734186527212052	1.668866201907792	78.36796417208782
604	105+14455_AM	105+14455	AM	2016 TNC	2.0	3	10.0	678.180290282	128.85425515358	1.1484173523299999	9.9267047619	12.980566889467418	8.084888502174996	3.888888888888889	501.0998811528111	0.9439038028520998	12.077501929278979	10.668949250275347	5.7732708629829235	3.1761323353377713	409.2581663391491
605	105+14457_AM	105+14457	AM	2016 TNC	0.0	2	3.0	1854.9174771520002	130.4006986437856	0.820684775742	5.13961038961	25.3717088959401	16.781412542601377	5.06	659.8275351375551	0.6015401948770406	7.0120002552151846	18.59679034478071	10.006493991441992	3.1476165281725716	410.4513943364302
606	105+14458_AM	105+14458	AM	2016 TNC	0.0	2	3.0	1622.3928980199998	519.1657273664	2.59652366121	7.39450222883	70.2096924581332	37.782101741855506	2.7163216830675263	1410.2211223508762	3.5473176082611055	5.412540437677876	95.91904824440184	63.49145752812412	4.812953274947603	2498.7203877686693
607	105+14459_AM	105+14459	AM	2016 TNC	0.0	2	3.0	777.919609909	140.02552978362	0.896383352883	12.048416523199998	11.621903136727747	4.730882970212647	2.213507625272331	309.94757790884074	0.976564656099961	11.059175583039444	12.66147993873664	5.770459772221541	2.518111181077595	352.5998521844473
608	105+14460_AM	105+14460	AM	2016 TNC	0.0	2	3.0	504.28248651836486	242.75654618507565	2.16568142879	13.336864608099999	18.201920265281107	5.984680900174895	1.8780718336483933	455.9142318239559	2.3996189884029255	12.036660878076917	20.16809716947518	7.950857804368964	2.17670342126628	528.4090046158399
609	105+14462_AM	105+14462	AM	2016 TNC	2.0	4	10.0	47.9745894816	11.9936473704	1.13073244275	13.2657377049	0.9041070792409671	0.09427268556108591	1.1392307692307693	13.663532119663385	1.218564366871846	12.309567231566291	0.9743354209597104	0.1645010272798292	1.3974614815824877	16.76066022381709
610	105+14463_AM	105+14463	AM	2016 TNC	2.0	4	10.0	105.1061095573	31.531832867189998	1.8213670824900001	9.88268656716	3.1906134686042305	1.3281307239418594	2.402099886492622	75.74261215118143	1.781639431979123	10.103054342485457	3.1210198221533907	1.2585370774910194	2.0415136535138108	64.37266731868391
611	105+14464_AM	105+14464	AM	2016 TNC	2.0	4	10.0	40.36965663083168	10.496110724016237	1.0738988384700001	14.526507936500002	0.7225487894213812	0.19931296070670745	1.6716666666666666	17.545998426980475	1.1547436340960617	13.509492097968348	0.7769434000849458	0.253707571370272	1.7777805342917994	18.659781330927473
612	105+14476_AM	105+14476	AM	2016 TNC	2.0	3	11.0	221.734614248	31.042845994720004	0.64323220537	13.059047619000001	2.377114082160121	0.7045469488222575	2.062222222222222	64.0172468513337	0.6230628623482716	13.481785719567856	2.3025767239174786	0.6300095905796151	1.7002331288608263	52.780075174347566
613	105+14477_AM	105+14477	AM	2016 TNC	2.0	3	11.0	697.50685091042	237.1523293095428	1.8316095242400003	11.137745098	21.292669855836255	9.718617668937947	2.4704605739088494	585.8754795698736	1.637855576215253	12.455310649025723	19.04025808686621	7.4662058999679015	2.16646889900215	513.7831457750406
614	105+14478_AM	105+14478	AM	2016 TNC	2.0	3	9.0	914.5332294570024	301.79596572081084	1.1147932253200001	17.7611413043	16.991924142144793	4.948988558706588	1.683460970038963	508.0617292062018	1.0579476360410627	18.715482057404486	16.12547113641724	4.082535552979037	1.6372453474563133	494.1140407574826
615	105+14479_AM	105+14479	AM	2016 TNC	3.0	3	9.0	747.9062405017601	186.97656012544002	0.824582928343	18.1910144928	10.278511965315754	2.5169279003284126	1.600026567481403	299.16746369698797	0.8617314157530266	17.406815773209576	10.741571724635088	2.9799876596477457	1.7124575807666373	320.1894278124787
616	105+14480_AM	105+14480	AM	2016 TNC	3.0	3	9.0	1038.405487315006	602.2751826427034	2.35229639372	14.7940540541	40.71062471716913	12.434794546174563	1.7717517883879554	1067.0821319488923	2.2513110776341314	15.457659470396598	38.96289627780569	10.687066106811125	1.7023933205041264	1025.309248036341
617	105+14481_AM	105+14481	AM	2016 TNC	3.0	3	10.0	643.5289228813181	347.5056183559118	1.8651528167700002	17.3712307692	20.004663053084244	4.57368532854785	1.603988603988604	557.3950516648955	1.8262069591375563	17.741691234875816	19.58694995620265	4.155972231666253	1.5224431255974185	529.057539772438
618	105+14483_AM	105+14483	AM	2016 TNC	3.0	4	9.0	43.5243262027	11.751568074729002	1.01265395077	15.997567567599999	0.7345846813961067	0.2764338792627277	1.6875	19.83077112610519	0.8873964802019748	18.25565050282014	0.6437222312573094	0.18557142912393063	1.6688604778856801	19.611727513098344
619	105+14484_AM	105+14484	AM	2016 TNC	3.0	4	9.0	212.0851037458716	65.7463821612202	1.2351673234799998	15.0586885246	4.366009832396105	1.639075690494349	1.7221428571428572	113.22466242192993	1.1739718472816223	15.843650802247966	4.149699017090923	1.4227648751891673	1.828360347608845	120.20807814231253
620	105+14486_AM	105+14486	AM	2016 TNC	3.0	3	9.0	487.1726505285	311.79049633824	1.5203974007899999	25.2565546218	12.344933859991773	4.019419939063503	2.2060556079170595	687.8271729422178	1.3710797789014844	28.00712299233693	11.132542832891097	2.8070289119628287	1.6341876346925348	509.5241737305999
621	105+14487_AM	105+14487	AM	2016 TNC	3.0	4	9.0	188.42473021831134	131.89731115281793	2.17734805257	19.2895205479	6.8377703232811315	1.8996456077038029	1.669375	220.18607380573545	2.298809834908701	18.27032378329287	7.2192103827645475	2.2810856671872193	1.7463843457664585	230.34339944596897
622	105+14489_AM	105+14489	AM	2016 TNC	2.0	4	11.0	766.14024128	38.307012064000006	0.388237237734	7.72723404255	4.957402849856791	2.971554635035183	3.215	123.15704378576001	0.2726828564682313	11.001791747584662	3.481888490791506	1.4960402759698974	2.150049808197976	82.36198394084077
623	105+14490_AM	105+14490	AM	2016 TNC	2.0	4	11.0	435.5820439680023	130.6746131904007	1.4738319631	12.2130612245	10.69957898254119	3.012837030177491	1.7	222.14684242368116	1.4196659199682529	12.679039305530784	10.306349719524768	2.6196077671610665	1.581850327180456	206.70767962941488
624	105+14491_AM	105+14491	AM	2016 TNC	2.0	4	11.0	427.075464804645	145.2056580335793	1.4575309010799997	13.996272727300001	10.374594784097898	2.4441929253236454	1.460127591706539	212.01878776673342	1.5126048802043863	13.486668109416328	10.766607204651045	2.836205345876791	1.6046012571644104	232.99718142806682
625	105+14492_AM	105+14492	AM	2016 TNC	3.0	3	11.0	219.59208225600227	52.70209974144054	0.501701247582	28.7023404255	1.836160360449425	0.23815854900578665	1.2882812499999998	67.89512693252769	0.5495616908647812	26.202699786698005	2.0113232670854457	0.4133214556418073	1.5050458507530768	79.31907654182989
626	105+14494_AM	105+14494	AM	2016 TNC	3.0	4	7.0	124.67221665641729	66.07627482790117	1.9905064941900004	15.975833333299999	4.136014281661023	1.2058025376320485	2.0500000000000003	135.45636339719744	2.149360662073017	14.795097240371707	4.466092635579129	1.535880891550154	1.8316709737339611	121.02999465473457
627	105+14495_AM	105+14495	AM	2016 TNC	3.0	4	7.0	392.9333367353181	212.1840018370718	2.24980306346	14.401260504200001	14.73371041204464	5.193062847454956	1.7107692307692306	362.99786160434434	2.472548820099713	13.103886862259557	16.192447635379235	6.651800070789551	2.0714718810442148	439.53319341292826
628	105+14496_AM	105+14496	AM	2016 TNC	3.0	3	7.0	1617.6275542306591	291.17295976151865	1.1062546041299999	9.76267123288	29.825132160586964	9.813244891757124	1.81875	529.5708205662621	1.0822728521133334	9.978999268909913	29.17857311290552	9.166685844075683	1.838428567326746	535.300687258657
629	105+14497_AM	105+14497	AM	2016 TNC	3.0	3	7.0	2099.242920268324	1973.2883450522243	3.58794678061	15.7192967033	125.53286462491778	35.18083417372402	1.6170590848511774	3190.923845397644	3.674878115763706	15.34744778556528	128.5743644560993	38.22233400490552	1.7786091215420412	3509.708649942485
630	105+14498_AM	105+14498	AM	2016 TNC	3.0	3	7.0	2601.893338092991	910.6626683325468	1.8684356751599998	11.239348659000001	81.02450559756807	36.20842940006264	2.2577777777777777	2056.073935613039	1.7772420699191849	11.816060600543242	77.06990503168875	32.25382883418333	2.301232960301457	2095.6469480829305
631	105+14499_AM	105+14499	AM	2016 TNC	3.0	3	7.0	2569.24975136512	642.31243784128	1.1403349521200001	13.154029850699999	48.830088203454444	23.83738634191054	4.146498870603421	2663.3477980833977	1.0669072580677057	14.059328855974568	45.68585345866825	20.69315159712435	2.5005624129255244	1606.1423394204671
632	105+14500_AM	105+14500	AM	2016 TNC	2.0	3	11.0	1045.99657944352	522.99828972176	1.8910400720400002	15.864285714300001	32.96702411574113	5.854619257238528	1.4838461538461538	776.04900067175	1.9843217677422418	15.11851580106081	34.593229692895065	7.48082483439246	1.5332105342668547	801.8664872049509
633	105+14501_AM	105+14501	AM	2016 TNC	2.0	3	11.0	1211.5655686080001	109.04090117472	0.654267886351	8.2535	13.211474062480061	6.740203963091588	2.8083333333333336	306.22319746567206	0.5832316825822436	9.258756273478896	11.77705708563261	5.305786986244136	2.485557397898699	271.02741858836623
634	105+14504_AM	105+14504	AM	2016 TNC	3.0	4	7.0	329.1373590168866	46.07923026236413	0.590372298827	14.228309859200001	3.238559654544116	1.4143620986308385	2.8066666666666666	129.3290396030353	0.5762896791554744	14.57600283994294	3.161307717098696	1.3371101611854181	2.1215045756290243	97.7572978430689
635	105+14506_AM	105+14506	AM	2016 TNC	3.0	4	7.0	293.7000141358	88.11000424074	1.11703972306	16.1140196078	5.467909707549536	1.613578813379664	1.731818181818182	152.59050734419063	1.2803363225104052	14.058806021145053	6.267246600331403	2.4129157061615323	1.9723900074895122	173.78729192429412
636	105+14507_AM	105+14507	AM	2016 TNC	3.0	4	7.0	950.0058918318349	144.4008955584389	0.577922352244	15.7806666667	9.150493994218552	2.4027885942925358	1.9814814814814812	286.1277004583881	0.5744048321114004	15.877303758877957	9.094799580041773	2.3470941801157563	1.5913560350515834	229.79323661377512
637	105+14508_AM	105+14508	AM	2016 TNC	3.0	4	7.0	633.5709795552626	462.5068150753417	2.9504119384400003	14.8453846154	31.154923032149537	6.474730125284144	1.3385714285714285	619.0984081794217	2.9066433034994956	15.068928460284877	30.692747416931997	6.012554510066607	1.4513921821120097	671.2787755738759
638	105+14509_AM	105+14509	AM	2016 TNC	3.0	4	7.0	503.51083633599995	181.26390108095998	1.75006751803	12.3423809524	14.686299327462551	5.447568385539923	1.635	296.3664782673696	1.7135874773545792	12.605134132601087	14.380164397628342	5.141433455705715	1.876220846752232	340.09110997173156
639	105+14560_AM	105+14560	AM	2016 TNC	3.0	4	10.0	84.79772875133857	37.92154429759861	1.35702103628	19.7727222222	1.9178716957388635	0.4548491533864334	1.570718700763544	59.564078790071264	1.3909982779919305	19.289743506178272	1.965891577845646	0.502869035493216	1.5857969549669333	60.13586947477555
640	105+14562_AM	105+14562	AM	2016 TNC	3.0	4	10.0	105.25711657100001	15.78856748565	0.7196245437180001	12.5065217391	1.262426741424637	0.24315188760526527	1.4081818181818182	22.233173668428957	0.8101692450665591	11.10878999024532	1.4212679778368313	0.40199312401745946	1.654392898899588	26.120493932056284
641	105+14563_AM	105+14563	AM	2016 TNC	3.0	4	10.0	159.64116144	31.928232288	0.9929151367839999	12.085625	2.6418354274592364	0.7790447455465224	1.648076923076923	52.620182828492304	0.992725731093449	12.087930859596502	2.641331478385522	0.7785407964728074	1.6863989754928244	53.843738219780114
642	105+14564_AM	105+14564	AM	2016 TNC	3.0	4	10.0	153.87397931200002	38.468494828000004	1.0690219555	14.031517241400001	2.741577704411347	0.49064178703360434	1.4241666666666666	54.78554805087667	1.1051181808635244	13.573208965107426	2.834148868325151	0.5832129509474083	1.4720776001393778	56.628609547376314
643	105+14565_AM	105+14565	AM	2016 TNC	3.0	4	10.0	125.33517878700229	37.600553636100685	1.42692296868	12.614556213	2.9807274232464644	0.8623863733300065	1.545090529247911	58.09625931761727	1.4019530790222552	12.839231404629812	2.928567330170712	0.8102262802542538	1.638237563214934	61.59863936433801
644	105+14567_AM	105+14567	AM	2016 TNC	3.0	4	10.0	316.51110521600003	33.550177152896005	0.251265249406	25.311896551700002	1.3254706965311158	0.23298690776857633	1.4623809523809523	49.06314001740173	0.27848209061054463	22.83809341583268	1.4690445713667624	0.37656078260422293	1.5870983941173924	53.24743228171528
645	105+14568_AM	105+14568	AM	2016 TNC	3.0	4	10.0	313.401713216	31.340171321600003	0.274512564229	21.8569230769	1.4338784654780974	0.2731313794940729	1.35	42.309231284160006	0.28538982181766787	21.023875209653863	1.4906943182011014	0.329947232217077	1.5057724335399663	47.1911660384851
646	105+14570_AM	105+14570	AM	2016 TNC	2.0	4	10.0	534.8512203617565	165.80387831214452	1.53102370409	12.1487341772	13.647831608921889	3.629470381569931	1.425740868366644	236.39336544331428	1.7520397016512488	10.616197785055908	15.61800954250697	5.5996483151550125	1.8795720469441404	311.64033495043464
647	105+14571_AM	105+14571	AM	2016 TNC	2.0	4	10.0	226.4001058510229	33.96001587765343	0.836728002765	10.7561835749	3.157255139908516	1.7345481488051686	3.41	115.80365414279821	0.8190930033651691	10.987763249135712	3.090712377728442	1.6680053866250946	2.747423071040731	93.30253111517457
648	105+17539_AM	105+17539	AM	2016 TNC	0.0	3	3.0	1236.5699044498033	333.87387420144694	1.5047561025	10.7658642973	31.012268498144724	12.21306386968822	2.0723453908984832	691.9019843427885	1.52945351584711	10.592018542667114	31.521269799191277	12.722065170734773	2.2233769148881235	742.3274643837585
649	105+17540_AM	105+17540	AM	2016 TNC	1.0	4	8.0	2119.9898477288525	249.31080609291305	0.5350406066219999	13.1877840909	18.904677569355442	7.694659309794724	2.2239999999999998	554.4672327506386	0.6590544219989005	10.706247867360142	23.286478062307935	12.076459802747216	2.6102357437548718	650.7599773680615
650	105+17541_AM	105+17541	AM	2016 TNC	1.0	3	8.0	599.1641292916	209.70744525206	1.67210045514	12.5590540541	16.697710221534106	5.386629032126519	2.0477137176938367	429.4208123451725	1.5553515170839507	13.50177099474711	15.531847291266242	4.220766101858657	1.694322965164412	355.31214045652393
651	105+17542_AM	105+17542	AM	2016 TNC	1.0	4	8.0	489.7602950672141	239.9825445829349	2.57610433733	11.4125812274	21.02789367291118	7.6210476068144875	1.7899999999999998	429.56875480345343	2.581394092852242	11.389194730633037	21.071072210001294	7.664226143904599	1.897135973406367	455.2795183178831
652	105-04181_AM	105-04181	AM	2016 TNC	3.0	1	10.0	13894.469804089282	9691.392688352274	1.1020512587	37.9746401719	255.20696560942892	120.11646256575936	3.4540202214732787	33474.26631980704	1.015357949918287	41.216991508628034	235.13100625802727	100.04050321435771	2.359909528935073	22870.80995389423
653	105-04182_AM	105-04182	AM	2016 TNC	3.0	1	9.0	18648.77465776	4662.19366444	0.38167417351800004	39.3005370569	118.62926091039954	52.80695871592964	3.473761647866601	16195.349546458321	0.3358674274321894	44.66047843543404	104.391932817741	38.569630623271095	2.0530208308534004	9571.580710568069
654	105-04183_AM	105-04183	AM	2016 TNC	3.0	1	10.0	19797.441472608	3365.5650503433603	0.259102573372	39.3666487648	85.49280052890482	37.50242479334829	3.4093339815264945	11474.335293173546	0.22743522399465657	44.847934373787425	75.04392559739507	27.05354986183853	2.0100530484234844	6764.964289110209
655	105-04185_AM	105-04185	AM	2016 TNC	2.0	1	9.0	20055.40695928	12233.7982451608	0.929084461381	39.3936197637	310.55278287565693	139.01887590486015	4.101207590569292	50173.34622454675	0.8018444143600002	45.64476517456649	268.02193413358907	96.48802716279225	2.0076901141036876	24561.675794748382
656	105-04187_AM	105-04187	AM	2016 TNC	1.0	1	10.0	5174.3530734080005	931.38355321344	0.269885277016	40.0170032223	23.274695209921823	9.509050024955519	2.620449264136328	2440.6433466468375	0.24268293224363782	44.502511569942236	20.928786271975547	7.163141087009247	1.927135648111967	1794.9024474628095
657	105-04190_AM	105-04190	AM	2016 TNC	3.0	1	2.0	12573.438902623073	5406.578728127921	0.540798370398	47.7072443488	113.32825448062293	14.704052946048462	1.2035126234906697	6506.8857491980825	0.5509237806660572	46.83043445466858	115.45010827011308	16.825906735538606	1.3027040730199482	7043.1721302352535
658	105-04399_AM	105-04399	AM	2016 TNC	1.0	1	6.0	15661.371101424002	2662.4330872420805	0.220302989107	46.2998711063	57.50411445262827	14.078358666586535	1.3811669294886235	3677.2645320750607	0.21340832579100688	47.79569851454143	55.70444977244256	12.278693986400823	1.4940317353908954	3977.7595256944246
659	105-04400_AM	105-04400	AM	2016 TNC	1.0	1	6.0	15985.012446686707	9750.857592478891	0.761789146808	48.0447905478	202.95348322461214	52.70914435750887	1.381144924452011	13467.347472906577	0.7848581008133719	46.63263329010725	209.099441839744	58.85510297264076	1.6881220284784058	16460.637498419528
660	105-04624_AM	105-04624	AM	2016 TNC	3.0	1	2.0	4283.361724224	4968.69960009984	1.47897610636	47.0595837897	105.58316075040445	14.747701882035738	1.226732451222247	6095.265039817475	1.465195309222873	47.50219957837241	104.59935843396336	13.763899565594654	1.2710273685565903	6315.353177863081
661	105-04862_AM	105-04862	AM	2016 TNC	2.0	1	7.0	11263.940574560002	9461.710082630401	0.736341604243	68.4464923747	138.2351345461555	7.186518443289219	1.1146791823627495	10546.771258659839	0.774715543394356	65.05613631963071	145.43916404969977	14.390547946833477	1.2026840193997674	11379.447512573237
662	105-04863_AM	105-04863	AM	2016 TNC	2.0	1	11.0	11233.70465456	4044.1336756416	0.340946602563	63.3530290011	63.83489060280654	4.3535892990314915	1.1430733019502353	4622.741234143786	0.357513607465768	60.41728076621028	66.93670460427892	7.455403300503873	1.2279799350991878	4966.115008546812
663	105-04864_AM	105-04864	AM	2016 TNC	2.0	1	7.0	1422.790861136	313.01398944992	0.203713158505	64.7969924812	4.830687003567723	0.37814092318724496	1.1524590163934425	360.7357943988422	0.21516551792984254	61.348119935760465	5.102258875702902	0.6497127953224235	1.261769555281456	394.9515222651
664	105-04865_AM	105-04865	AM	2016 TNC	2.0	1	7.0	11466.332964496	4701.196515443359	0.393351026968	62.5395596133	75.17156411902556	7.770897230950765	1.1850152905198776	5570.989754539149	0.3963728115137119	62.062783534659765	75.74904391482724	8.348377026752447	1.2255643319337448	5761.618766738589
665	105-04867_AM	105-04867	AM	2016 TNC	2.0	1	9.0	9257.0595772	2314.2648943	0.242577071601	61.836017316	37.42584006455278	4.862664402575278	1.2047804712663162	2788.1811499898454	0.2415250385876477	62.105362192320314	37.263527859856396	4.700352197878886	1.2591747953023684	2914.0640245556597
666	105-04868_AM	105-04868	AM	2016 TNC	2.0	1	10.0	5407.258518704	6488.7102224448	1.30664519626	55.1029462366	117.75613947334243	24.029283739987783	1.3832720588235294	8975.6515485105	1.4190928111577714	50.736639234511074	127.89002819940778	34.16317246605313	1.6388857438937487	10634.254679822418
667	105-04870_AM	105-04870	AM	2016 TNC	2.0	1	10.0	5955.3075216160005	1846.1453317009602	0.292977392242	63.4861272321	29.07950779470373	2.870743858046977	1.1818791946308724	2181.9207578022756	0.3122594735287081	59.56584692150253	30.993353190022795	4.784589253366042	1.3226754121486346	2441.8510374938455
668	105-04871_AM	105-04871	AM	2016 TNC	2.0	1	6.0	6133.892398063999	1901.5066433998397	0.311904449126	59.633647587	31.886472156938513	4.577745409871508	1.2361086454819812	2350.4688013479645	0.31325073514801643	59.377354665141254	32.02410505020629	4.715378303139279	1.3061444919604657	2483.642428702934
669	105-05618_AM	105-05618	AM	2016 TNC	3.0	2	7.0	7568.742202912001	1589.4358626115202	0.299457982928	42.0760197368	37.775337889767584	4.942537587884988	1.2176165803108807	1935.323459656514	0.3337601776544752	37.75165775781715	42.102412371080554	9.269612069197956	1.5436975802334463	2453.608295049664
670	105-05619_AM	105-05619	AM	2016 TNC	3.0	2	7.0	4815.723923242032	1589.1888946698705	0.645314004407	30.682737186500002	51.7942348170984	11.397974149320497	1.3760055963623645	2186.732812742662	0.6934609180361537	28.552438190853785	55.65860554700145	15.262344879223551	1.7021548851760486	2705.045640529845
671	105-05620_AM	105-05620	AM	2016 TNC	3.0	2	7.0	4644.884210373268	3669.458526194882	1.8341097373599997	25.8436008677	141.98712265258874	42.51684544458542	1.6036341505825074	5884.469006752269	2.024320636087085	23.415262955389284	156.7122493215612	57.24197211355788	2.0427033020010765	7495.615048014289
672	105-05621_AM	105-05621	AM	2016 TNC	3.0	2	7.0	4486.912006592	673.0368009887999	0.31122749511799996	28.9177535442	23.27417307710845	6.174660856891907	1.5138461538461538	1018.874172573814	0.32687222460119914	27.533694583504186	24.444115153075952	7.344602932859411	1.7896426390829558	1204.495356721546
673	105-05622_AM	105-05622	AM	2016 TNC	3.0	2	4.0	4883.311064062208	1611.4926511405288	0.8239566055509999	24.030391730100003	67.06060680323897	25.07278368855133	2.04868154158215	3301.435248786884	0.8485962235668515	23.33265156045109	69.0659887910902	27.07816567640257	2.166153200601366	3490.7399640136373
674	105-05623_AM	105-05623	AM	2016 TNC	3.0	2	7.0	5196.8023072000005	1351.1685998720002	0.812002611623	19.2117608696	70.33028409224721	32.818662774328935	2.440710123322944	3297.810880023679	0.7687211764204844	20.29344381098059	66.5815330535912	29.069911735672925	2.4024243521376363	3246.0803481762073
675	105-05624_AM	105-05624	AM	2016 TNC	3.0	2	4.0	4939.9389650019775	3853.152392701543	2.6309126732499997	17.7885037675	216.60913380175316	105.40704454624392	2.364219432314411	9109.697762493755	2.6056248875956185	17.961142535442022	214.52713184020823	103.325042584699	2.6907565949091117	10367.895211851499
676	105-05625_AM	105-05625	AM	2016 TNC	3.0	2	4.0	5124.397196848	1332.34327118048	0.749301421771	20.8193919653	63.995301755292225	26.861988734624838	2.130641330166271	2838.745639546059	0.7327826216920367	21.28871446757118	62.58448687496002	25.45117385429263	2.2390249666498168	2983.149848320982
677	105-05626_AM	105-05626	AM	2016 TNC	3.0	2	4.0	4892.330695384	1272.00598079984	0.663231590378	23.5211956522	54.07913779591061	17.059173279031473	1.8395973873005673	2339.978878910081	0.7062324217624337	22.08904536139749	57.585375917728896	20.565411400849758	2.0075995497326846	2553.6786343110407
678	105-05627_AM	105-05627	AM	2016 TNC	3.0	2	4.0	4499.696996735999	584.9606095756799	0.36525141328500005	21.3551535088	27.392011456868236	9.956523839095029	2.1780057128018693	1274.0475494198947	0.3950810187211439	19.74278598665201	29.629081223448836	12.19359360567563	2.2642845774522438	1324.5172866792752
679	105-05628_AM	105-05628	AM	2016 TNC	3.0	2	4.0	4790.180967008	622.72352571104	0.31235161867899996	24.9718571429	24.93701298017144	6.0551595625814	1.6114531417961497	1003.4897819774309	0.36056222041458624	21.63288208906442	28.785971427534907	9.904118009944872	1.9533784909704939	1216.4147409452569
680	105-05629_AM	105-05629	AM	2016 TNC	3.0	2	1.0	5824.55287146191	2446.312206014002	0.9666210540260001	26.0701956522	93.83559059737794	23.255319217853454	1.557192919399766	3809.380045846226	0.9740102030630824	25.872418913837503	94.55289875140458	23.972627371880083	1.638330350315808	4007.8675334607574
681	105-05630_AM	105-05630	AM	2016 TNC	3.0	2	1.0	3662.6657134240004	1867.9595138462403	0.886930618635	34.501007584	54.1421727843392	8.01971565230614	1.2427124884934027	2321.336615856788	0.9602403958484399	31.867020104858998	58.61732624197951	12.494869109946446	1.5250216840885418	2848.678763615007
682	105-05631_AM	105-05631	AM	2016 TNC	2.0	2	1.0	3830.0032369747014	2029.9017155965919	1.1981424452200002	26.5410845987	76.48149072582308	22.552114647265203	1.6951900558457935	3441.069202623659	1.3049030025078274	24.369627427391293	83.29637872571644	29.36700264715855	1.9883502814080911	4036.1556474372505
683	105-05632_AM	105-05632	AM	2016 TNC	2.0	2	1.0	4005.1150520959995	520.66495677248	0.52353438041	14.898735005499999	34.946923787830734	19.753899078978254	3.7193401345778168	1936.5300703921089	0.4374857366562348	17.829152693334645	29.203011815986542	14.009987107134064	2.6774219791093126	1394.039799014638
684	105-05633_AM	105-05633	AM	2016 TNC	2.0	2	1.0	4034.085954192	524.43117404496	0.47947319820900003	16.2678540305	32.237268238440734	16.374256319343594	3.3803680981595097	1772.7704104219204	0.4025686012152992	19.375579656368814	27.066605662689316	11.203593743592181	2.2768321222065846	1194.0417429520771
685	105-05634_AM	105-05634	AM	2016 TNC	2.0	2	1.0	3816.993063152	496.20909820976004	0.32454868943799997	24.0333738938	20.646668270665312	6.71212465344294	1.932595245848258	958.9713441468336	0.3059831044187965	25.491603579929063	19.465589783471003	5.531046166248633	1.7343623921106888	860.6063985581671
686	105-05636_AM	105-05636	AM	2016 TNC	1.0	2	6.0	2044.846165376	306.7269248064	0.75245774032	11.9608045977	25.644338748347366	12.46878355908026	3.303064699205449	1013.138877623864	0.7792167693053772	11.550059437276914	26.556307045179597	13.380751855912488	2.8560382345218875	876.0238248043984
687	105-05637_AM	105-05637	AM	2016 TNC	0.0	2	6.0	1722.570383038	137.80563064304002	0.283650297336	16.922245614	8.143460022181936	3.4111238050493053	3.593287265547878	495.17521771043016	0.3672898632731111	13.068697178911235	10.544710674405627	5.8123744572729965	3.273616726900778	451.1228175341662
688	105-05638_AM	105-05638	AM	2016 TNC	0.0	2	6.0	2462.321258352	172.36248808464	0.24991778556999997	16.8055266272	10.256297937487794	3.776505152355271	3.325	573.105272881428	0.2689340861891164	15.617209627516424	11.03670195864884	4.556909173516316	2.2713470396860393	391.4950270639673
689	105-05639_AM	105-05639	AM	2016 TNC	0.0	2	6.0	1533.3916261257714	414.0157390539583	1.04309227165	15.530744920999998	26.657815910410307	10.280611042772783	2.4711632453567938	1023.1004773493711	1.0980528441261397	14.753388315197528	28.062417270443493	11.68521240280597	2.2899734861601524	948.0850652865649
690	105-05640_AM	105-05640	AM	2016 TNC	0.0	2	6.0	2824.420123856	197.70940866992	0.17865788709199998	23.5086178862	8.410082193137297	1.5212526227395882	1.512118018967334	298.9599593691625	0.22045013959108925	19.051927151375537	10.377396842798946	3.488567272401237	1.9218564202277173	379.9690963917113
691	105-05641_AM	105-05641	AM	2016 TNC	0.0	2	6.0	3118.565163632	561.34172945376	0.49560602069399995	21.791502824899997	25.759661183709802	4.907442407558432	1.522107881940518	854.4226708636899	0.6359434839567482	16.982641181892397	33.05385325177134	12.201634475619967	2.05979737859247	1156.2502228234182
692	105-05642_AM	105-05642	AM	2016 TNC	0.0	2	5.0	1331.792390664	79.90754343984	0.18622743255999996	19.331201373	4.133604626938354	0.9789444042933708	1.9484615384615382	155.69677502547285	0.21695209056146308	16.59352528331646	4.815585722473393	1.6609254998284102	1.9568098930194817	156.3638715299629
693	105-05643_AM	105-05643	AM	2016 TNC	0.0	2	5.0	1389.3324972844082	291.7598244297257	0.68375745631	18.4275869809	15.832774238533448	4.5592106979764715	1.951734539969834	569.4377267150303	0.8001739045963502	15.746576997354223	18.528460152244385	7.254896611687406	2.1636929415461856	631.2786727453519
694	105-05644_AM	105-05644	AM	2016 TNC	0.0	2	2.0	2452.06409808	147.12384588479998	0.17770241589400002	20.2585878301	7.262295235929303	1.5085273092448506	1.5881987577639751	233.66190927169785	0.20947006749610064	17.186226380850403	8.560567202159712	2.8067992754752593	1.8896616767048509	278.0142932979372
695	105-05645_AM	105-05645	AM	2016 TNC	0.0	2	2.0	2883.401607936	201.83811255552	0.195634100066	21.468649885599998	9.401527978290279	1.9038269175456597	1.635877491492465	330.18242525489785	0.24667712386379212	17.0263052131219	11.854486926498101	4.356785865753482	2.0526140529993055	414.29574626231596
696	105-05646_AM	105-05646	AM	2016 TNC	0.0	2	3.0	2868.4540320937713	1204.750693479384	1.1563742956299998	21.792251950900003	55.28344184849113	9.717984455188876	1.475940605113319	1778.1404675446527	1.4266485588100728	17.66377559797811	68.20459684832535	22.6391394550231	1.9052810931573392	2295.388718254463
697	105-05647_AM	105-05647	AM	2016 TNC	1.0	2	2.0	3937.3862138	1653.7022097959998	1.57905586758	15.9589033659	103.62254673049149	31.878416153620083	1.8543845534995977	3066.599833933853	1.6635713421372011	15.148133032650943	109.16871447006298	37.42458389319156	1.9483399629081752	3221.9741020951055
698	105-05651_AM	105-05651	AM	2016 TNC	2.0	2	2.0	6011.706569232	541.05359123088	0.27019649321899997	19.9854555315	27.072367221135195	6.286597292904966	1.479818078453667	800.6608857157366	0.28701641807340217	18.814254725382966	28.7576414334885	7.971871505258269	1.7117586217477774	926.1531496170564
699	105-05653_AM	105-05653	AM	2016 TNC	2.0	2	2.0	7413.158689472001	608.6203284056513	0.250347880319	19.6766195652	30.931142739628193	11.725704796885362	2.0095117311350665	1223.029689738433	0.23537284565325067	20.92849744977355	29.08093760033579	9.87549965759296	1.935397155953049	1177.9220526515082
700	105-05654_AM	105-05654	AM	2016 TNC	2.0	1	2.0	8393.443528582191	1043.3050306027662	0.41607349126599996	17.9247180043	58.20482254468677	28.89850146040542	2.738040301492078	2856.6112205398	0.3911580799289595	19.066460294913224	54.719387577206014	25.41306649292466	2.621643148351873	2735.1734851207834
701	105-05655_AM	105-05655	AM	2016 TNC	3.0	1	2.0	11406.068501057167	13743.171936923782	2.21131736914	32.6927292341	420.37395649980596	172.07816721417956	3.0479074889867843	41887.916668983	2.578774763174208	28.03424363863926	490.22802662604147	241.93223734041504	2.8503352224435377	39172.64703991143
702	105-06023_AM	105-06023	AM	2016 TNC	3.0	2	4.0	251.79812718299377	110.79117596051726	1.56131671936	16.9088050314	6.552277097905731	2.4473798781758282	1.9278571428571427	213.58955994102575	1.7890692524297036	14.756276183354347	7.508071452707968	3.4031742329780656	2.5025809278412083	277.2638839318899
703	105-06024_AM	105-06024	AM	2016 TNC	3.0	2	4.0	733.3336840012157	469.3335577607781	1.21857602357	31.5121906694	14.893714076669006	3.310951051966882	1.4968599926117474	702.5266258022434	1.330990300395448	28.850698602830576	16.267667005981313	4.684903981279186	1.747113360850656	819.9789294594285
704	105-06025_AM	105-06025	AM	2016 TNC	3.0	2	7.0	956.5412980869667	373.051106253917	0.7725914406309999	30.287676991199998	12.316926991867605	1.7787601485293207	1.2668193529916976	472.58836105742415	0.8318247423586732	28.130925672694396	13.261245313943698	2.7230784706054134	1.5046433943534232	561.3088827811932
705	105-06027_AM	105-06027	AM	2016 TNC	3.0	4	1.0	76.645617502	36.78989640096	2.10717993538	13.6675561097	2.6917684555837424	0.9230234363009234	1.4857142857142858	54.659274652854855	1.825452167085002	15.776912985887586	2.331881809443234	0.563136790160415	1.551636036541053	57.08452903634152
706	105-06028_AM	105-06028	AM	2016 TNC	2.0	2	1.0	1625.253418635391	1137.6773930447737	3.3067597685400005	12.7012552891	89.57204364042683	40.04320632882197	2.088181818181818	2375.677247112586	2.876088686386271	14.603165819887105	77.90621616413097	28.3773788525261	2.0382566890490117	2318.8785563533515
707	105-06029_AM	105-06029	AM	2016 TNC	2.0	2	2.0	2378.765257246144	2094.8358361412443	3.93309391708	13.4343092522	155.9317860572675	76.43137481837218	2.2754749568221073	4766.746483792901	3.4182590919398503	15.45769310599987	135.5205994695378	56.02018823064248	2.273893935197909	4763.434503036816
708	105-06030_AM	105-06030	AM	2016 TNC	2.0	2	1.0	1560.8516798356513	593.1236383375475	1.4295908823299999	15.9486187845	37.189655502708526	14.577240773868027	2.017692307692308	1196.741002584144	1.302461200901474	17.505319916032363	33.88247922246376	11.270064493623263	1.90797081366983	1131.6625908457004
709	105-06031_AM	105-06031	AM	2016 TNC	1.0	2	5.0	2371.0220183322226	1375.192770632689	1.95469594213	17.8032804233	77.24378529891463	34.40288901762956	2.509773260359656	3451.4220435738325	2.0890413291854433	16.658358795404578	82.55271647841164	39.71182019712657	2.6865750723908155	3694.5586173138427
710	105-06032_AM	105-06032	AM	2016 TNC	1.0	2	5.0	3034.933797885454	880.1308013867816	0.978208070917	17.7876266996	49.47994559650557	21.216271820431437	2.3590909090909093	2076.308572362453	0.9721245671854762	17.89894071947692	49.17222841176618	20.90855463569204	2.337856730067582	2057.6197173618616
711	105-06033_AM	105-06033	AM	2016 TNC	1.0	4	5.0	2832.3015033228226	1357.5221105426288	1.5437422397100002	18.6287576127	72.87239110455957	25.02177035941758	1.8738441215323647	2543.784826690514	1.5602039079054786	18.432206107345706	73.64946456418049	25.798843819038492	1.8523081315707353	2514.549244145178
712	105-06034_AM	105-06034	AM	2016 TNC	0.0	2	6.0	1300.59205416	468.2131394976	1.9983726158099997	10.808795031099999	43.317792422890335	14.575426585072735	1.855353075170843	868.7006882022671	2.1279656945100416	10.15053957670748	46.12692123008044	17.384555392262836	2.094689635747886	980.761210626602
713	105-06035_AM	105-06035	AM	2016 TNC	0.0	2	3.0	1337.0786886856495	615.0561967953988	2.58708282493	10.668386699500001	57.6522218513095	18.749236601861842	1.8006833712984056	1107.5214659835144	3.282369780198151	8.408559013218136	73.14644469147912	34.243459442031465	2.598319859167239	1598.1127306373585
714	105-06036_AM	105-06036	AM	2016 TNC	0.0	2	3.0	1105.837560592	199.05076090656001	1.26014403801	8.57044883303	23.225243483125514	11.941186742394205	2.52	501.60791748453124	1.3861930754162575	7.791122457278822	25.548406150463943	14.264349409732631	3.3455612572990945	665.9365139248923
715	105-06038_AM	105-06038	AM	2016 TNC	2.0	4	2.0	1248.1192794199999	449.32294059119994	1.11361318719	19.396322033900002	23.165368145803203	7.031689848101218	1.6382352941176472	736.0966997332306	1.177109716211021	18.35003118445737	24.486222179926333	8.352543882224348	1.8228130383312424	819.0317145309735
716	105-06039_AM	105-06039	AM	2016 TNC	1.0	2	2.0	1294.0226717497167	556.4297488523781	1.41231947667	18.267821428599998	30.45955704274458	6.971598036669258	1.480625	823.8637968945524	1.4143902517495923	18.241075946391426	30.50421754109603	7.016258535020705	1.5706019571116268	873.929652542676
717	105-06040_AM	105-06040	AM	2016 TNC	1.0	2	3.0	834.6994369516368	525.8606452795312	2.3584786903799997	16.027280701800002	32.81034724871032	9.976624049400902	1.703150421535276	895.6197796766459	2.3479598759482556	16.09908260665398	32.6640131073174	9.830289908007977	1.7913377382966997	941.9940189742786
718	105-06130_AM	105-06130	AM	2016 TNC	2.0	2	2.0	2867.4403797157356	372.76724936304566	0.46291048686399994	16.8499099099	22.122803703795068	10.52817697397754	2.893789378937894	1078.709907022675	0.4673446898022275	16.690036647898644	22.33471724641053	10.740090516593005	2.6853202358152797	1000.9994379637869
719	105-06131_AM	105-06131	AM	2016 TNC	2.0	2	2.0	2537.20045766391	1598.4362883282633	2.39942644634	15.7537648456	101.46376462974563	44.35635883034381	2.194949811794228	3508.487430231186	2.2359028452705756	16.905922401751617	94.54889537187572	37.4414895724739	2.185395616011134	3493.2156569856957
720	105-06132_AM	105-06132	AM	2016 TNC	1.0	4	2.0	84.55003746130001	22.828510114551005	1.44217929315	11.232999999999999	2.0322718876957278	0.5965165345769197	1.5374202281957068	35.097013229681004	1.5405454010492765	10.515756295767762	2.1708861894924962	0.7351308363736883	1.8149947310229573	41.43362557501436
721	105-06466_AM	105-06466	AM	2016 TNC	1.0	2	6.0	2246.0094928946673	831.0235123710269	1.17533154279	18.8882874251	43.99676337341457	19.011089519813467	2.3004564946742287	1911.733436260918	1.168880583724976	18.99253038257619	43.755281451775936	18.769607598174822	2.35880903537064	1960.2257695862231
722	105-06467_AM	105-06467	AM	2016 TNC	0.0	2	6.0	1900.755558048	456.18133393152	1.1759228666700001	12.2457011494	37.252365410979	21.549049268768364	3.16173269481933	1442.3234382575813	0.9968743265388074	14.4451508245753	31.580240280733246	15.876924138522613	2.8473308698505773	1298.8991943528315
723	105-06468_AM	105-06468	AM	2016 TNC	0.0	2	3.0	2214.02332395379	2613.4331315950535	4.89937687968	14.455715847	180.78891140752435	75.70515058736262	2.050288540807914	5358.292001877079	4.947534398724575	14.315009112065539	182.565942580665	77.48218176050325	2.3334145594885345	6098.222919513613
724	105-06471_AM	105-06471	AM	2016 TNC	1.0	2	5.0	4981.0837433055995	2241.48768448752	1.1466076781399999	23.547723004699996	95.18914775887555	23.115588772167406	1.6368421052631579	3668.9614203979927	1.135267508671714	23.782940843247196	94.24770886246206	22.174149875753926	1.585333837421005	3553.5062723805227
725	105-06472_AM	105-06472	AM	2016 TNC	1.0	2	5.0	5758.244738144001	518.2420264329601	0.23937874851799998	22.5583934808	22.973356984621155	6.378991745032999	1.5990783410138247	828.7095998720605	0.24000136234143757	22.49987228121521	23.033109697499576	6.438744457911418	1.7193081864986093	891.0177586338169
726	105-06473_AM	105-06473	AM	2016 TNC	1.0	2	5.0	6241.201966146465	2289.7721773398152	1.27693366466	17.2387968218	132.82668164191006	34.97316978977585	1.6714285714285713	3827.1906392679766	1.2966960118979096	16.97606825194207	134.8823616491919	37.028849797057696	1.7031554584308792	3899.8379823994655
727	105-06544_AM	105-06544	AM	2016 TNC	1.0	2	9.0	1519.493599121275	1610.6632150685516	4.083815093959999	15.573672788	103.42218158778446	34.23561736654059	1.790769230769231	2884.3261266766062	4.333559911203515	14.676155701822763	109.74694244137169	40.560378220127824	2.06173953433729	3320.7680270096384
728	105-06545_AM	105-06545	AM	2016 TNC	1.0	2	9.0	2000.5301712581183	663.3758047891921	1.5100809766999999	13.175452381	50.349375915521286	22.28779364864278	2.266973532796318	1503.8553917545553	1.4527562144349877	13.695346681231054	48.438043974332025	20.37646170745352	2.312966201283117	1534.3658152263883
729	105-06595_AM	105-06595	AM	2016 TNC	0.0	3	3.0	4092.010751212456	381.17080147544027	0.42338073370499996	13.2008841099	28.874641902951293	8.381588060168088	1.86	708.9776907443189	0.46746871353966446	11.955880336205166	31.881450027662712	11.388396184879506	2.0079465923775834	765.3706119364426
730	105-06597_AM	105-06597	AM	2016 TNC	3.0	2	7.0	2260.53627752	1808.429022016	1.1862103052	40.465	44.69119046121118	6.287516177508004	1.2727027027027027	2301.5925039657686	1.4363302384501475	33.41849855628866	54.114610175258505	15.710935891555328	1.7549500842156045	3173.7026644849225
731	105-06598_AM	105-06598	AM	2016 TNC	3.0	2	4.0	1325.909980784	2625.3017619523202	3.6452945316800003	32.589959183699996	80.55554004086416	7.973240844043934	1.1800208795510898	3097.9108942260027	4.307218454641993	27.581605449328062	95.1830656404476	22.600766443627368	1.5914748072664644	4178.101615619378
732	105-06601_AM	105-06601	AM	2016 TNC	3.0	2	1.0	1150.8930721536794	586.9554667983765	1.27424645799	24.014192708299998	24.44202367861759	7.828509192385155	2.1100095556617293	1238.4816436924652	1.2134070058656405	25.21824898989277	23.275028612558412	6.661514126325978	1.7411884079290656	1022.0000547599267
733	105-06602_AM	105-06602	AM	2016 TNC	3.0	2	1.0	456.2627818080158	118.62832327008411	0.60315023282	25.864202898600002	4.58658338457676	0.70857347055335	1.4566666666666666	172.80192423008918	0.6610046713743886	23.600438356303638	5.026530502489531	1.1485205884661205	1.566399847352722	185.81938746196911
734	105-06613_AM	105-06613	AM	2016 TNC	0.0	2	6.0	2193.347783041312	526.3376674964237	1.2880165832700001	11.178582781500001	47.08447195726168	16.268449270108356	1.8977777777777776	998.8719289821017	1.380131670970283	10.432482858593874	50.45181234712954	19.63578965997622	2.152349591767001	1132.862663767523
735	105-07764_AM	105-07764	AM	2016 TNC	3.0	1	7.0	4868.641048134438	7285.434464428373	1.7531698353599998	51.2123801066	142.25924374641318	11.719296345525379	1.1627083333333335	8470.83536374474	1.8477988562278234	48.58970428377088	149.93782266877741	19.39787526788965	1.2661887914544279	9224.735459734999
736	105-07766_AM	105-07766	AM	2016 TNC	3.0	1	7.0	4556.044411744	2186.90131763712	0.615810140958	46.767661141800005	46.76097252344969	4.114690978233351	1.186817256063692	2595.4522210801592	0.684957489382243	42.04640499073082	52.01161236303614	9.365330817819808	1.3852266177135604	3029.353915503796
737	105-07767_AM	105-07767	AM	2016 TNC	3.0	2	7.0	2197.8391201387476	1252.768298479086	1.0041690278	34.0580112045	36.783366208842224	7.257834781087082	1.4143333333333332	1771.831963482254	1.17677345354092	29.06251827579212	43.10597886221685	13.580447434461707	1.8416783834446782	2307.1962947737034
738	105-07768_AM	105-07768	AM	2016 TNC	3.0	2	7.0	1435.83201416	186.6581618408	0.250668063924	31.116847826100003	5.998620518493075	0.8366138304123479	1.2468965517241377	232.74341835045956	0.2633651517435374	29.616674599362216	6.302468604791289	1.140461916710562	1.4440231266344852	269.53870247319776
739	105-08301_AM	105-08301	AM	2016 TNC	0.0	2	6.0	2483.142221855	397.30275549680005	1.16320979204	8.25302543507	48.140255791494965	24.163022508652443	2.895840615169521	1150.5254558863992	0.9599009998509471	10.001031357911579	39.72617835884528	15.748945076002757	2.187544244908452	869.1173562732948
740	105-08303_AM	105-08303	AM	2016 TNC	0.0	2	3.0	3449.9331103721565	1103.9785953190901	1.8666253696400001	10.2859418458	107.32887778969504	42.4271379122861	2.2148437500000004	2445.1400919762664	1.8101390835266027	10.606919752593601	104.08097931061894	39.17923943321002	2.0926110167948306	2310.19777087041
741	105-08311_AM	105-08311	AM	2016 TNC	2.0	4	2.0	671.5702482235047	255.19669432493177	1.5469064574899998	14.7390942029	17.314272560585025	2.647795875201661	1.3384615384615384	341.5709600964471	1.5753095678928515	14.473345724991367	17.632183958977738	2.9657072735943735	1.3962400200469838	356.31583760016673
742	105-08312_AM	105-08312	AM	2016 TNC	2.0	2	2.0	2637.891934818003	976.020015882661	1.5789322854499999	14.0601343101	69.41754569020519	38.154893035400896	2.838181818181818	2770.122263259698	1.490176248830985	14.89756665858517	65.51539847081001	34.25274581600572	3.0114943364086733	2939.278750052137
743	105-08313_AM	105-08313	AM	2016 TNC	1.0	4	3.0	626.5955939967771	93.98933909951656	0.780671990201	11.528529411800001	8.152760490277362	2.50096619685665	1.644255487443148	154.54248657553492	0.8780411500010477	10.250089076109088	9.169611932308662	3.5178176388879496	1.9673920783875845	184.91388119727333
744	105-08314_AM	105-08314	AM	2016 TNC	1.0	4	3.0	35.21503062149947	13.733861942384795	1.9287038945	12.1325	1.1319894450770465	0.24421556386089974	1.4063636363636365	19.314804022608435	2.043480997128292	11.451048496601665	1.1993540981387514	0.3115802169226047	1.5955872351794453	21.913574804985963
745	105-08340_AM	105-08340	AM	2016 TNC	1.0	4	6.0	14.823863008	1.33414767072	0.8245015268539999	6.549411764709999	0.2037049613995088	0.11404449965768489	2.976	3.97042346806272	0.6669909122622206	8.09606233117168	0.1647896985159351	0.0751292367741112	2.26910755449615	3.0273245584441937
746	105-08351_AM	105-08351	AM	2016 TNC	3.0	2	4.0	310.19965464	18.6119792784	0.10847438995400001	33.1875570033	0.5608119716835915	0.0969042129994789	1.3373333333333333	24.8904202883136	0.11618464364308569	30.985161955301493	0.6006739388759442	0.13676618019183165	1.5641822067709819	29.112526820063497
747	105-08352_AM	105-08352	AM	2016 TNC	3.0	2	7.0	444.4113821409291	77.94975642751896	0.7763288389830001	13.556111111099998	5.750156205471631	2.4203930090816903	2.601111111111111	202.75597755202432	0.6702623377273547	15.701314854842538	4.964536865107065	1.6347736687171237	1.8950870906658002	147.72157712633467
748	105-08366_AM	105-08366	AM	2016 TNC	1.0	2	5.0	5833.82731059	1575.1333738593	0.697341448493	23.2310872027	67.80282645041422	12.689692305552567	1.360952380952381	2143.6815154713713	0.6991373580689935	23.17141233125369	67.97744355594389	12.864309411082251	1.4641456486868658	2306.2246754375565
749	105-08367_AM	105-08367	AM	2016 TNC	2.0	2	5.0	4208.7529994199995	1515.1510797911997	0.82513155405	26.177643909	57.87958171706705	12.406860234772397	1.394142259414226	2112.3361497340074	0.860508602795306	25.101434116793033	60.36113605069095	14.888414568396298	1.6180047590177793	2451.521657733088
750	105-08369_AM	105-08369	AM	2016 TNC	3.0	2	1.0	1360.336771483623	1224.3030943352605	3.3862552993599997	15.9468188976	76.77412668917819	29.30211837833332	1.9838461538461538	2428.8289848389513	3.167182696725241	17.049853188398057	71.80725140603347	24.335243095188616	1.9326496108477433	2366.1488988267292
751	105-08371_AM	105-08371	AM	2016 TNC	1.0	2	5.0	2804.9783717336163	506.8595917722645	0.896064157017	12.0995800525	41.89067633530667	14.727782885548875	2.0433639947437583	1035.698640217965	0.949759103107133	11.415526278748413	44.40089570954376	17.238002259785965	2.1477393296267646	1088.6022798478589
752	105-08372_AM	105-08372	AM	2016 TNC	0.0	3	3.0	2225.563507054963	1824.9620757850694	4.1954591829000005	11.7269642857	155.6210142133479	44.20696807273468	1.7115987460815045	3123.602800560024	4.4955165502094765	10.944237319670737	166.75095965846384	55.336913517850626	1.904985571172569	3476.5264223076974
753	105-08380_AM	105-08380	AM	2016 TNC	1.0	2	6.0	2199.151422032	373.85574174544	0.6897620011300001	14.7877093596	25.28151809414463	13.631292424291008	3.4350246199957186	1284.2036772223476	0.6419281012982512	15.8896299747141	23.528284946872514	11.878059277018894	2.8637177125636373	1070.6173095800334
754	105-08381_AM	105-08381	AM	2016 TNC	0.0	2	6.0	1805.8190039759997	234.75647051687997	0.507696853885	15.363498789300001	15.280143783405988	7.221219289184334	2.9876923076923076	701.3801011442783	0.4669161037303072	16.705356567665774	14.052766222976965	5.993841728755311	2.3451438652340855	550.5376966566675
755	105-08382_AM	105-08382	AM	2016 TNC	1.0	4	3.0	738.2336831027247	231.7315531259453	2.03314701943	9.2634717608	25.015626874052263	13.684010584275288	2.55625	592.3637826781977	1.674891144460497	11.244909892974963	20.607684306186844	9.276068016409864	2.24182709316869	519.5020741398038
756	105-10291_AM	105-10291	AM	2016 TNC	3.0	2	7.0	2042.5757474407224	1163.0017790777986	1.50553405273	22.691482758600003	51.25278905087399	15.870927807386702	1.9195281476290582	2232.414650682506	1.5807537488916812	21.61171531236454	53.813487836035826	18.431626592548533	1.9471113913044045	2264.49401214967
757	105-10292_AM	105-10292	AM	2016 TNC	3.0	2	11.0	942.0771353232	188.41542706464	0.7355019419679999	16.315388601	11.54832604189773	5.725846837179281	2.3114285714285714	435.508801415125	0.5984969623093227	20.050227078342314	9.397171729200066	3.5746925244816166	2.110876323564928	397.7216639851231
758	105-10293_AM	105-10293	AM	2016 TNC	2.0	2	11.0	1867.777699776	187.5248810575104	0.411986707124	14.621830985899999	12.824993069505888	6.365300301421036	3.2255555555555557	604.8719218999476	0.3620847226253353	16.63699025002304	11.271562839152997	4.811870071068145	2.347257237824478	440.1691343344156
759	105-10294_AM	105-10294	AM	2016 TNC	2.0	2	11.0	2245.061828243059	1908.3025540066003	2.26724315508	22.4942789598	84.8350177135911	24.731000264505404	1.6710526315789473	3188.8740047215556	2.456943320972072	20.757499599063692	91.93316106785223	31.829143618766512	1.9621635922144849	3744.401794401667
760	105-10295_AM	105-10295	AM	2016 TNC	2.0	2	11.0	1730.608696061786	847.9982610702751	1.55267602385	18.9350511945	44.78457715069079	16.742306612658993	2.135593220338983	1810.9793372009267	1.435141601739438	20.485783398910772	41.39447560083853	13.35220506280674	1.8695186377764932	1585.3485538729358
761	105-10296_AM	105-10296	AM	2016 TNC	2.0	2	11.0	1407.8275619964027	689.8355053782373	1.52405761341	19.290609319	35.76017190381761	8.93919580040884	1.5589768456782638	1075.4375802114353	1.5205217755852272	19.33546791112831	35.677207738076525	8.856231634667767	1.6226229140625992	1119.342897960681
762	105-10297_AM	105-10297	AM	2016 TNC	2.0	2	11.0	658.2663865760001	92.15729412064002	0.526466978298	15.955416666700001	5.775925257596833	2.2771669386610047	2.3945454545454545	220.6748297397871	0.4634711289867547	18.124106281148872	5.084791089340171	1.5860327704043435	1.8302868512943065	168.67428367986952
763	105-10298_AM	105-10298	AM	2016 TNC	2.0	2	11.0	318.215941136	31.821594113600003	0.315230173438	19.0337109375	1.6718544385839615	0.7383961190324506	3.7877777777777784	120.53312703695825	0.28323283757642786	21.183984354854168	1.502153399500047	0.5686950799485361	2.1024958143715486	66.90476843047432
764	105-10299_AM	105-10299	AM	2016 TNC	2.0	2	11.0	906.8326097920001	181.36652195840003	0.497447475809	24.1231498471	7.518359878705305	2.8173095428175015	2.15675313059034	391.1628140180609	0.4570579692946157	26.25487532472036	6.907917852027803	2.206867516139999	1.8579762673317246	336.97469348720534
765	105-10300_AM	105-10300	AM	2016 TNC	2.0	2	9.0	912.6574775361537	374.189565789823	0.68825071687	35.7427887789	10.46895271951706	2.5040832901924426	1.5499835037941274	579.987654266113	0.6955142346957868	35.369513336790114	10.579437783799085	2.6145683544744673	1.619411775141574	605.966988975152
766	105-10301_AM	105-10301	AM	2016 TNC	2.0	2	9.0	1377.648704813409	675.0478653585704	0.8332466579250001	35.2836698718	19.1320196513413	5.00967937187964	1.49375	1008.3527488793645	1.1637871580456305	25.26235127853788	26.721497849334018	12.599157569872355	2.6207500212900428	1769.1317075102713
767	105-10304_AM	105-10304	AM	2016 TNC	3.0	2	10.0	1664.0222188432856	1227.7821539513297	1.8498513612099998	23.9318687589	51.303229443515605	15.149455770111585	1.7873684210526317	2194.4990499045875	1.8420043541336737	24.03381941017242	51.08560287474181	14.931829201337798	1.761576989061993	2162.832789981632
768	105-10305_AM	105-10305	AM	2016 TNC	3.0	2	11.0	1741.2629159360001	435.31572898400003	0.914401135494	16.4041791045	26.536879792091202	11.017602466451729	2.5500000000000003	1110.0551089092003	0.9595587031113454	15.632185869778336	27.847399756523796	12.328122430884324	2.4382506929511987	1061.4088778477942
769	105-10306_AM	105-10306	AM	2016 TNC	3.0	2	11.0	1747.5995979840227	524.2798793952068	1.18771996818	15.1550874636	34.594315648482734	12.46346383780808	2.0927561837455833	1097.1899596177075	1.1891577316459463	15.136764048185348	34.63619289606746	12.505341085392812	2.0243719966493594	1061.33750625436
770	105-10307_AM	105-10307	AM	2016 TNC	2.0	2	11.0	1878.0725344319949	244.14942947615936	0.581677381116	13.409495114	18.207205222904857	7.536338549998644	2.390804597701149	583.7135785177143	0.5460664804149897	14.283975083166244	17.092540980688984	6.421674307782769	2.089282877896683	510.0972226527835
771	105-10308_AM	105-10308	AM	2016 TNC	1.0	2	11.0	1432.1365039765271	443.9623162327234	1.37857811341	13.4921625544	32.90520066329256	13.899964523200945	2.336	1037.0959707196419	1.344779895443665	13.831259719913907	32.09847296797683	13.09323682788522	2.245403590175162	996.8745787714379
772	105-10309_AM	105-10309	AM	2016 TNC	1.0	2	11.0	3353.648160832	234.75537125824002	0.456938574142	9.19160744501	25.54018681307525	14.791314502699075	4.368	1025.4114616559925	0.48292968975975553	8.696918183036928	26.992937764566207	16.244065454190036	3.8519098251631707	904.2565210594425
773	105-10310_AM	105-10310	AM	2016 TNC	1.0	2	7.0	1292.3704757855999	323.09261894639997	1.7793514202200003	8.430037950660001	38.326354025658404	25.03036147642996	4.506676557863502	1456.0739318244657	1.364868677441583	10.990068310540453	29.39859970083402	16.102607151605568	3.239409194913322	1046.6292006235942
774	105-10314_AM	105-10314	AM	2016 TNC	2.0	4	11.0	174.22049196608276	41.11603610399553	1.05368757579	13.438518518499999	3.0595661305447153	1.0160255687161885	2.2355555555555555	91.91718293471001	1.0772270298529558	13.14486139651813	3.1279170516690677	1.0843764898405415	1.8405860798201341	75.67760371039624
775	105-10316_AM	105-10316	AM	2016 TNC	3.0	2	11.0	1741.3368377279999	296.02726241376	0.431509113188	23.637971223	12.523378576826758	4.103945629919719	1.687950072011522	499.6792389086799	0.3880436050613601	26.285705696366538	11.261910402302027	2.8424774553949885	1.6349347304608024	483.98525248348994
776	105-10318_AM	105-10318	AM	2016 TNC	3.0	2	7.0	1686.543108247741	691.4826743815737	0.9572614681630001	25.698307952600004	26.90771219869037	8.394119845759102	1.8317802844531634	1266.6443299731134	0.9564696691794324	25.719581909068435	26.88545548004281	8.371863127111544	1.8283815744607959	1264.2941808981436
777	105-10319_AM	105-10319	AM	2016 TNC	3.0	2	7.0	205.54003408112098	145.93342419759588	1.69572867495	25.1219435216	5.809002160692619	2.118222590682342	2.222097336180735	324.27827316921105	1.602602173961228	26.581768508839318	5.489981757574489	1.7992021875642128	1.8890851492918963	275.680664436993
778	105-10322_AM	105-10322	AM	2016 TNC	2.0	3	11.0	572.4480445036553	489.0423644194727	3.21907067112	15.9232291667	30.71251184669522	9.551007544648249	1.7654698242933538	863.3895371836527	3.3804279296426256	15.163169003108706	32.25198929849102	11.090484996444046	1.9526057894232858	954.9069520387146
779	105-10323_AM	105-10323	AM	2016 TNC	2.0	3	11.0	420.68229445721965	227.16843900689864	2.03759701908	15.901083333299999	14.286349819429427	4.813103822491192	1.759612562371588	399.7284390508827	2.000418119169478	16.196613942614977	14.025674737433532	4.552428740495297	1.8771226515867796	426.4230225854592
780	105-10324_AM	105-10324	AM	2016 TNC	2.0	3	11.0	945.9717128968545	397.30811941667884	1.9473540011400001	12.9406363636	30.702363334582483	10.030765029891283	1.747272727272727	694.2056413807787	1.9368548667469516	13.010783839640348	30.53683193215371	9.86523362746251	1.8713978535319642	743.5215618671941
781	105-10325_AM	105-10325	AM	2016 TNC	2.0	3	11.0	258.765265905777	57.25181508165317	0.6629168747399999	20.0251351351	2.8589976894253795	0.6173447888110759	1.59625	91.38820982408888	0.7038923413948627	18.859418151494165	3.0357148148346935	0.7940619142203901	1.6626364412205008	95.18895408077402
782	105-10326_AM	105-10326	AM	2016 TNC	2.0	3	8.0	286.84677018961486	206.17111607378567	2.6621337013	16.1994117647	12.727074233847166	3.0111875197029434	1.6323076923076922	336.53469869890245	2.6893472130817204	16.03548987286885	12.857176033182224	3.1412893190380013	1.611210268076991	332.18501919897665
783	105-10327_AM	105-10327	AM	2016 TNC	2.0	3	8.0	1799.494953808	161.95454584272	0.43339972058	12.4596296296	12.998343502758452	4.158029865040728	2.1287473855449686	344.76031603981295	0.43208753769820807	12.497467593642181	12.958989061520823	4.118675423803098	1.8518817519487465	299.9206680912799
784	105-10328_AM	105-10328	AM	2016 TNC	2.0	3	9.0	1627.3954279848188	895.0674853916504	2.67905897892	12.317757936500001	72.66480555993476	24.62038873792451	1.8282630029440627	1636.4187686797297	2.6279424366496507	12.55735268009581	71.27835844018209	23.233941618171855	1.882362418948011	1684.8413969235405
785	105-10329_AM	105-10329	AM	2016 TNC	1.0	3	9.0	339.7574469310955	95.13208514070675	1.38326339957	12.1451923077	7.832900684518851	2.6738938981437044	2.0420819490586934	194.267513842152	1.364785096158458	12.309630320032042	7.7282649980067895	2.5692582116316425	1.9072995174086649	181.44538007895
786	105-10330_AM	105-10330	AM	2016 TNC	1.0	3	9.0	258.1503699739875	227.172325577109	3.47191376201	15.207751004	14.937930369677671	2.3172456154081775	1.3846153846153846	314.54629695292016	3.7185854343804534	14.198947672906407	15.999236761086584	3.3785520068170913	1.5197888283071148	345.2539625126369
787	105-10331_AM	105-10331	AM	2016 TNC	1.0	3	9.0	269.04655877531343	94.1662955713597	1.43551335206	14.628913043499999	6.4369987907959665	2.0955374919761445	1.8743518838575872	176.50077350006842	1.486690222444193	14.125336726486942	6.666481471891923	2.3250201730721	1.9725919143562654	185.75167324894633
788	105-10333_AM	105-10333	AM	2016 TNC	0.0	3	6.0	1191.276373434955	250.16803842134055	1.20467659088	10.459238683099999	23.918379339091857	10.277810177630027	2.62	655.4402606639122	1.2230901751723922	10.301775172238672	24.28397380438819	10.64340464292636	2.412222871346365	603.4610639598139
789	105-10334_AM	105-10334	AM	2016 TNC	0.0	3	6.0	1214.780376770229	109.3302339093206	0.451986833406	11.947250673900001	9.151078929668722	3.544400267653839	2.7857142857142856	304.5627944616788	0.4906804242100253	11.005126215690733	9.934482509927172	4.327803847912287	2.396798708313125	262.0425634134314
790	105-10335_AM	105-10335	AM	2016 TNC	0.0	3	6.0	1656.3463260182289	198.76155912218746	0.606711584154	11.8672532189	16.748741722769623	7.114153301907882	2.57875	512.5563705863409	0.6792649148429913	10.599693643332431	18.751632434887895	9.117044014026158	2.723291655953579	541.2856954817771
791	105-10336_AM	105-10336	AM	2016 TNC	0.0	3	6.0	1171.2017523390991	199.10429789764686	0.6727628656	15.16136	13.132350784989898	5.19041628567412	1.9344135802469136	385.1500577387351	0.7311324015188301	13.95096152052742	14.271725830845792	6.329791331530017	2.4431213908222817	486.4359691983929
792	105-10337_AM	105-10337	AM	2016 TNC	0.0	3	6.0	1384.698352712	235.39871996104003	0.557456427034	18.2973942094	12.86514993704495	2.801074692884336	1.4966726388533402	352.31482338678825	0.6201668392831452	16.447187037266044	14.312400012699648	4.248324768539033	1.7770615120500743	418.31800522861784
793	105-10338_AM	105-10338	AM	2016 TNC	0.0	3	6.0	1464.927832526	249.03773152942	0.690856186657	14.764288425	16.86757426844361	5.973535268901173	2.078181818181818	517.5456857056855	0.748926585047552	13.619492489176848	18.285389982580156	7.39135098303772	2.226520900416702	554.4877142426171
794	105-10339_AM	105-10339	AM	2016 TNC	0.0	3	6.0	1416.964065576	240.88389114792	0.584311793197	17.4564335664	13.799146900873733	4.293073848479919	1.9492307692307693	469.538292437561	0.7220588954496883	14.126271505384034	17.05219180136177	7.546118748967954	2.4372266684895547	587.0886435152456
795	105-10340_AM	105-10340	AM	2016 TNC	0.0	3	6.0	1264.827102936	215.02060749912002	0.7233886560789999	14.1003040541	15.249359636086133	4.683236417445643	1.8439652047843424	396.49051853996855	0.8754595077662377	11.651024301541506	18.455081882429116	7.888958663788628	2.3504067412025096	505.38588536339057
796	105-10341_AM	105-10341	AM	2016 TNC	0.0	3	6.0	1155.078768165512	138.14742067259522	0.654556202675	10.9631533101	12.601066204682237	5.48006513909407	2.425	335.00749513104336	0.702444546222577	10.215753027892692	13.522979685922603	6.401978620334438	2.6337309248445697	363.84313401292604
797	105-10342_AM	105-10342	AM	2016 TNC	0.0	3	6.0	847.7691006399999	42.727562672256	0.283242254003	10.6763731656	4.002067182322829	1.7449323343484664	3.0443872627854613	130.0792475692837	0.30413837712991865	9.942842559156023	4.2973186408256705	2.040183792851308	2.642894324792363	112.92443289871538
798	105-10343_AM	105-10343	AM	2016 TNC	0.0	3	6.0	1008.6864810357023	171.4767017760694	0.844452651081	12.0788299817	14.196466217002726	5.204504928273349	2.4785547179620484	425.014388207648	0.8773812978583498	11.625504241881794	14.750044231054604	5.758082942325227	2.1580120922236126	370.04879596738
799	105-10344_AM	105-10344	AM	2016 TNC	0.0	3	6.0	982.4712265759999	68.77298586032	0.552685198661	7.59926267281	9.049955083981214	4.632936082040946	3.8925	267.6988474612956	0.5535718105012897	7.587091539572201	9.064472927684985	4.647453925744717	2.9268178003311567	201.28599919790753
800	105-10345_AM	105-10345	AM	2016 TNC	0.0	3	6.0	520.182788598	145.65118080744003	2.2965808087	7.315222672060001	19.910696821836932	10.07604585575074	2.4683333333333333	359.51566462636447	2.1717515141256056	7.735691625275117	18.828462645996442	8.993811679910245	2.6629718385358014	387.864992739699
801	105-10346_AM	105-10346	AM	2016 TNC	0.0	3	3.0	446.126465256	22.306323262800003	0.390835022127	7.67587301587	2.906030781996151	1.5442283850011758	3.276	73.07551500893281	0.3099034797869172	9.680433411276098	2.30426906679786	0.9424666698028848	2.2510942979358046	50.213637104801876
802	105-10348_AM	105-10348	AM	2016 TNC	3.0	2	7.0	3166.7694497020766	2248.4063092884744	1.50802161092	28.2489320388	79.5926127825328	16.541398276426325	1.4396447315300767	3236.906297506136	1.765873702143926	24.124035568500652	93.20191486636148	30.15070036025502	1.87304861317969	4211.374319477242
803	105-10349_AM	105-10349	AM	2016 TNC	3.0	2	7.0	3027.841956352	605.5683912704001	0.511359987961	23.4668340944	25.805287105799493	6.4580541578456545	1.738888888888889	1053.016147042418	0.5162762436613054	23.243370477206003	26.05338119375848	6.706148245804644	1.6499380876168006	999.1503534138664
804	105-10351_AM	105-10351	AM	2016 TNC	3.0	4	7.0	193.45141693950495	57.81682498070984	1.37028791357	13.086446886400001	4.4180689749199065	1.3573582824530839	1.6643171806167403	96.22553514410652	1.3440422126598317	13.3419916659556	4.333447841092531	1.272737148625709	1.6835248218056689	97.33605997301908
805	105-10353_AM	105-10353	AM	2016 TNC	3.0	2	7.0	2474.4653964811932	1064.0201204869131	1.70343904492	15.1458310627	70.25168286115856	29.62472140691964	2.0885167464114835	2222.2238401556824	1.6085083096842643	16.039705760092907	66.33663587110279	25.70967441686387	2.144535085145072	2281.8284796844723
806	105-10354_AM	105-10354	AM	2016 TNC	3.0	2	7.0	2489.651249136	149.37907494816	0.22526488559	15.981185840699998	9.347183396593692	4.495638253756813	3.1722645786111685	473.8699482437509	0.20682138141610495	17.406324120605028	8.581885176510646	3.730340033673767	2.3912717139740973	357.2059565831517
807	105-10355_AM	105-10355	AM	2016 TNC	3.0	2	7.0	981.2663485705827	883.1397137135245	2.66123567504	20.2913257576	43.52301689220451	14.134008116388781	1.748109365910413	1543.824804950053	2.658874998256656	20.309341370093055	43.484409347415394	14.095400571599662	1.87549853343293	1656.327237886093
808	105-10357_AM	105-10357	AM	2016 TNC	2.0	2	7.0	2159.764773310823	647.9294319932468	1.11594455557	16.1298336106	40.16962900146814	20.451752190978603	2.7383333333333333	1774.2467612748408	0.9708681115050071	18.540108369711522	34.94744577932197	15.229568968832439	2.397667638238188	1553.5194309522585
809	105-10358_AM	105-10358	AM	2016 TNC	2.0	2	8.0	697.1568296800001	174.28920742000003	0.751312646427	19.9650572519	8.729712378025635	3.540989322949132	2.187133741372575	381.19380630536546	0.6813605895566623	22.01477489292414	7.9169198080703085	2.728196752993804	1.9555795310804527	340.8364065187874
810	105-10360_AM	105-10360	AM	2016 TNC	3.0	3	7.0	823.41885993728	411.70942996864	1.60202246887	18.7263291139	21.9855919151807	4.92345225625173	1.4409411202675266	593.249047243717	1.6049267486629681	18.6924418980445	22.02544922778178	4.963309568852808	1.5577476269503587	641.3393875267338
811	105-10361_AM	105-10361	AM	2016 TNC	3.0	3	7.0	1257.29263024384	628.64631512192	1.9710370154099999	15.220414312599999	41.30283855688012	13.851034403132065	1.7615384615384615	1107.3846627916898	2.0145821967617783	14.891425154169303	42.215322483483824	14.763518329735772	1.9765413134451189	1242.5454133835137
812	105-10362_AM	105-10362	AM	2016 TNC	2.0	3	7.0	1479.3491465565044	1035.544402589553	2.45324816146	17.1201595745	60.48684289911941	14.646010557738185	1.506	1559.529870299867	2.4189117444134705	17.36317999075407	59.64025041155955	13.799418070178325	1.5744066755736517	1630.3680202899216
813	105-10363_AM	105-10363	AM	2016 TNC	3.0	4	8.0	713.073311344	42.784398680639995	0.30494091134	11.8055658199	3.6240870902245153	1.9785332948097993	4.333333333333333	185.39906094943996	0.22520935727844657	15.985126211025932	2.6765130356699314	1.030959240255215	1.9730629039362875	84.41630990399142
814	105-10365_AM	105-10365	AM	2016 TNC	3.0	3	7.0	1015.7302647680001	132.04493441984002	0.49510528367	15.754224924	8.381557014502748	2.0240734121940305	1.7308333333333332	228.5477739916731	0.5079860628683628	15.354751970865108	8.5996136355956	2.2421300332868834	1.6600398937113567	219.1998588994343
815	105-10366_AM	105-10366	AM	2016 TNC	3.0	3	7.0	623.2717891101771	186.98153673305313	1.15805626598	15.5432862191	12.029730013126763	2.657221906204151	1.425	266.4486898446007	1.226982510000572	14.670135762564055	12.74572640358254	3.3732182966599273	1.672122866855528	312.656103251125
816	105-10368_AM	105-10368	AM	2016 TNC	3.0	2	10.0	2268.976744183977	544.5544186041545	0.732379936694	19.6619258373	27.69588407109366	9.04037127205809	1.9003906250000002	1034.8661119176609	0.7913742343646367	18.196195143453455	29.926828895329354	11.271316096293784	2.0935190051771286	1140.0350247009792
817	105-10369_AM	105-10369	AM	2016 TNC	3.0	2	10.0	2382.5085695121033	856.869207025028	0.888109534275	24.2976785714	35.26547626792651	12.898751991641058	1.9757607013924705	1692.9685054733793	0.9010193863279807	23.949540184638174	35.77810682038251	13.411382544097059	2.085412048314961	1786.92536816008
818	105-10370_AM	105-10370	AM	2016 TNC	3.0	1	10.0	1388.239997436682	749.6495986158083	1.1372288723100001	28.490307262600002	26.312443446342588	6.785233271403046	1.4765384615384616	1106.8864650331107	1.1155501198163367	29.043966222991678	25.810854924572023	6.283644749632482	1.562651057813914	1171.4407382667687
819	105-10371_AM	105-10371	AM	2016 TNC	3.0	2	10.0	1103.6668192498737	754.4114542982511	2.1576359509	19.0083039648	39.688520117149665	17.04711992814816	2.2213333333333334	1675.799310481182	1.811614003839896	22.638928553802778	33.32363775544177	10.682237566440273	1.8620367213132014	1404.7418308826395
820	105-10372_AM	105-10372	AM	2016 TNC	3.0	2	10.0	442.07904886583486	167.99003856901726	1.27858648865	17.8321921922	9.420604979918327	4.4044796120787035	2.5761538461538462	432.7681839751068	1.0194769313333214	22.364409923607642	7.511489869074913	2.4953645012352905	1.9063545011759206	320.2485661787626
821	105-10373_AM	105-10373	AM	2016 TNC	2.0	2	9.0	2432.208953728	97.28835814912	0.103950897535	23.087823740999998	4.213838395544815	2.0102515745018055	4.324191968658178	420.6935369523651	0.11848403276601382	20.255893929096754	4.8029654227883425	2.5993786017453333	3.176834113713541	309.0689750353052
822	105-10374_AM	105-10374	AM	2016 TNC	2.0	2	9.0	553.5865688320229	149.46837358464617	0.699584317526	23.156608280300002	6.4546746991318455	3.0753309599380003	3.5726978998384484	534.005344398134	0.7325888315708374	22.11335922943776	6.75918896056601	3.3798452213721646	2.826341637096178	422.44868769133194
823	105-10375_AM	105-10375	AM	2016 TNC	2.0	2	9.0	568.341184671	181.86917909471998	0.663221612026	28.949599427800003	6.28226927797112	1.6627828899919892	1.6985934938303562	308.9218043385592	0.6976297488834383	27.52176212486601	6.608195299035759	1.9887089110566287	1.791317361261455	325.78541799074077
824	105-10378_AM	105-10378	AM	2016 TNC	3.0	1	10.0	1518.1881781722957	531.3658623603035	0.9648627273739999	21.7647540984	24.414053104304756	6.474624935491082	1.576370409792443	837.6294221986265	0.9950368427123347	21.104746174781692	25.17755285752921	7.238124688715536	1.709509104978711	908.3747797798034
825	105-10379_AM	105-10379	AM	2016 TNC	3.0	2	10.0	418.4094615106245	372.38442074445584	3.14675332972	16.969871612000002	21.943856103248496	6.543342424788145	1.7185501066098081	639.9612859702162	3.200680150248631	16.683953876444622	22.319914302221243	6.919400623760888	1.8234087598256263	679.0090148080325
826	105-10380_AM	105-10380	AM	2016 TNC	3.0	2	10.0	401.545401536	24.092724092159997	0.21806512599800001	16.5088295688	1.4593841429977559	0.41686038305750356	1.6507142857142856	39.77020384070125	0.23080419414094427	15.597636834110574	1.5446393802086393	0.5021156202683872	1.8789829144253012	45.26981693113146
827	105-10381_AM	105-10381	AM	2016 TNC	2.0	2	10.0	546.8359594528	328.10157567168	2.15279210517	16.722469352	19.620402272217504	4.693124034166548	1.6185567010309279	531.0510039222037	2.1953041340287673	16.398639004944474	20.007854040371985	5.080575802321034	1.6395027848018038	537.9234470115791
828	105-10382_AM	105-10382	AM	2016 TNC	2.0	2	10.0	818.772842684425	450.3250634764338	1.70059490902	19.404974003499998	23.206682131882776	7.042824864267079	1.8947225244831338	853.2410411080962	1.7685341059716302	18.65952140169208	24.133794955512496	7.969937687896799	1.8987429781070555	855.0515521414927
829	105-10383_AM	105-10383	AM	2016 TNC	2.0	2	10.0	429.2592042019751	424.96661215995533	2.92635048403	20.2983204931	20.936047999846373	5.231442968063306	1.5033333333333332	638.8664736137995	2.960863602153455	20.061714412240402	21.182965893516425	5.478360861733358	1.653635344853826	702.7398102504898
830	105-10384_AM	105-10384	AM	2016 TNC	2.0	2	6.0	469.00410315990086	84.41604852775056	0.58189380153	18.559056603800002	4.54850967534805	1.6396175827342911	1.993131868131868	168.25231650242588	0.5304400096285715	20.359323964951347	4.146309016599623	1.2374169239858637	1.782611854704264	150.4810488328586
831	105-10385_AM	105-10385	AM	2016 TNC	2.0	2	6.0	398.18531170452	325.329345221944	3.0141106576700003	16.264100946400003	20.002909862270748	5.740334447009435	1.7546153846153845	570.8278741932725	2.792181818656661	17.556807967320964	18.530096463291603	4.2675210480302885	1.5714145721476662	511.2272738290215
832	105-10394_AM	105-10394	AM	2016 TNC	2.0	3	8.0	1604.72776864	208.61460992320002	0.5393914557949999	14.460740740699999	14.426274121356524	5.41484388710296	1.7807692307692307	371.49447844016004	0.5021351634519741	15.5336661674482	13.429837340032801	4.418407105779237	1.8939691679698145	395.10963918259057
833	105-10395_AM	105-10395	AM	2016 TNC	1.0	3	8.0	121.89987401600001	15.846983622080002	0.649110032135	12.0164527027	1.318773852329637	0.6218968240945024	2.6534422403733955	42.049055725332465	0.558771131222177	13.959203624101665	1.135235508329353	0.4383584800942187	2.1377653120437987	33.87713188780882
834	105-10396_AM	105-10396	AM	2016 TNC	1.0	2	9.0	1573.093022136715	361.81139509144447	1.23424314484	11.180941176500001	32.35965464613131	16.744143420767205	2.89625	1047.8962530335962	1.503275317786754	9.179955153070363	39.41319854601159	23.79768732064748	3.8785267954597065	1403.295190764826
835	105-10397_AM	105-10397	AM	2016 TNC	1.0	2	9.0	2215.50052904	288.0150687752	0.7104288766179999	10.9792834395	26.23259253320786	15.248036134444197	3.635607321131447	1047.1096926352943	0.9458799313764555	8.246289768141448	34.926624806214264	23.942068407450602	5.310182729155913	1529.4126439467195
836	105-10398_AM	105-10398	AM	2016 TNC	1.0	2	9.0	2769.730770384229	1080.1950004498492	1.8472725900799998	12.6673237754	85.27412890053246	40.37824359503472	2.460122699386503	2657.412240370488	2.285018550040296	10.240617083650084	105.48143648242271	60.585551176924966	3.5183051767346205	3800.45566196556
837	105-10399_AM	105-10399	AM	2016 TNC	1.0	2	9.0	2552.9800858791345	536.1258180346182	0.633894421042	19.8771271394	26.971997224501823	8.692903530872313	1.8299226353880709	981.0687698374938	0.7889192599683121	15.971216117231178	33.568252667760085	15.289158974130569	2.516322144669758	1349.0652682496989
838	105-10400_AM	105-10400	AM	2016 TNC	2.0	2	10.0	1049.632347236544	325.38602764332865	0.923718712753	20.136	16.15941734422084	5.192581225476982	1.768176400476758	575.3398951238117	0.9311188251253705	19.975968155831886	16.28887396620793	5.322037847464072	1.8852832888894735	613.4448403540957
839	105-10401_AM	105-10401	AM	2016 TNC	2.0	2	10.0	520.9601576244256	140.65924255859494	1.0319535052	15.6983816794	8.960111012167841	4.340759860822574	2.657531855472159	373.8064178660513	0.8862408999491748	18.27945426681285	7.694936648845582	3.075585497500314	2.2036826753920806	309.9683359601481
840	105-10402_AM	105-10402	AM	2016 TNC	2.0	2	10.0	303.50652868400005	60.70130573680001	0.8716599626189999	13.7668362832	4.409241490788632	2.2726239006137474	2.841	172.45240959824883	0.7195941590962449	16.676066430376643	3.640025421476389	1.5034078313015051	2.272054563161936	137.91667868918427
841	105-10406_AM	105-10406	AM	2016 TNC	2.0	4	10.0	1157.653998812	196.80117979804	0.500068781696	20.3971940928	9.648443746856993	2.389086321621551	1.5061111111111112	296.4044435736036	0.5310136579025683	19.208545483158783	10.245501408244927	2.9861439830094856	1.6774326329791123	330.1207212020219
842	105-10407_AM	105-10407	AM	2016 TNC	2.0	4	10.0	187.82968883350003	120.21100085344003	2.30611186054	16.6514038877	7.219271219674535	2.4790897979970676	1.6488946684005201	198.21527839032763	2.2820251709730153	16.82715882736163	7.143867962901269	2.403686541223803	1.8082271999022803	217.36880147066648
843	105-10408_AM	105-10408	AM	2016 TNC	2.0	4	10.0	139.45681689068192	12.551113520161373	0.372524733071	14.4956818182	0.8658518914522101	0.5266326071233987	3.7	46.43912002459708	0.39219878105872485	13.768528258611404	0.9115798932475874	0.572360608918776	3.5042739811776533	43.98254054350856
844	105-10411_AM	105-10411	AM	2016 TNC	2.0	2	6.0	3192.087058256	542.65479990352	0.40277199831999994	25.3245013123	21.42805472108632	7.091071896709477	2.102777777777778	1141.0824542415685	0.4963798953547578	20.548777449397225	26.408130665673166	12.071147841296323	2.5266367340577167	1371.0915513489736
845	105-10412_AM	105-10412	AM	2016 TNC	2.0	2	6.0	1812.114297648	326.18057357664	0.857169586031	12.5996070976	25.888154372596542	14.184509823749071	3.48375	1136.3315731976195	1.0004416980844564	10.795231766807337	30.21524508436812	18.511600535520646	3.999689317910489	1304.6209558444032
846	105-10413_AM	105-10413	AM	2016 TNC	2.0	2	6.0	2466.489987968	443.96819783424	1.18409937111	9.120856123660001	48.67615406003368	31.481413632662168	4.317725752508361	1916.9329210836247	1.043514608684794	10.349639487665542	42.8969722436565	25.702231816284986	3.8175980966426954	1694.8921470218822
847	105-10415_AM	105-10415	AM	2016 TNC	1.0	2	6.0	3009.558155904	361.14697870848	0.27349582002399997	26.3258136792	13.718359595981362	4.50542646565071	1.7214122606709996	621.6828370530659	0.3113837127170936	23.122596673967756	15.618789870389952	6.405856740059301	2.256957614216626	815.0934234474336
848	105-10416_AM	105-10416	AM	2016 TNC	1.0	2	6.0	3508.729057457771	421.0474868949325	0.545721778724	13.193536121700001	31.913164371607312	17.79826370464353	2.9829999999999997	1255.9846534075834	0.5544546077686179	12.985733907012035	32.42384988865168	18.308949221687897	3.4121183567773317	1436.663859109162
849	105-10417_AM	105-10417	AM	2016 TNC	1.0	2	6.0	3170.723296176	380.48679554112	0.587786016961	12.249355704700001	31.061780285745733	17.016494366915698	3.01	1145.2652545787712	0.5069993527980742	14.201201560246545	26.79257765105014	12.747291732220104	2.6498901623459	1008.2482164069297
850	105-10418_AM	105-10418	AM	2016 TNC	1.0	2	6.0	3350.0210067677713	402.00252081213256	0.559290197456	12.873460026199998	31.227231839281576	14.6086902595953	2.6466083150984683	1063.9432142719352	0.46400778166158485	15.516981146775642	25.907263597833712	9.288722018147434	2.0135984471309643	809.4716516500432
851	105-10419_AM	105-10419	AM	2016 TNC	0.0	2	6.0	3357.572890016	402.90874680192	0.651336309706	11.0541971831	36.44848559586551	18.54143018244685	2.8125	1133.1808503804	0.5282611758612046	13.629621726908299	29.561256715325918	11.654201301907252	2.176750288989693	877.0317310375543
852	105-10420_AM	105-10420	AM	2016 TNC	0.0	2	6.0	3839.2996846937713	460.7159621632525	0.640375704515	11.243399693699999	40.97657067383319	19.254931722263557	2.4749124854142357	1140.2316869874662	0.5670454552454752	12.697394773904156	36.28429062551648	14.562651673946853	2.211996035134653	1019.1018816283614
853	105-10423_AM	105-10423	AM	2016 TNC	2.0	2	8.0	1723.6133762919999	413.66721031007995	0.820357364517	17.5533256881	23.56631544701922	8.818821318323916	2.1576923076923076	892.5665576305955	0.8051009026389944	17.885956844414235	23.128044750888893	8.38055062219359	2.030015496555887	839.7508473465056
854	105-10424_AM	105-10424	AM	2016 TNC	1.0	2	8.0	2741.9789312088787	740.3343114263973	1.2433060740200002	13.0297762864	56.81865100011445	27.5216857675882	2.527	1870.8248049745062	1.239920529750894	13.065353473302567	56.663932815838386	27.36696758331213	2.700169932130249	1999.0284474379098
855	105-10425_AM	105-10425	AM	2016 TNC	1.0	2	8.0	2267.807386756715	1690.8998656396743	3.59112651953	12.4575393701	135.73305412946777	61.89463204903032	2.085230376980513	3525.915764264117	3.9084524488545975	11.446115971836988	147.7269555716638	73.88853349122635	2.8273611110568853	4780.784522800927
856	105-10426_AM	105-10426	AM	2016 TNC	1.0	2	8.0	2484.211182352	273.26323005872	0.391095637495	16.8756676558	16.192735933902718	5.714851345744088	2.3709090909090906	647.8822763574016	0.4285310734658518	15.401450230016824	17.742694744819588	7.2648101566609595	2.2534005763782243	615.771520117295
857	105-10427_AM	105-10427	AM	2016 TNC	1.0	2	8.0	2431.6116447049008	826.7479591996663	1.3970125364200001	14.602589073599999	56.61653252262669	22.85793884359494	2.040833333333333	1687.2547933999854	1.5206153611437752	13.415621413067633	61.62576698790586	27.86717330887411	2.4959407139593455	2063.513891549247
858	105-10428_AM	105-10428	AM	2016 TNC	1.0	2	8.0	2230.829339568	156.15805376976	0.471563272135	8.90654605263	17.532953049024115	8.464541099575213	2.8699999999999997	448.17361431921114	0.4468750998111705	9.39859929938977	16.615034729685625	7.546622780236721	2.5084197468436473	391.709945704738
859	105-10431_AM	105-10431	AM	2016 TNC	2.0	2	11.0	2187.2295293672014	434.64625207585027	0.57290795258	20.8117201835	20.884686524871338	6.51146390330503	1.68	730.2057034874284	0.5712680501164817	20.8714630506097	20.82490580664652	6.451683185080209	1.8226753409630174	792.219005700648
860	105-10433_AM	105-10433	AM	2016 TNC	2.0	2	11.0	609.7816709391769	493.9231534607334	2.7364429166	17.760282776300002	27.810545568567047	6.147249364132874	1.4122893954410305	697.5624317953865	3.0393254601985373	15.990390182440452	30.888749294130783	9.225453089696607	1.7834035022079129	880.8642817034483
861	105-10434_AM	105-10434	AM	2016 TNC	2.0	2	11.0	1607.369116434682	289.32644095824276	0.9144661308859999	11.810169491500002	24.4980769468612	10.818339785724088	2.3499999999999996	679.9171362518704	0.9230850831075543	11.69989657252605	24.728974240477076	11.049237079339967	2.4629331685502804	712.5916879746604
862	105-10435_AM	105-10435	AM	2016 TNC	2.0	1	11.0	1229.4460187213583	1117.4434864158427	2.81488043821	19.3734693878	57.67905913223195	15.622473267886512	1.5915897927399063	1778.5116469431493	2.8746878313911055	18.970407640265467	58.90455848950884	16.8479726251634	1.7042693859176745	1904.4247243916334
863	105-10436_AM	105-10436	AM	2016 TNC	2.0	1	8.0	3450.413639949404	2863.8433211580054	1.16960619806	42.578433734899995	67.26041965259314	5.08405575433144	1.1578682755153344	3315.953327615328	1.2985175584874793	38.35142595838852	74.67371159198328	12.497347693721574	1.3536916629777158	3876.7608279260053
864	105-10438_AM	105-10438	AM	2016 TNC	2.0	2	8.0	1641.5405584051134	459.6313563534318	1.04283054004	16.11	28.530810450319457	10.484820801591633	2.1225	975.567553860159	1.0497483336193087	16.00383583565899	28.720074429237958	10.67408478051013	2.071023451074206	951.9073178570023
865	105-10440_AM	105-10440	AM	2016 TNC	2.0	3	8.0	1515.8815733383813	833.7348653361098	2.26361644129	14.5784415584	57.189574207621874	17.862457918306685	1.7666666666666666	1472.9315954271274	2.3620261646306435	13.971056076409003	59.67586564511204	20.348749355796844	1.9409979287651198	1618.2776467566553
866	105-10441_AM	105-10441	AM	2016 TNC	1.0	3	8.0	226.403036088	27.16836433056	0.696539772621	10.3368110236	2.6283119879573262	1.4582704577861985	3.0077720207253886	81.71624608233202	0.5926598589248607	12.148620986515706	2.236333190467904	1.0662916602967762	2.6569665812871306	72.18543609453123
867	105-10442_AM	105-10442	AM	2016 TNC	1.0	3	8.0	206.95537491697712	37.25196748505588	0.686504802423	15.7318637275	2.367930979462621	0.7304818592413324	1.7028443113772456	63.43430091953752	0.6959050766145735	15.51935797413585	2.400354933956612	0.7629058137353234	1.8519061184897994	68.98714651135805
868	105-10443_AM	105-10443	AM	2016 TNC	1.0	3	8.0	72.3465872103248	57.153803896156596	3.38643081253	13.997037773399999	4.0832785351738785	1.4261979263366595	1.7925000000000002	102.4481934838607	3.374436778261543	14.046788579758113	4.0688164110704355	1.411735802233217	1.9652066087295237	112.31903313075814
869	105-10444_AM	105-10444	AM	2016 TNC	1.0	3	8.0	33.97710727470229	4.077252872964275	0.5278479879619999	13.6402906977	0.2989124618620106	0.13666602839767117	2.513	10.246136469759222	0.4827641960595267	14.91411347148083	0.27338218129833247	0.11113574783399303	2.23826790840759	9.125984260018585
870	105-10445_AM	105-10445	AM	2016 TNC	1.0	3	8.0	79.659959932	25.491187178240004	1.52094630536	12.6237198068	2.019308695728351	0.7279618275293658	1.9606674612634087	49.979741249350184	1.4938330675836269	12.852841737569285	1.9833113718134727	0.6919645036144878	1.9731311219525054	50.29745475690202
871	105-10447_AM	105-10447	AM	2016 TNC	1.0	1	9.0	9009.504330048001	3333.51660211776	0.54867465413	40.4611363636	82.38811120286374	28.74284885780482	2.1104469501426433	7035.209946189294	0.635550158094301	34.930366576521294	95.4331983552216	41.78793601016268	2.4383720554791735	8128.353729079833
872	105-10448_AM	105-10448	AM	2016 TNC	1.0	2	6.0	1558.538716816	187.02464601792	0.18215936806699998	39.5258288191	4.731707129385926	1.5412491625279603	1.662412795644036	310.9121646409866	0.19295647891194537	37.31411373486806	5.012169050745949	1.8217110838879822	2.0348033497714657	380.5583762070862
873	105-10449_AM	105-10449	AM	2016 TNC	1.0	1	9.0	1571.0099278985917	421.8161656407719	1.00100063069	16.0938959538	26.209698810779024	9.228371691576964	2.152512998266898	907.9647794208643	0.9913977591832345	16.24978456000573	25.95826203622131	8.976934917019246	1.9428626747115645	819.5308838134064
874	105-10450_AM	105-10450	AM	2016 TNC	1.0	2	8.0	2826.036621152	282.6036621152	0.881471469707	6.8068	41.51784423154429	29.84965008972304	5.088235294117647	1437.9539278214588	0.5717509552466723	10.494079537499681	26.929818961762237	15.26162481994098	3.4340264355676364	970.4684464918209
875	105-10451_AM	105-10451	AM	2016 TNC	1.0	2	9.0	3517.15035032512	879.28758758128	1.25152740172	11.9853548387	73.36350065668309	38.976031451290105	2.9017249205628683	2551.450705226206	1.064123434499496	14.096109073150107	62.37803517398455	27.990565968591564	2.4745579697933646	2175.8481075896375
876	105-10456_AM	105-10456	AM	2016 TNC	2.0	2	8.0	607.6363442955077	403.2821653454855	1.47379570845	27.01962	14.925530608682765	2.756485184816206	1.3808333333333334	556.8654566478913	1.5596676961517446	25.531977162990277	15.795179620090712	3.6261341962241547	1.5693893449198149	632.906733289396
877	105-10457_AM	105-10457	AM	2016 TNC	1.0	2	8.0	327.58213285107246	199.8251010391542	1.9813061626599997	18.4726624738	10.817341643252275	3.7936122569847	1.8712181004998683	373.91634599868036	1.9834246701046105	18.45293171535959	10.828908063038385	3.8051786767708085	1.9834739251638833	396.34787750440074
878	105-10458_AM	105-10458	AM	2016 TNC	1.0	3	8.0	1556.614939136	249.05839026176	0.502919900932	19.0885267857	13.047543849659139	3.464689280142689	1.6822006472491908	418.9661853011742	0.5213352948187397	18.414252968116752	13.525305136895353	3.9424505673789034	1.7588600791789837	438.0588600159894
879	105-10459_AM	105-10459	AM	2016 TNC	1.0	3	8.0	1934.2049836989952	957.4314669310027	2.8818272526	10.305961251900001	92.90074390230839	50.19639658142148	2.8025	2683.201686074135	2.528846623854391	11.744484509199758	81.52179571449236	38.81744839360545	2.652529067240223	2539.614795924931
880	105-10460_AM	105-10460	AM	2016 TNC	1.0	3	8.0	2568.86139688	127.672411424936	0.21350662001600001	13.9667800454	9.141148568957153	4.5052585390200255	3.06	390.6775789603042	0.19735729753740278	15.109651567025825	8.449725717273237	3.813835687336111	2.4907191780835616	317.99612364826294
881	105-10461_AM	105-10461	AM	2016 TNC	1.0	3	8.0	727.0140962080001	79.97155058288001	0.535594433757	12.322756892200001	6.489745053198016	3.5441999120229943	3.0166666666666666	241.24751092502137	0.489260012531673	13.489759700263138	5.92831543035715	2.9827702891821297	2.850379166903807	227.9492417264352
882	105-10462_AM	105-10462	AM	2016 TNC	1.0	3	8.0	1529.310767475952	152.9310767475952	0.369231326141	16.2499754902	9.411157379280938	3.659706580195382	2.659	406.6437330718556	0.3933240481811436	15.2545973930298	10.02524503317755	4.273794234091994	2.3439162288872684	358.45763268989276
883	105-10463_AM	105-10463	AM	2016 TNC	1.0	3	6.0	233.41659477440004	23.341659477440004	0.35698039770999995	16.807645569600002	1.3887524805779872	0.2980207292945804	1.7294326814288021	40.36782873906708	0.4008032730222233	14.969937632388843	1.5592355860546918	0.4685038347712853	1.7896604859073886	41.77364564228008
884	105-10464_AM	105-10464	AM	2016 TNC	1.0	3	6.0	476.70055318900006	57.204066382680004	0.592469202294	12.1525304136	4.707173274683257	1.7011792451127927	2.596180081855389	148.5120577438473	0.6130969642173937	11.743656257033763	4.871061033348803	1.8650670037783386	2.122455280119888	121.41307273824776
885	105-10465_AM	105-10465	AM	2016 TNC	0.0	3	6.0	760.6655254736248	104.21117698988658	0.856205627818	9.600497512439999	10.854768396627565	5.892331397103721	3.0	312.6335309696598	0.7869875873993538	10.444891547989297	9.977238778505829	5.014801778981987	2.8463614932398604	296.622681349217
886	105-10466_AM	105-10466	AM	2016 TNC	0.0	3	6.0	768.9509867520001	69.20558880768	0.6467770034839999	8.34909090909	8.288996917292058	5.164591102052466	3.6916666666666664	255.483965348352	0.5314583675635337	10.160720631337979	6.811090602593107	3.6866847873535136	3.177530092626021	219.90284101430575
887	105-10467_AM	105-10467	AM	2016 TNC	0.0	3	6.0	1089.6114075520002	108.96114075520002	0.572335185962	10.4833673469	10.393715792793177	4.733396792528706	2.7390438247011955	298.44933971792835	0.537742276907882	11.157761362006191	9.76550198736358	4.105182987099109	2.311367061359759	251.8491917097537
888	105-10468_AM	105-10468	AM	2016 TNC	0.0	3	6.0	1490.774955888	253.43174250096	1.1810623696200002	8.6362924282	29.344970032853876	17.540976437105158	3.398227287116176	861.2186627881626	0.9994958917615067	10.205144497416162	24.833724065849953	13.029730470101239	3.0275305901262737	767.2723529306613
889	105-10469_AM	105-10469	AM	2016 TNC	0.0	3	6.0	1065.2943955175497	181.10004723798346	1.48873643655	6.85144781145	26.43237637099139	17.281287576745836	3.9579999999999997	716.7939869679385	1.1181831041299524	9.12194072896185	19.853236566534246	10.702147772288697	3.156787245929106	571.6943193580248
890	105-10470_AM	105-10470	AM	2016 TNC	0.0	3	6.0	974.4229691359999	107.18652660496	0.7486123401170001	8.81631205674	12.157750986477604	6.784992760667881	3.61151339608979	387.1055767141477	0.6409233500778148	10.29764323487152	10.408840562856936	5.036082337047214	2.7062754049432027	290.0762606922935
891	105-10471_AM	105-10471	AM	2016 TNC	0.0	3	6.0	1308.670065888	91.60690461216001	0.45557470928599997	9.219124579119999	9.936616413636933	5.293590330920142	3.2883333333333336	301.23403799965286	0.3954976143815055	10.619533082565171	8.626264817853192	3.9832387351364016	2.5564275021851386	234.18641034057646
892	105-10472_AM	105-10472	AM	2016 TNC	0.0	3	6.0	1548.4923014171936	263.24369124092294	1.41289874662	7.21920096852	36.46438053038454	22.78227599602091	3.2066666666666666	844.1347699125596	1.1398776929174392	8.948328459603236	29.41819720066411	15.736092666300483	3.118499113645268	820.9252178075269
893	105-10473_AM	105-10473	AM	2016 TNC	0.0	3	6.0	1566.616678272	156.6616678272	0.624383831745	9.60947368421	16.30283540758492	9.602165269551453	3.34	523.249970542848	0.6694547077924948	8.962518196017779	17.47964850959051	10.778978371557042	4.056592435255709	635.5125366023623
894	105-10474_AM	105-10474	AM	2016 TNC	0.0	3	6.0	3212.7783869920004	289.15005482928	0.532368161613	10.1433564014	28.506348725881846	15.574772034061532	3.7266666666666666	1077.565870997117	0.5426732648458982	9.950738961746028	29.058148941588122	16.126572249767808	3.311339502537563	957.4739987170971
895	105-10475_AM	105-10475	AM	2016 TNC	0.0	3	6.0	1119.26086784	44.7704347136	0.33948030176	7.0696296296300005	6.332783619374711	4.0818819243799345	4.9725	222.62098661337598	0.30671347453506903	7.824892609097252	5.721539828105718	3.4706381331109415	3.9160189697413426	175.3218716220239
896	105-10476_AM	105-10476	AM	2016 TNC	0.0	3	6.0	2450.3764076	147.022584456	0.44626158061800003	8.06701754386	18.22514747941055	11.402753769161107	4.3100000000000005	633.6673390053601	0.43065212901309896	8.359415308708481	17.58766361360682	10.76526990335738	3.991758056552225	586.878585997368
897	105-10477_AM	105-10477	AM	2016 TNC	0.0	3	6.0	2007.0428928160002	100.35214464080002	0.363960712748	8.24264788732	12.174746029751986	7.498504434193976	4.292	430.71140479831365	0.36016374898637804	8.329544570887574	12.047734877551266	7.371493281993255	3.9884717465737727	400.2516936079155
898	105-10478_AM	105-10478	AM	2016 TNC	0.0	3	6.0	1659.528224832	165.9528224832	0.7183489376790001	8.35248677249	19.868672289273068	11.72174924148939	3.3349705304518666	553.447772426782	0.6912873963478963	8.67945811206494	19.120182428499326	10.973259380715648	3.5131169332269145	583.0116707825301
899	105-10479_AM	105-10479	AM	2016 TNC	0.0	3	6.0	2685.285098656	134.26425493280001	0.287880142806	10.4210035842	12.884004294598553	6.990051049098776	3.796666666666667	509.7566212281974	0.2704042450642728	11.09450038140831	12.10187483140695	6.207921585907173	2.9289519772022397	393.25355495301017
900	105-10480_AM	105-10480	AM	2016 TNC	0.0	3	6.0	1580.864103888	31.617282077760002	0.101568204357	11.81472103	2.6760921394057013	1.260181611964371	2.79125	88.2517385995476	0.10948654246839254	10.960251122611034	2.8847224141181806	1.4688118866768505	2.898123038736773	91.63077361179553
901	105-10481_AM	105-10481	AM	2016 TNC	0.0	3	6.0	1403.887091056	98.27209637392001	0.472336080735	8.89197368421	11.05177543973085	5.865912834247255	3.79	372.4512452571568	0.5364754367148364	7.828876613101134	12.552515671209814	7.3666530657262195	3.6638589411890243	360.0550989689763
902	105-10482_AM	105-10482	AM	2016 TNC	0.0	3	6.0	1462.79725664	102.3958079648	0.721834204849	5.8185106383	17.598284910033883	12.736185766411014	5.265	539.113928934672	0.644833318603177	6.513311081843511	15.721006824046574	10.858907680423705	5.432718960049972	556.2876473600049
903	105-10483_AM	105-10483	AM	2016 TNC	0.0	3	6.0	732.7385015938161	153.87508533470137	2.24064092151	5.623391003459999	27.363397857283744	18.555436475791755	4.15359010936757	639.1340325243063	1.9109992191255505	6.593409287611118	23.337711739483474	14.529750357991487	4.14352346264882	637.5850264014244
904	105-10485_AM	105-10485	AM	2016 TNC	1.0	2	6.0	2643.985676203789	343.7181379064926	0.563939488633	13.8312711864	24.850798836522358	11.533552114053736	2.3942486085343226	822.9466734106283	0.46028921927183164	16.94586723612481	20.2833017110958	6.9660549886271745	1.9508585859358967	670.5454804767796
905	105-10486_AM	105-10486	AM	2016 TNC	1.0	2	5.0	3921.996062931187	530.9206070389948	0.7282485898379999	11.1530597015	47.60313503633041	24.679101917221452	3.1154156577885392	1654.0383722118806	0.5728460456633149	14.17867865456778	37.444998929286996	14.520965810178046	2.14563508197872	1139.1618802083055
906	105-10487_AM	105-10487	AM	2016 TNC	1.0	2	5.0	3066.6988992	184.001933952	0.19220489041299998	18.7300125	9.823908764173394	2.667085195438653	1.9459582198001817	358.06007583302454	0.19157892420585743	18.79121106313182	9.79191459953372	2.635091030798978	1.6860013513257313	310.22750928961995
907	105-10488_AM	105-10488	AM	2016 TNC	1.0	2	5.0	6299.033217096	377.94199302576	0.210483341129	17.1034913295	22.097359290281993	7.499368057121374	2.138608954237568	808.2701304672828	0.20007251861622352	17.993475690209472	21.0043906765275	6.406399443366877	1.8055587405080347	682.3964689126876
908	105-10489_AM	105-10489	AM	2016 TNC	1.0	2	5.0	6061.359538701473	1634.142531633917	0.8948583910160001	18.076603139	90.40097406953142	33.85624979154154	2.3754726286371857	3881.860855188246	0.9223570673610911	17.53767664650777	93.17896347229778	36.634239194307916	2.17148602152081	3548.5176646156788
909	105-10490_AM	105-10490	AM	2016 TNC	1.0	2	5.0	6036.589040048	362.19534240288	0.214567867489	16.7779082774	21.58763395384282	8.914598880223748	3.1755555555555555	1150.1714317638123	0.19261334814553882	18.690293454012526	19.37879377303849	6.705758699419421	1.961410217220741	710.4136452187735
910	105-10493_AM	105-10493	AM	2016 TNC	1.0	2	5.0	5558.204807757999	1056.0589134740198	0.566830267332	20.111840628499998	52.50931195112458	13.030474064251392	1.677115987460815	1771.1332874877762	0.6302662978410483	18.087592560557717	58.38581944713249	18.906981560259307	1.8742908580504514	1979.3615670870481
911	105-10494_AM	105-10494	AM	2016 TNC	1.0	2	2.0	4738.489767288001	284.30938603728003	0.35446740638999996	10.1560818713	27.994002966935533	16.97425932207421	3.593314763231198	1021.6131141729562	0.2990993586319067	12.036134134377802	23.621320837994897	12.601577193133572	3.1055285706534486	882.9309212437138
912	105-10495_AM	105-10495	AM	2016 TNC	1.0	3	2.0	3338.9617139680004	233.72731997776006	0.42958822685099995	9.77680424528	23.906310703781482	14.776337267150232	3.8380809595202403	897.0643765263355	0.34850272513649994	12.05155568971509	19.393954274071447	10.263980837440194	3.067473555995389	716.9523733454517
913	105-10496_AM	105-10496	AM	2016 TNC	1.0	4	2.0	1298.8233454912001	389.64700364736	1.3954714712	12.898866348399999	30.207848746025185	12.431981791302901	2.192	854.1062319950132	1.3923400612562915	12.927876242933653	30.140062940371983	12.364195985649703	2.069174383251955	806.2475984579984
914	105-10497_AM	105-10497	AM	2016 TNC	1.0	4	2.0	722.8016073210159	281.8926268551962	2.18741008661	10.6975825627	26.351058774531843	9.769139547698906	1.8888888888888888	532.4638507264817	2.047708184883809	11.427409517009751	24.668112789306953	8.086193562474014	1.7815741304325416	502.2126115648912
915	105-10499_AM	105-10499	AM	2016 TNC	1.0	2	6.0	759.381738928	91.12580867135999	0.670474969834	10.738655914	8.485774141670687	4.994363847742738	3.7285714285714286	339.7690866174994	0.5510458774087064	13.066062727586322	6.974236276928816	3.4828259830008665	2.8213307449940404	257.0960456669525
916	105-10500_AM	105-10500	AM	2016 TNC	1.0	2	6.0	4368.173633488	524.18083601856	0.26190101671599997	27.491302211300003	19.067151930042183	2.541904892921503	1.2795482049213391	670.7146477817153	0.29674830307386646	24.262986259462377	21.60413522115949	5.078888184038812	1.5848079561692214	830.7259593936478
917	105-10501_AM	105-10501	AM	2016 TNC	1.0	2	6.0	4068.5867692602287	976.4608246224549	0.5413546666669999	26.599936948299998	36.70914057131062	6.562156174231493	1.4082608695652175	1375.1115699791876	0.5986685457459272	24.053376617704096	40.59558207323569	10.448597676156561	1.6498846628560484	1611.047738424358
918	105-10502_AM	105-10502	AM	2016 TNC	0.0	2	6.0	4000.430567022229	480.0516680426674	0.295888996394	24.3334496644	19.72805642700146	3.4716504655299834	1.4272595456742387	685.158325630738	0.3063574967293905	23.501954666902936	20.42603157254444	4.169625611072959	1.5015367207928823	720.8152074439402
919	105-10503_AM	105-10503	AM	2016 TNC	0.0	2	6.0	5090.878045849181	458.17902412642627	0.352475244106	15.3202248677	29.906808032076107	13.080549342122557	2.723	1247.6214826962587	0.31253922717496074	17.277831166380462	26.518318168194625	9.692059478241074	2.0436557083757534	936.3601781140031
920	105-10533_AM	105-10533	AM	2016 TNC	1.0	2	6.0	1429.933604264	200.19070459696002	0.739776470815	11.35478125	17.630520587703245	7.945435701551793	2.58375	517.2427330023955	0.5645003116037066	14.880416941022013	13.453299419660654	3.768214533509203	1.7211050673856747	344.54923612533656
921	105-10534_AM	105-10534	AM	2016 TNC	1.0	2	6.0	1932.232746	193.2232746	0.571172490197	10.5047076023	18.393969819550122	9.41101888510112	2.995821727019499	578.8624842125349	0.5394434207825369	11.122575174419913	17.372170704171246	8.389219769722242	2.699755337945465	521.6555670166524
922	105-10535_AM	105-10535	AM	2016 TNC	1.0	2	6.0	4722.382563956	566.6859076747199	0.608995503241	11.822747395799999	47.93182910054848	22.28993282564435	2.530920751259734	1434.2371231804066	0.5834688170630115	12.339991083400845	45.92271613850664	20.280819863602517	2.4318755647050785	1378.1096117368695
923	105-10536_AM	105-10536	AM	2016 TNC	1.0	2	6.0	734.7139512097713	132.24851121775882	0.711335861778	15.182701421800001	8.710473027402035	3.13036706884247	2.1179624664879357	280.0973830081219	0.720661571757465	14.986229907697485	8.824668514516187	3.2445625559566222	2.0532656199417576	271.54132137190606
924	105-10537_AM	105-10537	AM	2016 TNC	1.0	2	6.0	2966.042446162	474.56679138592	0.477859939434	20.0895685279	23.622547728027442	7.579045652760152	2.0265826253768155	961.7488140035293	0.5861652481835574	16.37763417355265	28.97651677629191	12.933014701024616	2.4599926349618664	1167.4308116068478
925	105-10538_AM	105-10538	AM	2016 TNC	1.0	2	6.0	3720.2796388	595.244742208	0.550210725776	17.4478605201	34.115629335897054	12.383437214415332	2.1772655007949124	1296.0058417390399	0.6166180949064881	15.568793843871656	38.233195723270896	16.501003601789176	2.3736166761328295	1412.882846485296
926	105-10539_AM	105-10539	AM	2016 TNC	1.0	2	6.0	776.9383231439999	132.07951493448	0.543928402049	18.7524680851	7.04331367663909	2.819472457115331	2.235807235807236	295.30433519242024	0.5569748181405894	18.31321572858857	7.2122513539930635	2.988410134469304	2.279080876877788	301.01989671446756
927	105-10540_AM	105-10540	AM	2016 TNC	1.0	2	6.0	2651.0049833916028	450.6708471765725	0.675199464203	15.106647058800002	29.832619073091553	13.06659053230907	2.5144995322731525	1133.211634434637	0.6752833175049057	15.104771190983705	29.836323998445316	13.07029545766283	2.4109223351749915	1086.532411270234
928	105-10541_AM	105-10541	AM	2016 TNC	0.0	2	6.0	2103.87585576	189.3488270184	0.436265183813	12.3777926829	15.297463115547819	7.364960936300116	2.965954274353877	561.5999628391163	0.42525278742837075	12.698329463412563	14.911317867753148	6.9788156885054455	2.5974696854980532	491.8278381649087
929	105-10542_AM	105-10542	AM	2016 TNC	0.0	2	6.0	2305.692102464	184.45536819712	0.459180594942	10.4534034166	17.64548452270817	10.325827054575807	3.6	664.039325509632	0.37836907121268365	12.686026330365385	14.540042988528727	7.220385520396362	2.8000156188604435	516.47791193459
930	105-10543_AM	105-10543	AM	2016 TNC	0.0	2	6.0	543.2086895296	190.12304133535997	2.17307843145	9.66371010638	19.673918116549885	11.549001820166051	3.1750339213025778	603.64710546098	1.8065407748694806	11.624426247183495	16.355477448310644	8.23056115192681	2.851082082622753	542.0563966449898
931	105-10545_AM	105-10545	AM	2016 TNC	1.0	4	9.0	22.1865924175728	6.877843649447568	1.6433595609799998	11.3182777778	0.6076758129164105	0.2852265091448737	2.6450892857142856	18.192510545971803	1.401259902408208	13.273768819070613	0.5181530387636458	0.195703734992109	1.9459098753663717	13.383663878685908
932	105-10546_AM	105-10546	AM	2016 TNC	1.0	4	9.0	96.70932369003889	86.07129808413461	4.116715026750001	12.971507537699999	6.635412101026882	1.110938539780141	1.2983333333333333	111.74923534590144	4.1795315230839245	12.776551559682478	6.7366611156440745	1.2121875543973344	1.4191312180927216	122.14646609295968
933	105-10547_AM	105-10547	AM	2016 TNC	1.0	4	10.0	300.08279384	72.0198705216	0.911101811441	15.8050393701	4.556766284165003	1.8431313737807788	2.0760325406758446	149.5155947781026	1.0106679937941947	14.248002398829614	5.054734587040496	2.3410996766562717	2.3041497606054255	165.9445674211784
934	105-10565_AM	105-10565	AM	2016 TNC	0.0	2	6.0	3059.8521013120003	244.78816810496002	0.247464819042	19.3966965429	12.620095775774294	3.9242461095205043	1.7039951573849879	417.11785303599424	0.2922657912902408	16.423406854458918	14.904834927017628	6.20898526076384	2.290905192541526	560.7864853843809
935	105-10566_AM	105-10566	AM	2016 TNC	0.0	2	6.0	3113.4239744318656	356.1757026750054	0.439537615132	15.6164108911	22.80778247694292	10.100836252384466	3.2585445245291793	1160.614385721972	0.5098556966989108	13.46263274970026	26.456615826717513	13.749669602159061	2.9849658694302947	1063.1723160052438
936	105-10567_AM	105-10567	AM	2016 TNC	0.0	2	6.0	3355.4741733437713	402.65690080125256	0.529907712597	13.587271573599999	29.634860731248455	13.43788161616705	3.2840158520475558	1322.3316451676535	0.5302632394119513	13.578161684344968	29.65474341534013	13.457764300258722	2.505986000477949	1009.0525564037771
937	105-10568_AM	105-10568	AM	2016 TNC	0.0	2	6.0	3403.0923718100003	408.37108461720004	0.6141313691	11.723875969000002	34.832429624557356	18.177817690728222	3.3054731733620923	1349.8596649789358	0.5776753413327552	12.463748207408116	32.76470912453729	16.110097190708153	2.76338942362891	1128.4883361470372
938	105-10570_AM	105-10570	AM	2016 TNC	2.0	2	6.0	2825.45587708	169.5273526248	0.5742842796000001	6.268672376869999	27.043581548507902	18.924455464965792	5.22	884.9327807014558	0.5407657155900764	6.657226773468299	25.465161153955883	17.346035070413777	5.21233405784521	883.6331938225795
939	105-10571_AM	105-10571	AM	2016 TNC	1.0	2	6.0	3011.1025789262285	722.6646189422949	1.74905931602	8.2329969419	87.7766169527128	57.52694684209811	4.042301184433164	2921.2280450983794	1.7529731126383121	8.214615441720769	87.97303100422599	57.723360893611314	4.703234619778738	3398.8612542986107
940	105-10572_AM	105-10572	AM	2016 TNC	1.0	2	6.0	4308.4727438400005	172.33890975360003	0.14907068364499998	16.0997450425	10.704449623167962	3.9354429557052852	2.5460000000000003	438.7748642326657	0.14722903045564056	16.301132953008945	10.572204413668612	3.8031977462059343	2.0187268437910335	347.90518334927276
941	105-10573_AM	105-10573	AM	2016 TNC	1.0	2	6.0	4347.547185552	347.80377484416	0.314445204522	15.264980769200001	22.784422732165734	7.17384037832968	2.109848484848485	733.8132673795345	0.3329463321014549	14.41673788596461	24.124998151125695	8.514415797289642	1.9898922600891633	692.092039592188
942	105-10574_AM	105-10574	AM	2016 TNC	1.0	2	6.0	4623.010267889772	554.7612321467726	0.597392932592	12.052368896900001	46.02922768895997	21.39506995593981	2.815	1561.652868493165	0.6608664500609688	10.894788197124786	50.91987307226203	26.28571533924187	2.9557155187575743	1639.7163830612892
943	105-10575_AM	105-10575	AM	2016 TNC	0.0	2	6.0	3721.976301121771	446.6371561346125	0.701140835736	10.2689782609	43.49382623930174	20.84488323045495	3.028255528255528	1352.5314371889676	0.7268242386624284	9.906108818343936	45.08704318970721	22.43810018086042	2.8081752053206794	1254.2353876321597
944	105-10576_AM	105-10576	AM	2016 TNC	0.0	2	6.0	3901.1511522517717	468.1381382702126	0.758759529918	9.48917241379	49.33392690702697	22.382969033076325	2.895	1355.2599102922654	0.836272467323162	8.609634157927733	54.373754991569754	27.422797117619105	2.859765879636753	1338.7654747818265
945	105-10581_AM	105-10581	AM	2016 TNC	1.0	2	5.0	1560.39919592	140.4359276328	0.433602969902	12.4537892377	11.276562093060079	4.488938717877304	2.7846567967698523	391.06586039335565	0.42749812926827224	12.631634223155356	11.117795619458605	4.330172244275829	2.153703680306412	302.4573741900063
946	105-10582_AM	105-10582	AM	2016 TNC	1.0	2	6.0	2705.6656884639997	243.50991196175997	0.398294808165	13.5577966102	17.960876605756525	6.655866765381463	2.072748267898383	504.73474823482564	0.43899432430546276	12.300842405066154	19.7961980117288	8.491188171353743	2.3585979264671986	574.3419734272171
947	105-10583_AM	105-10583	AM	2016 TNC	0.0	3	6.0	1324.6873758074528	287.98703550054023	1.50417879547	8.67184143223	33.20944435527283	19.022890882332742	3.0434782608695654	876.482281958166	1.3216019870916842	9.869839881751851	29.178491135706636	14.991937662766551	2.935749308411122	845.4577403020802
948	105-10585_AM	105-10585	AM	2016 TNC	1.0	2	6.0	2819.6826803999998	169.18096082399998	0.244441627319	14.7274424552	11.487463715336263	5.1888426869041675	2.3544880785413747	398.3345553762833	0.23377344774859074	15.399524773538793	10.986115695901594	4.687494667469499	2.345981189759754	396.8953517585858
949	105-10586_AM	105-10586	AM	2016 TNC	1.0	2	6.0	2179.9167395337713	261.59000874405257	0.568585419267	12.6630049875	20.65781455524935	10.75285398183951	2.817968416559966	737.1523827283855	0.5138589680512373	14.011626628421675	18.669496103574026	8.764535530164187	2.607040259311079	681.9756842292821
950	105-10587_AM	105-10587	AM	2016 TNC	1.0	2	6.0	2351.349488674	282.16193864088	0.43952482051200004	16.3813274336	17.224607699507047	6.3176908598884145	1.9334828101644246	545.5552580448107	0.4530744505186514	15.891427980010542	17.755606292638074	6.848689453019442	2.1357818504448476	602.6363474355243
951	105-10588_AM	105-10588	AM	2016 TNC	0.0	2	6.0	2391.15219536	286.93826344319996	0.42363974452200004	16.9955725191	16.88311841925883	5.437635234467297	1.9374034003091192	555.9151672736494	0.44402822288554594	16.215185497017142	17.695650999242876	6.250167814451342	1.9910410126621	571.3058506174533
952	105-10589_AM	105-10589	AM	2016 TNC	0.0	2	6.0	2963.7791295862116	385.2912868462075	0.66073376735	11.8050573248	32.637815831413356	15.958539344581228	2.969151670951157	1143.9882681423385	0.5762780666402524	13.535132519400971	28.466015112444534	11.786738625612404	2.2775549257559886	877.5220682074435
953	105-10591_AM	105-10591	AM	2016 TNC	2.0	3	10.0	437.42329953399997	227.46011575768	2.03025250841	15.367546583900001	14.801329185264702	8.051770854175347	2.8598099117447386	650.4926935704189	1.7182052371369554	18.15848265716414	12.526383401750765	5.776825070661408	2.552655769128892	580.6273767355674
954	105-10592_AM	105-10592	AM	2016 TNC	1.0	2	6.0	303.855784944	36.46269419328	0.664784499995	10.8305774278	3.3666436010764214	1.8352410730090079	3.1959731543624157	116.53379177744922	0.4998297720715833	14.404904234013593	2.531269462186526	0.9998669341191123	2.1805060712562527	79.50712606280716
955	105-10600_AM	105-10600	AM	2016 TNC	0.0	2	6.0	380.1272426541272	117.86225285733867	1.47941456296	12.5749742268	9.372762976005758	3.8079729449693986	2.2608881298035866	266.47336843706586	1.414468888408381	13.152357151477219	8.961302639512104	3.396512608475744	2.1044924993572502	248.04022709561687
956	105-10601_AM	105-10601	AM	2016 TNC	0.0	2	6.0	1282.1700328860002	102.57360263088002	0.420192116686	11.4233461538	8.979295667828778	4.838253979064191	3.3026666666666666	338.76641828891974	0.32084148064145174	14.960659046964436	6.8562221964207195	2.7151805076561337	2.1854726626074643	224.17180445494935
957	105-10602_AM	105-10602	AM	2016 TNC	0.0	2	6.0	647.3646592960001	77.68375911552002	0.467210776278	15.4106034483	5.040929083410453	2.2098882993164666	2.744	213.16423501298695	0.39147868712007444	18.391805829755462	4.223824448485541	1.3927836643915534	1.89683531330522	147.35329756061466
958	105-10603_AM	105-10603	AM	2016 TNC	0.0	2	6.0	660.8907465982288	118.96033438768119	0.554530719394	19.4759273423	6.10807035253256	1.7151481077929358	2.083076923076923	247.80352732449282	0.4869065539332294	22.180847459861933	5.36320059920838	0.9702783544687552	1.4439254048121835	171.76984898732528
959	105-10604_AM	105-10604	AM	2016 TNC	0.0	2	6.0	950.318337328	152.05093397248	0.43913483033999995	21.8611673152	6.955298030525369	1.7992812800163198	1.6383333333333332	249.11011349157974	0.42013047970977907	22.850044125890513	6.654294982310205	1.4982782318011558	1.5572423799769204	236.78015829701835
960	105-10605_AM	105-10605	AM	2016 TNC	0.0	2	6.0	1151.1662406134049	195.69826090427884	0.595504622381	17.1283305228	11.425413623570684	4.093144575068861	2.159035754732244	422.51954243125726	0.5065396675880635	20.136626315108284	9.71852274764858	2.386253699146756	1.6147408161167287	316.00196952519974
961	105-10606_AM	105-10606	AM	2016 TNC	0.0	2	6.0	1003.6844237306032	170.62635203420254	0.6749540784520001	15.112139219000001	11.2906815879286	4.3006630695253865	2.1307611731843576	363.5640060365646	0.6413752390729849	15.903326755711095	10.728972287067444	3.7389537686642313	1.9714740846233485	336.38543118925065
962	105-10607_AM	105-10607	AM	2016 TNC	0.0	2	6.0	2517.003653264	427.89062105488006	0.776939504555	13.1284352774	32.59265952216762	16.31686564409021	2.629	1124.9244427532797	0.696065559390892	14.653792106774745	29.19999259830208	12.92419872022467	2.4376962577444177	1043.067365669416
963	105-10608_AM	105-10608	AM	2016 TNC	0.0	2	6.0	2825.1184160159996	226.00947328127998	0.541854386803	8.85846846847	25.51338011593687	16.39273954769737	3.631301289566237	820.708491780498	0.4552300279645893	10.544119906724113	21.434645592103994	12.314005023864492	3.5196442385558733	795.4729404935047
964	105-10609_AM	105-10609	AM	2016 TNC	0.0	2	6.0	1160.767373248	69.64604239488	0.49534677911499997	7.2676358296600005	9.583039660669595	6.869909843970008	6.097387173396675	424.6588855763824	0.32542288878476366	11.06252855613072	6.295671196824435	3.5825413801248485	3.4593100224637934	240.92725248154665
965	105-10610_AM	105-10610	AM	2016 TNC	0.0	2	6.0	1845.9381596142289	332.26886873056117	0.796143338985	13.5653964194	24.493856165918302	10.825864856563923	2.431	807.7456198839942	0.7716272857486786	13.996394631795841	23.739604196050642	10.071612886696263	2.332571330426157	775.0408371940391
966	105-10611_AM	105-10611	AM	2016 TNC	0.0	2	6.0	1497.5006070880002	104.82504249616002	0.6268354474769999	6.700323054330001	15.64477438568476	11.124505196551846	5.7975	607.7231838714878	0.4581481093451479	9.16734111596194	11.434617864676307	6.914348675543393	3.8903532935299703	407.80644931935524
967	105-10612_AM	105-10612	AM	2016 TNC	0.0	2	6.0	661.695735172	185.27480584816	1.9727240125	8.51614310646	21.75571776237742	11.68095942370169	2.902462121212121	537.7531059892144	2.4068334023332567	6.98012582994468	26.54318995989051	16.468431621214776	4.111658127951981	761.7866613703123
968	105-10613_AM	105-10613	AM	2016 TNC	0.0	2	6.0	528.750763136	26.437538156800002	0.306372249613	9.792009569380001	2.699909346442781	1.2921597108276681	3.1300000000000003	82.74949443078401	0.25548543096727144	11.742352542929583	2.2514686099012438	0.8437189742861311	2.0849254069716676	55.12029500089523
969	105-10635_AM	105-10635	AM	2016 TNC	2.0	4	8.0	270.1574374129771	48.62833873433588	1.02247097152	10.5626470588	4.603802291583338	1.3726834388032167	1.6722222222222223	81.31738866130611	1.0128134609586137	10.66336538396513	4.560318153165791	1.3291993003856684	1.6774643233126334	81.57230332881025
970	105-10636_AM	105-10636	AM	2016 TNC	1.0	4	8.0	813.7234748837124	545.1947281720874	3.18355225584	12.627403846199998	43.17552006826677	10.093315688885955	1.4981818181818183	816.800829116	3.3914972640197742	11.853171879712185	45.99568231227956	12.913477932898752	1.6489021652418412	898.9727677613919
971	105-10637_AM	105-10637	AM	2016 TNC	1.0	4	8.0	1231.7651775359998	147.81182130431998	0.794686598377	9.0601754386	16.314454648922084	7.372420692223875	2.7550000000000003	407.2215676934016	0.808737094043431	8.902769581153086	16.602903170405924	7.660869213707712	2.2956728444853614	339.3275842622502
972	105-10638_AM	105-10638	AM	2016 TNC	1.0	3	8.0	912.3723217554001	410.56754478993	2.14666255107	12.5776638655	32.64259159575177	10.365459485578446	1.709647495361781	701.9257746269398	2.1026701244089283	12.840815916186493	31.973633721544832	9.696501611371511	1.799436259487637	738.7901270638146
973	105-10639_AM	105-10639	AM	2016 TNC	1.0	3	8.0	831.3945608930311	91.45340169823342	0.443240600556	14.890332680999999	6.141797074486984	2.068148891938259	1.9727592267135323	180.415542014529	0.44724556737527665	14.75699365503615	6.197292201655378	2.1236440191066537	1.9477701963146965	178.13021017941492
974	105-10641_AM	105-10641	AM	2016 TNC	1.0	2	5.0	1354.9059829260227	284.53025641446476	1.09145329884	11.544241071400002	24.64694341137767	10.181754981557821	2.45875	699.5887679590653	1.1778391606210166	10.697555677599173	26.597688760833	12.13250033101315	2.5206276871583206	717.1948421525562
975	105-10642_AM	105-10642	AM	2016 TNC	1.0	2	5.0	1480.857714008	414.64015992224	1.44273995581	11.6445101089	35.60820988114666	15.1321526010269	2.2058823529411766	914.6474115931766	1.4549149004503317	11.547067113547321	35.90869922595092	15.43264194583116	2.363349896673835	979.9397791090483
976	105-10643_AM	105-10643	AM	2016 TNC	1.0	2	5.0	2082.1338037759997	145.74936626432	0.320572938869	13.1015425532	11.1245958765827	4.568169144058553	2.762176938369781	402.5855382773153	0.3135604359026079	13.394547012635623	10.881246385325959	4.324819652801811	2.192578047048222	319.56686084233877
977	105-10644_AM	105-10644	AM	2016 TNC	1.0	2	5.0	1821.8595346355746	491.90207435160517	1.2755729584	12.7001751592	38.731912606405785	14.319898990943393	2.0149999999999997	991.1826798184843	1.3370242717371932	12.116459171643438	40.59784029172651	16.18582667626412	2.198685150118356	1081.5377861892898
978	105-10645_AM	105-10645	AM	2016 TNC	1.0	3	5.0	1463.608905708229	307.3578701987281	0.858792968423	14.6717549669	20.948950612391812	4.4065464036224125	1.689090909090909	519.1553843902152	0.9778718525567698	12.885123921969635	23.853699200724876	7.311294991955475	1.810884104257583	556.5894814613422
979	105-10646_AM	105-10646	AM	2016 TNC	1.0	3	2.0	1405.681482048	98.39770374336	0.337734935406	12.4357878315	7.912462409014861	2.158210728110039	1.9387755102040818	190.77105827794287	0.35235377065120116	11.919838383559194	8.254952842236358	2.5007011613315364	1.7982699304508334	176.94563186709368
980	105-10647_AM	105-10647	AM	2016 TNC	1.0	3	2.0	679.937180464	47.59560263248	0.289383865077	14.5135942492	3.279380821537166	1.1574190456788973	2.243	106.75693670465265	0.3216829810213083	13.056332624950997	3.6454036519813804	1.5234418761231114	2.2980421220006564	109.37669967144437
981	105-10648_AM	105-10648	AM	2016 TNC	1.0	4	2.0	1218.2555139507197	304.5638784876799	1.21404285371	12.3554122939	24.650240011744575	7.0352094456645755	1.7289999999999999	526.5909459051985	1.2716437757084702	11.795756238135997	25.8197840256326	8.2047534595526	1.7516437119942971	533.4874026535397
982	105-10649_AM	105-10649	AM	2016 TNC	1.0	4	2.0	1196.126242264	143.53514907168	0.734122636508	9.807625649910001	14.635055842787574	6.176885596968691	2.828333333333333	405.9652466244016	0.6342817554869421	11.351422199543663	12.644684212120156	4.1865139663012725	1.7916002556241373	257.15760976787055
983	105-10650_AM	105-10650	AM	2016 TNC	1.0	4	2.0	1357.9925355412	543.1970142164799	2.04112139767	11.758242320799999	46.19712703615469	12.520932726311809	1.6017874875868916	870.0861806665165	2.007393321654374	11.955803449729837	45.43375244503158	11.7575581351887	1.5931116446892886	865.3734887087272
984	105-10651_AM	105-10651	AM	2016 TNC	2.0	4	2.0	389.848992592	27.289429481440003	0.525698665612	7.98936781609	3.415718253263281	1.996611155947458	3.205	87.46262148801522	0.4333799792980459	9.691264480659267	2.815879138981417	1.3967720416655938	2.476941080091691	67.59430893484404
985	105-10652_AM	105-10652	AM	2016 TNC	2.0	4	2.0	52.5043126364	21.00172505456	2.1517149932	11.1538935574	1.8829052784567017	0.7264226212705128	1.816	38.13913269908096	2.0327160790876553	11.80686287027942	1.778772675290924	0.6222900181047349	1.8508415508223726	38.87086536992691
986	105-10653_AM	105-10653	AM	2016 TNC	2.0	4	2.0	78.32313541459008	13.314933020480316	0.850918282647	11.98705	1.1107764646418572	0.48829245246423864	1.9445454545454546	25.891492482552177	0.7597412596718064	13.425623355517383	0.9917552926887689	0.36927128051115066	1.9269334734598833	25.65699013403983
987	105-10655_AM	105-10655	AM	2016 TNC	1.0	2	2.0	442.6521731949771	92.95695637094518	1.22583302013	10.278724584099999	9.043627505578444	4.288795977655651	2.44375	227.1635621314973	1.0636955639133605	11.845494545116187	7.847452549735094	3.0926210218123016	2.176033380535697	202.27744001617714
988	105-10656_AM	105-10656	AM	2016 TNC	1.0	2	2.0	601.41656328	42.0991594296	0.540901998662	7.764807692310001	5.4217903517763855	3.3771492915760253	4.118	173.3643385310928	0.44685637057830313	9.398993225864796	4.479113711216286	2.4344726510159256	3.1987611270727396	134.66515466584224
989	105-10658_AM	105-10658	AM	2016 TNC	3.0	4	10.0	191.81181337171446	147.69509629622013	2.9664062121099994	15.574401041700002	9.483195912365627	3.2749110743435086	1.8299999999999998	270.28202622208283	2.7628577433800974	16.72181642746421	8.832479230763656	2.624194392741538	1.6928620848797495	250.02742864253457
990	105-10659_AM	105-10659	AM	2016 TNC	3.0	4	9.0	369.228478728	59.07655659648	0.7637125655570001	12.570174216	4.699740479434485	2.3610011050701805	2.5260000000000002	149.2273819627085	0.6826304469036568	14.063246143714561	4.200776690727533	1.8620373163632282	2.21022482031368	130.57247168820595
991	105-10660_AM	105-10660	AM	2016 TNC	3.0	4	9.0	638.9838811225	408.94968391839996	3.81900423589	10.0549770642	40.67136914453766	21.59722343938205	2.68	1095.985152901312	3.5090971207651505	10.942985810443163	37.37094162437176	18.29679591921615	2.441250571338199	998.3486495143699
992	105-10661_AM	105-10661	AM	2016 TNC	3.0	4	9.0	750.4374963157254	131.02638685672565	0.687072334402	15.2473029046	8.593414040273961	5.320209272436001	4.003	524.4986265874728	0.6111057771729613	17.14269508048682	7.643278156762545	4.370073388924584	2.9840440456601014	390.98850952416916
993	105-10663_AM	105-10663	AM	2016 TNC	0.0	3	6.0	1959.2346955419998	431.03163301923996	1.01931317593	12.9498963731	33.28456233175271	12.289353709293538	2.281111111111111	983.2310473205551	1.1354901413019904	11.624935805135607	37.07819468807913	16.082986065619952	2.3860020512375253	1028.4423605321667
994	105-10664_AM	105-10664	AM	2016 TNC	0.0	3	6.0	1844.665500144	129.12658501008	0.366037432565	11.474236311199999	11.253610393565689	6.121393183304226	4.193333333333333	541.4708131422688	0.336407970116109	12.484840946397311	10.342669607444332	5.210452397182872	2.8554018684127223	368.7082920995366
995	105-10665_AM	105-10665	AM	2016 TNC	0.0	3	6.0	1876.22830682	375.245661364	0.849241916321	14.1302493075	26.55619537899203	11.93813299627868	2.260479041916168	848.2349530832936	0.8745778986320512	13.720904700163926	27.34846349887678	12.73040111616343	2.5807395310423065	968.4113121341895
996	105-10666_AM	105-10666	AM	2016 TNC	0.0	3	6.0	2038.473122816	122.30838736895998	0.318845812695	11.2907237814	10.832643658353033	5.320774015754307	3.010854816824966	368.252797247927	0.2875036983002497	12.521578057199111	9.76780936158765	4.255939718988924	2.397239140806966	293.2024534498512
997	105-10667_AM	105-10667	AM	2016 TNC	0.0	3	6.0	1591.6736167222289	334.25145951166803	1.14047791455	11.048	30.25447678406039	12.615877337535421	2.1706758304696447	725.5515644611809	1.1078776736744738	11.373096777200912	29.389661062387646	11.75106161586268	2.204417377703028	736.829725870121
998	105-10668_AM	105-10668	AM	2016 TNC	0.0	3	3.0	1763.24538824	123.42717717680001	0.428837052668	9.793929824560001	12.602415923721416	5.683852180615782	2.9802873371199463	367.8484531964771	0.40051737702132234	10.486436396931675	11.770173632380466	4.8516098892748305	2.2677120467269956	279.89729657733665
999	105-10669_AM	105-10669	AM	2016 TNC	0.0	3	3.0	1767.099795824	106.02598774943999	0.351913718834	10.2297802198	10.3644443449871	3.9888587918048466	2.07875	220.40152203414837	0.35441100021262806	10.157698259478932	10.437993435225245	4.062407882042992	2.152327711918491	228.20267161665012
1000	105-10670_AM	105-10670	AM	2016 TNC	0.0	4	3.0	777.9421005169329	287.8385771912652	2.15197813071	10.3160899654	27.901906454517338	10.43597337253316	2.06	592.9474690140063	2.4089797827248236	9.215519432416878	31.23411320459623	13.768180122612057	2.1991303737560157	632.9945578400268
1001	105-10671_AM	105-10671	AM	2016 TNC	1.0	4	3.0	335.783894532619	133.04093685276897	1.96668774874	12.0876331361	11.006367860025101	2.356111887811529	1.3981818181818182	186.01541898141699	2.1455073018546615	11.080176692687097	12.007113292748828	3.3568573205352545	1.645808283671494	218.9598759397033
1002	105-10672_AM	105-10672	AM	2016 TNC	1.0	4	2.0	273.28667590559996	54.65733518112	0.837597272616	14.3266942149	3.815069573013721	0.5480441587195654	1.3941666666666668	76.2014347983448	0.9654428044000356	12.429529688666825	4.397377579857769	1.1303521655636122	1.5888605760219021	86.8428850596965
1003	105-10673_AM	105-10673	AM	2016 TNC	1.0	4	2.0	283.84617598399996	17.030770559039997	0.415485062323	8.66457142857	1.9655641019809573	0.7151404192308294	2.7504038772213244	46.84149737765039	0.4805506390192662	7.491406123914589	2.273374354204771	1.0229506714546432	2.2410975102701753	38.16761749784714
1004	105-10675_AM	105-10675	AM	2016 TNC	1.0	4	5.0	12.721498944	0.8905049260800001	0.48577115498400003	8.64604651163	0.10299562058591029	0.05840348608011236	3.9939999999999998	3.55667667476352	0.3508287175757575	11.971653942762133	0.07438445266941457	0.02979231816361664	2.0308916707087965	1.8085190371010247
1005	105-10677_AM	105-10677	AM	2016 TNC	1.0	4	5.0	53.693792208000005	4.83244129872	0.377556371264	14.3025	0.3378738890909287	0.0877475278735929	1.6484641638225255	7.966106304715904	0.39004907582599196	13.84441172835656	0.3490535671387208	0.09892720592138507	1.6559099549935359	8.002087653472339
1006	105-10679_AM	105-10679	AM	2016 TNC	1.0	4	5.0	211.17880408000002	12.670728244800001	0.403197348839	8.928630136989998	1.4191122322674434	0.7163541488059709	3.110766045548654	39.41567119629814	0.28456065636741196	12.65108130532227	1.001552984998165	0.2987949015366925	1.6962415152925425	21.49261527781957
1007	105-10681_AM	105-10681	AM	2016 TNC	1.0	4	5.0	40.315999039999994	3.6284399135999994	0.524209946347	10.3012162162	0.3522341282280684	0.14804505036656826	2.5	9.071099783999998	0.46653330736421034	11.574736283050337	0.31347927286372546	0.10929019500222532	1.8469209955342785	6.701441857462422
1008	105-10684_AM	105-10684	AM	2016 TNC	2.0	2	1.0	1990.74496112	58.4681795080944	0.163507243359	10.7775041876	5.42502034705918	2.97865300362499	4.779999999999999	279.4778980486912	0.12546602925537384	14.0452360727318	4.162847758864499	1.716480415430309	2.2684363055075902	132.63134111309625
1009	105-10687_AM	105-10687	AM	2016 TNC	2.0	4	1.0	183.61939438399997	5.508581831519999	0.137034434294	13.1353846154	0.4193696639136386	0.13644301617249094	1.678448275862069	9.24586967755986	0.133389179361004	13.494347957029456	0.40821400552743836	0.1252873577862907	1.720297169659587	9.476397733602079
1010	105-10688_AM	105-10688	AM	2016 TNC	2.0	4	1.0	106.443944	3.19331832	0.185011763094	9.72911111111	0.32822302916865004	0.12776362427309015	3.186	10.17391216752	0.18682375560175987	9.634749040357287	0.3314376229857236	0.1309782180901637	2.0104071813609443	6.4198700828994655
1011	105-10690_AM	105-10690	AM	2016 TNC	2.0	4	1.0	161.266598772	83.85863136144	2.04940494717	15.223931240699999	5.508342755610272	1.453283212008372	1.4573643410852712	122.21257903837767	1.8757100805726687	16.633700657232914	5.041489749605139	0.98643020600324	1.4509122109716035	121.67151223767956
1012	105-10691_AM	105-10691	AM	2016 TNC	2.0	4	1.0	1.866416	0.24263408000000003	0.569124278257	13.7052666667	0.017703710982121947	0.006360369233631272	1.7825	0.4324952476	0.45994125934978985	16.95868731373809	0.01430736209184329	0.002964020343352614	1.4750238014635382	0.3578910430462083
1013	105-10692_AM	105-10692	AM	2016 TNC	2.0	4	1.0	361.036444448	46.93473777824	0.586197882631	13.306086956500002	3.527313321467371	1.7575268290741524	2.652	124.47092458789248	0.4802256531920058	16.24236428885937	2.8896493726860015	1.119862880292783	1.9817459221207854	93.0127251978355
1014	105-10694_AM	105-10694	AM	2016 TNC	3.0	4	4.0	330.26680657599996	19.816008394559997	0.376411543287	9.564	2.0719373059956876	0.8680485821441758	2.837931034482759	56.23646520249269	0.35605782879860304	10.11071716116167	1.959901367894979	0.756012644043467	1.9750939898243993	39.1384790824053
1015	105-10695_AM	105-10695	AM	2016 TNC	3.0	4	4.0	99.86721673599999	5.992033004159999	0.48481717891000004	7.42547945205	0.8069557047256842	0.4950331121095934	3.842	23.021390801982715	0.3552128192695235	10.134769368411902	0.591235260156585	0.2793126675404941	2.350535652622719	14.084487207970094
1016	105-10699_AM	105-10699	AM	2016 TNC	3.0	4	1.0	377.36491276799995	49.057438659839995	0.735909956138	10.599122807	4.628443273385318	2.3317467069124187	2.9666666666666663	145.53706802419197	0.5627747294112114	13.85989738409283	3.539523944538276	1.2428273780653774	1.8550387072932073	91.0034475946654
1017	105-10701_AM	105-10701	AM	2016 TNC	3.0	2	1.0	182.849085234165	42.05528960385795	0.849533749797	16.2442045455	2.588941150432191	0.9273335011297426	1.8409950538260111	77.42358014792295	0.7582584462837836	18.199599447435965	2.310781054567818	0.6491734052653693	1.7238296747520754	72.49615619942278
1018	105-10702_AM	105-10702	AM	2016 TNC	3.0	2	1.0	413.8339529536	124.15018588607998	0.751909611714	23.939047619	5.186095447990184	0.7330758681441453	1.2672727272727273	157.33214465926864	0.8155329904927402	22.07145536702875	5.624920686994689	1.1719011071486496	1.5124056295211956	187.76544004021025
1019	105-10703_AM	105-10703	AM	2016 TNC	3.0	2	1.0	339.378667888	81.45088029312	0.5349006402709999	26.920887574	3.025564445793504	0.6235921575880572	1.3563999999999998	110.47997402958795	0.5443715960133387	26.452519024609717	3.079135118184523	0.6771628299790764	1.5430289163075206	125.68106355098652
1020	105-10704_AM	105-10704	AM	2016 TNC	3.0	2	4.0	1227.428892214659	662.811601795916	1.3098624271700001	24.7354220779	26.79604979891463	6.716934324949591	1.6504999999999999	1093.9705487641593	1.2661190015802883	25.590011649426636	25.901184058693726	5.822068584728686	1.5562051614404073	1031.4708357773884
1021	105-10705_AM	105-10705	AM	2016 TNC	3.0	2	1.0	1870.8284401439998	897.9976512691198	1.35494797968	21.2554285714	42.24792025501664	13.006707253732587	1.849331566903529	1660.6954034972102	1.3429247795186876	21.445728338054863	41.873031174961184	12.631818173677138	1.7938434531685694	1610.8672076898627
1022	105-10706_AM	105-10706	AM	2016 TNC	3.0	2	1.0	2113.760541264	126.82563247584	0.28011654076299997	12.851793722	9.868321513669969	4.931551078636624	4.281666666666667	543.0250830507216	0.23078563319198472	15.59889127502686	8.13042608219741	3.193655647164065	2.1697492716867135	275.1798236956606
1023	105-10707_AM	105-10707	AM	2016 TNC	3.0	2	1.0	2398.08391584	143.88503495039998	0.223736091399	16.0903856749	8.942298702947502	3.6601755403191185	3.405	489.9285440061119	0.20161178488750797	17.856099047030753	8.058032976375447	2.7759098137470652	1.9551186648919396	281.3123174301561
1024	105-10708_AM	105-10708	AM	2016 TNC	3.0	2	5.0	1817.7748967072	545.33246901216	0.7102681711480001	25.3425406504	21.5184608573828	5.97749565328311	1.5950000000000002	869.8052880743953	0.6882976507745269	26.15147673356865	20.852836517341235	5.311871313241546	1.6419044373327212	895.3838006926742
1025	105-10709_AM	105-10709	AM	2016 TNC	3.0	2	5.0	1955.8816867700211	703.237260478161	0.931788425854	23.152251521300002	30.374465301201738	7.111572132876928	1.5115	1062.9431192127404	0.9374902558031405	23.011439176526245	30.560333714178416	7.297440545853606	1.5952953289053264	1121.8711167529887
1026	105-10710_AM	105-10710	AM	2016 TNC	2.0	2	5.0	1062.2237393313512	190.15929381509852	0.555022899647	19.3527150084	9.825974997959428	2.6744408191274784	1.7592960169379381	334.54648819263394	0.5354767641115976	20.05913369148815	9.479935511661218	2.32840133282927	1.6149649277856795	307.1005902038764
1027	105-10711_AM	105-10711	AM	2016 TNC	2.0	3	5.0	1137.5634903199948	295.76650748319867	1.4153713917299997	11.0218421053	26.83458034125745	13.335424363015019	2.4344444444444444	720.0271309952092	1.0432080435467974	14.953872428898883	19.778589719116464	6.279433740874032	1.8506363711562397	547.3562561182616
1028	105-10713_AM	105-10713	AM	2016 TNC	1.0	2	6.0	119.96490365687711	21.593682658237878	0.840333465663	12.8520408163	1.6801753874651908	0.7318362281228025	2.413098770665536	52.107689076735525	0.7562785783426278	14.28045208376525	1.5121147798105556	0.5637756204681672	2.0763257023262947	44.83551831117689
1029	105-10726_AM	105-10726	AM	2016 TNC	3.0	2	5.0	2178.5452326336	1089.2726163168	1.1210528830700002	26.760557376999998	40.704406899038354	6.696520033069995	1.3345833333333335	1453.725079192796	1.1436059898393633	26.23281118369619	41.523289619596234	7.515402753627873	1.444113499526434	1573.0332898875686
1030	105-11269_AM	105-11269	AM	2016 TNC	1.0	2	8.0	1156.821307848	161.95498309872002	0.61446507023	13.670427184500001	11.847104769506362	4.937762487138288	2.3440000000000003	379.62248038339976	0.6426999848274114	13.069861830253052	12.391483950032265	5.48214166766419	2.436520909174058	394.60670266496254
1031	105-11403_AM	105-11403	AM	2016 TNC	1.0	3	6.0	1531.250771744	183.75009260928	0.655493956123	10.984082969400001	16.728760436447857	7.6681049823366685	2.8971428571428572	532.350268302314	0.6322146677688542	11.388536785154773	16.134653298815575	7.073997844704386	2.4130750987946707	443.4027728766682
1032	105-14178_AM	105-14178	AM	2016 TNC	3.0	2	7.0	878.2958192419946	570.8922825072965	1.29891120678	30.025147058800002	19.013804708024132	5.310197350678199	1.7151090983944008	979.1425479314108	1.3083713875664573	29.808050199369738	19.152285328591116	5.448677971245181	1.7355085149328642	990.7884174008713
1033	105-14179_AM	105-14179	AM	2016 TNC	3.0	2	7.0	1120.1533027468256	249.122094530894	0.455630999765	29.2868571429	8.506276153676714	2.3928505210239543	1.7717391304347827	441.3793631362579	0.485462823550259	27.487171731119226	9.063213086010368	2.9497874533576076	1.8804928442862974	468.4723161189607
1034	105-14180_AM	105-14180	AM	2016 TNC	3.0	3	7.0	965.5657211381134	675.8960047966793	1.35221980282	31.0600391389	21.76095148411885	4.381265066081781	1.4403703703703703	973.5405787608466	1.3988393188891055	30.024892375311904	22.511188261658443	5.1315018436213755	1.5649141039496237	1057.719190709526
1035	105-14185_AM	105-14185	AM	2016 TNC	3.0	2	7.0	772.49100088	123.5985601408	0.323644482681	29.6621772152	4.166874172592259	0.7354871614695604	1.3340740740740742	164.88963467672653	0.337456039926863	28.448149874812174	4.344695900601727	0.9133088894790294	1.5172834464891447	187.53404931152886
1036	105-14186_AM	105-14186	AM	2016 TNC	3.0	2	7.0	1567.9284092	47.037852276	0.0871298996163	20.658809523800002	2.276890748319016	0.9526268891967585	2.22	104.42403205272001	0.08344313503100309	21.571576850884313	2.1805476994636908	0.8562838403414339	2.169210269417145	102.03499220842583
1037	105-14187_AM	105-14187	AM	2016 TNC	3.0	2	4.0	2429.634275459866	898.9646819201504	0.8817465263359999	25.177303609299997	35.70535971089368	11.069440776406806	1.8001973359644796	1618.3138255188105	0.8206005506826567	27.05335742406198	33.229320406663724	8.593401472176854	1.6535987955445155	1486.526915260219
1038	105-14188_AM	105-14188	AM	2016 TNC	3.0	2	4.0	2861.2804743439997	743.93292332944	0.800266442544	19.4935076253	38.16311243873136	17.082553545882604	2.271790910261362	1690.0600530639845	0.6790629521989692	22.972833298420195	32.383159432955054	11.302600540106301	1.9736819948422673	1468.2870161456885
1039	105-14189_AM	105-14189	AM	2016 TNC	3.0	2	4.0	3265.932430066	1273.71364772574	1.1595626246600002	20.1800226244	63.11755300949239	23.986565368126286	1.98960880195599	2534.1918846866033	1.0942833730073664	21.383857762263997	59.564259259779455	20.433271618413354	1.9492747347933153	2482.817832873218
1040	105-14190_AM	105-14190	AM	2016 TNC	3.0	2	4.0	2858.1807319500226	1114.6904854605089	1.22634870138	19.081032967	58.41877048227081	24.162762938925994	1.9371353732587213	2159.306369620488	1.1409321374945591	20.509545862548368	54.34983753082505	20.093829987480238	2.0623263250972537	2298.855532500645
1041	105-14191_AM	105-14191	AM	2016 TNC	3.0	2	4.0	2139.76541414	1112.6780153528	1.3977096130899997	22.3222332506	49.846178151683034	15.777653492980319	1.7019280875455964	1893.6979667234207	1.384559515656559	22.53424258559585	49.37720942367225	15.308684764969529	1.8234995801524658	2028.9678938407096
1042	105-14192_AM	105-14192	AM	2016 TNC	3.0	2	4.0	1563.21030272	203.2173393536	0.385158013545	20.2514285714	10.034716249145223	3.148327250371931	2.107857142857143	428.3531203089098	0.38143263980932685	20.44922008745533	9.93765720572711	3.0512682069538175	1.8127875123895725	368.3898550812401
1043	105-14195_AM	105-14195	AM	2016 TNC	3.0	4	4.0	12.139391568	3.1562418076800003	0.993144844993	15.7076785714	0.20093623595184487	0.06616929283997641	1.8015384615384618	5.686091010451201	1.006650210451172	15.496942073859215	0.20366868461127308	0.06890174149940462	1.813963620160238	5.725307815560307
1044	105-14196_AM	105-14196	AM	2016 TNC	3.0	4	4.0	189.7032256430023	73.9842580007709	1.5273178807899999	15.3209756098	4.828952142801624	1.3506137318692366	1.636153846153846	121.04962828279976	1.8773621275023482	12.464297461423426	5.93569418812008	2.457355777187693	2.084417182543459	154.21405861453525
1045	105-14197_AM	105-14197	AM	2016 TNC	3.0	4	4.0	214.21565169600228	83.5441041614409	1.25507386487	18.6443209877	4.4809410981624564	0.8151181863087955	1.5193333333333332	126.93134225594919	1.5041490800703778	15.556968594432899	5.3702045905869715	1.7043816787333117	1.750491239159881	146.24322241806286
1046	105-14198_AM	105-14198	AM	2016 TNC	3.0	4	4.0	123.43492579600002	64.18616141392	2.10694935218	14.8081395349	4.33451894903781	1.1632659147626572	1.5569230769230769	99.9329159244416	2.2732595023678788	13.72478591533495	4.676660299830517	1.5054072655553645	1.7638475412733594	113.21460299371778
1047	105-14199_AM	105-14199	AM	2016 TNC	3.0	4	4.0	41.77310782399999	10.86100803424	1.1589521625399999	13.4604347826	0.8068838941440231	0.29092151722021	1.6192307692307693	17.586478393904	1.104709117854292	14.121364391651193	0.7691188849047209	0.25315650798090794	1.785681949838408	19.3943060037923
1048	105-14201_AM	105-14201	AM	2016 TNC	3.0	4	4.0	0.792942	0.20616492000000003	1.016154247	15.352	0.0134291896820779	0.0035695569704530064	1.7425	0.3592423731	1.1947683289504127	13.056924612074695	0.01578969980490997	0.005930067093285076	1.9383206955247942	0.3996137311272136
1049	105-14202_AM	105-14202	AM	2016 TNC	3.0	4	4.0	15.218594954702288	5.935252032333892	1.3869351499200002	16.8717333333	0.3517867379178629	0.10913538745459314	1.52875	9.073516544430438	1.4072973814042806	16.62761567611969	0.35695148047341546	0.11430013001014565	1.758843880841988	10.43918171832544
1050	105-14203_AM	105-14203	AM	2016 TNC	3.0	4	4.0	20.9566250933	8.173083786387	1.3209677419299999	17.7142857143	0.4613837621328346	0.1443518076568928	1.61125	13.168881250816055	1.2801932306482129	18.278490652658466	0.4471421596945856	0.13011020521864375	1.676140881520253	13.699239862453593
1051	105-14204_AM	105-14204	AM	2016 TNC	3.0	4	4.0	16.664209844000002	8.665389118880002	1.89162243	16.4937777778	0.5253732186522867	0.09829637691329647	1.274817793415431	11.04679223561669	2.1027878459268656	14.837445470514256	0.5840216320323005	0.1569447902933103	1.6179251101077572	14.019950644290489
1052	105-14205_AM	105-14205	AM	2016 TNC	3.0	4	4.0	1.3194055040000001	0.34304543104	0.998573466476	15.6222857143	0.021958722130279898	0.007563194180626348	1.6762802476083285	0.575040280084637	0.7550925077996274	20.659720284417972	0.016604553513666524	0.0022090255640129725	1.3316501832157952	0.45681651109575744
1053	105-14207_AM	105-14207	AM	2016 TNC	3.0	4	1.0	9.549321882352974	3.246769440000011	0.980769230769	20.8	0.15609468461534842	0.048478859623574025	1.4789215686274513	4.801717353176488	0.9011272716500838	22.638311636762353	0.1434192395658863	0.03580341457411189	1.5709240363005457	5.1004281536220795
1054	105-14208_AM	105-14208	AM	2016 TNC	3.0	4	1.0	423.12691918	169.25076767200002	1.2686246655	18.918125	8.94648743847955	3.1896586061003256	1.9210663878724514	325.14196089628854	1.1609677658548616	20.672408576587785	8.187278567224253	2.4304497348450287	1.6921721981761904	286.40144357453596
1055	105-14209_AM	105-14209	AM	2016 TNC	3.0	4	1.0	88.27999786869742	75.92079816707978	2.5682593856700002	20.0914285714	3.778765551553496	1.390568062813301	1.766111111111111	134.08456520730365	2.399489705152354	21.504572363532475	3.5304491009468535	1.1422516122066582	1.7687551665913384	134.28530400976058
1056	105-14210_AM	105-14210	AM	2016 TNC	3.0	4	1.0	158.15505768272735	132.85024845349096	2.93414190419	17.1770833333	7.7341563684412815	2.775207191382589	2.060769230769231	273.77370431300176	2.806540770702606	17.95805018267472	7.397810291323279	2.4388611142645855	1.787272966294233	237.43965762639664
1057	105-14212_AM	105-14212	AM	2016 TNC	3.0	2	1.0	2672.60809384	160.3564856304	0.154644137613	23.2792529711	6.88838623082351	1.6616428921450035	1.534	245.98684895703357	0.1503856551319001	23.938453417265865	6.6986986517157865	1.47195531303728	1.542538423106557	247.35604047922646
1058	105-14214_AM	105-14214	AM	2016 TNC	3.0	3	4.0	151.642672313	63.68992237145999	1.85981672441	13.5497222222	4.700459635032377	1.6340213889241686	1.8881818181818182	120.25815342320219	1.8446856963498226	13.660863772004399	4.66221780953424	1.5957795634260308	1.9461836720802064	123.95228699539129
1059	105-14215_AM	105-14215	AM	2016 TNC	3.0	3	4.0	289.615836804	69.50780083296	0.927218344968	15.5303225806	4.475618614632122	1.3118589044376998	1.5692857142857142	109.07759887858079	0.9444935130830019	15.24626670329977	4.559004652458055	1.395244942263634	1.8092365052499826	125.75605066663638
1060	105-14216_AM	105-14216	AM	2016 TNC	3.0	3	4.0	766.661686084	367.99760932032	2.04176500677	14.105443037999999	26.08905004462663	7.550127660740108	1.6742577597840758	616.1228529865346	2.162329961470376	13.31896635258021	27.629592235513822	9.090669851627297	1.8940460724349741	697.0044265986121
1061	105-14217_AM	105-14217	AM	2016 TNC	3.0	3	4.0	1071.9901877080001	257.27764504992	0.910696303214	15.8120769231	16.27095835045596	3.628322230061545	1.437959299039005	369.95478213438895	0.9738007430438198	14.787419400594992	17.398414022095572	4.755777901701157	1.699388972882926	437.2147929671215
1062	105-14218_AM	105-14218	AM	2016 TNC	3.0	3	4.0	1425.1224345376	427.53673036128	1.21904742285	14.765627376400001	28.954863851146317	7.914670427844129	1.5419638791925938	659.2461952451973	1.2558035362927076	14.333452231818281	29.827896549039846	8.787703125737659	1.7694750329508124	756.5155700437085
1063	105-14219_AM	105-14219	AM	2016 TNC	3.0	3	7.0	1448.73599032	434.620797096	1.70292309407	10.570060423	41.11809958543833	13.041820703374478	1.7979094076655053	781.4088198659791	1.6916710252123894	10.640366673975572	40.84641163344534	12.77013275138149	1.8328986361347435	796.6158662330535
1064	105-14220_AM	105-14220	AM	2016 TNC	3.0	3	7.0	922.1581546566591	331.97693567639726	1.16440835545	18.5501932367	17.896144338809453	4.923227743406546	1.706	566.3526522639337	1.2880711429291014	16.76926008207989	19.796755137166564	6.82383854176366	1.9559510005068867	649.3306194814596
1065	105-14222_AM	105-14222	AM	2016 TNC	3.0	3	4.0	191.12929378478708	89.83076807884993	1.96628342991	14.341777777799999	6.2635727223237865	1.6756887550699477	1.4887469586374693	133.7352827694557	1.9802603900113145	14.240551465981136	6.3080961642141595	1.7202121969603206	1.6973345356586973	152.47286502497886
1066	105-14223_AM	105-14223	AM	2016 TNC	3.0	3	4.0	440.624434016	132.1873302048	1.26858021527	14.1890909091	9.31612398928732	3.127578567717835	1.7641228939544105	233.194695504999	1.2030230608013734	14.962306697603623	8.834689254563353	2.646143832993867	1.7863496776723489	236.13279470371282
1067	105-14224_AM	105-14224	AM	2016 TNC	3.0	3	4.0	499.0762251819999	239.55658808735996	2.1207137772799998	13.580333333299999	17.63996377760605	5.473555037733044	1.6139344262295083	386.628624544272	2.0444945494798015	14.086611288510323	17.005977035992547	4.839568296119546	1.7357993455783094	415.82216883101205
1068	105-14225_AM	105-14225	AM	2016 TNC	3.0	3	4.0	722.904427004	173.49706248095998	0.970002203406	14.845327102799999	11.686981450763863	2.9641527689718634	1.53	265.4505055958688	0.9529589624570921	15.110829077960819	11.481637545222842	2.7588088634308408	1.5995595313876372	277.51887995917593
1069	105-14226_AM	105-14226	AM	2016 TNC	3.0	4	7.0	836.7445101970229	301.2280236709282	1.7866078850599998	12.08995	24.915572328311143	6.637172833722749	1.6480000000000001	496.42378300968977	1.7369027117819136	12.435929688796586	24.222396813830635	5.943997319242243	1.56080886499028	470.1593697290867
1070	105-14228_AM	105-14228	AM	2016 TNC	3.0	4	4.0	55.277366942	26.53313613216	2.66865939321	10.791935483900001	2.4586077420280708	1.029020665942817	2.0017256255392577	53.112058521666256	2.7101778956119684	10.626608698502741	2.4968583002306692	1.0672712241454156	2.1405248823514675	56.794838097707256
1071	105-14229_AM	105-14229	AM	2016 TNC	3.0	4	4.0	159.19576442799772	42.98285639555939	1.04543901606	15.495882352899999	2.7738243887420913	0.7829556348941916	1.542142857142857	66.28570497000908	1.122727276696573	14.429149746557904	2.978890450964584	0.9880216971166843	1.7933960981674286	77.08528694788711
1072	105-14230_AM	105-14230	AM	2016 TNC	3.0	4	4.0	107.82152083305802	54.98897562485959	1.9586410635099998	15.6230769231	3.519727637228773	0.7127355175319268	1.3768625245993815	75.71225980397803	2.0804596654065497	14.708288033077704	3.7386387525994866	0.931646632902641	1.5698527838168301	86.32459646392165
1073	105-14231_AM	105-14231	AM	2016 TNC	3.0	4	4.0	125.67470719200001	30.161929726080004	0.919927404719	15.653409090899999	1.9268601204326137	0.5963824086504874	2.0190594941218385	60.89873057447753	0.9009438245281045	15.983238474987516	1.8870975224001696	0.5566198106180433	1.6869671914742708	50.88218587944951
1074	105-14232_AM	105-14232	AM	2016 TNC	3.0	4	4.0	206.0174830112	61.80524490336	1.22453952846	14.6994029851	4.204609191684182	1.1019362547696365	1.422857142857143	87.94003417678081	1.3375620488396713	13.45731961789355	4.592686111220881	1.4900131743063354	1.771417791243689	109.48291041398524
1075	105-14233_AM	105-14233	AM	2016 TNC	3.0	4	7.0	281.62347309119997	168.97408385471996	2.83305935434	12.7071111111	13.297600247379055	4.632262613821725	1.95	329.49946351670394	2.752285586906979	13.080037976893536	12.918470432059918	4.253132798502588	1.7859179350334986	301.7738469119987
1076	105-14234_AM	105-14234	AM	2016 TNC	3.0	4	5.0	521.120528064	62.534463367680004	0.5937808907850001	12.1256849315	5.157190189336527	2.1405735290498	2.3033333333333332	144.0377139568896	0.5536170096755902	13.00538074908333	4.808353140455937	1.7917364801692104	1.9279484303744885	120.56322049402961
1077	105-14235_AM	105-14235	AM	2016 TNC	2.0	3	5.0	960.378764168	115.24545170015999	0.642585241495	11.2047391304	10.28542033499273	3.1361987655115633	1.7911111111111113	206.41740904517548	0.63715717862959	11.300194428454686	10.198537063217588	3.0493154937364193	1.7845398617353658	205.6601024426333
1078	105-14237_AM	105-14237	AM	2016 TNC	3.0	4	4.0	91.64292308611603	46.737890773919176	2.27353673063	13.4592063492	3.47255919564308	0.7200332372303769	1.415	66.13411544509563	2.317497968067873	13.203895072025286	3.539704800664571	0.787178842251868	1.5080931102835864	70.4850910653343
1079	105-14238_AM	105-14238	AM	2016 TNC	3.0	4	4.0	87.071540532	20.897169727679998	0.861690669009	16.7113333333	1.250478900211056	0.33952991469789146	1.5293333333333334	31.95873823686528	0.8408515429608153	17.125496314479687	1.2202373200717895	0.3092883345586252	1.5801331611225722	33.02031086031391
1080	105-14239_AM	105-14239	AM	2016 TNC	3.0	4	4.0	94.2804305152	28.28412915456	1.44624779045	12.446	2.2725477385880457	0.9371308757657458	1.9254545454545455	54.45980504487098	1.3228399867037837	13.607087917603629	2.0786320574859025	0.7432151946636029	1.876266480657726	53.06856346729487
1081	105-14240_AM	105-14240	AM	2016 TNC	3.0	4	7.0	94.46257804800001	22.67101873152	1.5127023260799999	9.5193877551	2.3815626923453856	0.9548151321492071	1.7655555555555555	40.0269430715392	1.3016156790752857	11.063173432445339	2.049232877885829	0.6224853176896498	1.7113937549283287	38.79903987498649
1082	105-14241_AM	105-14241	AM	2016 TNC	3.0	4	7.0	113.385981768	27.212635624319997	1.17476775704	12.2577419355	2.220036591356195	0.8027118192561946	2.496749024707412	67.94312145473913	1.0801671168635172	13.331270481380047	2.0412634836513313	0.6239387115513313	1.7167464925983913	46.71719676240939
1083	105-14243_AM	105-14243	AM	2016 TNC	3.0	2	1.0	748.5138912011134	628.7516686089352	2.1529490201	23.4097507788	26.858537476544587	4.97368997886654	1.368095238095238	860.1921637683195	2.251255176229694	22.387510990383493	28.08492953410561	6.200082036427564	1.5452979210644946	971.6086463672196
1084	105-14244_AM	105-14244	AM	2016 TNC	3.0	2	1.0	1303.2560167680228	469.1721660364882	0.7633616096220001	28.2958950617	16.580926845159905	2.2419242156720993	1.2584615384615385	590.4351258736114	0.8196034600511931	26.35420792226871	17.802552344593455	3.4635497151056502	1.4772929145994949	693.1047166130018
1085	105-14245_AM	105-14245	AM	2016 TNC	3.0	2	1.0	837.4362180512001	251.23086541536	0.7603815461769999	23.6723262032	10.612850771773179	2.8874244059920935	1.6260000000000001	408.5013871653754	0.7878427183099216	22.84719980482089	10.996133774010627	3.2707074082295424	1.779172450050571	446.98303434937134
1086	105-14246_AM	105-14246	AM	2016 TNC	3.0	2	1.0	777.117140971	279.76217074955997	0.9589108666680001	22.5255555556	12.419767852517667	4.26818945071916	2.2210717059280354	621.3718418408555	0.9550836418330998	22.61582028411977	12.370197818825151	4.218619417026646	1.9411700733281283	543.0659535083597
1087	105-14247_AM	105-14247	AM	2016 TNC	2.0	2	1.0	957.4176750120188	315.9478327539662	0.763200739026	25.9433711048	12.178364618762124	2.44791088442646	1.4664438623430585	463.3197601626449	0.8268683791930131	23.94576996561886	13.194306685798848	3.4638529514631844	1.6655603416519886	526.2301802659014
1088	105-14248_AM	105-14248	AM	2016 TNC	2.0	2	1.0	1206.5287539519938	398.154488804158	1.08800545143	18.1984382284	21.878497693446906	6.166008001092266	1.81	720.659624735526	1.141061281649748	17.3522669802389	22.945387438862262	7.2328977465076205	1.8423165918395972	733.5266208393134
1089	105-14249_AM	105-14249	AM	2016 TNC	2.0	2	1.0	1152.2948030862954	725.9457259443661	1.7307134243400002	21.8407042254	33.23820140831114	7.302305518957778	1.473157894736842	1069.4326773254109	1.9210566857126863	19.67667080369193	36.89372725634851	10.957831366995153	1.7776889508428118	1290.5056959228637
1090	105-14250_AM	105-14250	AM	2016 TNC	2.0	2	5.0	563.4269716399813	247.90786752159175	1.79323292311	14.722013888900001	16.839263255216313	5.372664387414837	1.8016666666666667	446.64734131806784	1.7384295422077467	15.186120207364226	16.324634872926495	4.8580360051250215	1.779681383730186	441.197016708426
1091	105-14251_AM	105-14251	AM	2016 TNC	1.0	3	5.0	175.35228487999998	78.90852819599999	2.0177207586000003	13.381435406700001	5.896865754505282	1.8791199196645896	1.675481999658761	132.2098186119638	1.8197062012383007	14.837560031188902	5.318160669957352	1.3004148351166587	1.6117950969438335	127.18437885336702
1092	105-14252_AM	105-14252	AM	2016 TNC	1.0	4	5.0	43.196568932	15.55076481552	1.88745779539	11.443964497	1.3588616794134147	0.6503985898679926	2.4388888888888887	37.926587522295996	1.640120969113022	13.16976028401203	1.1807933083184883	0.47233021877306614	2.0289279165468734	31.551380857863418
1093	105-14253_AM	105-14253	AM	2016 TNC	1.0	4	5.0	34.834928000000005	3.4834928000000005	0.506475652991	11.846571428599999	0.2940507150949079	0.16068575337977722	3.265	11.373603992000001	0.3712014654748668	16.163729290034944	0.2155129387218579	0.0821479770067273	1.9584313847186245	6.82218162796136
1094	105-14254_AM	105-14254	AM	2016 TNC	1.0	4	5.0	142.89496983599997	51.44218914095999	1.40402740738	15.3843150685	3.343807567108039	1.0964423796476608	1.8824013157894737	96.83484452603406	1.2827052489019464	16.83941031541781	3.054868797505374	0.8075036100449957	1.606865187329258	82.6606628906158
1095	105-14255_AM	105-14255	AM	2016 TNC	1.0	4	5.0	47.997854767999996	4.319806929119999	0.560373582388	9.63642857143	0.4482788303880517	0.24604067827572815	3.086705202312139	13.333970521098728	0.5185148884378596	10.414358623854929	0.41479337183810183	0.2125552197257782	2.5724966634511106	11.112688911914187
1096	105-14257_AM	105-14257	AM	2016 TNC	3.0	4	1.0	191.3596418891409	160.74209918687836	3.1006537994800003	16.2546363636	9.889000011511616	0.7714674427581687	1.2592857142857141	202.42022919033323	3.2475840695553666	15.51922873143677	10.357608742583231	1.240076173829783	1.308638872990313	210.3533595220136
1097	105-14258_AM	105-14258	AM	2016 TNC	3.0	4	1.0	224.55204333899772	80.83873560203918	1.29692832765	16.6547368421	4.853798433967278	0.8735554205773537	1.3689673766513886	110.66559180893879	1.3732474000547177	15.729139555727057	5.139425161537548	1.1591821481476245	1.5151383000572893	122.48186443885432
1098	105-14259_AM	105-14259	AM	2016 TNC	3.0	4	1.0	260.7947212672	78.23841638015999	1.23037174535	14.6297247706	5.347907606393194	1.6730172174706661	1.6376923076923076	128.13045267181585	1.1211933402614271	16.05432297323757	4.873355077668663	1.1984646887461359	1.5620621836408923	122.21327153539808
1099	105-14260_AM	105-14260	AM	2016 TNC	3.0	4	1.0	81.26634821600229	29.25588535776082	1.4160133048299999	15.2540939597	1.917903838480116	0.3390649092921766	1.3235714285714286	38.72225397709343	1.503791924969825	14.363689311892948	2.0367946369835033	0.4579557077955637	1.5135604730446506	44.280551681432534
1100	105-14261_AM	105-14261	AM	2016 TNC	2.0	4	1.0	110.7988532735175	36.56362158026077	1.3201466829700002	14.9983333333	2.4378456437652307	0.44419125006726534	1.325910931174089	48.48010553658058	1.3152516612070717	15.054153196680671	2.428806263797208	0.43515187009924233	1.4175963848371753	51.8324577687322
1101	105-14262_AM	105-14262	AM	2016 TNC	2.0	4	1.0	121.89935070220001	54.854707815990004	1.92639735156	14.0158	3.9137764391600287	0.8964657782175008	1.491386382280558	81.80956424074638	1.9141582264440782	14.105417006282579	3.8889107490801313	0.8716000881376034	1.5119606849487683	82.9381616021288
1102	105-14263_AM	105-14263	AM	2016 TNC	2.0	4	1.0	118.13116509999999	28.351479623999996	1.01848249965	14.138681818199998	2.005242071960247	0.5224240999933413	1.5933333333333335	45.17335753424	1.0643877061623326	13.52890484983093	2.09562266411788	0.6128046921509739	1.6800425683681304	47.631692644541666
1103	105-14265_AM	105-14265	AM	2016 TNC	3.0	4	1.0	114.350962	29.73125012	1.44914073386	10.765	2.761843949837949	1.6679789711763828	3.447488584474886	102.49814539086758	1.2826840711083793	12.16199713661361	2.4446026245553267	1.3507376458937597	2.837908419592581	84.37456504056094
1104	105-14266_AM	105-14266	AM	2016 TNC	3.0	4	1.0	73.824996288	19.19449903488	1.1961741797499998	13.0415789474	1.4717925729974195	0.5685220301793202	1.9318181818181819	37.080282226472725	1.091681859964383	14.289877456156471	1.343223487659125	0.43995294484102565	1.7807732232499907	34.18104991501209
1105	105-14267_AM	105-14267	AM	2016 TNC	3.0	4	1.0	155.22400285599682	40.358240742559175	1.02142857143	15.2727272727	2.642503858147451	0.4727059687634675	1.24	50.04421852077338	1.0338125599141157	15.08977604344058	2.674542062544568	0.5047441731605844	1.436720526362238	57.983512882703536
1106	105-14268_AM	105-14268	AM	2016 TNC	3.0	4	2.0	0.11668800000000001	0.025671360000000004	1.4807144706200002	8.91461538462	0.0028796935024617766	0.0015306992828088108	2.5716216216216217	0.06601702443243244	1.1037803924361353	11.958900602380243	0.0021466321072097965	0.0007976378875568305	1.9242512688787408	0.04939814705384296
1107	105-14270_AM	105-14270	AM	2016 TNC	3.0	3	1.0	1781.9906537759998	463.31756998175996	1.1743437202200002	13.2840153453	34.87782556254297	17.4139141421951	2.947777777777778	1365.7572368462324	0.9353724965113213	16.677847657680392	27.780417443038306	10.316506022690442	2.0696769534717996	958.9176967298063
1108	105-14271_AM	105-14271	AM	2016 TNC	3.0	3	1.0	1563.511231784	406.51292026384004	0.957867202136	16.2861824324	24.960602151619184	11.147726845349702	2.34688995215311	954.0410879876247	0.8180727945051244	19.069207660715435	21.317766710428103	7.504891404158619	1.9862142446569153	807.4217528651199
1109	105-14272_AM	105-14272	AM	2016 TNC	3.0	3	1.0	1206.0157522719999	313.56409559072	0.979739850214	15.9225941423	19.693028208111564	6.810361996503498	1.8723076923076922	587.0884682060096	1.0439765456242736	14.942864440188707	20.984202650423033	8.101536438814971	2.137476690341669	670.235945253231
1110	105-14273_AM	105-14273	AM	2016 TNC	3.0	3	1.0	787.803125488	4.41957553398768	0.0233275672799	14.429279999999999	0.30629217355228033	0.13888400938608036	2.6399999999999997	11.667679409727473	0.020587563938824376	16.349675998588353	0.2703157869531647	0.10290762278696473	2.1122360545933008	9.335186788887217
1111	105-14274_AM	105-14274	AM	2016 TNC	3.0	3	2.0	661.02440728	82.53550749298078	0.49254761701300004	15.2099	5.426433276553246	2.202390015108684	2.3272727272727276	192.08263562002804	0.4471281037333433	16.75492982312696	4.92604316247606	1.7019999010314977	1.9592684994426404	161.70921991650926
1112	105-14276_AM	105-14276	AM	2016 TNC	3.0	4	2.0	463.8151570602955	227.2694269595448	1.16268510246	25.2862962963	8.987849556819178	1.2942332074786256	1.2211657709797437	277.53364499317706	1.1286354139212889	26.049156031577755	8.724636862861903	1.0310205135213513	1.3060032655280753	296.81461376385994
1113	105-14277_AM	105-14277	AM	2016 TNC	3.0	4	2.0	319.99351115522114	207.99578225089374	1.74171594788	22.3917109145	9.288963359952756	1.431170301748786	1.2031818181818181	250.25674346277987	1.8122897319763567	21.51973788289874	9.66534924276115	1.807556184557181	1.4332686838562327	298.113841074386
1114	105-14278_AM	105-14278	AM	2016 TNC	3.0	4	2.0	49.44422341023709	33.81787104366576	2.34562802376	17.495357142899998	1.9329626007350391	0.5424251400575595	1.52	51.40316398637196	2.300013738703564	17.842328204148657	1.8953732190512285	0.5048357583737485	1.6119233500176064	54.51181598316912
1115	105-14280_AM	105-14280	AM	2016 TNC	3.0	4	2.0	130.34020728150256	43.160856239196754	1.3077724717399999	15.1925510204	2.840922250727242	0.780738182030064	1.4964285714285714	64.58713844365515	1.3847536045950235	14.347967706363608	3.008151197612053	0.9479671289148751	1.7439295048996841	75.26949065226884
1116	105-14282_AM	105-14282	AM	2016 TNC	3.0	4	1.0	104.82438465599999	31.447315396799997	1.1455606522700001	15.712830188699998	2.0013781743388126	0.6239223969937933	1.6307142857142856	51.28158646492456	1.0497638289382654	17.14671386439868	1.834014123376335	0.4565583460313159	1.5692437851827192	49.34850424710923
1117	105-14283_AM	105-14283	AM	2016 TNC	3.0	4	1.0	363.667019995	130.9201271982	1.5551836296500001	13.8890350877	9.42614993566372	3.1948254616785188	1.9100000000000001	250.057442948562	1.472330749564469	14.670616643977251	8.92396893568525	2.6926444617000493	1.7056938164184257	223.30965140668349
1118	105-14284_AM	105-14284	AM	2016 TNC	2.0	4	1.0	327.17028756797504	107.96619489743176	1.09829662329	18.0279166667	5.988833701278754	1.3808014820126524	1.464375	158.10299665292663	1.1236564609634043	17.621044053823898	6.127116791016835	1.519084571750733	1.5668301155733468	169.1646856291575
1119	105-14285_AM	105-14285	AM	2016 TNC	2.0	3	1.0	1041.4731147584	468.66290164128003	2.2491447426900004	12.004563106800001	39.040396345197244	18.28473196774108	2.258	1058.2408319060103	2.0484524633335637	13.180681750388954	35.55680279037539	14.801138412919231	2.289261728747161	1072.8920444109774
1120	105-14286_AM	105-14286	AM	2016 TNC	2.0	3	2.0	1038.2664442976	311.47993328928	1.05469425394	17.066557377	18.25089421432323	5.1304252467834255	1.6957142857142855	528.1809725919647	1.0753178895850646	16.739236066225683	18.607774695151406	5.4873057276115995	1.770429716418578	551.4533299634176
1121	105-14287_AM	105-14287	AM	2016 TNC	2.0	3	2.0	1057.8027889165103	740.4619522415571	3.66914134578	11.4468198529	64.68713247491603	28.864106241601835	2.067	1530.5348552832986	3.695640240657566	11.364742579090148	65.15430922332762	29.33128299001341	2.4834841179091254	1838.9254983078924
1122	105-14288_AM	105-14288	AM	2016 TNC	1.0	2	2.0	983.3663949666897	344.17823823834135	1.5378550791499999	13.6553829322	25.204583419415812	10.002364415952721	2.058181818181818	708.3813921560044	1.6221271850151266	12.94596391330694	26.58575603509649	11.383537031633404	2.354398871159697	810.3328555860842
1123	105-14289_AM	105-14289	AM	2016 TNC	1.0	2	2.0	1034.057268088	372.26061651168	1.6137467314200002	13.385	27.811775607968414	10.481206869042206	1.9100124488707098	711.0224117615941	1.587564094963711	13.605749883436193	27.360536515879556	10.029967776953345	2.0484846041056555	762.570141639056
1124	105-14290_AM	105-14290	AM	2016 TNC	1.0	2	2.0	1182.9249443220783	757.0719643661301	3.0546281870599996	12.5710880829	60.22326463504336	23.382779750970478	1.9063079777365493	1443.2123253918344	2.9800408492325405	12.885729405316466	58.75274426093203	21.912259376859158	2.0768574745124506	1572.330567937621
1125	105-14291_AM	105-14291	AM	2016 TNC	0.0	3	2.0	825.2671122319999	148.54808020175997	0.9076006466680001	11.8995067265	12.483549412259936	5.486466030165179	2.358888888888889	350.40841585370714	1.0272712779983324	10.513289168411395	14.12955335120933	7.132469969114572	2.8633180882606353	425.3404050180909
1126	105-14292_AM	105-14292	AM	2016 TNC	0.0	3	3.0	521.589930768	46.943093769120004	0.341806765242	15.7984	2.97138278364348	1.0178624436849077	1.8484615384615386	86.77250332861183	0.4170570820100387	12.947867888909318	3.6255462421986704	1.6720259022400976	2.5526970799620208	119.83149838881597
1127	105-14293_AM	105-14293	AM	2016 TNC	0.0	3	3.0	1015.0665940135152	294.36931226391937	1.59711490842	10.8946450304	27.01963317230161	11.575283105989675	2.2771804062126644	670.3320300776945	1.707904528520755	10.187923100754603	28.893947211097025	13.449597144785086	2.5806919724394093	759.6765210920065
1128	105-14294_AM	105-14294	AM	2016 TNC	0.0	3	3.0	1429.4066402869537	271.5872616545212	1.09439145841	10.4167479675	26.07217362874296	8.192827897712151	1.89875	515.6763130665222	1.218886345513897	9.352799825806256	29.038070600544373	11.158724869513566	2.1289857736195654	578.2054163587702
1129	105-14295_AM	105-14295	AM	2016 TNC	0.0	3	3.0	1204.1348032240992	204.70291654809688	0.8380587710549999	12.170984127	16.818928889575712	5.5280895874247955	2.0144444444444445	412.3626530018885	0.9880309059019464	10.323563705417392	19.82870667429281	8.537867372141895	2.367906190236372	484.7173032536781
1130	105-14296_AM	105-14296	AM	2016 TNC	0.0	3	3.0	1156.352200127771	104.0716980114994	0.55370071651	9.75256097561	10.671217362477696	4.570883364148982	2.8433333333333333	295.9105280126966	0.5787102009730388	9.331095237167899	11.153213568859302	5.052879570530588	2.5011724835844817	260.3012673862761
1131	105-14297_AM	105-14297	AM	2016 TNC	0.0	3	3.0	966.2400563741712	144.93600845612568	0.9860757436200001	9.12708791209	15.879764701743195	7.339045287710935	2.828333333333333	409.9273439167421	1.0506336944485568	8.566258675649847	16.919406002542953	8.378686588510696	2.789646979334986	404.32029818650096
1132	105-14298_AM	105-14298	AM	2016 TNC	0.0	4	3.0	488.9713758932288	102.68398893757805	1.38636693065	9.08850299401	11.298229092880051	5.082491263727041	2.36	242.33421389268418	1.5146046180326909	8.319002761503558	12.343305066894718	6.127567237741711	2.4791600388978665	254.5700420086741
1133	105-14300_AM	105-14300	AM	2016 TNC	2.0	3	5.0	1766.447031008	247.30258434112002	0.743090973788	11.304134078199999	21.877180740277606	10.438578319333258	2.7025	668.3352341818769	0.6929649059473664	12.121825979796467	20.40143001172439	8.962827590780043	2.4182786905356712	598.0465698265311
1134	105-14301_AM	105-14301	AM	2016 TNC	2.0	2	5.0	2084.214982944	125.05289897664	0.432696094591	8.31992718447	15.030528056798607	9.230300831522962	4.311999999999999	539.2281003872715	0.3440591704730233	10.463316513408456	11.951554635319319	6.151327410043673	2.943055645546769	368.0376403251901
1135	105-14302_AM	105-14302	AM	2016 TNC	2.0	2	5.0	1999.6403026256	399.92806052512003	0.918099501476	13.070478723399999	30.59781274953135	14.234144151933481	2.3774319066147864	950.8017314429899	2.4947346431118658	4.810130822182963	83.14286561204632	66.77919701444846	10.04770201967143	4018.3579814615264
1136	105-14303_AM	105-14303	AM	2016 TNC	2.0	2	5.0	2198.346986408	439.66939728159997	0.689578792737	17.4019272727	25.26555768173751	7.457967674390766	1.8992307692307693	835.0336476063618	0.9536930977134019	12.582664201692868	34.942472455272785	17.134882447926042	2.7536822177784743	1210.7098009957213
1137	105-14304_AM	105-14304	AM	2016 TNC	2.0	2	2.0	2287.7336488696387	411.79205679653495	0.618864217645	17.4513240418	23.596608246464168	6.9719793891064	1.70474879559532	702.0020128596126	0.9878198844231574	10.933167240611597	37.66447981028958	21.03985095293181	3.34851245868636	1378.8908325712785
1138	105-14305_AM	105-14305	AM	2016 TNC	2.0	2	2.0	1992.5350560208688	577.8351662460519	1.1229516616700002	15.4948788927	37.29200920157269	13.404652184364293	2.040661380124852	1179.1659078363416	1.0754626177742088	16.179083970404534	35.71494945591805	11.82759243870966	1.9023231233982556	1099.2291982625397
1139	105-14307_AM	105-14307	AM	2016 TNC	2.0	3	1.0	1217.8475966151998	243.56951932303997	0.731790982201	16.398125	14.853498148302739	4.4667382624640535	1.9749031497389253	481.02621089146766	0.693398990945852	17.30605345074275	14.074238243646843	3.687478357808158	1.6639505572292559	405.28763740163436
1140	105-14308_AM	105-14308	AM	2016 TNC	2.0	3	1.0	647.668182851025	142.4870002272255	0.78275376793	16.8635406699	8.4494118415836	2.541990604966057	1.8553846153846154	264.3681881138984	0.7737237161102347	17.06035336019008	8.351937220697634	2.444515984080091	1.7629261736398716	251.19406210400618
1141	105-14309_AM	105-14309	AM	2016 TNC	2.0	3	2.0	962.335127678377	288.7005383035131	1.33495970895	13.4835530086	21.411310365964788	7.722332731854564	2.0539540319439036	592.9776346728761	1.2852833369708285	14.004694126372648	20.614555069778547	6.9255774356683215	1.9210135332699911	554.5976411433801
1142	105-14310_AM	105-14310	AM	2016 TNC	2.0	4	2.0	231.3299432122293	143.42456479158216	2.37118802043	15.688338368599998	9.142113168526505	1.9637065223083505	1.4271428571428573	204.68734318112942	2.3317131316236424	15.95393511126153	8.989917772095108	1.8115111258769543	1.4630630791451973	209.83918538903205
1143	105-14311_AM	105-14311	AM	2016 TNC	3.0	4	2.0	96.39197487011648	45.304228188954745	1.36648924715	20.6368253968	2.1953099528594535	0.3670521566870421	1.239	56.13193872611493	1.3369228213050648	21.0932146198776	2.147810516575384	0.31955272040297267	1.3598630201010127	61.607544568377435
1144	105-14313_AM	105-14313	AM	2016 TNC	2.0	3	5.0	1420.1483513880312	312.4326373053669	0.764678873495	17.2621481481	18.099290692253017	4.432071212585508	1.524	476.14733925337913	0.8925306219227036	14.789408537674987	21.125431521447695	7.458212041780184	1.990373783084897	621.8577302726746
1145	105-14314_AM	105-14314	AM	2016 TNC	2.0	3	5.0	983.2423011545495	334.30238239254686	1.5019615570700002	13.5822384428	24.613202293652954	9.742099874048154	2.04735883424408	684.4369359002234	1.3851367489406077	14.727787718867836	22.698750740701577	7.827648321096775	1.956578575946636	654.0888792771772
1146	105-14315_AM	105-14315	AM	2016 TNC	2.0	3	5.0	1053.367510008	147.47145140112002	0.510936442409	16.4404010025	8.970064135211905	3.6288308356465455	2.1271186440677967	313.6892737430604	0.4770685431290381	17.60753275599636	8.375475056316317	3.034241756750958	2.029679842747121	299.31983228951503
1147	105-14316_AM	105-14316	AM	2016 TNC	2.0	3	1.0	3268.606980816	653.7213961632001	0.795471576304	15.0853913043	43.33473245579936	15.925030310594558	2.1681818181818184	1417.386845317484	0.8018953879342572	14.964545476328157	43.68468104810112	16.274978902896315	2.0750497855354193	1356.5044429083632
1148	105-14317_AM	105-14317	AM	2016 TNC	2.0	2	1.0	1989.418821204	377.98957602876004	0.772057845833	14.765732984300001	25.599106825973106	8.603172652003282	2.0199818346957312	763.5320772824363	0.7074924527879485	16.11324609199307	23.458313357268786	6.462379183298961	1.7062153891391871	644.9316315544672
1149	105-14318_AM	105-14318	AM	2016 TNC	2.0	3	1.0	1824.0960215337573	492.5059258141145	1.02337579985	15.8299619772	31.11226208400519	9.661655558999787	1.7661538461538462	869.8412351301591	0.9998315118102229	16.202729968641865	30.396478048285154	8.94587152327975	1.768426515716395	870.9605383571318
1150	105-14320_AM	105-14320	AM	2016 TNC	2.0	3	5.0	1539.7320929339999	431.12498602152	1.2250279686799999	13.7139726027	31.43691463530571	6.06169473997693	1.3069230769230769	563.4471932696634	1.2276453162814198	13.684734326106325	31.504081536976877	6.128861641648099	1.4772636731551159	636.8852804390986
1151	105-14321_AM	105-14321	AM	2016 TNC	1.0	3	8.0	1137.7441279939376	500.60741631733254	2.25994311602	11.6817099567	42.85395016420129	17.798523922117603	2.6725521669341896	1337.899435262213	2.0207916297553847	13.064187129078567	38.319063510891475	13.263637268807788	1.9618218592399743	982.1025722289892
1152	105-14322_AM	105-14322	AM	2016 TNC	1.0	2	8.0	955.2254013200001	114.6270481584	0.381042329896	18.8955384615	6.066355208246907	2.12457225919194	2.077142857142857	238.09675431759084	0.4236388269822685	16.99560932903196	6.744509475314525	2.802726526259557	2.2854754388106615	261.97730318939006
1153	105-14323_AM	105-14323	AM	2016 TNC	1.0	4	8.0	396.95839228171087	194.5096122180383	2.8958647121900003	10.1524079755	19.158963340271367	8.316733004831443	1.9933333333333334	387.7224936879564	3.0123781307691098	9.75973092478058	19.929812995578185	9.087582660138263	2.269439350010759	441.4277679229496
1154	105-14324_AM	105-14324	AM	2016 TNC	1.0	4	9.0	604.8150485269771	145.15561164647448	1.1365927143799999	12.6694459834	11.457139628385805	3.707240448118868	1.873	271.8764606138467	1.1665548361796607	12.344040377183143	11.759165330889688	4.009266150622753	1.8222947860548064	264.5163142699668
1155	105-14325_AM	105-14325	AM	2016 TNC	1.0	4	9.0	380.432435536	45.65189226432	0.781962041164	9.20760806916	4.958062063612041	1.9605642130324874	2.1757142857142857	99.32547416937051	0.768951352527183	9.363401177898927	4.8755672641769605	1.8780694135974065	1.9731096479895232	90.07618907570806
1156	105-14326_AM	105-14326	AM	2016 TNC	1.0	4	10.0	382.3318015867024	64.99640626973941	0.797284391869	12.7934274194	5.08045296533722	1.5190060464476516	1.758188824662813	114.27595514669983	0.8890055192874012	11.473494571975209	5.664918030161234	2.1034711112716655	1.9233371905978407	125.01000543379648
1157	105-14327_AM	105-14327	AM	2016 TNC	1.0	4	10.0	186.5916087990053	121.28454571935345	3.1769959863499997	12.275747331	9.880013204017152	3.1156771348920285	1.63	197.6938095225461	3.0522838548458853	12.777317528342781	9.492175916448721	2.7278398473235983	1.6664467996713186	202.11424306360627
1158	105-14329_AM	105-14329	AM	2016 TNC	2.0	3	7.0	1462.161615821544	774.9456563854184	2.4567836193200003	12.9437528604	59.87024510914721	18.407128127655486	1.681057744198597	1302.7283969997725	2.71406461400925	11.716743896168575	66.14001835773067	24.67690137623895	2.077505225747399	1609.9536508109547
1159	105-14330_AM	105-14330	AM	2016 TNC	2.0	4	5.0	590.6235777830228	159.46836600141617	1.24765370893	12.984372093	12.28156162337491	3.0903013351060995	1.6281906906906911	259.6449089831617	1.2058930820978586	13.434026814232412	11.870481442873894	2.6792211546050826	1.5154907986424415	241.67284134969137
1160	105-14332_AM	105-14332	AM	2016 TNC	2.0	4	8.0	623.4189797279688	274.3043510803063	1.8568572088799997	14.2175714286	19.29333377767489	5.319602189249602	1.6358333333333333	448.7162009755343	1.826185719728177	14.456360990452588	18.97464730311211	5.000915714686823	1.604929461535472	440.23913447615297
1161	105-14333_AM	105-14333	AM	2016 TNC	2.0	4	8.0	1147.189703319977	275.3255287967945	0.929381244469	15.4941796875	17.769609901892387	4.596139624533888	1.6547901821060964	455.6059819361049	0.9006282733128637	15.988838488304566	17.21985802772279	4.04638775036429	1.5365383526534349	423.0482344608625
1162	105-14334_AM	105-14334	AM	2016 TNC	2.0	4	5.0	155.13417895154961	52.74562084352687	1.43720912885	14.194176470599999	3.716004303096944	1.2233001044435956	1.77755376344086	93.75817683543586	1.3666386751469748	14.927134999897532	3.533539479872658	1.0408352812193098	1.6858675562069587	88.92213091209547
1163	105-14335_AM	105-14335	AM	2016 TNC	2.0	4	5.0	43.353660911999995	3.03475626384	0.378682981805	11.0910714286	0.2736215597719839	0.11988517355907959	2.03883495145631	6.187367139867959	0.4200280051323341	9.999333255592678	0.30349586180085014	0.14975947558794583	2.462480895232998	7.473029321394671
1164	105-14337_AM	105-14337	AM	2016 TNC	1.0	4	8.0	131.733407424	15.80800889088	0.601835141246	11.963409090899999	1.3213632310639984	0.5543564920594974	2.29	36.2003403601152	0.5387933701552354	13.363193385110804	1.182951442466828	0.4159447034623268	1.8566348482002193	29.349700187466706
1165	105-14338_AM	105-14338	AM	2016 TNC	1.0	3	8.0	377.8381171258	132.24334099403	1.93094686086	10.8754934823	12.15975543628861	5.696249033823406	2.5575	338.2123445922318	1.5541718312769548	13.512019441727857	9.787089306994018	3.323582904528816	1.935404299683434	255.9443307643482
1166	105-14339_AM	105-14339	AM	2016 TNC	1.0	4	9.0	409.4026467432288	98.25663521837491	1.21650040442	11.8372340426	8.30064142222927	2.77439647181222	1.778	174.7002974182706	1.2413340759397014	11.600422705788581	8.470090936371232	2.943845985954181	1.8434293190619202	181.12916215392434
1167	105-14340_AM	105-14340	AM	2016 TNC	1.0	3	9.0	348.8096932252288	41.85716318702745	0.72659356549	9.90925373134	4.224047977966534	2.2402961681556883	3.0142857142857147	126.16944903518277	0.7055667955269341	10.20456184396102	4.101808958294294	2.1180571484834476	2.9569981945708492	123.77155597389759
1168	105-14341_AM	105-14341	AM	2016 TNC	1.0	3	9.0	422.616649576	50.71399794912	0.641477547932	11.224087301600001	4.518318201420829	2.38029130643052	2.965	150.36700391914079	0.6298632513404024	11.431052668460636	4.43651161620878	2.2984847212184714	2.9713015318092766	150.68657979039276
1169	105-14342_AM	105-14342	AM	2016 TNC	1.0	3	10.0	496.1958796555408	213.36422825188254	1.7964677703599998	14.3615156507	14.856665093110136	4.608623390358832	1.735	370.1869360170162	1.9346213429599675	13.335943022589651	15.999185651173413	5.751143948422109	2.0175659909839188	430.4764106135284
1170	105-14343_AM	105-14343	AM	2016 TNC	1.0	3	10.0	595.7004633416673	393.1623058055004	2.78102353381	14.2393617021	27.6109501275783	9.307304605950772	1.79	703.7605273918457	2.680039872454376	14.775899570380043	26.608349896586912	8.304704374959387	1.8309817677738172	719.8730137057852
1171	105-14344_AM	105-14344	AM	2016 TNC	2.0	3	6.0	403.5667113225664	128.86692225952189	1.76159660148	10.876042780699999	11.848695785604887	7.3569940686490485	3.4033214709371298	438.57556341941677	1.5394331839528876	12.445619725309456	10.354399789144905	5.862698072189066	3.4284824787425876	441.8179850562539
1172	105-14346_AM	105-14346	AM	2016 TNC	2.0	4	8.0	1570.592010424	157.0592010424	0.492638731598	12.179310344800001	12.895574264553867	4.8905181461722105	1.9620000000000002	308.15015244518884	0.4572794283586352	13.121080083432748	11.969990278522106	3.9649341601404475	1.7920621111509882	281.45984339573084
1173	105-14347_AM	105-14347	AM	2016 TNC	1.0	4	8.0	1742.4759369034105	637.2234501255773	1.70285205601	12.8854411765	49.452978861732056	15.93254487305186	1.7281818181818183	1101.2379806261113	1.6489094243757603	13.306977130236698	47.88641656846694	14.365982579786737	1.7008707045864941	1083.8346985941273
1174	105-14351_AM	105-14351	AM	2016 TNC	1.0	4	9.0	128.602249952	15.432269994239999	0.9002344360510001	7.997916666669999	1.9295362326738077	1.1344682267881785	3.235	49.92339343136639	0.8510834982642304	8.459804490022742	1.824187546229985	1.029119540344356	2.924580661893515	45.132918394273844
1175	105-14353_AM	105-14353	AM	2016 TNC	2.0	4	9.0	271.2955032959053	48.860320143592546	0.776384537469	13.918360655699999	3.51049389739685	1.3627875174587663	2.275	111.15722832667304	0.742447763527959	14.554559298087332	3.357045661287282	1.209339281349198	1.8852910386663486	92.1159237130839
1176	105-14354_AM	105-14354	AM	2016 TNC	1.0	4	9.0	145.53371581446223	39.2941032699048	1.5257502461599999	10.6177272727	3.7008017121415873	1.8287624901351538	2.62375	103.09790345441272	1.1888907579500825	13.626146802530855	2.8837281616991315	1.0116889396926985	1.8540525954444491	72.85333415322921
1177	105-14355_AM	105-14355	AM	2016 TNC	1.0	4	8.0	54.573463005600004	37.109954843808005	3.33143715445	12.2469667319	3.030134371730974	0.8624968224462684	1.5563636363636364	57.75658426599937	3.191217036288248	12.785090934289787	2.902596081211953	0.7349585319272477	1.5795076555570322	58.61545777317051
1178	105-14356_AM	105-14356	AM	2016 TNC	1.0	4	8.0	31.770151587633762	6.989433349279428	1.14558871305	11.522459892999999	0.6065921178446796	0.24815963839449323	2.1200260926288323	14.817781073162518	1.058247049116201	12.473457885872708	0.5603444861264637	0.20191200667627732	1.8856158785786798	13.179386505668653
1179	105-14357_AM	105-14357	AM	2016 TNC	1.0	4	8.0	179.4287574889939	52.03433967180823	1.4771472456299999	11.7794621027	4.417378248528009	1.8465116639537094	2.2488888888888887	117.01944832859984	1.4838156174608146	11.726524370848596	4.437319876395971	1.8664532918216707	2.1117268169236922	109.8823104858738
1180	105-14358_AM	105-14358	AM	2016 TNC	1.0	4	8.0	235.06365659197712	42.31145818655588	0.7574984696979999	14.2574545455	2.967672669167314	1.039165003416488	2.194	92.8313392613036	0.8014726214638493	13.475195172948446	3.1399514176608325	1.2114437519100067	1.97537334158032	83.58092654511289
1181	105-14360_AM	105-14360	AM	2016 TNC	2.0	4	9.0	120.05521782670449	33.61546099147726	1.3646344729100002	12.310989010999998	2.7305248149840025	1.0361971440433828	2.48	83.36634325886361	1.1812415659693343	14.222323768478141	2.363570225140099	0.6692425541994798	1.6552056155406858	55.64049980208203
1182	105-14361_AM	105-14361	AM	2016 TNC	1.0	3	9.0	96.57036148086767	28.005404829451624	1.5499085729700002	11.2264686469	2.4945871859001447	1.0128197346062804	2.3625	66.16276890957946	1.9874346808316121	8.75500471427782	3.198788092458694	1.7170206411648297	3.1355662573969614	87.81280240797042
1183	105-14362_AM	105-14362	AM	2016 TNC	1.0	3	9.0	118.79860055500001	78.4070763663	3.2770280110299996	12.0841200828	6.488439028164985	2.724297099870627	1.8936363636363636	148.474490973639	4.7639834491243525	8.312371447738492	9.432576113719252	5.668434185424895	3.8407892441349665	301.14505557175397
1184	105-14363_AM	105-14363	AM	2016 TNC	1.0	3	9.0	88.70681293599375	19.515498845918625	1.0204811188299998	12.935075187999999	1.5087271285461068	0.5001742166118233	1.7292225201072389	33.74664009548932	1.000785778977644	13.189635861417319	1.4796086147462109	0.47105570281192743	1.8538826288946302	36.17944430466174
1185	105-14364_AM	105-14364	AM	2016 TNC	1.0	3	9.0	117.88116237080895	33.00672546382651	1.5728044725299999	10.6815566038	3.0900669900640576	1.4380787286109666	2.22	73.27493052969487	1.4453461137888322	11.62351345447663	2.839651332025984	1.187663070572893	2.2998425292177784	75.91027097192362
1186	105-14366_AM	105-14366	AM	2016 TNC	2.0	3	1.0	691.0730215870872	131.30387410154657	0.6894886633830001	16.533991935499998	7.941450232568865	3.413730435962222	2.4166666666666665	317.3176957454042	0.6181780970303679	18.44128747809707	7.120103423228865	2.592383626622222	2.0375721936700155	267.5411227904598
1187	105-14367_AM	105-14367	AM	2016 TNC	2.0	3	2.0	857.514968413977	385.88173578628965	1.51285031724	17.8471060172	21.621529866718898	6.471088728635496	1.7204809510942987	663.9021757955145	1.5404262905928137	17.527615676832802	22.015643365362607	6.865202227279207	1.829982605053775	706.1568640968669
1188	105-14368_AM	105-14368	AM	2016 TNC	1.0	3	5.0	638.7017495821649	293.80280480779584	1.46258135112	18.8707451923	15.569221131109845	4.269113253870549	1.6466117796073465	483.7791592781946	1.5194988452797409	18.163883497337455	16.175109516137496	4.875001638898201	1.7928638131456383	526.7484169405885
1189	105-14369_AM	105-14369	AM	2016 TNC	1.0	2	5.0	1031.1029812896577	381.50810307717336	1.28692115635	17.2504740406	22.115804016620313	8.272984601620006	2.016388645010243	769.2686070242097	1.2510495871386664	17.745099977031803	21.499349317331237	7.6565299023309334	2.003356069476124	764.296573853978
1190	105-14370_AM	105-14370	AM	2016 TNC	1.0	2	5.0	1284.553308313416	590.8945218241714	1.61382269981	17.102250453699998	34.55068813453707	12.518826768965823	1.8650904033379694	1102.0717020392403	1.6618934752768941	16.607562645013374	35.579846028856906	13.54798466328566	2.112620520155327	1248.3358920531143
1191	105-14371_AM	105-14371	AM	2016 TNC	1.0	2	5.0	1331.691805768	239.70452503823998	1.0616892327	10.1724682396	23.564047524311757	12.144108265690617	2.7048969072164946	648.3760284217341	0.894170795205542	12.078229414233347	19.845998682204613	8.426059423583473	2.3343285215362095	559.549109538054
1192	105-14372_AM	105-14372	AM	2016 TNC	0.0	3	6.0	1089.232472144	98.03092249296	0.49052063347499997	11.0087112172	8.904850037293585	4.461018555296907	3.1514285714285712	308.93745002781395	0.4648623787360692	11.616341194747251	8.439053299957152	3.995221817960474	2.6337705576950414	258.1909574056426
1193	105-14373_AM	105-14373	AM	2016 TNC	0.0	3	6.0	1292.533654768	116.32802892911998	0.42949624810000003	12.5728688525	9.252305921097278	4.476935275408958	3.045	354.2188480891703	0.4121617612145943	13.101652089429178	8.878882459638588	4.103511813950267	2.5590681109705646	297.6913492445723
1194	105-14374_AM	105-14374	AM	2016 TNC	0.0	3	6.0	1178.684780287771	106.08163022589939	0.32197477864199997	16.7715	6.32511285369749	1.5293791183484937	1.7015384615384617	180.50197389206883	0.38010378487486085	14.20664622368285	7.467042436029592	2.6713087006805956	2.010226031740292	213.24805456955073
1195	105-14375_AM	105-14375	AM	2016 TNC	0.0	3	6.0	1661.816165456	448.69036467312003	1.5358082271200002	10.548191964299999	42.53718231447227	14.771689451168253	1.7955555555555556	805.6484770130688	1.5782935822859379	10.264250062106038	43.71389648130385	15.948403617999835	2.040813346025866	915.6932844581162
1196	105-14376_AM	105-14376	AM	2016 TNC	0.0	3	6.0	541.736485808	54.173648580800005	0.501972928425	11.952835820899999	4.532284170261836	1.0417140297493512	1.8046511627906976	97.76453790395536	0.5281516330867481	11.360373847437314	4.768650161369519	1.278080020857033	1.6825811734065264	91.15156119679527
1197	105-14378_AM	105-14378	AM	2016 TNC	1.0	4	5.0	267.093297632	37.39306166848	0.9386556932160001	8.94896825397	4.178477407368539	1.5507148164710378	2.032857142857143	76.01475250606721	0.9456509791145715	8.882769843758908	4.2096173070106735	1.5818547161131726	1.939052778394948	72.50712012095978
1198	105-14379_AM	105-14379	AM	2016 TNC	1.0	4	5.0	619.156830016	37.149409800959994	0.43111451984	8.3504494382	4.448791657966739	2.0159553907108476	3.054	113.45429753213182	0.5607794828184122	6.419635721882727	5.786840781997666	3.3540045147417756	3.0477727580123073	113.22295916760127
1199	105-14380_AM	105-14380	AM	2016 TNC	1.0	4	5.0	257.2739471776	51.454789435520006	1.00461284732	11.9449	4.307678543589066	1.0755937800518316	1.768888888888889	91.01780531260873	1.0617990586919057	11.301573402017821	4.552887248985446	1.3208024854482106	1.6737652861349237	86.12324036255539
1200	105-14381_AM	105-14381	AM	2016 TNC	1.0	4	5.0	295.497572864	41.369660200960006	0.5996136942600001	14.009019607799999	2.9530731884974433	0.5080578101911973	1.6920000000000002	69.99746506002434	0.7037798891889757	11.93554991984784	3.4660874847639533	1.0210721064577073	1.6859507013001223	69.74720762835628
1201	105-14382_AM	105-14382	AM	2016 TNC	1.0	4	5.0	557.112986048	38.99790902336001	0.358680343997	11.709590643299999	3.330424624681542	0.8930553107215415	1.7777777777777777	69.32961604152891	0.41975276483199914	10.005890018809044	3.897495270290983	1.4601259563309827	1.9350104542910496	75.46136165569287
1202	105-14383_AM	105-14383	AM	2016 TNC	1.0	4	5.0	538.7389811649771	145.4595249145438	1.62879679539	9.94599206349	14.624938767886471	5.406971409566067	1.9725	286.91891289393766	1.6949014602951735	9.558077787707322	15.218491431574227	6.000524073253824	2.007026423501291	291.9411100534338
1203	105-14384_AM	105-14384	AM	2016 TNC	1.0	4	5.0	578.805076957025	191.00567539581826	2.12225818935	9.32968481375	20.472896910156724	8.437252587796005	2.267142857142857	433.0371526473765	2.18670808747745	9.054706530509499	21.09462904758224	9.058984725221524	2.149108389163933	410.49189937107604
1204	105-14385_AM	105-14385	AM	2016 TNC	1.0	4	2.0	1386.2560919437713	499.05219309975763	2.33070600632	9.267578125	53.84925666318396	14.982263431212772	1.605	800.978769925111	2.684842956219189	8.04516329343048	62.031331732852905	23.164338500881723	1.9307636252394866	963.5518215330044
1205	105-14386_AM	105-14386	AM	2016 TNC	1.0	4	2.0	1129.03871829	237.09813084089998	1.12869513288	11.163333333299999	21.239008436116602	5.853016817619391	1.5233293792012654	361.17854846364855	1.159027400806365	10.87118388334379	21.80978018449014	6.423788565992926	1.6858080239312576	399.70193143069235
1206	105-14387_AM	105-14387	AM	2016 TNC	1.0	4	2.0	921.1146486360778	175.01178324085478	1.1527627302299999	9.889285714289999	17.697110620276202	5.5687819133530345	1.6040462427745663	280.72699334876995	1.1670796603291886	9.767970762839356	17.91690285424056	5.7885741473173935	1.7673684994989334	309.3103127410221
1207	105-14388_AM	105-14388	AM	2016 TNC	2.0	4	2.0	305.8698044824	61.173960896480004	1.23578926754	9.71039344262	6.299843694065135	2.275241003504825	2.1714285714285713	132.83488651807085	1.2129543225546504	9.89320024411664	6.183435024764548	2.1588323342042384	1.848529436800151	113.08186748280464
1208	105-14389_AM	105-14389	AM	2016 TNC	2.0	4	2.0	27.0569260434	7.575939292152001	1.25439057735	13.3929577465	0.5656658846816129	0.17635759628736183	1.6216666666666668	12.285648218773163	1.3547483425688265	12.40082712937255	0.6109220952050578	0.22161380681080667	1.89380152432148	14.347325379644454
1209	105-14391_AM	105-14391	AM	2016 TNC	1.0	4	5.0	173.61056509600002	24.305479113440004	1.00009819324	8.39917525773	2.893793541331417	1.5721252915515704	2.6271428571428572	63.85396584230881	0.8036863284188716	10.451838861718228	2.3254739606121624	1.0038057108323162	2.15867691950239	52.46767677963035
1210	105-14393_AM	105-14393	AM	2016 TNC	1.0	4	5.0	452.8777488128	90.57554976256	1.1210650703899998	10.7041065831	8.461757089181438	4.111346437759322	2.5396438155647716	230.02963479586472	1.0907006035303086	11.00210264958063	8.232567232592809	3.8821565811706917	2.3461531716975785	212.50411335368202
1211	105-14394_AM	105-14394	AM	2016 TNC	1.0	3	5.0	707.030495768	98.98426940752002	0.6288195646970001	13.358362989300002	7.4099101429389655	3.5688441977496015	3.1350364963503647	310.31929715715216	0.5647155368590931	14.874745693593258	6.654518433222949	2.8134524880335845	2.324518798879861	230.09079503116897
1212	105-14395_AM	105-14395	AM	2016 TNC	1.0	3	5.0	397.67398216	27.8371787512	0.516746646174	8.12777408638	3.4249449425306517	2.337555147561902	4.266666666666667	118.77196267178667	0.34150866655437984	12.298370177177384	2.263485189513864	1.176095394545114	2.9840244309492943	83.06682148228336
1213	105-14396_AM	105-14396	AM	2016 TNC	1.0	3	5.0	237.9295160300869	68.9995596487252	1.3665987099399999	12.7323404255	5.419236161056088	2.451513165412761	2.325	160.4239761832861	1.2765345277098876	13.630653634740085	5.062087372895151	2.094364377251825	2.275820450493232	157.03060892359642
1214	105-14397_AM	105-14397	AM	2016 TNC	1.0	4	5.0	1108.960913531998	365.95710146555933	1.9211493782299998	10.3063302752	35.507992825222836	14.679472536861256	1.9522222222222223	714.4295858610975	1.7773362229962109	11.140266958955808	32.849940025123146	12.021419736761565	1.9047278671651675	697.0486893484416
1215	105-14398_AM	105-14398	AM	2016 TNC	1.0	4	2.0	690.3683682210229	248.53261255956824	2.05442106403	10.5139108911	23.638455293554816	8.827214974134687	1.8644444444444446	463.3752487499506	1.9838794838686622	10.887758140367954	22.82679403375956	8.015553714339434	1.855098606867641	461.0525033204302
1216	105-14399_AM	105-14399	AM	2016 TNC	1.0	4	2.0	572.7257453408	229.09029813632003	2.1362857647999998	11.2344520548	20.391764281767014	5.0268884845253865	1.491	341.5736345212532	1.9977486282005885	12.013523453957905	19.06936786816238	3.704492070920752	1.4480317710563042	331.73003014215226
1217	105-14402_AM	105-14402	AM	2016 TNC	1.0	4	5.0	46.43099922661808	16.715159721582506	1.86123805568	11.605178571400002	1.4403190453971702	0.6394009945301229	2.180773249738767	36.45197318593802	2.0094078679390717	10.749435365829344	1.5549802527039887	0.7540622018369413	2.4159675676231567	40.38328377498425
1218	105-14403_AM	105-14403	AM	2016 TNC	1.0	4	5.0	66.95440577646752	24.773130137292984	1.7285615261200002	12.8430487805	1.928913497157141	0.8958388458940948	2.18	54.00542369929871	1.6266007799240039	13.648093787977405	1.8151348109225052	0.7820601596594587	2.155200600727882	53.391064953803834
1219	105-14404_AM	105-14404	AM	2016 TNC	1.0	4	5.0	165.75543236805711	76.24749888930627	2.53047736112	10.907032967000001	6.990672818167097	3.434352907273729	2.3822222222222225	181.63848624296963	2.4602294102482816	11.218466003629581	6.796606493671901	3.2402865827785337	2.3727930282549456	180.91953378642262
1220	105-14410_AM	105-14410	AM	2016 TNC	1.0	4	5.0	168.91308366611347	59.11957928313971	1.59632692775	13.1552	4.494008398425094	0.8670403442509609	1.3583333333333334	80.30409519293144	1.6628568105192651	12.6288685033814	4.68130452600012	1.0543364718259876	1.5144129112864677	89.53145417621074
1221	105-14411_AM	105-14411	AM	2016 TNC	1.0	4	5.0	47.87448261403552	20.107282697894917	2.06830605448	12.1838834951	1.6503180374284525	0.4412210622055039	1.5118181818181817	30.398555569635676	2.074273274291678	12.148833190074862	1.6550793301139246	0.44598235489097593	1.6197791004399116	32.569356280687224
1222	105-14412_AM	105-14412	AM	2016 TNC	1.0	4	2.0	191.62441568870224	103.47718447189922	3.07728754861	10.5287528345	9.828057140141835	3.4128566149195803	1.7922222222222222	185.45410950352604	3.1141780610751773	10.404029366520495	9.945875855068442	3.5306753298461855	1.8677456166876163	193.26905772456564
1223	105-14413_AM	105-14413	AM	2016 TNC	0.0	3	3.0	699.5034573840001	125.91062232912	0.914822082337	11.8055742297	10.665353491432699	4.450613988514806	2.5325	318.8686510484964	0.9826471798028004	10.990719987785814	11.456084994344934	5.241345491427041	2.529277029604599	318.4628448402632
1224	105-14414_AM	105-14414	AM	2016 TNC	0.0	3	3.0	1399.8158982431999	629.9171542094399	2.37109774534	11.387130730099999	55.318338670258974	21.06509483067834	1.979547900968784	1246.9511803995265	2.5851763074813814	10.444161940469298	60.31284824956814	26.059604409987514	2.376377448103996	1496.9209194371601
1225	105-14415_AM	105-14415	AM	2016 TNC	0.0	3	3.0	1429.977674792	257.39598146256	1.10640141085	9.76137583893	26.368821947897853	10.200732660048487	2.2742857142857145	585.3920035548507	1.1308590978281026	9.550261408111927	26.951721053826816	10.78363176597745	2.205780464730038	567.7590276101297
1226	105-14416_AM	105-14416	AM	2016 TNC	0.0	3	3.0	1418.9163242796385	255.40493837033492	0.931075927765	11.599483648900001	22.018647217492802	7.306381182340053	1.9288888888888889	492.64774778989045	1.0897141043204719	9.91085639543475	25.77021885696804	11.057952821815295	2.3595416002279617	602.638576988464
1227	105-14417_AM	105-14417	AM	2016 TNC	0.0	3	3.0	744.7118757642191	83.85455721105107	0.768544107708	8.79064705882	9.539065400979378	4.231814944582013	2.5231555413605875	211.57809069540193	0.8091058072869732	8.349958607581451	10.042511723940077	4.735261267542711	2.62090303881143	219.77466381263065
1228	105-14419_AM	105-14419	AM	2016 TNC	0.0	3	6.0	682.8011190074089	143.38823499155586	1.33250533383	9.45587209302	15.163935550374417	6.252298820011446	2.01125	288.38958762676674	1.363248175182441	9.242631113967025	15.513789658322983	6.602152927960014	2.3398287089839034	335.5039087637727
1229	105-14420_AM	105-14420	AM	2016 TNC	0.0	3	6.0	2778.188503768	166.69131022608	0.35971865142399995	10.0078213508	16.656103699618086	6.467148306802814	2.7266666666666666	454.51163921644473	0.3308603944919771	10.88072208076659	15.319875738829266	5.130920346013996	1.9169415130188747	319.5374924318804
1230	105-14422_AM	105-14422	AM	2016 TNC	0.0	4	3.0	36.27488152639795	6.112317537198055	1.24017173496	8.15209677419	0.7497847126343566	0.25486021569547057	2.058333333333333	12.581186930732661	1.243303775713376	8.131560602877716	0.751678286088766	0.2567537891498799	1.824276481736726	11.150557132017358
1231	105-14423_AM	105-14423	AM	2016 TNC	0.0	4	3.0	21.383598000000003	1.4968518600000003	0.42158596625399997	9.96238095238	0.1502504137469517	0.05628607853054564	1.77	2.6494277922000005	0.4191012217224651	10.021445374791346	0.14936486744370106	0.05540053222729498	1.9219103100211103	2.8768150223082762
1232	105-14424_AM	105-14424	AM	2016 TNC	0.0	4	3.0	21.991458325740894	3.0788041656037253	0.8851008031470001	9.49044444444	0.32441095710811746	0.0960130219744829	1.6311713455953536	5.0220571336324085	0.8723610803401879	9.629040301436095	0.3197415390549924	0.09134360392135789	1.6619152942309694	5.116711730758849
1233	105-14425_AM	105-14425	AM	2016 TNC	1.0	4	3.0	577.015804516	115.4031609032	1.02969197572	11.6539705882	9.902475729562422	2.7567691720844514	1.6149999999999998	186.376104858668	1.0260176444112172	11.695705298407642	9.867139942292495	2.721433384814524	1.636024318041236	188.8023776164608
1234	105-14426_AM	105-14426	AM	2016 TNC	1.0	4	3.0	315.9686596248	63.193731924960005	1.8246088267400002	6.57675213675	9.608653422076946	5.8891871522166825	3.5753367003367003	225.93886898254848	1.3514885938488355	8.879098243682407	7.1171339916103715	3.3976677217501075	2.3761281148865105	150.15640311149872
1235	105-14431_AM	105-14431	AM	2016 TNC	0.0	4	3.0	632.8708869399875	208.84739269019587	1.5802517537399998	12.5296491228	16.668255482965073	2.8555972362991775	1.3745454545454545	287.0702343159783	1.7153625210427923	11.542749568740321	18.093383335266083	4.280725088600187	1.5402387499379149	321.6748470449401
1236	105-14432_AM	105-14432	AM	2016 TNC	1.0	4	3.0	585.308973421318	105.35561521583723	0.865952328888	12.4718181818	8.447494477553914	2.081596277199412	1.3791666666666667	145.3029526518422	0.9140966549042405	11.814943137639412	8.917149578164363	2.551251377809862	1.6630515960566692	175.21182403823042
1237	105-14433_AM	105-14433	AM	2016 TNC	1.0	4	3.0	522.7317438912	130.6829359728	1.33573435706	11.229777777799999	11.637179164022744	2.919171427324093	1.499	195.89372102322724	1.422863602917477	10.542120811329776	12.396266207872811	3.678258471174161	1.6918040241357535	221.08991696465807
1238	105-14435_AM	105-14435	AM	2016 TNC	0.0	2	3.0	1722.770055984	120.59390391888002	0.504896545267	8.318535825549999	14.497010825929296	8.662762934344848	3.4450000000000003	415.4459990005417	0.4155920592145618	10.106064124366785	11.932825918659608	6.098578027075161	2.9135088960000903	351.3514118710371
1239	105-14436_AM	105-14436	AM	2016 TNC	0.0	2	3.0	1583.2671339315198	395.81678348287994	1.41589386241	10.594014423099999	37.3623036248185	17.452002644790856	2.6261558784676353	1039.4765727397164	1.363529134303819	11.000865051305702	35.98051440835556	16.070213428327914	2.4618624349119687	974.4464703641863
1240	105-14437_AM	105-14437	AM	2016 TNC	0.0	2	3.0	1896.7713345297714	341.41884021535884	0.748633775935	14.4262793734	23.66645143757153	8.718165964036075	1.9774891774891774	675.1520615167789	0.8069529628012917	13.383679715987917	25.510087469255986	10.561801995720527	2.277348716515685	777.5297575587211
1241	105-14439_AM	105-14439	AM	2016 TNC	1.0	4	10.0	142.40122542400002	27.3979957715776	0.982776121812	11.7463171355	2.3324754010579185	1.237431605231874	3.2159383033419022	88.11026403661589	1.0200255853317801	11.31736317794923	2.4208815552513063	1.3258377594252622	2.8029717008446484	76.79580680759335
1242	105-14440_AM	105-14440	AM	2016 TNC	1.0	4	6.0	203.59812440000002	103.83504344400001	2.2307565391	13.717319422200001	7.569630789229922	2.7999916783433494	1.979090909090909	205.49899052508002	2.143632204029593	14.27483685982988	7.273991602397721	2.5043524915111486	1.832918894043366	190.32121299232136
1243	105-14441_AM	105-14441	AM	2016 TNC	1.0	2	6.0	186.4175818320992	31.690988911456863	1.2032093991	8.47732739421	3.7383231102979186	2.57235589501205	4.566532258064515	144.71792315413262	1.0969229768453792	9.298738576279982	3.4080954799930554	2.2421282647071865	4.735708744061868	150.07929329595396
1244	105-14442_AM	105-14442	AM	2016 TNC	1.0	2	6.0	125.1350516442	21.272958779514003	0.983956667529	10.3663101604	2.0521244734482726	1.1371585044376578	3.3214285714285716	70.65661308910009	0.9237202640050675	11.042304036694864	1.9264963823511363	1.0115304133405216	3.030855413512383	64.47526227831578
1245	105-14443_AM	105-14443	AM	2016 TNC	1.0	2	6.0	60.010243436	9.60163894976	0.76167639332	12.6037777778	0.7618064297097948	0.3207573277452288	2.19588460762558	21.084091177756225	0.6451765843714141	14.879647266419529	0.6452867314555927	0.20423762949102658	1.847028598279393	17.734501730560037
1246	105-14445_AM	105-14445	AM	2016 TNC	1.0	2	6.0	763.972105992	129.87525801864	0.8040328152840001	12.6860493827	10.237644052986571	5.4077720552699	2.9877777777777776	388.0384097912478	0.745669051723894	13.678990668070334	9.494505930309348	4.664633932592676	2.7604904906816055	358.5194147352757
1247	105-14446_AM	105-14446	AM	2016 TNC	1.0	2	6.0	929.031900141712	152.73284438329745	0.598512911753	16.4808474576	9.267293127753971	3.0231048864024546	2.0383333333333336	311.32044780128797	0.6758348333757604	14.595282031750012	10.464535323884	4.220347082532482	2.2218432565938007	339.3484403534198
1248	105-14447_AM	105-14447	AM	2016 TNC	1.0	2	6.0	750.809394704	255.27519419936004	1.32389856304	15.409035532999999	16.566591312759297	6.0441183449372735	2.021666666666667	516.0813509397063	1.4372668471308703	14.19360645569979	17.98522419204092	7.462751224218898	2.2821870566172917	582.5857440772451
1249	105-14448_AM	105-14448	AM	2016 TNC	1.0	2	6.0	993.0577827105041	168.8198230607857	0.7486102307629999	13.6252479339	12.39022026459839	5.762037184074283	2.5915750915750917	437.50924840844647	0.742295227611858	13.741163381604716	12.285700880813677	5.657517800289568	2.5483020978262676	430.2039092604595
1250	105-14449_AM	105-14449	AM	2016 TNC	1.0	2	6.0	893.1806536433056	151.84071111936197	0.595918195259	17.116443299	8.871043385989545	2.7036708791051476	1.893846153846154	287.56294675066863	0.6103078823325003	16.712876066776676	9.085253221090072	2.9178807142056744	1.864299791088393	283.07660601853956
1251	105-14450_AM	105-14450	AM	2016 TNC	1.0	2	6.0	571.2637607641312	165.66649062159806	1.1794024812700001	14.753233333299999	11.229164948414136	3.18319648694951	1.7146902065289809	284.06670901887946	1.176829071623314	14.785494698901768	11.20466335386826	3.1586948924036338	1.7270196566135485	286.1092857456839
1252	105-14452_AM	105-14452	AM	2016 TNC	2.0	4	10.0	119.5403318908664	60.965569264341866	2.3838756520599995	12.83624	4.7494881105634645	1.1842501418895515	1.425	86.87593620168717	2.425792604315579	12.614433709444665	4.833000883638224	1.2677629149643108	1.6018337473496953	97.65670627400814
1253	105-14453_AM	105-14453	AM	2016 TNC	2.0	4	10.0	715.732698608	57.25861588864	0.47639396237	10.0756944444	5.682845604793968	3.48312928176155	4.097921914357682	234.64133683584686	0.46030457120332424	10.427878192588619	5.4909172154825585	3.2912008924501412	3.2206897190776482	184.41223552115892
1254	105-14454_AM	105-14454	AM	2016 TNC	2.0	3	10.0	293.4522252890872	55.75592280492657	0.981215318451	11.6182450331	4.798996978119772	2.6973790812157006	3.301393728222997	184.07225385947015	0.8526918640395331	13.369425088675953	4.17040541647168	2.0687875195676093	2.7960675866325744	155.89732851764316
1255	105-14456_AM	105-14456	AM	2016 TNC	0.0	2	3.0	2547.581460496	179.0949766728688	0.7295523108480001	5.781627906980001	30.976565692972997	19.26335596942412	5.096666666666667	912.7873977760546	0.7080158107813393	5.957494078197457	30.06213255474307	18.348922831194184	3.967727506739467	710.6000652638047
1256	105-14461_AM	105-14461	AM	2016 TNC	2.0	4	10.0	74.510358096	18.627589524	1.34163259345	11.1804081633	1.6660920828537447	0.5281819103430309	1.7793478260869569	33.14496092476957	1.3578796104608288	11.046634682812117	1.6862682671115556	0.5483580946008418	1.7736959868850266	33.039680784060366
1257	105-14462_AM	105-14462	AM	2016 TNC	2.0	4	10.0	130.02936341332287	39.00880902399686	1.7419858638799999	10.3330344828	3.7751552159220614	1.243759432400456	1.92625	75.14071838247395	1.822575093993581	9.876136275163757	3.949804654082707	1.4184088705611018	1.8814869530250449	73.39456523169572
1258	105-14463_AM	105-14463	AM	2016 TNC	2.0	4	10.0	51.34186309231585	13.34888440400212	0.9974424552429999	15.64	0.8535092329924914	0.20107109007896262	1.581143740340031	21.106505015910617	1.231414872189936	12.668354388360694	1.0537188962969553	0.40128075338342656	1.9571618046073915	26.125926689632255
1259	105-14475_AM	105-14475	AM	2016 TNC	2.0	3	11.0	150.459162848	21.064282798720004	0.671387240941	12.5114084507	1.683606036980189	0.7419751563943068	2.4855555555555555	52.35644513415183	0.6196139094601263	13.556829296035296	1.5537765017724512	0.612145621186569	2.1754492048400396	45.82427726500116
1260	105-14476_AM	105-14476	AM	2016 TNC	2.0	3	11.0	781.1198837765496	265.5807604840269	1.88048194566	10.848282828299999	24.48136398063065	10.148889048985476	2.1259752179899034	564.6181151639533	1.7195014079156674	11.863904214378238	22.385612331744994	8.05313740009982	2.018772237320206	536.1470660315407
1261	105-14477_AM	105-14477	AM	2016 TNC	2.0	3	9.0	1004.637819916	331.53048057228	1.4205061075	13.9386940299	23.784902650269387	11.663130051651608	3.4655347187024836	1148.9303907313556	1.2086672807626593	16.381679487101167	20.237881032486634	8.11610843386885	2.210422640435631	732.8224802514728
1262	105-14478_AM	105-14478	AM	2016 TNC	3.0	3	9.0	724.02702302144	181.00675575536	0.954603309293	15.7133333333	11.519309869897095	3.659702585687495	2.0258620689655173	366.6947207112897	0.9673793043075535	15.5058103199106	11.673479297172493	3.813872012962894	1.8852228225867222	341.2380669923852
1263	105-14479_AM	105-14479	AM	2016 TNC	3.0	3	9.0	808.3664803561617	468.8525586065737	2.06582160866	16.8455978261	27.8323490472698	6.315480822978043	1.5564285714285713	729.73551800266	2.2206858523397757	15.67083428902551	29.91880010721046	8.401931882918698	1.7234776006074506	808.0568827459218
1264	105-14480_AM	105-14480	AM	2016 TNC	3.0	3	10.0	473.21153493122193	255.53422886285986	2.28103163289	14.2040993789	17.990174670442475	6.010135811441168	1.880952380952381	480.6477161944269	2.1489873178245285	15.076868872729927	16.94875978692458	4.968720927923274	1.76453077516852	450.8980109374721
1265	105-14482_AM	105-14482	AM	2016 TNC	3.0	4	9.0	55.266210613300004	14.921876865591003	1.15714285714	14.0	1.0658483475395826	0.47837288038991715	1.8142857142857143	27.072548027572246	0.9352061423824364	17.322384088208107	0.861421660529326	0.27394619337966053	1.7523675773208855	26.148613212036274
1266	105-14483_AM	105-14483	AM	2016 TNC	3.0	4	9.0	126.52591321241891	39.223033095849864	1.1521585766700002	16.1436111111	2.429631934644876	0.9455973869403089	1.762	69.11098431488746	1.0018662630009791	18.56535217014471	2.112700730715206	0.6286661830106389	1.6941244410790102	66.44869902093016
1267	105-14485_AM	105-14485	AM	2016 TNC	3.0	3	10.0	270.150871016	172.89655745024	1.3311525907200001	28.8471812081	5.9935338639702165	1.0280956833199124	1.2478497706422018	215.74892955910826	1.3350701197563997	28.762534215810753	6.011172595327113	1.0457344146768093	1.4274247096383115	246.79681831587249
1268	105-14486_AM	105-14486	AM	2016 TNC	3.0	3	9.0	515.7762346752	180.52168213632	1.32338974142	15.8683412322	11.376216297289904	4.327341555532172	2.561	462.31602795111553	1.4199675587472043	14.789070264765543	12.206425346859481	5.157550605101751	2.3230907907132416	419.36825729494814
1269	105-14488_AM	105-14488	AM	2016 TNC	2.0	4	11.0	517.322825808	25.866141290399998	0.41766911324699996	7.18271929825	3.601162765294326	2.0133087879839655	3.971233544612384	102.72048796211992	0.3994600812115669	7.510137160391514	3.444163633497682	1.8563096561873218	2.742579108847557	70.93993872955022
1270	105-14489_AM	105-14489	AM	2016 TNC	2.0	4	11.0	774.501875605	232.35056268149998	1.7540060632299999	10.2622222222	22.641349763236285	7.553650887829296	1.925	447.2748331618875	1.6432982464431343	10.953580726420427	21.21229290081025	6.124594025403261	1.6700678512853147	388.0412049624265
1271	105-14490_AM	105-14490	AM	2016 TNC	2.0	4	11.0	682.8324327938702	232.1630271499159	1.74616443499	11.682748538	19.872295153372594	5.9952463099930675	1.8224400871459696	423.10320743116483	1.8614933099174082	10.95894349515826	21.184800090673626	7.307751247294103	1.835044425073632	426.0294686796714
1272	105-14491_AM	105-14491	AM	2016 TNC	3.0	3	11.0	371.97601926400006	52.076642696960015	0.33817726480300003	24.839044117600004	2.0965638794501262	0.4182963094547719	1.5515	80.79691114433346	0.3389917212494423	24.77936620115563	2.101613183896985	0.4233456139016304	1.4946479310958365	77.83624626542839
1273	105-14493_AM	105-14493	AM	2016 TNC	3.0	4	7.0	148.0292569044976	78.45550615938373	1.83392178599	17.339888888900003	4.524567986684479	0.8974063519507899	1.351875	106.06203738921688	2.062072265207782	15.42138000522291	5.087450418368035	1.4602887836343446	1.6655369723912117	130.67054619612003
1274	105-14494_AM	105-14494	AM	2016 TNC	3.0	4	7.0	208.19924671446225	112.42759322580962	1.9477006312	16.635	6.758496737352044	1.3714534586968739	1.4444905869324474	162.40060012615217	2.024441012811507	16.00441790842968	7.024784898086979	1.6377416194318088	1.5323072636831405	172.27361773832152
1275	105-14495_AM	105-14495	AM	2016 TNC	3.0	3	7.0	1688.4046834293179	303.9128430172772	1.08478758616	9.95586614173	30.52600734997548	14.080507186691205	2.5716671305315892	781.5626689339387	0.9462682338897788	11.413254311206206	26.628061964664862	10.182561801380588	2.120176015960476	644.3487207075924
1276	105-14496_AM	105-14496	AM	2016 TNC	3.0	3	7.0	1898.715706753523	1822.767078483382	4.14964481538	13.8807060755	131.31659647350548	46.37870838010524	1.9907235621521338	3628.6253714520763	4.263580729492676	13.509771165246313	134.92212830165647	49.98424020825621	2.0656899904888637	3765.271709015751
1277	105-14497_AM	105-14497	AM	2016 TNC	3.0	3	7.0	3139.0710810155997	941.7213243046799	1.1777447773	15.283447099000002	61.61707618732646	18.537418167919164	1.8201498751040799	1714.0739508160118	1.2998607391895654	13.847637256297627	68.00592092895876	24.926262909551458	2.048245159935215	1928.8761445148416
1278	105-14498_AM	105-14498	AM	2016 TNC	3.0	3	7.0	2492.7347969620896	348.9828715746926	0.892443273336	9.41236294896	37.07707336265661	22.25197261606744	4.945378151260504	1725.8522682496352	0.8112208201181689	10.354763822230783	33.702639438811396	18.87753869222222	3.364139190381924	1174.0269550364453
1279	105-14499_AM	105-14499	AM	2016 TNC	2.0	3	11.0	1279.62706990976	639.81353495488	2.32911418612	12.8804333333	49.67329269116651	15.65875069459517	1.71	1094.0811447728447	2.337094482577984	12.836451510042433	49.84348941405886	15.82894741748752	1.850955864647664	1184.2666148056883
1280	105-14500_AM	105-14500	AM	2016 TNC	2.0	3	11.0	1391.027805954	125.19250253586	0.5080740449009999	10.628372093	11.779085399013534	4.191661002894484	2.0625	258.2095364802112	0.47925894758997334	11.267395271710049	11.111042039165062	3.5236176430460113	1.8493133376732138	231.52016471625353
1281	105-14502_AM	105-14502	AM	2016 TNC	3.0	4	7.0	177.4819508252195	112.59454960351925	1.7685485188299999	21.522734375	5.231424020850014	2.481190762335974	2.2744444444444443	256.0900478204488	1.7738056585165243	21.45894608986298	5.246974810972097	2.4967415524580576	2.368098350450072	266.6349671857627
1282	105-14503_AM	105-14503	AM	2016 TNC	3.0	4	7.0	916.9163965787044	128.36829552101864	0.745958087743	11.260686274500001	11.399686696867542	6.662849223767168	3.3875	434.84760107745063	0.6304620399153422	13.323561877140047	9.634683030313914	4.89784555721354	2.5480843533389477	327.09324528189774
1283	105-14505_AM	105-14505	AM	2016 TNC	3.0	4	7.0	342.1967502340229	112.92492757722756	1.18796605812	16.6671428571	6.775302074616439	2.432035629341089	2.0	225.84985515445513	1.3546296718426265	14.616540897902505	7.725831191252127	3.382564745976777	2.1857973023802755	246.831002069792
1284	105-14506_AM	105-14506	AM	2016 TNC	3.0	4	7.0	1302.6231078664762	189.0106129514257	0.7202527974899999	12.0874226804	15.63696562526579	7.47588561873396	2.5733333333333333	486.38731066166883	0.5786352268053572	15.045748334517745	12.562393624370294	4.401313617838465	1.8525167030488279	350.14531754601325
1285	105-14507_AM	105-14507	AM	2016 TNC	3.0	4	7.0	671.6358120555252	490.2941428005334	3.0346420323400003	14.433333333299998	33.96957109480842	8.77459972789571	1.408715795569712	690.6851034384234	3.1067242864717652	14.098450960301548	34.77645481628477	9.581483449372055	1.6352717338187654	801.7641529786137
1286	105-14508_AM	105-14508	AM	2016 TNC	3.0	4	7.0	159.61651040299773	57.46194374507918	1.89951339627	11.371333333299999	5.053228329606067	1.6731139916711864	1.643782633919938	94.45494523944556	2.001275047821017	10.793119128486623	5.323942324829719	1.943827986894839	1.901849017891994	109.28394127774385
1287	105-14559_AM	105-14559	AM	2016 TNC	3.0	4	10.0	783.5548353734864	350.40572237902313	1.22723686467	21.86375	16.026789657679593	2.1877010961123684	1.4468571428571428	506.9870223221066	1.2649295853718454	21.212247946681018	16.519028217084813	2.6799396555175887	1.384872847396312	485.26737049499934
1288	105-14561_AM	105-14561	AM	2016 TNC	3.0	4	10.0	131.79144848499976	19.768717272749964	0.696648347395	12.919	1.5302049131311395	0.30461797743607927	1.2407692307692306	24.528416123804377	0.7141607140546343	12.602205390020217	1.5686712492723665	0.3430843135773063	1.4999799849930575	29.652680238111486
1289	105-14562_AM	105-14562	AM	2016 TNC	3.0	4	10.0	203.87710558799998	40.7754211176	0.9360374414980001	12.82	3.1806100715768184	0.7448023584592209	1.4946428571428572	60.94469192041285	0.9786215495939871	12.262145673144628	3.325308816621091	0.8895011035034933	1.6148002235343137	65.84415913540626
1290	105-14563_AM	105-14563	AM	2016 TNC	3.0	4	10.0	137.02156171520002	34.255390428800006	1.1339601967200001	13.2279775281	2.5896166179574975	0.871693326643402	1.8127272727272727	62.09568046820656	1.0818694648781213	13.864888960231292	2.4706573941597987	0.7527341028457031	1.713940827999744	58.711712234991985
1291	105-14564_AM	105-14564	AM	2016 TNC	3.0	4	10.0	98.25631596800228	29.476894790400685	1.40319512727	12.8278666667	2.297879729830038	0.691509441524351	1.5291666666666668	45.07508495032105	1.409132152854746	12.773819661650606	2.3076022341927866	0.7012319458870996	1.7117143612628456	50.45602413816281
1292	105-14566_AM	105-14566	AM	2016 TNC	3.0	4	10.0	361.673426	38.337383156	0.250938202146	25.3448854962	1.5126279880737394	0.3505369557617104	1.4995454545454547	57.48864865074728	0.3211914277564109	19.801275658027134	1.936106734641544	0.7740157023295147	2.028032860923195	77.74947284217139
1293	105-14567_AM	105-14567	AM	2016 TNC	3.0	4	10.0	707.4077000000001	70.74077000000001	0.231993890828	25.86275	2.7352377454114434	0.44959089565216953	1.3456521739130434	95.19247093478262	0.29662236074001985	20.227740029548247	3.497215699661129	1.2115688499018555	1.839816920479483	130.15006561374742
1294	105-14569_AM	105-14569	AM	2016 TNC	2.0	4	10.0	255.00416974085104	79.05129261966383	1.6900311526499998	11.0057142857	7.182749848628111	2.214095378491856	1.767777777777778	139.74511839765017	1.9159815387772439	9.707817963564667	8.14305469224482	3.1744002221085657	1.9902432172880848	157.33129895414157
1295	105-14570_AM	105-14570	AM	2016 TNC	2.0	4	10.0	722.5707823839999	108.38561735759998	0.715860459084	12.572282608699998	8.620997533301587	3.5348587553793593	2.131	230.96975058904553	0.7278351123535872	12.365438060410225	8.765206442997966	3.6790676650757392	2.108018394084604	228.4788750440363
1296	105-17541_AM	105-17541	AM	2016 TNC	1.0	3	8.0	440.9882071848944	57.32846693403628	0.536659266577	14.5343619048	3.9443401306158594	1.5017126515334165	1.9604076177748075	112.38716329283588	0.518144660844818	15.053711037536031	3.8082614174730245	1.3656339383905811	2.0138563218064345	115.4512955545801
1297	105-17542_AM	105-17542	AM	2016 TNC	1.0	4	8.0	436.851325168	52.42215902016	0.581034417332	12.39169279	4.230427586328349	1.950211882973447	2.87375	150.6481794841848	0.5219849773338971	13.793500412166821	3.8004971511016903	1.520281447746788	2.028969735157163	106.36297410350073
1298	105-17543_AM	105-17543	AM	2016 TNC	0.0	3	3.0	971.1951159576383	87.40756043618745	0.610026510726	8.852074303410001	9.87424613036285	4.924780647006683	2.5358989086731767	221.6567371199125	0.6406086508701563	8.429483418097822	10.369266549421793	5.419801066065626	3.0102886960798974	263.12199113297555
1299	105N04182_AM	105N04182	AM	2016 TNC	3.0	1	10.0	16500.332637216	6765.13638125856	0.656519574244	37.4703222342	180.5465226311571	84.57352814613597	3.9204671857619573	26522.495189928577	0.5897481080442353	41.712723897631946	162.1839992483114	66.21100476329026	2.257787701638234	15274.241721510964
1300	105N04185_AM	105N04185	AM	2016 TNC	2.0	1	9.0	15778.86626606906	14516.714753446196	1.4777326508200002	37.3549301826	388.6157645715419	182.20719421107162	3.9159242761692648	56846.355713244484	1.2542960498662579	44.00922733184553	329.85616048163956	123.44759012116931	2.076542979003494	30144.58209946514
1301	105N04186_AM	105N04186	AM	2016 TNC	2.0	1	9.0	16807.212213056002	6218.668518830721	0.509381745983	43.582244898	142.6881183698878	55.39630872893343	4.243001786777844	26385.82163677788	0.44775888870918246	49.58025526639809	125.42631104695592	38.13450140600153	1.7707829183411334	11011.911987971198
1302	105N04191_AM	105N04191	AM	2016 TNC	3.0	1	2.0	14071.837626	844.31025756	0.09201957713469999	39.1221097955	21.58140913087801	4.657972418922558	1.3428617571059431	1133.791956009593	0.09035880140667212	39.841165929124145	21.191906357911176	4.2684696459557205	1.4410871083008099	1216.7246275758523
1303	105N04400_AM	105N04400	AM	2016 TNC	1.0	1	6.0	13279.601269871999	3187.1043047692797	0.299258483444	48.118936627299995	66.23388894604852	14.66262187855437	1.3121019108280254	4181.805648295997	0.2907130582067562	49.53337868214597	64.34255828218019	12.771291214686046	1.4332011939564244	4567.761694858991
1304	105N04401_AM	105N04401	AM	2016 TNC	1.0	1	6.0	17729.399534976	5850.701846542081	0.406026723077	48.7652631579	119.97683325515322	30.310904572536362	1.4187866927592954	8300.89792317614	0.40808181846104713	48.519681848776074	120.58409337425749	30.91816469164064	1.6036029006241375	9382.202451801877
1305	105N04402_AM	105N04402	AM	2016 TNC	1.0	1	6.0	19804.839333824	1188.2903600294399	0.0793219530298	45.3846616541	26.182642256672047	7.638785202529353	1.5206454674893213	1806.9683500400215	0.08078941066223311	44.560295346762615	26.66702163399757	8.123164579854878	1.7729786441347972	2106.8134313634464
1306	105N04862_AM	105N04862	AM	2016 TNC	2.0	1	11.0	7566.633784000001	2950.9871757600004	0.33193980447	70.494709236	41.86111564595094	1.8585783575926509	1.0945103857566765	3229.886112104083	0.3497250121452606	66.90971245225279	44.104018200135656	4.101480911777366	1.1908856905267584	3514.2884005405567
1307	105N04863_AM	105N04863	AM	2016 TNC	2.0	1	11.0	32.2608	8.710416000000002	0.243011157865	66.6636056645	0.13066223936085322	0.0069698792359653644	1.1177777777777778	9.736309440000003	0.255659394492471	63.365557256989746	0.13746294323071181	0.01377058310582397	1.205149821301338	10.497356285860318
1308	105N04864_AM	105N04864	AM	2016 TNC	2.0	1	11.0	2801.8021437119996	476.30636443104	0.156958571111	64.9853010753	7.329447683546203	0.467232376936034	1.1343727528273517	540.3089618088267	0.16483778292115073	61.87901717216809	7.697380892553555	0.8351655859433873	1.222042691214519	582.0667114319116
1309	105N04866_AM	105N04866	AM	2016 TNC	2.0	1	7.0	7571.397450912	3709.98475094688	0.47014254387599996	62.5342258065	59.32726763780048	6.448351575228512	1.1932378652335112	4426.894284268735	0.4681524670409769	62.80005355055973	59.07613992653694	6.197223863964968	1.2146927645391068	4506.491633525596
1310	105N04867_AM	105N04867	AM	2016 TNC	2.0	1	11.0	8063.092928783999	4031.5464643919995	0.478823004433	62.6536313466	64.34657301971386	7.185840503230365	1.1863751051303617	4782.926360530996	0.48242906393002344	62.18530814791771	64.83117290023426	7.670440383750763	1.2424744481090393	5009.093468371399
1311	105N04868_AM	105N04868	AM	2016 TNC	2.0	1	9.0	3590.0783320159994	1615.5352494071997	0.463058965183	58.307908992399994	27.706965955820653	4.7622812603511555	1.280181818181818	2068.1788529229257	0.479896570352655	56.262123274102336	28.714437980530974	5.769753285061471	1.4397793104418457	2326.0142273859933
1312	105N04870_AM	105N04870	AM	2016 TNC	1.0	1	10.0	4320.277354079999	1771.3137151727994	0.38094362067500004	64.5764849833	27.429701626390735	2.1937176518701356	1.1252003847386982	1993.082873805367	0.42204413619052467	58.28774265659918	30.389128733436312	5.1531447589157136	1.3590978026701819	2407.388578130908
1313	105N04871_AM	105N04871	AM	2016 TNC	2.0	1	10.0	5078.61559128	1879.0877687736001	0.349424299644	63.5330743243	29.576528269068554	2.5897730087790842	1.1537314422057263	2167.962641498306	0.35777037575802606	62.05097320582719	30.282970140380257	3.2962148800907887	1.2227558902639601	2297.665637590882
1314	105N04872_AM	105N04872	AM	2016 TNC	1.0	1	6.0	3034.693762416	1304.91831783888	0.491217896987	52.522516297299994	24.8449314662259	6.10418296931252	1.4506249999999998	1892.9471348150253	0.48191423796305055	53.536496678436265	24.374368866098827	5.63362036918544	1.5252924825172693	1990.3821004987244
1315	105N05618_AM	105N05618	AM	2016 TNC	3.0	1	7.0	8502.877763979322	3968.803225114989	0.546782523622	51.218901098900005	77.48708269730004	8.066001271445371	1.1812471589735112	4688.137534191989	0.586010162802435	47.79029746868348	83.0462130459788	13.625131620124126	1.3457128985771643	5340.86969195189
1316	105N06039_AM	105N06039	AM	2016 TNC	1.0	2	2.0	1144.087987744	22.88175975488	0.0556285066254	21.5716738197	1.0607317701042942	0.2900426574437739	1.6494444444444445	37.742191506799294	0.05808276362800172	20.660173949117663	1.1075298693628481	0.3368407567023277	1.8025026463664537	41.24443251169262
1317	105N06595_AM	105N06595	AM	2016 TNC	0.0	3	3.0	4194.1166719679995	251.64700031807996	0.364696242052	9.871228668939999	25.492976483239506	12.474507765304791	3.2216666666666662	810.7227526914141	0.36982650813687223	9.7342941103282	25.851592058542746	12.833123340608035	2.798721749913739	704.28993309076
1318	105N06596_AM	105N06596	AM	2016 TNC	1.0	3	2.0	1706.138321456	51.18414964368	0.11754490229499999	15.3132970027	3.34246437162168	1.2677116499491121	2.0486630127885737	104.85907421604267	0.12266834485369185	14.673712294291438	3.488152733074393	1.4134000114018248	2.2315055268727626	114.21771281815447
1319	105N08351_AM	105N08351	AM	2016 TNC	3.0	2	4.0	226.998098464	27.23977181568	0.208747046156	34.4915060241	0.789753042289814	0.0876970676599392	1.2125	33.028223326512	0.2311408680098369	31.14983543149791	0.8744756252591899	0.17241965062931494	1.4838449204176378	40.41959704203231
1320	105N10293_AM	105N10293	AM	2016 TNC	2.0	2	11.0	2042.677512816	40.0364792511936	0.10274404426000001	11.4459189189	3.497882479761231	1.863740469508431	3.431372549019608	137.38007586193882	0.10099891130299672	11.643689865844198	3.438470082292152	1.804328072039352	3.0281240679972496	121.23542641841183
1321	105N10294_AM	105N10294	AM	2016 TNC	2.0	2	11.0	1499.522710928	44.98568132784	0.163646415628	10.9993243243	4.089858613269146	2.485519050935366	4.3567433188315725	195.99106656815314	0.12145765958732609	14.81997929250258	3.035475316122623	1.431135753788843	2.6205553353599904	117.88746721847541
1322	105N10302_AM	105N10302	AM	2016 TNC	2.0	2	9.0	1723.4233077199813	568.7296915475938	0.818294530926	24.1966666667	23.50446445296096	9.203994461818294	2.243596976193163	1276.0002162274518	0.8331044701803003	23.76652713880516	23.92986102790726	9.629391036764597	2.2172952185621306	1261.041625722795
1323	105N10310_AM	105N10310	AM	2016 TNC	1.0	2	11.0	1706.99707032	68.2798828128	0.404175888047	5.93800884956	11.498784279836888	8.50929729153083	7.613333333333333	519.837507814784	0.2966516249792146	8.090297837297065	8.43972424575311	5.450237257447052	4.516997352144791	308.4200498701742
1324	105N10316_AM	105N10316	AM	2016 TNC	3.0	2	11.0	1726.846933728	51.80540801184	0.0640023546775	28.1239652677	1.8420378321035467	0.38927821315192596	1.4044899566758564	72.76017525412422	0.06461338670475851	27.858004227898448	1.859623811814896	0.40686419286327535	1.5399894478454161	79.77978167955997
1325	105N10319_AM	105N10319	AM	2016 TNC	3.0	2	7.0	1522.6208978559998	152.26208978559998	0.1991815095	30.123278084699997	5.054632147186722	1.319972108301805	1.6308	248.30901602235645	0.21103991377658124	28.43064088034048	5.355563049965848	1.620903011080931	1.7973030429559733	273.66111729849445
1326	105N10323_AM	105N10323	AM	2016 TNC	2.0	3	11.0	860.2506151839999	51.615036911039994	0.359034636462	10.0268877551	5.147662781479989	3.040926581032302	4.9	252.913680864096	0.31919533191092925	11.278360427290245	4.576466344003965	2.4697301435562795	3.1623455591933487	163.2245827632281
1327	105N10348_AM	105N10348	AM	2016 TNC	3.0	2	7.0	3211.48442608	321.14844260800004	0.450899313354	13.3067401575	24.13426870944228	12.024598927865043	2.9466666666666668	946.3174108849068	0.3720796120392088	16.125581208592898	19.915464655430128	7.8057948738528875	2.165591868538743	695.4764559057661
[truncated: 5,753 more rows]
