# Supplementary material for: Do transportation network companies decrease or increase congestion?
Source: Sci Adv. 2019 May 8;5(5):eaau2670. doi: 10.1126/sciadv.aau2670 (PMC6506243; doi:10.1126/sciadv.aau2670)
Supplement: Data S4 [file aau2670_Data_S4.zip › Data S4 Model Application Results/ReadMe.txt]

Model application results for: 

    G.D. Erhardt, S. Roy, D. Cooper, B. Sana, M. Chen, J. Castiglione 
    "Do Transportation Network Companies Decrease or Increase Congestion?" (2018)

Please feel to email greg.erhardt@uky.edu to obtain more information about this dataset.

There are three model application files in the same format: 

    MODEL_APP_2010.csv - reflecting year 2010 conditions
    MODEL_APP_2016_NOTNC.csv - reflecting year 2016 counterfactual, without TNCs
    MODEL_APP_2016_TNC.csv - reflecting year 2016 conditions with TNCs
    
Each file has one record for each ModifiedTMC and TOD, with the records matched between the two years.  
The columns are as follows:

ID - a unique ID, which is a combination of the next two fields
ModifiedTMC	- ID for the spatial unit of analysis, a directional section of roadway
TOD	- Time-of-day: AM=6-9 AM, MD=9 AM-3:30 PM, PM=3:30-6:30 PM, EV=6:30 PM-3:00 AM, EA=3-6 AM
SCENARIO - Name of the scenario
AT - Area Type: 0=Regional Core, 1=Central Business Distritc, 2=Urban Business, 3=Urban
FT2 - Facility Type: 1-Freeway, Expressway or Ramp, 2=Major Arterial, 3=Minor Arterial, 4=Local or Collector
DT  - District code
VOL - traffic volume
VMT - vehicle miles traveled
OBS_TIME - observed travel time (same as INRIX_TIME)
OBS_SPEED - observed speed (same as INRIX_SPEED)
OBS_VHT - vehicle hours traveled, calculated from observed times
OBS_VHD - vehicle hours of delay, calculated from observed times
OBS_PTI80 - planning time index 80, calculated from observed times
OBS_PTI80_VMT - planning time index 80 times VMT, calculated from observed times (used for aggregating OBS_PTI80)
TIME - modeled travel time
SPEED - modeled speed
VHT - modeled vehicle hours traveled
VHD - modeled vehicle hours of delay
PTI80 - modeled planning time index 80
PTI80_VMT - modeled planning time index 80 times VMT (used for aggregating PTI80)

Note: observed travel times and associated fields are not available for the counterfactual scenario. 
